# Supplementary material for: Personalized prediction for multiple chronic diseases by developing the multi-task Cox learning model
Source: PLoS Comput Biol. 2023 Sep 21;19(9):e1011396. doi: 10.1371/journal.pcbi.1011396 (PMC10569718; doi:10.1371/journal.pcbi.1011396)
Supplement: S1 Table — The details of demographic and clinical features, including the names of features, features type, and the description of features. (XLSX) [file pcbi.1011396.s001.xlsx]

## Sheet: Sheet1
Name	Type	Description
eid	Integer	Eid
sex	Categorical (single)	Gender
TDI	Continuous	Townsend deprivation index at recruitment
outdoor_summer1	Integer	Time spend outdoors in summer
outdoor_winter1	Integer	Time spent outdoors in winter
current_smoke	Categorical (multiple)	Current smoking status
past_smoke	Categorical (multiple)	Past tobacco smoking
vegetable_intake	Integer	Vegetable intake
fresh_fruit_intake	Integer	Fresh fruit intake
dried_fruit_intake	Integer	Dried fruit intake
cereal_intake	Integer	Cereal intake
salt	Categorical (multiple)	Salt added to food
hot_drink_temperature	Categorical (single)	Hot drink temperature
alcohol_frequency	Categorical (multiple)	Alcohol intake frequency
cigarettes_number	Categorical (multiple)	Number of cigarettes currently smoked daily
qualification1	Categorical (multiple)	Qualifications
smoke1	Categorical (single)	Smoking status
drink1	Categorical (single)	Alcohol drinker status
ethnic1	Categorical (single)	Ethnic background
BMI1	Continuous	Body mass index (BMI)
age	Integer	Age at recruitment
WBC1	Continuous	White blood cell (leukocyte) count
RBC1	Continuous	Red blood cell (erythrocyte) count
HGB1	Continuous	Haemoglobin concentration
HCT1	Continuous	Haematocrit percentage
MCV1	Continuous	Mean corpuscular volume
MCH1	Continuous	Mean corpuscular haemoglobin
MCHC1	Continuous	Mean corpuscular haemoglobin concentration
RDW1	Continuous	Red blood cell (erythrocyte) distribution width
PLT1	Continuous	Platelet count
PCT1	Continuous	Platelet crit
MPV1	Continuous	Mean platelet (thrombocyte) volume
PDW1	Continuous	Platelet distribution width
LY1	Continuous	Lymphocyte count
MONO1	Continuous	Monocyte count
NEUT1	Continuous	Neutrophill count
EO1	Continuous	Eosinophill count
BASO1	Continuous	Basophill count
NRBC1	Continuous	Nucleated red blood cell count
LYP1	Continuous	Lymphocyte percentage
MONOP1	Continuous	Monocyte percentage
NEUTP1	Continuous	Neutrophill percentage
EOP1	Continuous	Eosinophill percentage
BASOP1	Continuous	Basophill percentage
RETP1	Continuous	Reticulocyte percentage
RET1	Continuous	Reticulocyte count
MRV1	Continuous	Mean reticulocyte volume
MSCV1	Continuous	Mean sphered cell volume
IRF1	Continuous	Immature reticulocyte fraction
HLSRP1	Continuous	High light scatter reticulocyte percentage
HLSRC1	Continuous	High light scatter reticulocyte count
Albumin1	Continuous	Albumin
ALP1	Continuous	Alkaline phosphatase
ALT1	Continuous	Alanine aminotransferase
ApoA1	Continuous	Apolipoprotein A
ApoB1	Continuous	Apolipoprotein B
AST1	Continuous	Aspartate aminotransferase
DBIL1	Continuous	Direct bilirubin
Urea1	Continuous	Urea
Ca1	Continuous	Calcium
TC1	Continuous	Cholesterol
Crea1	Continuous	Creatinine
CRP1	Continuous	C-reactive protein
Cyc1	Continuous	Cystatin C
GGT1	Continuous	Gamma glutamyltransferase
GLU1	Continuous	Glucose
HbA1c1	Continuous	Glycated haemoglobin (HbA1c)
HDL1	Continuous	HDL cholesterol
IGF1	Continuous	IGF-1
LDL1	Continuous	LDL direct
LPA1	Continuous	Lipoprotein A
Phosphate1	Continuous	Phosphate
SHBG1	Continuous	SHBG
TBIL1	Continuous	Total bilirubin
Testosterone1	Continuous	Testosterone
TP1	Continuous	Total protein
TG1	Continuous	Triglycerides
Urate1	Continuous	Urate
VitD1	Continuous	Vitamin D
