# Supplementary material for: Personalized prediction for multiple chronic diseases by developing the multi-task Cox learning model
Source: PLoS Comput Biol. 2023 Sep 21;19(9):e1011396. doi: 10.1371/journal.pcbi.1011396 (PMC10569718; doi:10.1371/journal.pcbi.1011396)
Supplement: S2 Table — The information for the nine chronic diseases we studied on the UK Biobank dataset. (XLSX) [file pcbi.1011396.s002.xlsx]

## Sheet: Lung cancer
Variable	Level	C34 = 0 (n=498786)	C34 = 1 (n=3348)	Total (n=502134)	p-value
survtime	mean (sd)	3,772.327 (495.895)	1,705.388 (890.63)	3,758.545 (527.12)	< 1e-04
smoke1	0	275,838 (55.302)	565 (16.876)	276,403 (55.046)
	1	171337 (34.351)	1472 (43.967)	172,809 (34.415)
	2	51611 (10.347)	1311 (39.158)	52,922 (10.539)	< 1e-04
age	mean (sd)	56.49 (8.097)	61.727 (5.934)	56.525 (8.095)	< 1e-04
cigarettes_number	0	463,752 (92.976)	2,261 (67.533)	466,013 (92.807)
	1	7093 (1.422)	113 (3.375)	7,206 (1.435)
	2	7784 (1.561)	208 (6.213)	7,992 (1.592)
	3	7231 (1.450)	198 (5.914)	7,429 (1.479)
	4	10149 (2.035)	426 (12.724)	10,575 (2.106)
	5	2777 (0.557)	142 (4.241)	2,919 (0.581)	< 1e-04
past_smoke	0	314,222 (62.997)	1,743 (52.061)	315,965 (62.924)
	1	65207 (13.073)	219 (6.541)	65,426 (13.030)
	2	119357 (23.930)	1386 (41.398)	120,743 (24.046)	< 1e-04
NEUT1	mean (sd)	4.223 (1.38)	4.928 (1.826)	4.227 (1.385)	< 1e-04
dried_fruit_intake	0	311,579 (62.467)	2,472 (73.835)	314,051 (62.543)
	1	103120 (20.674)	469 (14.008)	103,589 (20.630)
	2	84087 (16.858)	407 (12.157)	84,494 (16.827)	< 1e-04
fresh_fruit_intake	0	49,153 (9.855)	636 (18.996)	49,789 (9.915)
	1	269630 (54.057)	1748 (52.210)	271,378 (54.045)
	2	180003 (36.088)	964 (28.793)	180,967 (36.040)	< 1e-04
RBC1	mean (sd)	4.517 (0.406)	4.505 (0.429)	4.517 (0.407)	0.0931876
PCT1	mean (sd)	0.233 (0.048)	0.238 (0.052)	0.233 (0.048)	< 1e-04
Cyc1	mean (sd)	0.907 (0.17)	0.99 (0.238)	0.907 (0.17)	< 1e-04
IRF1	mean (sd)	0.291 (0.059)	0.303 (0.062)	0.291 (0.059)	< 1e-04
HLSRC1	mean (sd)	0.018 (0.01)	0.019 (0.009)	0.018 (0.01)	< 1e-04
ApoA1	mean (sd)	1.538 (0.25)	1.504 (0.256)	1.538 (0.25)	< 1e-04
LDL1	mean (sd)	3.557 (0.84)	3.431 (0.875)	3.556 (0.84)	< 1e-04
BASOP1	mean (sd)	0.569 (0.594)	0.603 (0.694)	0.57 (0.595)	0.0009734
BASO1	mean (sd)	0.034 (0.05)	0.042 (0.068)	0.034 (0.05)	< 1e-04

## Sheet: Gastric cancer
Variable	Level	C16 = 0 (n=501570)	C16 = 1 (n=752)	Total (n=502322)	p-value
survtime	mean (sd)	3,764.84 (512.051)	1,680.043 (882.85)	3,761.719 (519.101)	<1e-04
sex	1	228,464 (45.550)	535 (71.144)	228,999 (45.588)
	0	273106 (54.450)	217 (28.856)	273,323 (54.412)	<1e-04
smoke1	0	276,122 (55.052)	284 (37.766)	276,406 (55.026)
	1	172619 (34.416)	345 (45.878)	172,964 (34.433)
	2	52829 (10.533)	123 (16.356)	52,952 (10.541)	<1e-04
alcohol_frequency	0	42,037 (8.381)	79 (10.505)	42,116 (8.384)
	1	57897 (11.543)	91 (12.101)	57,988 (11.544)
	2	184804 (36.845)	279 (37.101)	185,083 (36.845)
	3	216832 (43.231)	303 (40.293)	217,135 (43.226)	0.1241
IRF1	mean (sd)	0.291 (0.059)	0.303 (0.062)	0.291 (0.059)	<1e-04
ApoA1	mean (sd)	1.538 (0.25)	1.463 (0.241)	1.538 (0.25)	<1e-04
cigarettes_number	0	465,520 (92.813)	659 (87.633)	466,179 (92.805)
	1	7201 (1.436)	9 (1.197)	7,210 (1.435)
	2	7981 (1.591)	18 (2.394)	7,999 (1.592)
	3	7410 (1.477)	22 (2.926)	7,432 (1.480)
	4	10544 (2.102)	35 (4.654)	10,579 (2.106)
	5	2914 (0.581)	9 (1.197)	2,923 (0.582)	<1e-04
current_smoke	0	448,741 (89.467)	629 (83.644)	449,370 (89.459)
	1	39116 (7.799)	107 (14.229)	39,223 (7.808)
	2	13713 (2.734)	16 (2.128)	13,729 (2.733)	<1e-04
DBIL1	mean (sd)	1.834 (0.758)	1.839 (0.684)	1.834 (0.758)	0.8509

## Sheet: Esophagus cancer
Variable	Level	C15 = 0 (n=501387)	C15 = 1 (n=926)	Total (n=502313)	p-value
survtime	mean (sd)	3,765.38 (510.892)	1,651.217 (901.841)	3,761.483 (519.857)	< 1e-04
sex	0	273,109 (54.471)	237 (25.594)	273,346 (54.417)
	1	228278 (45.529)	689 (74.406)	228,967 (45.583)	< 1e-04
Urea1	mean (sd)	5.403 (1.354)	5.44 (1.45)	5.403 (1.354)	0.410615
RDW1	mean (sd)	13.493 (0.963)	13.687 (1.028)	13.493 (0.963)	< 1e-04
alcohol_frequency	0	42,027 (8.382)	99 (10.691)	42,126 (8.386)
	1	57889 (11.546)	101 (10.907)	57,990 (11.545)
	2	184776 (36.853)	298 (32.181)	185,074 (36.844)
	3	216695 (43.219)	428 (46.220)	217,123 (43.225)	0.0034981
ethnic1	0	2,767 (0.552)	6 (0.648)	2,773 (0.552)
	1	471605 (94.060)	907 (97.948)	472,512 (94.067)
	2	11456 (2.285)	5 (0.540)	11,461 (2.282)
	3	8073 (1.610)	2 (0.216)	8,075 (1.608)
	4	7486 (1.493)	6 (0.648)	7,492 (1.492)	< 1e-04
Cyc1	mean (sd)	0.907 (0.17)	0.975 (0.167)	0.907 (0.17)	< 1e-04
LDL1	mean (sd)	3.557 (0.84)	3.378 (0.85)	3.557 (0.84)	< 1e-04
hot_drink_temperature	0	6,561 (1.309)	9 (0.972)	6,570 (1.308)
	1	78015 (15.560)	129 (13.931)	78,144 (15.557)
	2	331783 (66.173)	619 (66.847)	332,402 (66.174)
	3	85028 (16.959)	169 (18.251)	85,197 (16.961)	0.340682
vegetable_intake	0	32,480 (6.478)	91 (9.827)	32,571 (6.484)
	1	229121 (45.697)	403 (43.521)	229,524 (45.693)
	2	239786 (47.825)	432 (46.652)	240,218 (47.822)	0.0001829
DBIL1	mean (sd)	1.834 (0.758)	1.863 (0.761)	1.834 (0.758)	0.238399
cigarettes_number	0	465,376 (92.818)	795 (85.853)	466,171 (92.805)
	1	7204 (1.437)	8 (0.864)	7,212 (1.436)
	2	7973 (1.590)	23 (2.484)	7,996 (1.592)
	3	7406 (1.477)	26 (2.808)	7,432 (1.480)
	4	10525 (2.099)	53 (5.724)	10,578 (2.106)
	5	2903 (0.579)	21 (2.268)	2,924 (0.582)	< 1e-04
past_smoke	0	315,549 (62.935)	448 (48.380)	315,997 (62.908)
	1	65329 (13.030)	106 (11.447)	65,435 (13.027)
	2	120509 (24.035)	372 (40.173)	120,881 (24.065)	< 1e-04
BASOP1	mean (sd)	0.57 (0.595)	0.603 (0.594)	0.57 (0.595)	0.0881572
BASO1	mean (sd)	0.034 (0.05)	0.038 (0.051)	0.034 (0.05)	0.0282274

## Sheet: Colorectal cancer
Variable	Level	C181920 = 0 (n=495542)	C181920 = 1 (n=4477)	Total (n=500019)	p-value
survtime	mean (sd)	3,768.306 (504.444)	1,568.919 (878.715)	3,748.613 (549.564)	< 1e-04
sex	0	270,359 (54.558)	1,957 (43.712)	272,316 (54.461)
	1	225183 (45.442)	2520 (56.288)	227,703 (45.539)	< 1e-04
past_smoke	0	312,358 (63.034)	2,443 (54.568)	314,801 (62.958)
	1	64576 (13.031)	532 (11.883)	65,108 (13.021)
	2	118608 (23.935)	1502 (33.549)	120,110 (24.021)	< 1e-04
HLSRC1	mean (sd)	0.018 (0.01)	0.019 (0.01)	0.018 (0.01)	< 1e-04
RBC1	mean (sd)	4.517 (0.407)	4.529 (0.405)	4.517 (0.407)	0.0462332
Ca1	mean (sd)	2.38 (0.087)	2.374 (0.089)	2.38 (0.087)	< 1e-04
PCT1	mean (sd)	0.233 (0.048)	0.23 (0.05)	0.233 (0.048)	0.0006533

## Sheet: Liver cancer
Variable	Level	C22 = 0 (n=501829)	C22 = 1 (n=634)	Total (n=502463)	p-value
survtime	mean (sd)	3,764.806 (512.244)	1,779.27 (897.558)	3,762.301 (517.731)	<1e-04
PCT1	mean (sd)	0.233 (0.048)	0.216 (0.063)	0.233 (0.048)	<1e-04
Cyc1	mean (sd)	0.907 (0.17)	1.01 (0.284)	0.907 (0.17)	<1e-04
smoke1	0	276,194 (55.037)	260 (41.009)	276,454 (55.020)
	1	172748 (34.424)	289 (45.584)	173,037 (34.438)
	2	52887 (10.539)	85 (13.407)	52,972 (10.542)	<1e-04
MPV1	mean (sd)	9.333 (1.058)	9.593 (1.209)	9.333 (1.058)	<1e-04
salt	0	278,749 (55.547)	290 (45.741)	279,039 (55.534)
	1	140410 (27.980)	199 (31.388)	140,609 (27.984)
	2	58299 (11.617)	88 (13.880)	58,387 (11.620)
	3	24371 (4.856)	57 (8.991)	24,428 (4.862)	<1e-04
RDW1	mean (sd)	13.493 (0.963)	13.785 (1.224)	13.493 (0.963)	<1e-04
sex	0	273,106 (54.422)	265 (41.798)	273,371 (54.406)
	1	228723 (45.578)	369 (58.202)	229,092 (45.594)	<1e-04
alcohol_frequency	0	42,046 (8.379)	84 (13.249)	42,130 (8.385)
	1	57905 (11.539)	99 (15.615)	58,004 (11.544)
	2	184937 (36.853)	189 (29.811)	185,126 (36.844)
	3	216941 (43.230)	262 (41.325)	217,203 (43.228)	<1e-04
ApoB1	mean (sd)	1.032 (0.23)	0.968 (0.243)	1.032 (0.23)	<1e-04
RBC1	mean (sd)	4.517 (0.407)	4.487 (0.432)	4.517 (0.407)	0.061
HGB1	mean (sd)	14.175 (1.216)	14.235 (1.347)	14.175 (1.216)	0.2114

## Sheet: Hypertension
Variable	Level	I10to15 = 0 (n=389273)	I10to15 = 1 (n=73341)	Total (n=462614)	p-value
survtime	mean (sd)	3,785.291 (475.701)	1,520.752 (876.243)	3,426.28 (998.121)	<1e-04
HDL1	mean (sd)	1.471 (0.353)	1.384 (0.343)	1.458 (0.353)	<1e-04
Cyc1	mean (sd)	0.886 (0.133)	0.958 (0.185)	0.897 (0.145)	<1e-04
LDL1	mean (sd)	3.617 (0.816)	3.456 (0.88)	3.591 (0.828)	<1e-04
IRF1	mean (sd)	0.287 (0.058)	0.302 (0.06)	0.289 (0.058)	<1e-04
TG1	mean (sd)	1.689 (0.963)	1.938 (1.059)	1.729 (0.983)	<1e-04
HLSRC1	mean (sd)	0.017 (0.009)	0.02 (0.011)	0.018 (0.01)	<1e-04
ApoB1	mean (sd)	1.043 (0.226)	1.02 (0.237)	1.039 (0.228)	<1e-04
Ca1	mean (sd)	2.378 (0.086)	2.384 (0.091)	2.379 (0.086)	<1e-04
past_smoke	0	252,372 (64.832)	41,924 (57.163)	294,296 (63.616)
	1	51372 (13.197)	9267 (12.635)	60,639 (13.108)
	2	85529 (21.971)	22150 (30.201)	107,679 (23.276)	<1e-04
ethnic1	0	2,005 (0.515)	466 (0.635)	2,471 (0.534)
	1	367319 (94.360)	68586 (93.517)	435,905 (94.227)
	2	8336 (2.141)	1868 (2.547)	10,204 (2.206)
	3	5712 (1.467)	1413 (1.927)	7,125 (1.540)
	4	5901 (1.516)	1008 (1.374)	6,909 (1.493)	<1e-04
sex	0	220,248 (56.579)	34,623 (47.208)	254,871 (55.094)
	1	169025 (43.421)	38718 (52.792)	207,743 (44.906)	<1e-04
PCT1	mean (sd)	0.233 (0.047)	0.233 (0.05)	0.233 (0.047)	0.1472
ApoA1	mean (sd)	1.548 (0.249)	1.511 (0.247)	1.542 (0.249)	<1e-04
TC1	mean (sd)	5.778 (1.067)	5.542 (1.169)	5.74 (1.088)	<1e-04
Phosphate1	mean (sd)	1.161 (0.148)	1.152 (0.15)	1.16 (0.148)	<1e-04

## Sheet: Diabetes
Variable	Level	E10to14 = 0 (n=471241)	E10to14 = 1 (n=20180)	Total (n=491421)	p-value
survtime	mean (sd)	3,772.111 (498.876)	1,582.774 (874.666)	3,682.207 (677.362)	< 1e-04
GLU1	mean (sd)	5.015 (0.767)	6.42 (2.699)	5.073 (0.97)	< 1e-04
TC1	mean (sd)	5.745 (1.08)	5.104 (1.213)	5.719 (1.094)	< 1e-04
TG1	mean (sd)	1.719 (0.967)	2.25 (1.247)	1.74 (0.986)	< 1e-04
ApoB1	mean (sd)	1.039 (0.227)	0.966 (0.25)	1.036 (0.228)	< 1e-04
Ca1	mean (sd)	2.379 (0.087)	2.387 (0.093)	2.38 (0.087)	< 1e-04
alcohol_frequency	0	36,873 (7.825)	3,060 (15.164)	39,933 (8.126)
	1	52231 (11.084)	3544 (17.562)	55,775 (11.350)
	2	174246 (36.976)	7156 (35.461)	181,402 (36.914)
	3	207891 (44.116)	6420 (31.814)	214,311 (43.610)	< 1e-04
IRF1	mean (sd)	0.289 (0.058)	0.318 (0.062)	0.29 (0.059)	< 1e-04
ethnic1	0	2,458 (0.522)	190 (0.942)	2,648 (0.539)
	1	445319 (94.499)	17794 (88.176)	463,113 (94.240)
	2	9581 (2.033)	1115 (5.525)	10,696 (2.177)
	3	7072 (1.501)	658 (3.261)	7,730 (1.573)
	4	6811 (1.445)	423 (2.096)	7,234 (1.472)	< 1e-04
sex	0	260,894 (55.363)	8,248 (40.872)	269,142 (54.768)
	1	210347 (44.637)	11932 (59.128)	222,279 (45.232)	< 1e-04
LDL1	mean (sd)	3.593 (0.824)	3.161 (0.908)	3.576 (0.832)	< 1e-04
EO1	mean (sd)	0.173 (0.133)	0.2 (0.15)	0.174 (0.134)	< 1e-04
HLSRC1	mean (sd)	0.018 (0.01)	0.024 (0.012)	0.018 (0.01)	< 1e-04
cigarettes_number	0	437,936 (92.932)	18,208 (90.228)	456,144 (92.821)
	1	6868 (1.457)	237 (1.174)	7,105 (1.446)
	2	7431 (1.577)	392 (1.943)	7,823 (1.592)
	3	6852 (1.454)	402 (1.992)	7,254 (1.476)
	4	9620 (2.041)	675 (3.345)	10,295 (2.095)
	5	2534 (0.538)	266 (1.318)	2,800 (0.570)	< 1e-04
ApoA1	mean (sd)	1.545 (0.249)	1.432 (0.231)	1.54 (0.249)	< 1e-04
HDL1	mean (sd)	1.461 (0.352)	1.25 (0.305)	1.453 (0.353)	< 1e-04
RBC1	mean (sd)	4.513 (0.404)	4.611 (0.426)	4.517 (0.406)	< 1e-04
Phosphate1	mean (sd)	1.16 (0.148)	1.145 (0.159)	1.16 (0.149)	< 1e-04

## Sheet: Stroke
Variable	Level	I60to64 = 0 (n=493851)	I60to64 = 1 (n=5901)	Total (n=499752)	p-value
survtime	mean (sd)	3,768.346 (504.583)	1,719.314 (868.678)	3,744.151 (556.324)	< 1e-04
cigarettes_number	0	458,775 (92.897)	5,135 (87.019)	463,910 (92.828)
	1	7062 (1.430)	109 (1.847)	7,171 (1.435)
	2	7803 (1.580)	132 (2.237)	7,935 (1.588)
	3	7213 (1.461)	155 (2.627)	7,368 (1.474)
	4	10205 (2.066)	276 (4.677)	10,481 (2.097)
	5	2793 (0.566)	94 (1.593)	2,887 (0.578)	< 1e-04
Cyc1	mean (sd)	0.906 (0.167)	1.004 (0.321)	0.907 (0.17)	< 1e-04
sex	0	269,908 (54.654)	2,420 (41.010)	272,328 (54.493)
	1	223943 (45.346)	3481 (58.990)	227,424 (45.507)	< 1e-04
RDW1	mean (sd)	13.489 (0.959)	13.719 (1.178)	13.492 (0.962)	< 1e-04
smoke1	0	272,756 (55.230)	2,600 (44.060)	275,356 (55.099)
	1	169550 (34.332)	2293 (38.858)	171,843 (34.386)
	2	51545 (10.437)	1008 (17.082)	52,553 (10.516)	< 1e-04
RBC1	mean (sd)	4.517 (0.406)	4.536 (0.434)	4.517 (0.407)	0.000271
HLSRC1	mean (sd)	0.018 (0.01)	0.02 (0.01)	0.018 (0.01)	< 1e-04
Ca1	mean (sd)	2.38 (0.087)	2.374 (0.092)	2.38 (0.087)	< 1e-04
ApoB1	mean (sd)	1.033 (0.229)	1.014 (0.239)	1.033 (0.229)	< 1e-04
LDL1	mean (sd)	3.561 (0.838)	3.436 (0.888)	3.56 (0.839)	< 1e-04
ApoA1	mean (sd)	1.538 (0.25)	1.499 (0.254)	1.538 (0.25)	< 1e-04
HDL1	mean (sd)	1.449 (0.353)	1.383 (0.358)	1.449 (0.354)	< 1e-04

## Sheet: Coronary heart disease
Variable	Level	I20to25 = 0 (n=458086)	I20to25 = 1 (n=24005)	Total (n=482091)	p-value
survtime	mean (sd)	3,778.08 (482.766)	1,580.513 (884.17)	3,668.656 (699.198)	< 1e-04
sex	0	258,820 (56.500)	8,523 (35.505)	267,343 (55.455)
	1	199266 (43.500)	15482 (64.495)	214,748 (44.545)	< 1e-04
HDL1	mean (sd)	1.462 (0.353)	1.337 (0.333)	1.456 (0.353)	< 1e-04
Cyc1	mean (sd)	0.898 (0.154)	0.985 (0.25)	0.903 (0.161)	< 1e-04
smoke1	0	258,142 (56.352)	10,542 (43.916)	268,684 (55.733)
	1	153137 (33.430)	9822 (40.916)	162,959 (33.803)
	2	46807 (10.218)	3641 (15.168)	50,448 (10.464)	< 1e-04
alcohol_frequency	0	36,678 (8.007)	2,722 (11.339)	39,400 (8.173)
	1	52001 (11.352)	3166 (13.189)	55,167 (11.443)
	2	169890 (37.087)	8270 (34.451)	178,160 (36.956)
	3	199517 (43.554)	9847 (41.021)	209,364 (43.428)	< 1e-04
IRF1	mean (sd)	0.289 (0.059)	0.301 (0.061)	0.29 (0.059)	< 1e-04
HLSRC1	mean (sd)	0.018 (0.01)	0.02 (0.011)	0.018 (0.01)	< 1e-04
current_smoke	0	411,279 (89.782)	20,364 (84.832)	431,643 (89.536)
	1	34322 (7.492)	2950 (12.289)	37,272 (7.731)
	2	12485 (2.725)	691 (2.879)	13,176 (2.733)	< 1e-04
Phosphate1	mean (sd)	1.16 (0.148)	1.151 (0.154)	1.159 (0.149)	< 1e-04
ApoA1	mean (sd)	1.546 (0.249)	1.472 (0.241)	1.542 (0.249)	< 1e-04
EO1	mean (sd)	0.173 (0.134)	0.19 (0.141)	0.174 (0.134)	< 1e-04
