# Supplementary material for: Personalized prediction for multiple chronic diseases by developing the multi-task Cox learning model
Source: PLoS Comput Biol. 2023 Sep 21;19(9):e1011396. doi: 10.1371/journal.pcbi.1011396 (PMC10569718; doi:10.1371/journal.pcbi.1011396)
Supplement: S3 Table — The cut-off level of low risk, average risk, and high risk for nine chronic diseases. (XLSX) [file pcbi.1011396.s003.xlsx]

## Sheet: S3_Table
Diseases	Age	Risk_level	Year 1	Year 3	Year 5	Year 7
Lung cancer	40_49	Low_risk (%)	0.000370157	0.0016583	0.00351571	0.0062028
Lung cancer	50_59	Low_risk (%)	0.000741082	0.00331789	0.0070276	0.0123821
Lung cancer	60_69	Low_risk (%)	0.00157636	0.00704723	0.0148954	0.0261652
Lung cancer	>=70	Low_risk (%)	0.00251549	0.0112273	0.0236749	0.0414459
Lung cancer	40_49	Average_risk (%)	0.000470087	0.00210562	0.00446294	0.00787113
Lung cancer	50_59	Average_risk (%)	0.000971555	0.00434799	0.00920414	0.0162034
Lung cancer	60_69	Average_risk (%)	0.00216052	0.00964893	0.0203647	0.0356968
Lung cancer	>=70	Average_risk (%)	0.00342387	0.0152575	0.0321002	0.0560114
Lung cancer	40_49	High_risk (%)	0.000655646	0.00293582	0.00621969	0.010962
Lung cancer	50_59	High_risk (%)	0.00138776	0.00620611	0.0131238	0.0230689
Lung cancer	60_69	High_risk (%)	0.0029912	0.0133395	0.0280953	0.0490998
Lung cancer	>=70	High_risk (%)	0.00482993	0.0214705	0.0450131	0.0781471
Gastric cancer	40_49	Low_risk (%)	0.000241113	0.00133128	0.00278217	0.00496617
Gastric cancer	50_59	Low_risk (%)	0.000297842	0.0016443	0.00343574	0.0061312
Gastric cancer	60_69	Low_risk (%)	0.000394285	0.00217626	0.00454594	0.00810884
Gastric cancer	>=70	Low_risk (%)	0.000485711	0.00268033	0.00559734	0.00998013
Gastric cancer	40_49	Average_risk (%)	0.000271698	0.00150006	0.00313459	0.00559445
Gastric cancer	50_59	Average_risk (%)	0.000342048	0.00188816	0.00394475	0.00703813
Gastric cancer	60_69	Average_risk (%)	0.000456417	0.00251884	0.00526056	0.00938091
Gastric cancer	>=70	Average_risk (%)	0.000556199	0.00306882	0.00640726	0.0114206
Gastric cancer	40_49	High_risk (%)	0.000305762	0.00168799	0.00352695	0.00629374
Gastric cancer	50_59	High_risk (%)	0.000391425	0.00216048	0.00451302	0.00805023
Gastric cancer	60_69	High_risk (%)	0.000526606	0.00290574	0.00606731	0.0108161
Gastric cancer	>=70	High_risk (%)	0.000639404	0.00352724	0.00736253	0.0131183
Esophagus cancer	40_49	Low_risk (%)	0.000289239	0.00153218	0.00310963	0.00523779
Esophagus cancer	50_59	Low_risk (%)	0.000375603	0.0019893	0.00403644	0.00679672
Esophagus cancer	60_69	Low_risk (%)	0.00052281	0.00276808	0.00561436	0.00944856
Esophagus cancer	>=70	Low_risk (%)	0.000660636	0.00349678	0.00708968	0.0119254
Esophagus cancer	40_49	Average_risk (%)	0.000329651	0.0017461	0.0035434	0.00596754
Esophagus cancer	50_59	Average_risk (%)	0.000437397	0.00231627	0.00469909	0.00791071
Esophagus cancer	60_69	Average_risk (%)	0.000617737	0.00327001	0.0066307	0.0111551
Esophagus cancer	>=70	Average_risk (%)	0.000791437	0.00418794	0.00848798	0.0142705
Esophagus cancer	40_49	High_risk (%)	0.000377391	0.00199877	0.00405562	0.00682897
Esophagus cancer	50_59	High_risk (%)	0.00051002	0.00270044	0.00547736	0.00921844
Esophagus cancer	60_69	High_risk (%)	0.000728652	0.00385623	0.00781702	0.0131455
Esophagus cancer	>=70	High_risk (%)	0.000917815	0.00485535	0.00983727	0.0165313
Colorectal cancer	40_49	Low_risk (%)	0.00143526	0.00630118	0.012544	0.0200005
Colorectal cancer	50_59	Low_risk (%)	0.00266575	0.0116789	0.0231871	0.0368509
Colorectal cancer	60_69	Low_risk (%)	0.00497964	0.0217305	0.0429261	0.067811
Colorectal cancer	>=70	Low_risk (%)	0.00777189	0.0337548	0.0662744	0.10394
Colorectal cancer	40_49	Average_risk (%)	0.00162659	0.00713881	0.0142056	0.0226383
Colorectal cancer	50_59	Average_risk (%)	0.00305409	0.0133714	0.0265249	0.0421128
Colorectal cancer	60_69	Average_risk (%)	0.00571317	0.0249005	0.0491093	0.0774311
Colorectal cancer	>=70	Average_risk (%)	0.00860875	0.0373362	0.0731731	0.114512
Colorectal cancer	40_49	High_risk (%)	0.00183164	0.00803594	0.0159836	0.0254581
Colorectal cancer	50_59	High_risk (%)	0.00347316	0.0151953	0.0301154	0.047761
Colorectal cancer	60_69	High_risk (%)	0.00652719	0.0284089	0.0559295	0.0879986
Colorectal cancer	>=70	High_risk (%)	0.00963865	0.0417297	0.0816011	0.127364
Liver cancer	40_49	Low_risk (%)	0.000217932	0.00106251	0.0023103	0.00408602
Liver cancer	50_59	Low_risk (%)	0.000256678	0.00125132	0.00272054	0.0048108
Liver cancer	60_69	Low_risk (%)	0.000326359	0.00159081	0.00345794	0.00611303
Liver cancer	>=70	Low_risk (%)	0.00039789	0.00193921	0.00421439	0.00744813
Liver cancer	40_49	Average_risk (%)	0.000241352	0.00117664	0.0025583	0.00452419
Liver cancer	50_59	Average_risk (%)	0.000288333	0.00140555	0.00305559	0.00540258
Liver cancer	60_69	Average_risk (%)	0.000371364	0.00181002	0.00393394	0.00695324
Liver cancer	>=70	Average_risk (%)	0.000449813	0.00219205	0.00476317	0.00841621
Liver cancer	40_49	High_risk (%)	0.000266035	0.00129691	0.00281959	0.00498576
Liver cancer	50_59	High_risk (%)	0.000322431	0.00157167	0.00341639	0.00603967
Liver cancer	60_69	High_risk (%)	0.000421613	0.00205473	0.00446516	0.00789054
Liver cancer	>=70	High_risk (%)	0.000511314	0.00249146	0.00541282	0.00956169
Hypertension	40_49	Low_risk (%)	0.0619329	0.197077	0.341581	0.490885
Hypertension	50_59	Low_risk (%)	0.0623287	0.198319	0.343701	0.493881
Hypertension	60_69	Low_risk (%)	0.0679637	0.215976	0.373789	0.53634
Hypertension	>=70	Low_risk (%)	0.0725356	0.230269	0.398083	0.57053
Hypertension	40_49	Average_risk (%)	0.0724458	0.229989	0.397607	0.56986
Hypertension	50_59	Average_risk (%)	0.074178	0.235397	0.406784	0.582755
Hypertension	60_69	Average_risk (%)	0.0818493	0.259296	0.447248	0.639468
Hypertension	>=70	Average_risk (%)	0.0893132	0.282469	0.486336	0.694032
Hypertension	40_49	High_risk (%)	0.0843824	0.267169	0.460545	0.658054
Hypertension	50_59	High_risk (%)	0.0882157	0.279067	0.480606	0.686046
Hypertension	60_69	High_risk (%)	0.0997007	0.314589	0.540274	0.768968
Hypertension	>=70	High_risk (%)	0.108183	0.340706	0.583925	0.829309
Diabetes	40_49	Low_risk (%)	0.0077332	0.0307306	0.0590421	0.0967601
Diabetes	50_59	Low_risk (%)	0.0107404	0.0424871	0.0811666	0.131993
Diabetes	60_69	Low_risk (%)	0.0179637	0.0702885	0.132465	0.211501
Diabetes	>=70	Low_risk (%)	0.0271972	0.104938	0.194389	0.303342
Diabetes	40_49	Average_risk (%)	0.010479	0.0414693	0.0792614	0.128981
Diabetes	50_59	Average_risk (%)	0.0150072	0.0589836	0.111779	0.179808
Diabetes	60_69	Average_risk (%)	0.0256627	0.0992483	0.184373	0.288799
Diabetes	>=70	Average_risk (%)	0.0371793	0.141296	0.256962	0.391445
Diabetes	40_49	High_risk (%)	0.0141951	0.0558604	0.106022	0.1709
Diabetes	50_59	High_risk (%)	0.0208074	0.0810652	0.151964	0.240912
Diabetes	60_69	High_risk (%)	0.0362707	0.138034	0.251447	0.383873
Diabetes	>=70	High_risk (%)	0.0531524	0.197154	0.348286	0.51128
Stroke	40_49	Low_risk (%)	0.00102819	0.00482205	0.0109247	0.0197182
Stroke	50_59	Low_risk (%)	0.00206354	0.00965913	0.0218159	0.0392005
Stroke	60_69	Low_risk (%)	0.00432845	0.0201762	0.0452636	0.0805476
Stroke	>=70	Low_risk (%)	0.00752153	0.0348536	0.0774552	0.135981
Stroke	40_49	Average_risk (%)	0.00120374	0.00564352	0.0127791	0.0230477
Stroke	50_59	Average_risk (%)	0.00246022	0.0115075	0.02596	0.0465673
Stroke	60_69	Average_risk (%)	0.00520076	0.0242032	0.0541575	0.0960172
Stroke	>=70	Average_risk (%)	0.00878446	0.0406108	0.0899137	0.157019
Stroke	40_49	High_risk (%)	0.00140925	0.00660449	0.0149459	0.0269318
Stroke	50_59	High_risk (%)	0.0029227	0.013659	0.0307712	0.0550882
Stroke	60_69	High_risk (%)	0.00625187	0.0290383	0.0647746	0.11433
Stroke	>=70	High_risk (%)	0.0100526	0.0463647	0.10227	0.177655
CHD	40_49	Low_risk (%)	0.0107987	0.0414552	0.0772853	0.11838
CHD	50_59	Low_risk (%)	0.0214261	0.0809918	0.148245	0.222243
CHD	60_69	Low_risk (%)	0.0449612	0.164222	0.288804	0.413653
CHD	>=70	Low_risk (%)	0.0753083	0.263109	0.44012	0.5969
CHD	40_49	Average_risk (%)	0.0140236	0.0535839	0.0993396	0.151164
CHD	50_59	Average_risk (%)	0.0282201	0.105623	0.191092	0.282648
CHD	60_69	Average_risk (%)	0.0590807	0.211383	0.363106	0.506725
CHD	>=70	Average_risk (%)	0.0977046	0.3303	0.533116	0.696718
CHD	40_49	High_risk (%)	0.0180982	0.0687441	0.126551	0.19099
CHD	50_59	High_risk (%)	0.0367393	0.135812	0.242175	0.352327
CHD	60_69	High_risk (%)	0.0762739	0.266105	0.444437	0.601758
CHD	>=70	High_risk (%)	0.122451	0.399127	0.620043	0.78037
