# Supplementary material for: Personalized prediction for multiple chronic diseases by developing the multi-task Cox learning model
Source: PLoS Comput Biol. 2023 Sep 21;19(9):e1011396. doi: 10.1371/journal.pcbi.1011396 (PMC10569718; doi:10.1371/journal.pcbi.1011396)
Supplement: S4 Table — The absolute risk of each subject developing lung cancer, gastric cancer, and esophagus cancer in the 1-th, 3-th, 5-th, and 7-th year, respectively. (XLSX) [file pcbi.1011396.s004.xlsx]

## Sheet: AR
eid	t1_Lung cancer	t3_Lung cancer	t5_Lung cancer	t7_Lung cancer	t1_Gastric cancer	t3_Gastric cancer	t5_Gastric cancer	t7_Gastric cancer	t1_Esophagus cancer	t3_Esophagus cancer	t5_Esophagus cancer	t7_Esophagus cancer
2025907	0.00537512	0.0238714	0.0499784	0.086598	0.000580999	0.00320547	0.00669207	0.0119269	0.000812868	0.00430114	0.00871691	0.0146543
2907262	0.00222243	0.00992436	0.0209427	0.0367018	0.000837697	0.00461903	0.00963572	0.0171532	0.00119568	0.00632152	0.0127981	0.021485
5538853	0.00428718	0.0190759	0.040047	0.0696611	0.000781715	0.0043109	0.00899444	0.0160157	0.00106612	0.00563811	0.0114186	0.0191782
1269537	0.00363701	0.0162013	0.0340675	0.0593987	0.000556155	0.00306857	0.00640675	0.0114197	0.000778584	0.00412004	0.00835065	0.0140403
4529614	0.00964705	0.0425257	0.0880923	0.150339	0.000635226	0.00350422	0.00731458	0.0130332	0.000828078	0.00438148	0.00887935	0.0149265
4308706	0.0231537	0.0996893	0.199763	0.325445	0.00100255	0.00552597	0.011522	0.0204958	0.00213173	0.0112477	0.0227134	0.0379996
5796466	0.00581163	0.0257904	0.0539373	0.0933118	0.000588135	0.00324479	0.00677401	0.0120725	0.000904828	0.00478679	0.0096987	0.0162993
4161089	0.00080808	0.00361742	0.00766076	0.0134944	0.000244217	0.00134841	0.00281794	0.00502994	0.000313657	0.00166144	0.00337175	0.00567879
4170342	0.00957449	0.0422112	0.0874565	0.149292	0.00039676	0.00218991	0.00457441	0.00815953	0.000693807	0.00367209	0.00744446	0.0125206
1864972	0.00101461	0.00454034	0.00961027	0.0169158	0.000295807	0.00163307	0.0034123	0.00608943	0.000411629	0.00217994	0.00442281	0.00744632
4379768	0.00355004	0.0158162	0.0332652	0.0580179	0.000713552	0.00393561	0.0082131	0.014629	0.00100267	0.0053033	0.0107424	0.0180467
1776005	0.0371444	0.156069	0.302379	0.470673	0.00089123	0.00491362	0.0102486	0.0182399	0.00176941	0.00934325	0.0188862	0.0316387
2154684	0.000621754	0.00278422	0.00589902	0.0103982	0.000278479	0.00153747	0.00321271	0.00573369	0.000340189	0.00180188	0.00365649	0.00615776
5634642	0.00353082	0.0157312	0.0330878	0.0577126	0.000322906	0.00178257	0.00372437	0.00664552	0.000496277	0.00262775	0.00533012	0.00897109
2959618	0.0120728	0.0529944	0.10912	0.184647	0.000584606	0.00322535	0.00673349	0.0120005	0.000937842	0.00496109	0.010051	0.0168892
4434546	0.00268861	0.0119964	0.0252856	0.044238	0.000448571	0.00247558	0.00517034	0.00922035	0.000607862	0.00321781	0.00652502	0.0109777
3258346	0.00239967	0.0107125	0.0225959	0.0395735	0.000509879	0.00281354	0.00587509	0.0104742	0.000743532	0.00393485	0.00797606	0.0134122
3948149	0.00118295	0.00529208	0.0111967	0.0196961	0.00106357	0.00586151	0.0122193	0.0217303	0.00112336	0.00594009	0.0120283	0.020198
5261438	0.000391237	0.00175267	0.00371558	0.00655493	0.000229271	0.00126594	0.0026457	0.00472282	0.000285931	0.00151466	0.00307411	0.00517803
5517879	0.00153631	0.00686869	0.0145195	0.0255086	0.000450496	0.0024862	0.00519248	0.00925974	0.000615418	0.00325776	0.00660588	0.0111134
2665116	0.00726095	0.0321408	0.066976	0.115272	0.000483179	0.00266637	0.00556823	0.00992834	0.000946845	0.00500861	0.010147	0.01705
2911721	0.00133897	0.00598847	0.0126651	0.0222666	0.000293231	0.00161886	0.00338263	0.00603655	0.000401753	0.00212768	0.00431691	0.00726828
6011931	0.0027335	0.0121957	0.0257029	0.0449607	0.000473846	0.00261492	0.00546094	0.00973746	0.000563165	0.00298148	0.00604654	0.0101744
2347164	0.00284303	0.012682	0.0267204	0.046722	0.000589476	0.00325218	0.00678941	0.0120999	0.000779918	0.00412709	0.00836491	0.0140642
5964212	0.00786404	0.0347738	0.0723541	0.124261	0.000654109	0.00360823	0.00753126	0.0134181	0.00101372	0.00536159	0.0108601	0.0182438
2552805	0.000743193	0.00332733	0.00704756	0.0124172	0.000274707	0.00151665	0.00316924	0.00565622	0.000364602	0.00193109	0.00391843	0.00659827
4143127	0.000425113	0.00190432	0.00403673	0.00712061	0.00042323	0.00233586	0.00487891	0.00870163	0.000496014	0.00262636	0.00532731	0.00896636
4662392	0.000990686	0.00443346	0.0093846	0.01652	0.000688844	0.00379954	0.00792975	0.0141258	0.000786997	0.00416448	0.00844053	0.014191
4059187	0.0246922	0.106028	0.211673	0.34308	0.00425792	0.0232971	0.0481038	0.0843264	0.00458028	0.0240402	0.0482243	0.0799624
4378248	0.00398228	0.0177286	0.0372471	0.0648617	0.000527537	0.00291086	0.006078	0.0108351	0.000729235	0.00385931	0.00782325	0.0131559
4245522	0.00255941	0.0114225	0.0240838	0.042155	0.000297192	0.00164071	0.00342825	0.00611785	0.000440831	0.00233444	0.0047359	0.00797258
3931984	0.00178939	0.00799663	0.0168931	0.0296514	0.000599464	0.00330721	0.00690408	0.0123037	0.000841887	0.00445441	0.00902682	0.0151736
4354589	0.00312641	0.0139392	0.0293483	0.0512648	0.000478887	0.00264271	0.00551889	0.00984057	0.000644416	0.00341104	0.00691616	0.0116342
2482612	0.0552279	0.224834	0.417508	0.615107	0.00139779	0.0076976	0.0160309	0.0284655	0.00285534	0.0150423	0.0303163	0.0505853
5074341	0.00157105	0.00702356	0.0148456	0.0260781	0.000390509	0.00215543	0.00450249	0.00803147	0.000467857	0.00247742	0.00502558	0.00845941
5077597	0.00248574	0.0110951	0.0233979	0.0409653	0.000351144	0.00193833	0.00404946	0.00722466	0.000483845	0.00256199	0.00519692	0.00874729
5552811	0.00316624	0.0141158	0.0297172	0.0519016	0.000685214	0.00377955	0.00788811	0.0140519	0.00101916	0.00539029	0.0109181	0.0183408
3444034	0.00142436	0.00636938	0.0134678	0.0236705	0.000375479	0.00207255	0.00432954	0.0077235	0.000433908	0.00229782	0.00466169	0.00784786
4337723	0.00817478	0.0361283	0.0751143	0.12886	0.000866209	0.00477594	0.00996219	0.0177321	0.00126714	0.0066983	0.0135583	0.0227552
1498031	0.00514338	0.0228514	0.0478707	0.0830148	0.000486093	0.00268243	0.00560172	0.00998794	0.000702541	0.00371825	0.00753785	0.0126773
5005096	0.00172356	0.00770332	0.0162762	0.0285753	0.000243217	0.00134289	0.00280642	0.00500939	0.000341783	0.00181031	0.00367359	0.00618652
5296064	0.00410322	0.0182632	0.0383586	0.0667682	0.000709658	0.00391417	0.00816845	0.0145497	0.000973823	0.00515102	0.0104347	0.0175317
5492439	0.0042922	0.019098	0.040093	0.0697399	0.000873005	0.00481334	0.01004	0.01787	0.00118833	0.00628277	0.0127199	0.0213543
2686014	0.00503287	0.0223648	0.0468641	0.0813014	0.000432261	0.00238566	0.00498278	0.00888653	0.000564405	0.00298804	0.00605981	0.0101967
2793173	0.0277078	0.118353	0.234557	0.376394	0.000764632	0.00421686	0.00879868	0.0156683	0.00118042	0.00624102	0.0126357	0.0212135
3824248	0.00640328	0.0283866	0.0592796	0.102338	0.00112813	0.00621637	0.0129566	0.0230346	0.00166136	0.00877473	0.0177422	0.029734
5791552	0.00115466	0.00516578	0.0109303	0.0192294	0.000264196	0.00145866	0.00304816	0.00544038	0.000366586	0.00194158	0.0039397	0.00663405
5913579	0.00266466	0.01189	0.0250629	0.0438521	0.000499087	0.00275406	0.00575107	0.0102536	0.000736687	0.00389868	0.0079029	0.0132895
1806684	0.00764386	0.0338132	0.0703938	0.120989	0.000426019	0.00235124	0.00491099	0.00875874	0.000792613	0.00419415	0.00850054	0.0142916
3314555	0.00145768	0.00651801	0.0137809	0.0242179	0.000530638	0.00292796	0.00611363	0.0108985	0.000668306	0.00353732	0.00717173	0.012063
5182172	0.00365368	0.0162751	0.0342213	0.0596632	0.000528602	0.00291674	0.00609024	0.0108569	0.000831232	0.00439814	0.00891303	0.0149829
5609470	0.00384651	0.0171283	0.0359979	0.062717	0.00100003	0.00551208	0.0114931	0.0204446	0.00135306	0.00715114	0.0144715	0.0242802
2155954	0.0110482	0.0485835	0.100292	0.170318	0.000488779	0.00269724	0.0056326	0.0100429	0.000795072	0.00420714	0.00852681	0.0143356
1844282	0.000406927	0.00182291	0.00386433	0.00681696	0.000243474	0.00134431	0.00280938	0.00501467	0.000257805	0.00136576	0.0027721	0.00466981
2331247	0.0010322	0.0046189	0.00977613	0.0172066	0.000428014	0.00236224	0.00493394	0.00879959	0.000509424	0.00269728	0.00547097	0.0092077
5505080	0.00201314	0.00899306	0.0189874	0.0333004	0.000383179	0.00211501	0.00441815	0.00788129	0.000491294	0.00260139	0.00527673	0.00888138
1889909	0.00525742	0.0233535	0.0489085	0.0847798	0.000892222	0.00491908	0.01026	0.01826	0.00122539	0.00647818	0.0131142	0.0220133
5220048	0.00103433	0.00462841	0.0097962	0.0172418	0.000434466	0.00239782	0.00500814	0.00893167	0.000506963	0.00268427	0.00544461	0.00916341
2135680	0.0131069	0.0574297	0.117951	0.198871	0.000485996	0.0026819	0.00560061	0.00998596	0.000809385	0.00428275	0.0086797	0.0145919
3788399	0.000545004	0.00244086	0.00517253	0.00912013	0.000399845	0.00220692	0.0046099	0.00822273	0.000438714	0.00232324	0.0047132	0.00793444
2255538	0.00303609	0.0135386	0.0285114	0.0498191	0.000341419	0.00188469	0.00393751	0.00702524	0.000518768	0.0027467	0.00557107	0.00937584
4615224	0.000504789	0.00226091	0.00479168	0.00844985	0.000350372	0.00193407	0.00404057	0.00720883	0.00041748	0.0022109	0.00448555	0.00755178
1176067	0.00129082	0.00577359	0.0122121	0.021474	0.000291828	0.00161112	0.00336647	0.00600775	0.000445134	0.00235721	0.00478203	0.00805012
1657653	0.00476513	0.0211849	0.0444214	0.0771378	0.000695743	0.00383754	0.00800887	0.0142663	0.000941825	0.00498211	0.0100934	0.0169603
2616129	0.00813288	0.0359457	0.0747425	0.128241	0.000660471	0.00364328	0.00760426	0.0135478	0.00100946	0.00533911	0.0108147	0.0181678
1841943	0.00102101	0.00456894	0.00967064	0.0170216	0.000348107	0.00192158	0.0040145	0.00716238	0.000432921	0.00229259	0.0046511	0.00783006
4819951	0.0417341	0.173954	0.333378	0.511517	0.00117675	0.0064836	0.0135116	0.0240161	0.00215947	0.0113934	0.0230058	0.038485
2988907	0.00259217	0.011568	0.0243886	0.0426835	0.000456248	0.00251791	0.00525863	0.00937746	0.00066141	0.00350087	0.00709797	0.0119393
3576979	0.00573231	0.0254419	0.053219	0.0920953	0.000762019	0.00420247	0.00876872	0.0156152	0.0011242	0.0059445	0.0120372	0.0202129
2958105	0.00224528	0.010026	0.0211561	0.0370726	0.000372456	0.00205587	0.00429474	0.00766153	0.000521429	0.00276078	0.00559957	0.00942372
1848650	0.00898622	0.0396583	0.0822873	0.14076	0.000899183	0.00495738	0.0103396	0.0184012	0.00109933	0.00581331	0.0117723	0.01977
6008237	0.00221906	0.00990938	0.0209113	0.0366471	0.000380245	0.00209883	0.00438439	0.00782116	0.000466657	0.00247107	0.00501273	0.0084378
2257748	0.000524371	0.00234854	0.00497715	0.00877629	0.000269059	0.00148549	0.00310418	0.00554024	0.000358882	0.00190081	0.00385706	0.00649507
1079707	0.00145064	0.00648664	0.0137149	0.0241024	0.000334168	0.00184469	0.00385403	0.00687652	0.000472558	0.00250229	0.00507597	0.00854407
4238505	0.0112435	0.0494252	0.10198	0.173066	0.000617689	0.00340761	0.0071133	0.0126755	0.00104924	0.00554905	0.0112387	0.0188773
2668940	0.00200059	0.00893721	0.0188701	0.0330961	0.000412277	0.00227547	0.00475292	0.00847734	0.000593434	0.00314153	0.00637059	0.0107184
3070736	0.0032322	0.0144082	0.0303279	0.0529555	0.000538254	0.00296993	0.00620113	0.0110541	0.000864497	0.00457382	0.00926821	0.0155781
1695583	0.000767774	0.00343723	0.00727989	0.0128254	0.000351754	0.0019417	0.00405648	0.00723717	0.000378476	0.00200451	0.00406725	0.00684853
4263398	0.00133757	0.00598218	0.0126519	0.0222434	0.000273718	0.0015112	0.00315785	0.00563592	0.000357064	0.00189119	0.00383755	0.00646227
5803172	0.000868752	0.00388861	0.00823381	0.0145006	0.000478617	0.00264122	0.00551579	0.00983504	0.000624594	0.00330626	0.00670408	0.0112782
1154202	0.0066821	0.0296083	0.0617878	0.106562	0.000376706	0.00207931	0.00434365	0.00774863	0.000746755	0.00395188	0.00801052	0.01347
2067376	0.00229521	0.0102481	0.021622	0.0378821	0.000513396	0.00283293	0.00591552	0.0105461	0.000670196	0.00354731	0.00719195	0.012097
1312268	0.00437556	0.0194661	0.0408573	0.0710479	0.00051704	0.00285301	0.00595739	0.0106206	0.000744566	0.00394031	0.00798712	0.0134308
3986436	0.00119091	0.00532764	0.0112717	0.0198275	0.000460357	0.00254056	0.00530586	0.00946152	0.000523796	0.00277329	0.00562493	0.00946631
4658596	0.000802799	0.00359381	0.00761086	0.0134068	0.00026629	0.00147021	0.00307228	0.00548337	0.000343329	0.00181849	0.00369018	0.00621441
4544071	0.000346956	0.00155442	0.00329567	0.00581507	0.000232361	0.00128299	0.00268131	0.00478631	0.000202678	0.00107384	0.00217993	0.003673
4703079	0.0129712	0.0568487	0.116797	0.197018	0.000451286	0.00249055	0.00520156	0.00927591	0.000734328	0.00388622	0.00787768	0.0132472
5823210	0.0120111	0.052729	0.108591	0.18379	0.000477043	0.00263255	0.0054977	0.00980286	0.000688059	0.00364171	0.00738299	0.0124175
1900467	0.023053	0.0992733	0.198978	0.324276	0.00110273	0.00607676	0.0126666	0.0225216	0.00176818	0.00933678	0.0188731	0.031617
4117778	0.0259639	0.111242	0.221397	0.357328	0.00134587	0.00741258	0.0154397	0.0274222	0.00180846	0.00954867	0.0192993	0.0323262
4752951	0.0199427	0.0863467	0.174387	0.287197	0.000811013	0.00447217	0.0093301	0.0166112	0.00133591	0.0070608	0.0142893	0.0239761
5677356	0.00217562	0.00971614	0.0205057	0.0359421	0.000439761	0.00242701	0.00506904	0.00904006	0.00055742	0.00295111	0.00598503	0.0100711
1033734	0.00850273	0.0375562	0.0780194	0.133688	0.000652078	0.00359705	0.00750796	0.0133767	0.0010144	0.00536519	0.0108674	0.0182559
2811198	0.000876965	0.00392532	0.00831137	0.0146368	0.000453792	0.00250437	0.00523038	0.00932719	0.000531907	0.00281619	0.0057118	0.00961222
3390972	0.00627083	0.0278059	0.058086	0.100324	0.00090871	0.00500979	0.0104487	0.0185944	0.00138735	0.00733183	0.0148358	0.0248882
3107916	0.00792542	0.0350415	0.0728999	0.125171	0.000567067	0.00312871	0.00653208	0.0116425	0.000824069	0.0043603	0.00883653	0.0148547
4580647	0.0101263	0.0446009	0.0922812	0.157222	0.000725263	0.00400009	0.00834738	0.0148673	0.00107727	0.00569696	0.0115374	0.019377
5497727	0.0558218	0.227017	0.420982	0.619153	0.0013282	0.00731552	0.0152383	0.0270667	0.00197833	0.0104418	0.0210946	0.0353113
1956767	0.00480911	0.0213788	0.0448231	0.0778231	0.00053872	0.0029725	0.00620648	0.0110636	0.000816886	0.00432237	0.00875982	0.0147262
3025249	0.000515569	0.00230915	0.00489378	0.00862956	0.000289609	0.00159887	0.00334091	0.00596219	0.000344519	0.0018248	0.00370295	0.0062359
4211182	0.00316474	0.0141091	0.0297034	0.0518777	0.000576589	0.00318117	0.00664143	0.0118369	0.000715602	0.00378727	0.0076775	0.0129115
4877657	0.00165237	0.00738605	0.0156086	0.0274104	0.000388275	0.00214311	0.00447678	0.0079857	0.000440513	0.00233276	0.00473249	0.00796686
1884931	0.00937873	0.0413623	0.0857393	0.146462	0.0011986	0.00660367	0.0137609	0.0244568	0.001889	0.00997222	0.020151	0.0337427
4313632	0.0152921	0.0667501	0.136357	0.228169	0.00111328	0.00613478	0.0127871	0.0227348	0.00154366	0.00815516	0.0164947	0.0276554
3807756	0.00565036	0.0250818	0.0524765	0.0908369	0.00070339	0.00387965	0.00809657	0.0144221	0.000910123	0.00481474	0.0097552	0.0163939
1519226	0.001844	0.00823991	0.0174047	0.0305432	0.000492177	0.00271597	0.00567165	0.0101123	0.000716764	0.00379341	0.00768992	0.0129323
1757092	0.00560911	0.0249004	0.0521024	0.0902027	0.000585574	0.00323068	0.0067446	0.0120203	0.000882696	0.00466992	0.00946249	0.0159036
2801320	0.00692991	0.0306931	0.064012	0.1103	0.00071656	0.00395217	0.00824759	0.0146902	0.00112575	0.00595271	0.0120538	0.0202406
5662336	0.00128436	0.00574477	0.0121514	0.0213676	0.000494462	0.00272856	0.00569792	0.0101591	0.000626861	0.00331825	0.00672834	0.011319
1162077	0.00777477	0.0343844	0.0715597	0.122936	0.00109223	0.00601907	0.0125467	0.0223096	0.00146997	0.0077671	0.015713	0.0263518
2220077	0.0020739	0.0092635	0.0195555	0.034289	0.000745943	0.00411396	0.00858446	0.0152882	0.000843146	0.00446106	0.00904026	0.0151961
4535930	0.00875689	0.0386617	0.0802651	0.137412	0.0014214	0.00782723	0.0162997	0.0289397	0.00151881	0.0080243	0.0162311	0.0272159
2759271	0.00519243	0.0230674	0.0483172	0.0837744	0.000390018	0.00215273	0.00449684	0.00802141	0.000618318	0.00327309	0.00663692	0.0111655
1426833	0.0166183	0.0723711	0.147358	0.245453	0.000744237	0.00410457	0.00856491	0.0152535	0.00118651	0.00627316	0.0127005	0.0213219
3604539	0.000520137	0.00232959	0.00493705	0.00870572	0.000447737	0.00247098	0.00516075	0.00920328	0.000514155	0.00272231	0.00552166	0.00929284
1707555	0.020273	0.0877261	0.17703	0.291223	0.000895047	0.00493462	0.0102923	0.0183173	0.00141963	0.00750189	0.0151786	0.0254602
2832638	0.00387655	0.0172611	0.0362744	0.0631919	0.000476038	0.00262701	0.00548614	0.0097823	0.000762127	0.0040331	0.0081748	0.0137455
4280049	0.00185496	0.00828874	0.0175073	0.0307221	0.000348969	0.00192633	0.00402442	0.00718005	0.000482731	0.0025561	0.00518498	0.00872724
1473038	0.00256795	0.0114604	0.0241632	0.0422928	0.000418399	0.00230923	0.00482334	0.00860271	0.000598869	0.00317026	0.00642876	0.0108161
5193009	0.00069957	0.00313226	0.00663512	0.0116924	0.000243844	0.00134636	0.00281365	0.00502228	0.000320211	0.00169614	0.0034421	0.00579713
3901513	0.000783766	0.00350873	0.00743103	0.0130909	0.000362262	0.00199965	0.00417743	0.00745259	0.000382696	0.00202684	0.00411252	0.00692465
5321700	0.00168572	0.00753472	0.0159215	0.0279564	0.000413413	0.00228174	0.00476599	0.00850062	0.000681649	0.00360784	0.00731444	0.0123025
4371673	0.00223711	0.00998966	0.0210798	0.03694	0.000347568	0.00191861	0.0040083	0.00715133	0.000523292	0.00277063	0.00561953	0.00945724
4702661	0.00527137	0.0234149	0.0490354	0.0849956	0.000394205	0.00217581	0.00454501	0.00810718	0.000497892	0.00263629	0.00534743	0.00900016
1208342	0.00122852	0.00549551	0.0116258	0.0204475	0.0003553	0.00196125	0.00409729	0.00730985	0.000447699	0.00237078	0.00480952	0.00809632
3340129	0.000766563	0.00343181	0.00726845	0.0128053	0.000445523	0.00245878	0.0051353	0.00915798	0.000571568	0.00302591	0.0061365	0.0103254
5423741	0.000727485	0.00325709	0.00689906	0.0121563	0.000393328	0.00217098	0.00453492	0.00808922	0.000505519	0.00267663	0.00542914	0.00913743
3248206	0.000485663	0.00217532	0.0046105	0.00813092	0.000370265	0.00204379	0.00426953	0.00761663	0.000441025	0.00233547	0.00473798	0.00797608
2990527	0.00437893	0.019481	0.0408881	0.0711007	0.00054452	0.00300446	0.00627311	0.0111821	0.000854762	0.00452241	0.00916428	0.015404
3782199	0.00140397	0.00627846	0.0132763	0.0233355	0.000444688	0.00245417	0.00512569	0.00914088	0.000620186	0.00328296	0.0066569	0.0111991
2461567	0.00644674	0.0285772	0.059671	0.102997	0.000875345	0.00482621	0.0100668	0.0179175	0.00133459	0.00705382	0.0142753	0.0239526
4857738	0.0231497	0.0996728	0.199732	0.325399	0.000578183	0.00318996	0.00665974	0.0118694	0.000899964	0.0047611	0.00964679	0.0162123
3697359	0.00695977	0.0308237	0.0642797	0.11075	0.000544026	0.00300173	0.00626743	0.011172	0.000830017	0.00439172	0.00890005	0.0149612
3440575	0.00295585	0.0131826	0.0277674	0.048533	0.000684693	0.00377668	0.00788213	0.0140413	0.000958132	0.0050682	0.0102674	0.0172516
5946839	0.00197843	0.00883855	0.0186628	0.0327352	0.00021715	0.00119904	0.00250599	0.00447367	0.00028971	0.00153467	0.00311469	0.00524631
2265101	0.00402756	0.0179288	0.0376633	0.0655758	0.000504165	0.00278205	0.00580943	0.0103574	0.000709874	0.003757	0.00761626	0.0128088
4853635	0.0010602	0.00474399	0.0100402	0.0176695	0.00050232	0.00277188	0.00578823	0.0103197	0.00064639	0.00342148	0.00693729	0.0116696
1187827	0.00389092	0.0173247	0.0364067	0.0634191	0.000600376	0.00331223	0.00691456	0.0123223	0.000851477	0.00450506	0.00912922	0.0153452
3402642	0.000530954	0.002378	0.00503948	0.008886	0.000393169	0.0021701	0.0045331	0.00808597	0.000482261	0.00255361	0.00517994	0.00871877
3570237	0.00233447	0.0104226	0.0219881	0.0385181	0.000547572	0.00302128	0.00630816	0.0112444	0.000670249	0.00354759	0.00719251	0.0120979
2054943	0.0496029	0.20393	0.383668	0.574727	0.000885291	0.00488094	0.0101806	0.0181194	0.00182379	0.00962928	0.0194615	0.0325959
1013606	0.00236156	0.0105431	0.0222407	0.0389568	0.000738936	0.00407538	0.00850414	0.0151456	0.000898872	0.00475534	0.00963513	0.0161928
2370956	0.00785234	0.0347228	0.0722499	0.124088	0.000589903	0.00325453	0.00679431	0.0121086	0.00096673	0.00511358	0.0103591	0.0174051
4948437	0.00215253	0.00961338	0.0202901	0.035567	0.000487438	0.00268985	0.00561718	0.0100154	0.000616732	0.0032647	0.00661994	0.011137
1080482	0.00530747	0.0235737	0.0493636	0.0855534	0.000510105	0.00281479	0.0058777	0.0104789	0.000759866	0.00402115	0.00815063	0.0137049
2086005	0.00184777	0.00825668	0.0174399	0.0306047	0.000408342	0.00225377	0.00470766	0.00839677	0.000553679	0.00293132	0.00594497	0.0100038
3757544	0.0302071	0.128467	0.253071	0.402794	0.000705915	0.00389355	0.00812552	0.0144735	0.00116218	0.00614486	0.0124416	0.0208891
4964329	0.00509502	0.0226385	0.0474304	0.0822655	0.000984701	0.0054278	0.0113179	0.0201344	0.00120503	0.00637084	0.0128976	0.0216514
5315774	0.00280732	0.0125235	0.0263888	0.0461482	0.000332313	0.00183446	0.00383268	0.00683848	0.000404978	0.00214475	0.00435149	0.00732642
3599050	0.00312499	0.0139329	0.0293352	0.0512421	0.000732654	0.00404079	0.00843212	0.0150178	0.000931961	0.00493004	0.0099882	0.0167841
2568214	0.00491882	0.0218623	0.0458243	0.0795301	0.000386661	0.00213421	0.00445821	0.00795262	0.000501208	0.00265383	0.00538295	0.00905984
2626903	0.00145938	0.00652559	0.0137969	0.0242458	0.000341836	0.00188699	0.00394231	0.00703379	0.000378914	0.00200682	0.00407195	0.00685643
3493267	0.00549114	0.0243817	0.0510321	0.0883871	0.000604467	0.00333477	0.00696152	0.0124058	0.000903634	0.00478048	0.00968595	0.0162779
4606449	0.00160224	0.00716261	0.0151383	0.0265893	0.000454622	0.00250894	0.00523992	0.00934418	0.00060591	0.00320749	0.00650412	0.0109426
5630169	0.00171319	0.00765711	0.016179	0.0284057	0.000588574	0.00324721	0.00677906	0.0120815	0.000767729	0.00406269	0.00823466	0.0138458
1791813	0.00725599	0.0321191	0.0669316	0.115197	0.00101634	0.00560178	0.0116795	0.0207748	0.00139863	0.0073913	0.0149557	0.0250883
4890812	0.040507	0.169201	0.325214	0.500898	0.000940931	0.00518705	0.0108173	0.0192476	0.00187506	0.00989893	0.0200036	0.0334977
5217286	0.00116648	0.00521858	0.0110417	0.0194245	0.000535674	0.00295571	0.00617148	0.0110014	0.000506508	0.00268186	0.00543973	0.00915523
4526058	0.00905896	0.0399742	0.0829279	0.14182	0.000415082	0.00229094	0.00478519	0.0085348	0.000718404	0.00380208	0.00770746	0.0129618
3272091	0.000447456	0.00200433	0.00424849	0.00749353	0.000517395	0.00285496	0.00596146	0.0106278	0.000581908	0.00308059	0.00624721	0.0105113
4996270	0.00214271	0.00956973	0.0201984	0.0354076	0.000390565	0.00215574	0.00450313	0.00803261	0.000506963	0.00268427	0.00544461	0.00916342
4918966	0.0130174	0.0570468	0.117191	0.19765	0.000821216	0.00452833	0.00944696	0.0168185	0.00129311	0.00683517	0.0138344	0.0232163
3457956	0.00285865	0.0127513	0.0268654	0.0469729	0.000492518	0.00271785	0.00567557	0.0101193	0.000717406	0.0037968	0.00769679	0.0129438
5198332	0.00250724	0.0111907	0.0235981	0.0413126	0.000595784	0.00328693	0.00686184	0.0122286	0.000846364	0.00447806	0.00907462	0.0152537
3174473	0.00404476	0.0180048	0.0378214	0.065847	0.000563762	0.00311049	0.00649413	0.011575	0.00075645	0.0040031	0.00811413	0.0136437
1516126	0.00347709	0.0154932	0.0325917	0.0568582	0.000443403	0.00244709	0.00511091	0.00911458	0.000519572	0.00275095	0.00557968	0.00939031
2672193	0.00501258	0.0222754	0.0466792	0.0809866	0.00101464	0.00559247	0.0116602	0.0207405	0.001515	0.00800427	0.0161908	0.0271486
3094960	0.000826427	0.00369944	0.00783408	0.0137988	0.000399905	0.00220725	0.0046106	0.00822396	0.000452988	0.00239876	0.00486622	0.0081916
5340324	0.000727251	0.00325604	0.00689685	0.0121524	0.000376114	0.00207604	0.00433684	0.0077365	0.000502752	0.00266199	0.00539949	0.00908762
2165156	0.00120347	0.00538369	0.0113899	0.0200346	0.000576611	0.00318129	0.00664168	0.0118373	0.000704037	0.00372616	0.00755385	0.0127041
4359758	0.00902211	0.0398142	0.0826035	0.141283	0.000638415	0.00352179	0.00735117	0.0130982	0.000934287	0.00494232	0.010013	0.0168257
5759312	0.00519529	0.02308	0.0483433	0.0838187	0.000545283	0.00300866	0.00628187	0.0111976	0.000767584	0.00406192	0.00823311	0.0138432
5799615	0.00151593	0.00677779	0.0143281	0.0251741	0.000861243	0.00474862	0.00990534	0.0176313	0.00114493	0.00605385	0.0122579	0.020582
1659511	0.00784696	0.0346993	0.0722022	0.124008	0.000449698	0.0024818	0.0051833	0.00924341	0.000661096	0.00349921	0.0070946	0.0119336
1067064	0.00265286	0.0118376	0.0249532	0.0436621	0.000523443	0.0028883	0.00603096	0.0107515	0.000697653	0.00369242	0.00748558	0.0125896
3237777	0.00189314	0.00845876	0.0178647	0.031345	0.000375075	0.00207032	0.00432489	0.00771522	0.000473977	0.00250979	0.00509118	0.00856962
4349707	0.0162308	0.0707313	0.144156	0.24044	0.00058091	0.00320498	0.00669105	0.0119251	0.000982958	0.00519924	0.0105321	0.0176948
4140672	0.0104854	0.0461537	0.0954091	0.162346	0.000773478	0.00426555	0.00890005	0.0158482	0.00117328	0.00620338	0.0125597	0.0210865
2450452	0.00414047	0.0184278	0.0387007	0.0673547	0.000558503	0.00308151	0.00643372	0.0114676	0.000717552	0.00379758	0.00769835	0.0129465
5006031	0.00193386	0.00864011	0.0182459	0.032009	0.000420845	0.00232271	0.00485147	0.00865279	0.000538514	0.00285113	0.00578256	0.00973107
5853284	0.00260629	0.0116307	0.02452	0.0429112	0.00101582	0.00559892	0.0116736	0.0207642	0.00140944	0.00744822	0.0150704	0.0252797
4898185	0.00190022	0.00849031	0.017931	0.0314605	0.000360207	0.00198832	0.00415377	0.00741046	0.000554922	0.0029379	0.00595828	0.0100262
3061286	0.00419662	0.0186759	0.0392161	0.068238	0.000826694	0.00455848	0.00950971	0.0169298	0.00104509	0.00552713	0.0111945	0.0188033
2552146	0.0195591	0.0847425	0.171308	0.282493	0.000949614	0.00523481	0.0109166	0.0194236	0.00145935	0.00771113	0.0156002	0.0261637
4303931	0.00128831	0.00576237	0.0121885	0.0214326	0.000298092	0.00164568	0.00343861	0.00613632	0.000400839	0.00212285	0.00430711	0.00725181
1283942	0.000800227	0.00358232	0.00758656	0.0133641	0.000424441	0.00234254	0.00489284	0.00872644	0.000464493	0.00245962	0.00498953	0.00839882
2311329	0.00315194	0.0140524	0.0295848	0.051673	0.000576681	0.00318168	0.00664249	0.0118388	0.000884791	0.00468099	0.00948485	0.015941
3620564	0.00627623	0.0278296	0.0581346	0.100406	0.000802422	0.00442488	0.00923169	0.0164366	0.00118748	0.00627827	0.0127109	0.0213392
3307655	0.00371953	0.0165665	0.0348283	0.0607071	0.000826422	0.00455698	0.00950659	0.0169242	0.00104064	0.00550364	0.011147	0.0187239
6016673	0.00725799	0.0321278	0.0669495	0.115227	0.00056782	0.00313285	0.00654073	0.0116579	0.000914462	0.00483765	0.0098015	0.0164714
1230759	0.00270582	0.0120728	0.0254456	0.0445151	0.000549476	0.00303177	0.00633004	0.0112833	0.000757388	0.00400806	0.00812416	0.0136606
1293721	0.00825573	0.0364809	0.0758321	0.130054	0.0010525	0.00580065	0.0120929	0.0215065	0.00155933	0.00823766	0.0166609	0.0279323
4923069	0.00135573	0.0060632	0.0128226	0.0225422	0.000307878	0.00169967	0.00355132	0.00633717	0.000402316	0.00213066	0.00432295	0.00727844
5452765	0.00194006	0.00866769	0.0183038	0.03211	0.000723291	0.00398923	0.00832477	0.0148272	0.00101783	0.00538328	0.0109039	0.0183171
3206692	0.00232507	0.0103809	0.0219005	0.0383659	0.000502081	0.00277056	0.00578548	0.0103148	0.000622561	0.00329552	0.00668232	0.0112417
1920758	0.00353014	0.0157281	0.0330815	0.0577017	0.000688916	0.00379994	0.00793057	0.0141273	0.00105026	0.0055544	0.0112495	0.0188954
4935027	0.00128791	0.00576062	0.0121848	0.0214261	0.000432343	0.00238611	0.00498373	0.00888821	0.00061516	0.00325639	0.00660313	0.0111088
2182652	0.00143498	0.00641678	0.0135677	0.0238451	0.000474723	0.00261976	0.00547103	0.00975542	0.000651173	0.00344676	0.00698845	0.0117555
3565239	0.00827202	0.0365518	0.0759765	0.130294	0.000791368	0.00436403	0.00910504	0.0162119	0.00107796	0.00570059	0.0115447	0.0193893
6021122	0.0145898	0.0637624	0.130479	0.218864	0.00049066	0.00270761	0.00565423	0.0100813	0.000944633	0.00499694	0.0101234	0.0170105
1424037	0.000978942	0.00438099	0.00927382	0.0163257	0.00044757	0.00247007	0.00515884	0.00919987	0.00064085	0.0033922	0.00687802	0.0115702
2642863	0.00181267	0.00810037	0.0171113	0.0300317	0.000672049	0.00370705	0.00773709	0.0137837	0.000822489	0.00435196	0.00881966	0.0148265
3088144	0.00198235	0.008856	0.0186995	0.0327991	0.000355198	0.00196069	0.00409612	0.00730777	0.000479396	0.00253846	0.00514924	0.00866719
2731611	0.00136898	0.00612233	0.0129472	0.0227601	0.000484531	0.00267382	0.00558377	0.009956	0.000608813	0.00322283	0.00653519	0.0109948
1419630	0.00614708	0.0272631	0.0569696	0.0984396	0.000518384	0.00286042	0.00597283	0.0106481	0.000791499	0.00418826	0.00848863	0.0142716
2290720	0.00481506	0.021405	0.0448774	0.0779157	0.000603604	0.00333001	0.00695161	0.0123882	0.000892823	0.0047234	0.00957058	0.0160846
4579103	0.00204869	0.00915131	0.0193198	0.033879	0.000446621	0.00246484	0.00514793	0.00918046	0.000564006	0.00298593	0.00605555	0.0101895
6020152	0.00615026	0.027277	0.0569982	0.098488	0.000790094	0.00435702	0.00909044	0.016186	0.00115123	0.00608712	0.0123251	0.0206942
1713176	0.0052276	0.0232222	0.0486372	0.0843187	0.000550607	0.003038	0.00634302	0.0113064	0.000921486	0.00487473	0.00987645	0.0165969
3787408	0.0199411	0.0863401	0.174375	0.287177	0.000608814	0.00335872	0.00701142	0.0124945	0.00101936	0.00539137	0.0109202	0.0183444
3296855	0.00665969	0.0295102	0.0615864	0.106223	0.000589831	0.00325413	0.00679349	0.0121072	0.000844099	0.0044661	0.00905044	0.0152132
4061101	0.0144131	0.0630096	0.128995	0.216507	0.000463311	0.00255685	0.00533983	0.00952197	0.000816769	0.00432175	0.00875857	0.0147241
4068634	0.0129379	0.0567061	0.116514	0.196563	0.000701761	0.00387068	0.00807789	0.0143889	0.0010541	0.00557467	0.0112905	0.0189639
3905443	0.00144483	0.00646072	0.0136603	0.024007	0.000344324	0.00190071	0.00397095	0.0070848	0.000565735	0.00299507	0.00607405	0.0102206
5208658	0.00184764	0.00825614	0.0174388	0.0306027	0.000404364	0.00223183	0.00466189	0.00831528	0.000620547	0.00328487	0.00666077	0.0112056
5616954	0.0214852	0.0927753	0.186666	0.305818	0.000780548	0.00430447	0.00898106	0.015992	0.00150428	0.00794779	0.016077	0.0269589
5704092	0.00416288	0.0185268	0.0389065	0.0677073	0.000542674	0.00299428	0.0062519	0.0111443	0.000835016	0.00441812	0.00895344	0.0150507
1067558	0.00141272	0.00631746	0.0133584	0.0234792	0.000460954	0.00254385	0.00531273	0.00947375	0.000569173	0.00301325	0.00611087	0.0102824
3653587	0.00066973	0.00299881	0.00635291	0.0111963	0.000319131	0.00176174	0.0036809	0.00656806	0.000403176	0.00213521	0.00433217	0.00729395
5118622	0.00311192	0.0138749	0.0292142	0.051033	0.000469923	0.0025933	0.00541585	0.00965723	0.000592012	0.00313401	0.00635537	0.0106929
4464728	0.00415601	0.0184965	0.0388434	0.0675993	0.00042732	0.00235842	0.00492595	0.00878537	0.000620985	0.00328718	0.00666545	0.0112134
4954988	0.00437114	0.0194466	0.0408167	0.0709786	0.000564885	0.00311668	0.00650702	0.0115979	0.000835852	0.00442254	0.00896237	0.0150656
4133180	0.00733566	0.0324672	0.0676437	0.11639	0.0010458	0.0057638	0.0120163	0.0213709	0.00136119	0.007194	0.0145579	0.0244244
2623742	0.00202594	0.00905001	0.0191071	0.0335087	0.0008466	0.00466803	0.00973767	0.017334	0.00111139	0.00587694	0.0119008	0.0199848
1687846	0.00334015	0.0148866	0.0313264	0.0546777	0.00051463	0.00283973	0.0059297	0.0105714	0.000784618	0.00415192	0.00841512	0.0141484
2511658	0.00250175	0.0111662	0.0235469	0.0412239	0.000378896	0.00209139	0.00436886	0.00779352	0.000503068	0.00266367	0.00540289	0.00909333
1912116	0.00102376	0.00458119	0.00969651	0.017067	0.000279992	0.00154581	0.00323013	0.00576475	0.000429361	0.00227376	0.00461294	0.00776591
2152445	0.00131912	0.00589987	0.0124784	0.0219398	0.000312992	0.00172788	0.0036102	0.00644209	0.000490338	0.00259633	0.00526649	0.00886417
4169379	0.00475333	0.0211328	0.0443136	0.0769539	0.000537006	0.00296305	0.00618679	0.0110286	0.000830177	0.00439257	0.00890177	0.0149641
4215215	0.018215	0.079104	0.160437	0.265781	0.000592196	0.00326716	0.00682063	0.0121554	0.00104183	0.00550991	0.0111597	0.0187451
5491621	0.00455791	0.0202709	0.042527	0.0739031	0.000531939	0.00293512	0.00612857	0.010925	0.000792589	0.00419402	0.00850028	0.0142911
5523184	0.038137	0.159962	0.30919	0.479769	0.00153224	0.00843548	0.0175605	0.0311626	0.00264432	0.0139369	0.0281047	0.0469312
5628672	0.00138659	0.00620091	0.0131128	0.0230498	0.000398732	0.00220078	0.00459709	0.00819992	0.000501083	0.00265317	0.00538162	0.00905759
1478356	0.0010394	0.00465109	0.00984407	0.0173257	0.000291646	0.00161011	0.00336437	0.00600401	0.000323027	0.00171104	0.00347231	0.00584795
4920252	0.0278833	0.119066	0.235871	0.378284	0.00149636	0.00823861	0.0171525	0.0304435	0.00211342	0.0111515	0.0225202	0.037679
2230257	0.00298167	0.0132972	0.0280069	0.0489471	0.000685779	0.00378266	0.00789458	0.0140634	0.00105059	0.00555618	0.0112531	0.0189014
2071982	0.000972382	0.00435168	0.00921193	0.0162171	0.00035219	0.0019441	0.0040615	0.0072461	0.000437318	0.00231586	0.00469824	0.00790929
4042809	0.00212655	0.00949782	0.0200474	0.035145	0.000554562	0.00305979	0.00638845	0.0113871	0.000742793	0.00393095	0.00796817	0.013399
4743039	0.0249293	0.107002	0.213494	0.345759	0.000729958	0.00402594	0.00840121	0.0149629	0.00136086	0.00719226	0.0145544	0.0244186
4852629	0.000552735	0.00247545	0.00524573	0.00924893	0.000356713	0.00196905	0.00411357	0.00733884	0.000444667	0.00235474	0.00477702	0.0080417
5649920	0.00276541	0.0123374	0.0259994	0.0454742	0.00171943	0.00946198	0.0196863	0.0349055	0.00168388	0.00889325	0.0179807	0.0301313
1400401	0.00568784	0.0252465	0.0528161	0.0914126	0.000756065	0.00416969	0.00870049	0.0154941	0.00103629	0.00548068	0.0111006	0.0186463
2416992	0.00492222	0.0218773	0.0458553	0.0795829	0.000483114	0.00266601	0.00556748	0.00992701	0.000665831	0.00352424	0.00714526	0.0120186
2767522	0.00190168	0.00849677	0.0179446	0.0314842	0.000457635	0.00252556	0.00527457	0.00940583	0.000554897	0.00293777	0.00595801	0.0100257
5262044	0.00337269	0.0150308	0.0316271	0.0551962	0.000936422	0.00516225	0.0107657	0.0191563	0.00121623	0.00642988	0.0130168	0.0218504
1702236	0.0166728	0.0726018	0.147808	0.246156	0.000628488	0.00346711	0.00723725	0.0128958	0.000991254	0.00524303	0.0106206	0.0178429
2678204	0.00110841	0.00495927	0.0104945	0.0184659	0.000265837	0.00146771	0.00306706	0.00547407	0.000304138	0.00161105	0.00326958	0.0055069
2784181	0.0026349	0.0117578	0.0247861	0.0433725	0.000307268	0.0016963	0.00354429	0.00632464	0.000444979	0.00235639	0.00478037	0.00804732
4970384	0.0033743	0.0150379	0.031642	0.0552219	0.000624267	0.00344385	0.0071888	0.0128097	0.000903776	0.00478123	0.00968747	0.0162804
5212439	0.000380106	0.00170284	0.00361004	0.006369	0.000285371	0.00157549	0.00329209	0.00587518	0.000372035	0.00197042	0.00399816	0.00673236
2871410	0.00140761	0.00629466	0.0133104	0.0233953	0.000457478	0.00252469	0.00527276	0.00940261	0.000553847	0.00293221	0.00594677	0.0100068
2560431	0.000517894	0.00231956	0.0049158	0.00866833	0.000267321	0.0014759	0.00308416	0.00550455	0.000300282	0.00159064	0.00322818	0.00543725
3516410	0.000567098	0.00253971	0.00538171	0.00948819	0.000308217	0.00170153	0.00355522	0.00634411	0.000356658	0.00188904	0.0038332	0.00645495
4353530	0.00296566	0.0132262	0.0278584	0.0486903	0.000489002	0.00269847	0.00563516	0.0100474	0.000805154	0.0042604	0.0086345	0.0145161
4756994	0.000981263	0.00439136	0.00929572	0.0163641	0.000582193	0.00321205	0.00670578	0.0119513	0.000682213	0.00361082	0.00732047	0.0123126
5110135	0.00301713	0.0134545	0.0283357	0.0495154	0.000542377	0.00299265	0.00624849	0.0111383	0.000806641	0.00426825	0.00865038	0.0145428
2035156	0.00155973	0.00697308	0.0147393	0.0258925	0.000387243	0.00213742	0.00446491	0.00796456	0.000509403	0.00269717	0.00547075	0.00920734
2595690	0.0109027	0.0479557	0.0990316	0.168263	0.00104662	0.00576831	0.0120256	0.0213875	0.00169588	0.00895641	0.0181078	0.030343
4504146	0.00330247	0.0147196	0.0309779	0.0540769	0.000615526	0.0033957	0.00708847	0.0126314	0.000818371	0.00433021	0.00877568	0.0147528
1522451	0.0149451	0.0652747	0.133457	0.223584	0.000881	0.00485733	0.0101315	0.0180323	0.00142272	0.0075182	0.0152114	0.0255151
2836343	0.00534948	0.0237586	0.0497455	0.0862023	0.000677583	0.00373752	0.00780057	0.0138964	0.00106513	0.00563289	0.011408	0.0191606
2124512	0.0062246	0.0276031	0.057669	0.0996207	0.000681757	0.00376051	0.00784845	0.0139815	0.00108439	0.00573452	0.0116133	0.0195039
4933800	0.00842355	0.0372116	0.0773187	0.132525	0.00113995	0.00628136	0.0130916	0.0232734	0.00171133	0.0090377	0.0182714	0.0306153
3501680	0.0371112	0.155939	0.30215	0.470365	0.000957758	0.00527961	0.0110098	0.0195886	0.00169853	0.00897038	0.0181359	0.0303898
4848064	0.00295597	0.0131832	0.0277685	0.048535	0.000412228	0.0022752	0.00475236	0.00847636	0.000574307	0.0030404	0.00616583	0.0103747
3269767	0.000740031	0.00331319	0.00701767	0.0123647	0.000326495	0.00180237	0.00376569	0.00671914	0.000385105	0.00203959	0.00413836	0.0069681
4175760	0.00124722	0.00557901	0.0118019	0.0207558	0.000340031	0.00187703	0.00392153	0.00699678	0.000479484	0.00253892	0.00515018	0.00866877
4804456	0.00329608	0.0146913	0.0309189	0.0539751	0.000463156	0.00255599	0.00533805	0.0095188	0.000597992	0.00316563	0.00641937	0.0108003
3527643	0.00095872	0.00429064	0.00908303	0.015991	0.000374352	0.00206633	0.00431657	0.0077004	0.00055511	0.00293889	0.0059603	0.0100295
5423794	0.00542825	0.0241051	0.0504611	0.0874177	0.000620466	0.00342291	0.00714517	0.0127322	0.000849009	0.00449203	0.00910286	0.015301
4050602	0.00111354	0.00498218	0.0105429	0.0185507	0.000406603	0.00224418	0.00468765	0.00836115	0.000487756	0.00258268	0.00523883	0.0088177
1914676	0.00554498	0.0246185	0.0515208	0.0892162	0.00101616	0.0056008	0.0116775	0.0207712	0.00139173	0.00735495	0.0148824	0.024966
5100146	0.000677469	0.00303343	0.00642611	0.011325	0.000208865	0.00115331	0.00241048	0.00430332	0.000284461	0.00150689	0.00305834	0.00515149
2914228	0.00160052	0.00715494	0.0151222	0.0265611	0.000355495	0.00196233	0.00409954	0.00731385	0.000419947	0.00222395	0.00451201	0.00759626
1317520	0.00218315	0.00974962	0.020576	0.0360643	0.000482745	0.00266398	0.00556324	0.00991947	0.000607776	0.00321735	0.00652409	0.0109761
1208493	0.00226515	0.0101144	0.0213414	0.0373947	0.000526045	0.00290264	0.00606085	0.0108046	0.000668528	0.00353849	0.0071741	0.012067
4697667	0.00103869	0.00464791	0.00983737	0.017314	0.000453062	0.00250034	0.00522199	0.00931226	0.000554047	0.00293327	0.00594891	0.0100104
4807769	0.00438886	0.0195249	0.0409792	0.0712565	0.000567114	0.00312897	0.00653262	0.0116435	0.000837781	0.00443273	0.00898297	0.0151002
3118509	0.000728414	0.00326125	0.00690785	0.0121717	0.000307979	0.00170023	0.00355249	0.00633924	0.000383092	0.00202894	0.00411677	0.00693179
4464624	0.00869458	0.0383908	0.0797151	0.136501	0.000609193	0.00336081	0.00701577	0.0125022	0.000931058	0.00492527	0.00997857	0.016768
2989763	0.00153517	0.00686357	0.0145087	0.0254897	0.000449596	0.00248123	0.00518213	0.00924133	0.00059312	0.00313987	0.00636723	0.0107128
4477429	0.00134834	0.00603023	0.0127532	0.0224206	0.000504311	0.00278285	0.00581111	0.0103604	0.000693349	0.00366967	0.00743956	0.0125124
2653409	0.00421005	0.0187352	0.0393394	0.0684491	0.000439711	0.00242674	0.00506846	0.00903902	0.000639655	0.00338588	0.00686523	0.0115487
2466207	0.0080135	0.0354254	0.0736825	0.126476	0.000788448	0.00434796	0.00907158	0.0161526	0.00109926	0.00581297	0.0117716	0.0197688
3356627	0.00419826	0.0186831	0.0392312	0.0682638	0.000662529	0.00365461	0.00762788	0.0135897	0.000938056	0.00496222	0.0100532	0.016893
3807116	0.00214568	0.00958292	0.0202261	0.0354558	0.000765893	0.00422379	0.00881312	0.015694	0.000979744	0.00518227	0.0104979	0.0176374
4140570	0.000604589	0.00270744	0.00573659	0.0101125	0.000212521	0.00117349	0.00245263	0.00437849	0.000264506	0.00140124	0.00284407	0.00479093
1939977	0.00285721	0.0127449	0.026852	0.0469499	0.000532177	0.00293644	0.00613131	0.0109299	0.000652151	0.00345193	0.00699892	0.0117731
1964518	0.0013114	0.00586541	0.0124057	0.0218127	0.000457574	0.00252522	0.00527386	0.00940457	0.00064513	0.00341482	0.0069238	0.011647
2030291	0.00399743	0.0177956	0.0373863	0.0651006	0.00052343	0.00288823	0.00603081	0.0107512	0.00072946	0.0038605	0.00782565	0.01316
5879655	0.00143854	0.00643264	0.0136011	0.0239035	0.00054345	0.00299856	0.00626082	0.0111602	0.000695543	0.00368127	0.00746303	0.0125517
3189768	0.00625468	0.0277351	0.0579403	0.100079	0.00044563	0.00245937	0.00513653	0.00916017	0.00069143	0.00365953	0.00741904	0.012478
1823850	0.00413349	0.018397	0.0386366	0.0672448	0.0003475	0.00191823	0.00400751	0.00714993	0.000504905	0.00267338	0.00542256	0.00912638
2110283	0.00846283	0.0373825	0.0776663	0.133102	0.000812676	0.00448132	0.00934914	0.016645	0.00122829	0.00649346	0.0131451	0.0220648
2032101	0.0106778	0.0469848	0.0970808	0.165079	0.000444209	0.00245153	0.00512018	0.00913108	0.000847497	0.00448404	0.00908671	0.015274
2782544	0.0196086	0.0849496	0.171706	0.283102	0.000685926	0.00378347	0.00789627	0.0140664	0.0011394	0.00602467	0.012199	0.0204835
3396280	0.000460915	0.00206456	0.00437602	0.0077181	0.000180639	0.000997519	0.00208504	0.0037228	0.000256537	0.00135904	0.00275849	0.0046469
1733617	0.00409258	0.0182162	0.0382608	0.0666006	0.000510365	0.00281622	0.00588068	0.0104842	0.00078697	0.00416434	0.00844025	0.0141905
2900750	0.00120029	0.0053695	0.01136	0.0199821	0.000319191	0.00176207	0.00368159	0.00656928	0.000484592	0.00256594	0.00520492	0.00876074
5261662	0.000381493	0.00170905	0.0036232	0.00639217	0.000280835	0.00155047	0.00323984	0.00578205	0.000302876	0.00160437	0.00325603	0.00548411
5920978	0.00319007	0.0142214	0.0299378	0.0522825	0.000610913	0.00337028	0.00703552	0.0125373	0.00071905	0.00380549	0.00771437	0.0129733
2170671	0.00195786	0.00874694	0.0184703	0.0324	0.000348991	0.00192645	0.00402468	0.00718051	0.000458797	0.00242949	0.00492848	0.00829623
2740740	0.00109423	0.00489595	0.0103609	0.0182317	0.000529141	0.00291971	0.00609643	0.0108679	0.000641849	0.00339748	0.00688871	0.0115881
3034243	0.00621709	0.0275702	0.0576013	0.0995064	0.000752059	0.00414763	0.00865457	0.0154126	0.00110747	0.00585624	0.011859	0.0199149
5422619	0.00232015	0.010359	0.0218545	0.0382861	0.000661426	0.00364853	0.00761521	0.0135672	0.000889287	0.00470473	0.00953284	0.0160214
1616069	0.000989011	0.00442597	0.0093688	0.0164923	0.000391493	0.00216086	0.00451381	0.00805163	0.000501781	0.00265686	0.0053891	0.00907016
3653253	0.00167798	0.00750023	0.0158489	0.0278297	0.000459264	0.00253454	0.0052933	0.00943916	0.000571704	0.00302664	0.00613796	0.0103279
3994850	0.0125745	0.0551484	0.113415	0.191578	0.000622141	0.00343214	0.0071644	0.0127663	0.00104296	0.00551588	0.0111717	0.0187652
4226632	0.000603134	0.00270093	0.00572281	0.0100882	0.000175073	0.000966797	0.00202085	0.0036083	0.000247193	0.00130957	0.00265814	0.004478
4688934	0.00121078	0.00541634	0.0114588	0.0201552	0.000260652	0.00143911	0.00300733	0.00536759	0.000374429	0.00198309	0.00402384	0.00677553
3923443	0.00874514	0.0386106	0.0801615	0.137241	0.00125013	0.00688673	0.0143485	0.0254952	0.00169142	0.00893297	0.0180607	0.0302644
2807973	0.00992616	0.0437348	0.0905342	0.154355	0.000959704	0.00529032	0.011032	0.0196281	0.00145761	0.00770197	0.0155818	0.0261329
4972945	0.00880305	0.0388624	0.0806725	0.138087	0.000372631	0.00205684	0.00429677	0.00766513	0.000621632	0.0032906	0.00667238	0.011225
4618547	0.0103867	0.0457274	0.094551	0.160942	0.00170497	0.00938275	0.0195223	0.034617	0.0022818	0.0120356	0.0242946	0.0406226
1244454	0.0017387	0.0077708	0.0164181	0.0288229	0.00063395	0.00349719	0.00729993	0.0130071	0.000742988	0.00393198	0.00797025	0.0134025
2195048	0.00394607	0.0175685	0.0369141	0.0642902	0.000630396	0.00347762	0.00725915	0.0129347	0.000849086	0.00449243	0.00910368	0.0153024
4510149	0.00196158	0.00876351	0.0185052	0.0324606	0.000370653	0.00204593	0.00427399	0.00762457	0.000427482	0.00226382	0.0045928	0.00773206
4326541	0.000676324	0.0030283	0.00641528	0.0113059	0.000240445	0.0013276	0.00277447	0.00495243	0.000260173	0.0013783	0.00279754	0.00471262
3261234	0.000426366	0.00190993	0.00404861	0.00714153	0.00024658	0.00136145	0.00284518	0.0050785	0.00032405	0.00171645	0.00348329	0.00586643
4497385	0.00666558	0.029536	0.0616393	0.106312	0.000406233	0.00224215	0.0046834	0.00835358	0.000600324	0.00317795	0.00644433	0.0108422
4658626	0.000828541	0.00370889	0.00785405	0.0138339	0.000304838	0.00168289	0.0035163	0.00627477	0.000399941	0.00211809	0.00429747	0.00723561
1890686	0.0224903	0.0969451	0.194578	0.317705	0.000636163	0.00350938	0.00732533	0.0130523	0.00116329	0.00615071	0.0124534	0.0209088
1113689	0.000336802	0.00150895	0.00319936	0.00564534	0.000301548	0.00166474	0.00347842	0.00620725	0.00037263	0.00197357	0.00400454	0.00674308
5539624	0.00437662	0.0194708	0.040867	0.0710646	0.00143419	0.00789742	0.0164452	0.0291964	0.00146831	0.00775837	0.0156954	0.0263225
1977835	0.0062284	0.0276198	0.0577033	0.0996785	0.000518971	0.00286366	0.00597958	0.0106601	0.00079577	0.00421083	0.00853426	0.0143481
2653107	0.00437506	0.0194639	0.0408527	0.0710401	0.000760296	0.00419298	0.00874898	0.0155801	0.000834977	0.00441792	0.00895303	0.01505
4326845	0.000304937	0.00136627	0.00289706	0.00511251	0.000185605	0.00102493	0.0021423	0.00382497	0.000217681	0.0011533	0.00234113	0.00394438
2462112	0.00544343	0.0241719	0.050599	0.0876519	0.00183231	0.0100806	0.0209662	0.0371561	0.00233717	0.0123263	0.0248774	0.0415887
4524881	0.000755768	0.00338355	0.00716643	0.0126261	0.00034904	0.00192673	0.00402524	0.00718152	0.000411465	0.00217907	0.00442105	0.00744337
3987164	0.0079466	0.0351338	0.0730881	0.125485	0.000406305	0.00224254	0.00468422	0.00835505	0.000608173	0.00321945	0.00652834	0.0109833
1010580	0.00549411	0.0243948	0.0510591	0.0884328	0.000704622	0.00388643	0.0081107	0.0144471	0.00112118	0.00592859	0.0120051	0.0201592
4552383	0.00394751	0.0175749	0.0369274	0.064313	0.000847337	0.00467209	0.00974611	0.017349	0.00100832	0.0053331	0.0108026	0.0181474
4494812	0.00153239	0.00685121	0.0144827	0.0254442	0.000519336	0.00286566	0.00598377	0.0106675	0.000564298	0.00298747	0.00605867	0.0101947
5518846	0.00189436	0.00846418	0.0178761	0.0313648	0.000491514	0.00271231	0.00566403	0.0100988	0.000577095	0.00305514	0.00619569	0.0104248
1284217	0.00496753	0.0220769	0.0462685	0.080287	0.000698275	0.00385148	0.00803791	0.0143179	0.00100168	0.00529807	0.0107318	0.018029
1534083	0.00200048	0.00893671	0.0188691	0.0330943	0.000519704	0.00286769	0.005988	0.010675	0.000668686	0.00353933	0.00717579	0.0120698
4885680	0.00146651	0.0065574	0.0138639	0.0243629	0.000837518	0.00461805	0.00963367	0.0171496	0.000897058	0.00474576	0.00961578	0.0161604
5071909	0.00176838	0.00790305	0.0166963	0.0293081	0.000355328	0.0019614	0.00409762	0.00731043	0.00046706	0.0024732	0.00501704	0.00844505
3170376	0.00164219	0.00734071	0.0155132	0.0272438	0.000589796	0.00325394	0.00679308	0.0121064	0.000739052	0.00391118	0.00792818	0.0133319
5865998	0.00124376	0.00556353	0.0117692	0.0206987	0.000392651	0.00216725	0.00452713	0.00807535	0.000518565	0.00274563	0.0055689	0.0093722
2269663	0.000724553	0.00324398	0.00687135	0.0121075	0.000389422	0.00214944	0.00448998	0.0080092	0.000561238	0.00297129	0.0060259	0.0101397
2594648	0.0153536	0.0670111	0.136869	0.228978	0.000573553	0.00316444	0.00660657	0.0117749	0.00105596	0.00558449	0.0113103	0.0189971
3410027	0.00233611	0.01043	0.0220034	0.0385447	0.000814965	0.00449392	0.00937537	0.0166915	0.00108616	0.00574384	0.0116321	0.0195353
4416196	0.0608835	0.245421	0.449846	0.652051	0.000782092	0.00431297	0.00899876	0.0160234	0.00133304	0.00704567	0.0142588	0.0239251
4571202	0.00111352	0.0049821	0.0105427	0.0185503	0.0002465	0.00136101	0.00284425	0.00507685	0.000388269	0.00205633	0.0041723	0.00702515
4990722	0.00190577	0.00851501	0.017983	0.031551	0.000296216	0.00163533	0.00341701	0.00609782	0.000449087	0.00237812	0.0048244	0.00812133
5374117	0.00642882	0.0284986	0.0595096	0.102725	0.000781889	0.00431186	0.00899643	0.0160192	0.00115271	0.00609488	0.0123407	0.0207205
5241696	0.0116063	0.0509878	0.10511	0.178151	0.000781088	0.00430745	0.00898725	0.016003	0.000946294	0.00500571	0.0101411	0.0170402
4621856	0.0028776	0.0128354	0.0270413	0.0472774	0.000472661	0.00260839	0.00544732	0.00971322	0.000685459	0.00362798	0.00735519	0.0123708
2135466	0.00603555	0.0267736	0.0559624	0.0967377	0.00114886	0.0063303	0.0131932	0.0234531	0.00176809	0.00933634	0.0188723	0.0316155
4767843	0.000187947	0.000842265	0.00178648	0.003154	0.000160796	0.000887981	0.00185619	0.0033145	0.000192573	0.00102032	0.00207134	0.00349017
5857163	0.000477342	0.00213808	0.00453166	0.00799213	0.000212449	0.00117309	0.00245179	0.00437701	0.000284393	0.00150652	0.0030576	0.00515024
5229075	0.00191436	0.00855327	0.0180634	0.0316911	0.000593361	0.00327358	0.00683402	0.0121792	0.000768913	0.00406895	0.00824732	0.0138671
1400647	0.00218159	0.00974268	0.0205614	0.0360389	0.000441868	0.00243863	0.00509326	0.00908317	0.000663051	0.00350954	0.00711551	0.0119687
4968495	0.00104362	0.00466993	0.00988385	0.0173955	0.000453009	0.00250005	0.00522138	0.00931118	0.000579217	0.00306636	0.0062184	0.0104629
2132330	0.0012502	0.0055923	0.0118299	0.0208049	0.000420182	0.00231906	0.00484385	0.00863922	0.000471794	0.00249824	0.00506778	0.00853031
4574789	0.00802173	0.0354614	0.0737557	0.126598	0.000211524	0.00116799	0.00244114	0.004358	0.000494659	0.00261919	0.00531279	0.00894197
5069186	0.0022549	0.0100688	0.0212458	0.0372285	0.000408667	0.00225557	0.0047114	0.00840342	0.00061745	0.0032685	0.00662763	0.0111499
5214010	0.000963792	0.00431331	0.00913089	0.0160749	0.000346987	0.0019154	0.00400161	0.00713942	0.000685164	0.00362641	0.00735203	0.0123655
5487935	0.00509995	0.0226602	0.0474752	0.0823418	0.000604602	0.00333552	0.00696307	0.0124086	0.00106146	0.00561349	0.0113689	0.0190951
3166958	0.00295197	0.0131654	0.0277314	0.0484709	0.000827274	0.00456167	0.00951635	0.0169415	0.000969242	0.00512684	0.0103859	0.0174499
4711456	0.00673174	0.0298257	0.0622337	0.107312	0.000989472	0.00545404	0.0113724	0.020231	0.00118694	0.00627544	0.0127051	0.0213296
4733234	0.00246263	0.0109924	0.0231826	0.0405919	0.000803974	0.00443343	0.00924947	0.0164682	0.000956467	0.00505941	0.0102496	0.0172218
5528103	0.00135067	0.00604064	0.0127751	0.022459	0.00034975	0.00193064	0.00403342	0.00719608	0.000409037	0.00216623	0.00439502	0.00739961
2821509	0.00614893	0.0272712	0.0569862	0.0984678	0.000539936	0.00297919	0.00622044	0.0110884	0.000744171	0.00393823	0.0079829	0.0134237
3454036	0.00622663	0.0276121	0.0576874	0.0996517	0.000724269	0.00399462	0.00833599	0.0148471	0.00102449	0.00541845	0.010975	0.018436
4258956	0.00265486	0.0118465	0.0249718	0.0436943	0.000487557	0.0026905	0.00561855	0.0100179	0.000765187	0.00404926	0.0082075	0.0138003
4449651	0.00236259	0.0105477	0.0222502	0.0389734	0.000493447	0.00272297	0.00568625	0.0101383	0.000668507	0.00353838	0.00717388	0.0120666
1588736	0.000788517	0.00352997	0.00747592	0.0131698	0.000263843	0.00145671	0.00304409	0.00543312	0.000319196	0.00169076	0.0034312	0.00577881
2481512	0.00595188	0.0264063	0.0552062	0.0954591	0.000556082	0.00306817	0.00640591	0.0114182	0.000862053	0.00456091	0.00924212	0.0155344
1060277	0.00224091	0.0100066	0.0211153	0.0370017	0.000376842	0.00208006	0.00434522	0.00775143	0.000506981	0.00268436	0.0054448	0.00916373
4968869	0.00359624	0.0160208	0.0336916	0.0587517	0.000649119	0.00358075	0.007474	0.0133164	0.000886092	0.00468785	0.00949873	0.0159643
1508335	0.00397816	0.0177104	0.0372092	0.0647967	0.00045406	0.00250585	0.00523346	0.00933268	0.000528607	0.00279874	0.00567646	0.00955287
4308119	0.00164431	0.00735013	0.015533	0.0272784	0.000345729	0.00190846	0.00398713	0.00711362	0.000434892	0.00230302	0.00467223	0.00786558
5240296	0.0112782	0.0495751	0.102281	0.173555	0.000602066	0.00332154	0.00693395	0.0123568	0.00104832	0.00554416	0.0112289	0.0188608
1830519	0.0101733	0.0448043	0.0926912	0.157895	0.000697144	0.00384525	0.00802494	0.0142949	0.00116912	0.00618144	0.0125154	0.0210125
4761643	0.00367968	0.0163901	0.034461	0.0600754	0.000729238	0.00402198	0.00839296	0.0149482	0.000905086	0.00478815	0.00970145	0.0163039
5397196	0.00299622	0.0133618	0.0281418	0.0491803	0.000630726	0.00347943	0.00726293	0.0129414	0.000718629	0.00380326	0.00770986	0.0129658
1554864	0.00353009	0.0157279	0.033081	0.0577009	0.000569645	0.00314291	0.00656169	0.0116951	0.000754581	0.00399323	0.00809416	0.0136103
4402617	0.00183747	0.0082108	0.0173435	0.0304365	0.00111762	0.00615861	0.0128366	0.0228224	0.00123184	0.00651221	0.0131829	0.022128
5502252	0.00214062	0.00956041	0.0201789	0.0353736	0.000451011	0.00248904	0.00519841	0.0092703	0.00060386	0.00319665	0.00648218	0.0109058
1276069	0.0156353	0.068207	0.139215	0.232676	0.000619541	0.00341782	0.00713456	0.0127133	0.00120803	0.00638664	0.0129295	0.0217046
1795621	0.00359785	0.016028	0.0337064	0.0587773	0.000388643	0.00214514	0.00448102	0.00799324	0.000505829	0.00267827	0.00543247	0.00914302
5098968	0.00867269	0.0382955	0.0795217	0.13618	0.000511408	0.00282197	0.00589267	0.0105055	0.000762074	0.00403282	0.00817423	0.0137445
3121587	0.00763048	0.0337548	0.0702746	0.12079	0.000782672	0.00431617	0.0090054	0.0160352	0.00112016	0.00592318	0.0119941	0.0201409
5523028	0.0100822	0.0444104	0.0918971	0.156592	0.000756872	0.00417413	0.00870973	0.0155105	0.00111368	0.00588903	0.0119252	0.0200256
4508538	0.0115251	0.0506386	0.104411	0.177017	0.000785879	0.00433382	0.00904215	0.0161004	0.0011495	0.00607798	0.0123066	0.0206634
4150226	0.00433343	0.0192801	0.0404711	0.070387	0.000519789	0.00286816	0.00598897	0.0106768	0.000809262	0.0042821	0.00867839	0.0145897
4526482	0.00150959	0.00674954	0.0142686	0.0250702	0.000295702	0.00163249	0.00341109	0.00608727	0.000408463	0.00216319	0.00438887	0.00738926
5799100	0.0156583	0.0683047	0.139407	0.232978	0.00128389	0.00707221	0.0147335	0.0261752	0.00201086	0.0106127	0.0214381	0.035882
3747958	0.006089	0.0270082	0.0564452	0.0975538	0.000865704	0.00477316	0.00995641	0.0177219	0.00121076	0.00640104	0.0129586	0.0217532
1108257	0.00175538	0.00784512	0.0165745	0.0290956	0.000310613	0.00171475	0.00358282	0.00639329	0.000448292	0.00237392	0.00481588	0.00810701
2442799	0.00262475	0.0117128	0.0246917	0.043209	0.00046008	0.00253904	0.00530269	0.00945586	0.000718796	0.00380415	0.00771165	0.0129688
3023173	0.00498841	0.0221689	0.0464589	0.0806113	0.000731984	0.0040371	0.00842443	0.0150041	0.000960002	0.00507807	0.0102873	0.017285
1331974	0.00463295	0.020602	0.0432135	0.0750759	0.000660303	0.00364235	0.00760233	0.0135443	0.00102059	0.00539784	0.0109333	0.0183663
5460582	0.00171159	0.00765	0.016164	0.0283796	0.000387458	0.00213861	0.00446738	0.00796895	0.000529878	0.00280546	0.00569008	0.00957573
3347283	0.00920755	0.0406194	0.0842353	0.14398	0.000592855	0.00327079	0.0068282	0.0121689	0.000932725	0.00493407	0.00999636	0.0167978
4247611	0.00360997	0.0160816	0.0338181	0.0589696	0.000508171	0.00280413	0.00585547	0.0104393	0.000860665	0.00455358	0.00922731	0.0155096
1906276	0.00963396	0.042469	0.0879776	0.15015	0.00127232	0.00700865	0.0146016	0.0259422	0.00185522	0.00979459	0.0197939	0.0331488
3388306	0.00125733	0.00562414	0.011897	0.0209224	0.000450563	0.00248657	0.00519326	0.00926113	0.000651241	0.00344712	0.00698918	0.0117567
5186818	0.00548597	0.024359	0.0509852	0.0883074	0.000630323	0.00347721	0.00725831	0.0129332	0.00101826	0.00538555	0.0109085	0.0183248
3521616	0.00266385	0.0118864	0.0250554	0.0438391	0.000406095	0.00224138	0.0046818	0.00835074	0.000556138	0.00294433	0.0059713	0.010048
1718964	0.00906297	0.0399917	0.0829632	0.141878	0.000478711	0.00264174	0.00551688	0.00983698	0.000796046	0.00421229	0.00853722	0.0143531
2010639	0.00426215	0.0189653	0.0398174	0.069268	0.000828823	0.0045702	0.0095341	0.016973	0.00115862	0.00612605	0.0124036	0.0208256
2811800	0.000988719	0.00442467	0.00936605	0.0164875	0.000359327	0.00198346	0.00414365	0.00739242	0.000443134	0.00234663	0.00476059	0.00801409
5869452	0.0122192	0.0536231	0.110375	0.186674	0.000844034	0.00465391	0.00970829	0.0172819	0.00119397	0.00631252	0.01278	0.0214547
5683777	0.00178211	0.00796419	0.0168249	0.0295324	0.000238008	0.00131415	0.00274639	0.00490236	0.000330277	0.00174941	0.00355012	0.00597883
2781320	0.000537984	0.00240945	0.00510605	0.00900315	0.000254989	0.00140786	0.00294207	0.00525126	0.000314631	0.00166659	0.0033822	0.00569637
3274918	0.060971	0.245736	0.450333	0.652595	0.00121386	0.00668748	0.0139349	0.0247644	0.00211258	0.0111471	0.0225114	0.0376644
4115981	0.00289256	0.0129018	0.0271801	0.0475174	0.000454594	0.00250879	0.00523961	0.00934361	0.000619112	0.00327728	0.00664541	0.0111798
2865702	0.00185616	0.00829407	0.0175185	0.0307417	0.000478702	0.00264169	0.00551677	0.00983679	0.000636578	0.00336961	0.00683231	0.0114935
2881885	0.000570531	0.00255508	0.00541422	0.00954538	0.000241643	0.00133421	0.00278829	0.00497707	0.000295049	0.00156294	0.00317201	0.00534275
5301900	0.0298695	0.127106	0.250594	0.399291	0.000892133	0.00491859	0.0102589	0.0182582	0.00150204	0.00793599	0.0160532	0.0269193
1106668	0.00702075	0.0310905	0.0648262	0.111667	0.000481538	0.00265732	0.00554936	0.00989478	0.000792092	0.0041914	0.00849497	0.0142822
1892305	0.00575135	0.0255256	0.0533915	0.0923875	0.000491066	0.00270985	0.00565889	0.0100896	0.00072148	0.00381833	0.00774034	0.0130169
3223847	0.00143904	0.00643488	0.0136058	0.0239118	0.00061665	0.00340189	0.00710138	0.0126543	0.000648664	0.0034335	0.00696162	0.0117105
1750794	0.0057195	0.0253856	0.053103	0.0918987	0.000586592	0.00323629	0.00675629	0.0120411	0.000805851	0.00426408	0.00864195	0.0145286
1091824	0.0948428	0.360266	0.612455	0.812633	0.00445154	0.0243458	0.05024	0.0879954	0.0077665	0.0404852	0.080516	0.131981
2035241	0.00101292	0.0045328	0.00959435	0.0168878	0.000516156	0.00284814	0.00594723	0.0106025	0.000657651	0.003481	0.00705775	0.0118718
5075564	0.0026135	0.0116628	0.0245871	0.0430276	0.000380315	0.00209921	0.00438518	0.00782259	0.000542548	0.00287246	0.00582577	0.00980363
1940850	0.0186887	0.0810941	0.164283	0.271712	0.00127601	0.00702889	0.0146436	0.0260164	0.00203124	0.0107198	0.0216532	0.0362393
5470399	0.00612792	0.027179	0.0567966	0.0981475	0.000574062	0.00316725	0.00661242	0.0117853	0.000881745	0.0046649	0.00945234	0.0158866
1346581	0.00453267	0.0201596	0.0422961	0.0735084	0.000500384	0.00276121	0.00576598	0.0102801	0.00074687	0.00395249	0.00801175	0.0134721
3616137	0.00492506	0.0218898	0.0458812	0.0796271	0.000769573	0.00424405	0.0088553	0.0157688	0.00118675	0.00627443	0.0127031	0.0213262
1549482	0.00236183	0.0105443	0.0222432	0.0389611	0.000597729	0.00329765	0.00688416	0.0122683	0.000843368	0.00446223	0.00904263	0.0152001
1574402	0.00177429	0.00792937	0.0167516	0.0294047	0.000527474	0.00291052	0.00607727	0.0108338	0.000680956	0.00360418	0.00730703	0.01229
4658825	0.00363958	0.0162127	0.0340913	0.0594395	0.000536876	0.00296233	0.00618529	0.0110259	0.000662778	0.0035081	0.0071126	0.0119638
5959724	0.00190815	0.00852562	0.0180052	0.0315898	0.000444784	0.00245471	0.0051268	0.00914286	0.000512182	0.00271187	0.00550052	0.00925734
3044835	0.000884647	0.00395965	0.0083839	0.0147641	0.000414536	0.00228793	0.00477891	0.00852362	0.000513266	0.00271761	0.00551214	0.00927685
2654308	0.00372168	0.016576	0.0348481	0.0607411	0.000617164	0.00340472	0.00710727	0.0126648	0.000847983	0.00448661	0.0090919	0.0152827
1561170	0.0115846	0.0508947	0.104924	0.177849	0.000923967	0.00509373	0.0106232	0.0189038	0.00144954	0.0076595	0.0154962	0.0259902
3425630	0.00182499	0.00815524	0.0172266	0.0302329	0.000479325	0.00264513	0.00552393	0.00984953	0.000653252	0.00345775	0.00701069	0.0117928
4963233	0.00209107	0.0093399	0.0197159	0.0345682	0.000418706	0.00231092	0.00482688	0.008609	0.000542143	0.00287032	0.00582143	0.00979634
5756972	0.000472791	0.00211771	0.00448855	0.00791622	0.000280069	0.00154624	0.00323102	0.00576633	0.000304526	0.0016131	0.00327374	0.0055139
1555070	0.000721195	0.00322896	0.0068396	0.0120518	0.000464663	0.0025643	0.00535538	0.00954963	0.000500199	0.00264849	0.00537214	0.00904168
1894420	0.00344208	0.0153382	0.0322684	0.0563012	0.000664518	0.00366557	0.0076507	0.0136302	0.000871055	0.00460845	0.00933823	0.0156954
5716039	0.0130989	0.0573956	0.117884	0.198763	0.00111177	0.00612647	0.0127698	0.0227043	0.0015862	0.00837914	0.0169458	0.0284072
2380602	0.0125274	0.0549462	0.113012	0.190929	0.00124542	0.0068609	0.0142949	0.0254005	0.0017726	0.00936003	0.0189199	0.0316948
3201263	0.00302052	0.0134695	0.0283671	0.0495697	0.000556497	0.00307046	0.00641068	0.0114267	0.000804896	0.00425903	0.00863175	0.0145115
4681129	0.0060008	0.0266211	0.0556484	0.0962069	0.000802469	0.00442514	0.00923222	0.0164376	0.00125135	0.00661503	0.0133903	0.0224746
4829753	0.00425584	0.0189375	0.0397596	0.0691689	0.000519219	0.00286502	0.00598242	0.0106651	0.000653453	0.00345881	0.00701285	0.0117964
5239451	0.00945451	0.041691	0.0864044	0.147559	0.000652249	0.00359799	0.00750993	0.0133802	0.000986628	0.00521861	0.0105713	0.0177603
2520031	0.000906153	0.00405576	0.00858693	0.0151205	0.000359567	0.00198479	0.00414641	0.00739734	0.000464078	0.00245743	0.00498508	0.00839135
2581101	0.00160685	0.00718319	0.0151816	0.026665	0.000575316	0.00317416	0.00662682	0.0118109	0.000770881	0.00407935	0.00826835	0.0139023
2694313	0.000848685	0.00379892	0.00804431	0.0141679	0.000398032	0.00219692	0.00458904	0.00818558	0.000423182	0.00224107	0.00454669	0.00765456
4667894	0.0571617	0.231922	0.428751	0.628135	0.00131178	0.00722534	0.0150512	0.0267363	0.00227726	0.0120118	0.0242468	0.0405433
4863713	0.000674581	0.00302051	0.0063988	0.0112769	0.000424323	0.00234189	0.00489148	0.00872401	0.000448681	0.00237597	0.00482005	0.00811401
5745805	0.000488042	0.00218597	0.00463304	0.0081706	0.00034752	0.00191834	0.00400775	0.00715035	0.000403631	0.00213762	0.00433704	0.00730214
2585874	0.00855471	0.0377823	0.078479	0.134451	0.000493286	0.00272208	0.0056844	0.010135	0.000763718	0.0040415	0.0081918	0.013774
2722107	0.0668476	0.266667	0.482198	0.687381	0.000736786	0.00406354	0.00847949	0.0151019	0.00165129	0.00872175	0.0176356	0.0295564
3322341	0.00038671	0.0017324	0.00367267	0.00647933	0.000399415	0.00220454	0.00460495	0.00821391	0.0004293	0.00227344	0.00461229	0.00776482
3819494	0.00153007	0.00684085	0.0144609	0.0254062	0.000643185	0.00354806	0.00740591	0.0131954	0.000776065	0.00410673	0.00832373	0.0139952
2092833	0.00389981	0.017364	0.0364885	0.0635595	0.000394251	0.00217607	0.00454554	0.00810813	0.000604306	0.00319901	0.00648696	0.0109138
5108402	0.00026293	0.00117814	0.00249841	0.00440969	0.000172006	0.000949862	0.00198547	0.00354518	0.000193018	0.00102268	0.00207613	0.00349822
1364542	0.00174064	0.00777946	0.0164363	0.0288547	0.000399947	0.00220748	0.00461108	0.00822482	0.000522848	0.00276828	0.00561478	0.00944926
1751317	0.00142965	0.00639297	0.0135175	0.0237574	0.000453249	0.00250138	0.00522414	0.00931609	0.000546633	0.00289406	0.00586951	0.0098771
1102759	0.00517519	0.0229915	0.0481603	0.0835075	0.000410461	0.00226546	0.00473203	0.00844016	0.000571325	0.00302463	0.00613391	0.0103211
1920496	0.0053644	0.0238242	0.049881	0.0864326	0.000527999	0.00291341	0.00608331	0.0108445	0.000789087	0.00417552	0.00846287	0.0142284
2027661	0.0121814	0.053461	0.110052	0.186152	0.000838936	0.00462585	0.00964991	0.0171784	0.0013429	0.00709762	0.0143636	0.0241
2121729	0.00478575	0.0212758	0.0446098	0.0774592	0.000416489	0.0022987	0.00480137	0.00856361	0.000670158	0.00354711	0.00719154	0.0120963
2953829	0.00985563	0.0434294	0.0899177	0.153342	0.000837963	0.0046205	0.00963877	0.0171587	0.00127471	0.00673819	0.0136388	0.0228896
1914496	0.020304	0.0878557	0.177278	0.2916	0.000541665	0.00298872	0.00624031	0.0111237	0.000974504	0.00515462	0.010442	0.0175439
5910007	0.0146893	0.064186	0.131314	0.220189	0.000803513	0.00443089	0.00924418	0.0164588	0.00102335	0.00541242	0.0109628	0.0184156
3984328	0.0161849	0.0705372	0.143777	0.239845	0.000450729	0.00248748	0.00519516	0.00926451	0.000982228	0.00519539	0.0105244	0.0176818
2892091	0.0224116	0.0966193	0.193961	0.316781	0.000977253	0.00538684	0.0112327	0.0199835	0.00162056	0.00856004	0.01731	0.0290141
5659213	0.00220338	0.00983964	0.0207649	0.0363927	0.000519846	0.00286848	0.00598963	0.0106779	0.000616186	0.00326182	0.0066141	0.0111272
4585939	0.0040236	0.0179113	0.0376269	0.0655134	0.00095039	0.00523908	0.0109255	0.0194393	0.00109959	0.00581471	0.0117752	0.0197747
4894293	0.00548378	0.0243494	0.0509653	0.0882737	0.000734015	0.00404829	0.00844773	0.0150455	0.00109166	0.00577284	0.0116906	0.0196333
5337462	0.000831126	0.00372044	0.00787847	0.0138767	0.000325309	0.00179582	0.00375203	0.0066948	0.0003762	0.00199246	0.00404284	0.00680748
2388822	0.00196622	0.00878417	0.0185486	0.0325362	0.000720604	0.00397444	0.00829397	0.0147725	0.000891078	0.00471418	0.00955195	0.0160534
4286520	0.00128653	0.00575444	0.0121718	0.0214033	0.000389637	0.00215062	0.00449245	0.0080136	0.000503103	0.00266385	0.00540325	0.00909394
2527487	0.00411466	0.0183138	0.0384636	0.0669483	0.000593904	0.00327658	0.00684025	0.0121903	0.000777413	0.00411385	0.00833814	0.0140193
1255480	0.00170947	0.00764054	0.0161441	0.0283449	0.000637595	0.00351727	0.00734177	0.0130815	0.000739026	0.00391104	0.00792791	0.0133315
2351330	0.00128177	0.00573317	0.0121269	0.0213248	0.000408285	0.00225346	0.004707	0.00839559	0.00055388	0.00293239	0.00594712	0.0100074
3652000	0.00588602	0.0261171	0.0546105	0.0944513	0.000764348	0.00421529	0.00879542	0.0156626	0.00102727	0.0054331	0.0110046	0.0184855
5561829	0.00734292	0.032499	0.0677085	0.116498	0.000760376	0.00419342	0.0087499	0.0155818	0.00136524	0.00721533	0.0146009	0.0244962
1256665	0.00180267	0.00805578	0.0170175	0.0298683	0.000435157	0.00240163	0.00501609	0.00894581	0.000604245	0.00319869	0.00648631	0.0109127
4317652	0.00426452	0.0189758	0.0398392	0.0693052	0.000678549	0.00374285	0.00781166	0.0139161	0.000978197	0.00517411	0.0104814	0.0176098
1864383	0.00521907	0.0231847	0.0485596	0.0841867	0.00064133	0.00353785	0.00738463	0.0131576	0.000950221	0.00502644	0.010183	0.0171103
5943364	0.00728862	0.0322617	0.0672233	0.115686	0.000595991	0.00328808	0.00686422	0.0122329	0.000885337	0.00468387	0.00949067	0.0159508
2359505	0.00135114	0.00604276	0.0127795	0.0224668	0.00049474	0.0027301	0.00570112	0.0101648	0.000624024	0.00330325	0.00669798	0.011268
2753837	0.00283976	0.0126675	0.02669	0.0466695	0.000617207	0.00340496	0.00710776	0.0126657	0.000901729	0.00477042	0.00966563	0.0162439
3502369	0.00677919	0.0300335	0.0626598	0.108028	0.00108396	0.00597362	0.0124523	0.0221425	0.00173178	0.0091453	0.0184879	0.0309758
2716157	0.00469192	0.0208621	0.0437525	0.0759962	0.000444714	0.00245432	0.005126	0.00914143	0.000660657	0.00349689	0.00708991	0.0119257
3410163	0.00495889	0.0220389	0.0461898	0.0801529	0.000333365	0.00184026	0.00384479	0.00686005	0.000537893	0.00284784	0.00577591	0.0097199
5001573	0.000952654	0.00426355	0.0090258	0.0158906	0.000553455	0.0030537	0.00637574	0.0113645	0.000613083	0.00324541	0.00658089	0.0110715
2152575	0.00704337	0.0311895	0.0650289	0.112007	0.000845718	0.00466318	0.00972757	0.0173161	0.00141225	0.00746306	0.0151003	0.0253297
2491516	0.00187197	0.00836449	0.0176666	0.0309997	0.000290322	0.00160281	0.00334913	0.00597684	0.000456226	0.00241589	0.00490093	0.00824993
2944625	0.0025222	0.0112571	0.0237373	0.0415542	0.000508015	0.00280327	0.00585368	0.0104361	0.000690326	0.0036537	0.00740724	0.0124581
5076628	0.00414172	0.0184333	0.0387121	0.0673743	0.000553784	0.00305551	0.00637952	0.0113713	0.000791863	0.00419019	0.00849252	0.0142781
5821748	0.0118515	0.052043	0.10722	0.181572	0.000388465	0.00214416	0.00447897	0.00798958	0.000608824	0.0032229	0.00653532	0.010995
3700212	0.000917934	0.00410841	0.00869813	0.0153156	0.000406702	0.00224473	0.00468879	0.00836318	0.000522692	0.00276746	0.0056131	0.00944645
1182872	0.00167487	0.00748637	0.0158197	0.0277788	0.00061633	0.00340012	0.00709769	0.0126478	0.000828733	0.00438494	0.00888635	0.0149382
1677439	0.00482364	0.0214428	0.0449558	0.0780493	0.000376049	0.00207569	0.0043361	0.00773518	0.000561054	0.00297032	0.00602393	0.0101364
5965218	0.00138501	0.00619385	0.013098	0.0230238	0.000424044	0.00234036	0.00488828	0.00871831	0.000607478	0.00321578	0.00652091	0.0109708
4221434	0.00550182	0.0244287	0.0511291	0.0885516	0.000547602	0.00302144	0.00630851	0.011245	0.000729077	0.00385847	0.00782156	0.0131531
3619730	0.00156511	0.0069971	0.0147899	0.0259808	0.000395673	0.00218391	0.0045619	0.00813726	0.000472452	0.00250173	0.00507483	0.00854216
5290933	0.00156978	0.00701792	0.0148337	0.0260574	0.000657912	0.00362918	0.00757489	0.0134956	0.000814667	0.00431065	0.00873612	0.0146865
3879348	0.00232352	0.010374	0.021886	0.0383408	0.000515766	0.00284599	0.00594275	0.0105946	0.000806599	0.00426803	0.00864994	0.014542
1122236	0.00380645	0.0169511	0.0356291	0.0620834	0.000412891	0.00227886	0.00475998	0.00848992	0.000578464	0.00306238	0.00621034	0.0104494
4205695	0.00270439	0.0120664	0.0254323	0.044492	0.000213445	0.00117859	0.00246328	0.00439749	0.000387873	0.00205424	0.00416805	0.00701801
5841862	0.00867534	0.0383071	0.0795451	0.136219	0.000742859	0.00409698	0.00854911	0.0152254	0.00116313	0.00614985	0.0124517	0.0209059
1905863	0.000728074	0.00325973	0.00690464	0.0121661	0.000202692	0.00111924	0.00233931	0.00417639	0.000306453	0.00162331	0.00329443	0.00554871
2585276	0.00676603	0.0299758	0.0625417	0.10783	0.000496485	0.00273971	0.00572117	0.0102004	0.000825565	0.00436821	0.00885252	0.0148815
6022272	0.00180052	0.00804623	0.0169974	0.0298333	0.000444727	0.00245439	0.00512614	0.00914169	0.000540266	0.00286039	0.00580133	0.00976258
4738049	0.00361424	0.0161005	0.0338575	0.0590374	0.000331277	0.00182875	0.00382075	0.00681723	0.000527417	0.00279244	0.00566371	0.00953145
1262558	0.00111808	0.00500246	0.0105857	0.0186256	0.000498243	0.00274941	0.00574138	0.0102364	0.000583566	0.00308935	0.00626495	0.0105411
1745045	0.00213402	0.00953106	0.0201172	0.0352664	0.000640692	0.00353433	0.0073773	0.0131446	0.000799188	0.00422888	0.00857077	0.0144093
2234778	0.00196022	0.00875745	0.0184924	0.0324385	0.000446037	0.00246161	0.0051412	0.00916849	0.000572836	0.00303262	0.00615009	0.0103482
5617404	0.00111453	0.00498662	0.0105522	0.0185671	0.000220111	0.00121538	0.00254012	0.00453453	0.000293868	0.00155668	0.00315932	0.0053214
1809121	0.0191689	0.0831082	0.168165	0.277678	0.000645603	0.00356138	0.00743366	0.0132447	0.00107885	0.00570527	0.0115542	0.0194051
2800217	0.0108289	0.0476372	0.0983919	0.16722	0.000798704	0.00440442	0.00918909	0.0163611	0.00130126	0.00687813	0.013921	0.023361
5899114	0.000734783	0.00328972	0.00696806	0.0122775	0.000315631	0.00174244	0.0036406	0.00649626	0.000358803	0.00190039	0.00385621	0.00649364
2436969	0.00649527	0.0287899	0.0601078	0.103733	0.000763683	0.00421163	0.00878779	0.015649	0.00115604	0.00611246	0.0123762	0.0207798
4323271	0.00276369	0.0123298	0.0259835	0.0454466	0.000804872	0.00443837	0.00925975	0.0164864	0.000928635	0.00491248	0.00995273	0.0167247
1624310	0.00530713	0.0235723	0.0493606	0.0855483	0.000467946	0.0025824	0.00539312	0.00961678	0.000646084	0.00341986	0.00693401	0.0116641
4372824	0.00594608	0.0263808	0.0551537	0.0953703	0.00106787	0.00588512	0.0122684	0.0218171	0.00161956	0.00855474	0.0172994	0.0289963
4116422	0.00139823	0.00625285	0.0132223	0.0232412	0.000335416	0.00185158	0.0038684	0.00690212	0.000454788	0.00240828	0.00488551	0.00822402
4995126	0.0116316	0.051097	0.105328	0.178506	0.000461743	0.0025482	0.00532181	0.00948989	0.000832777	0.0044063	0.00892953	0.0150106
3473170	0.00183619	0.00820511	0.0173315	0.0304157	0.000466547	0.00257469	0.00537703	0.00958816	0.000589784	0.00312223	0.00633152	0.0106529
5844192	0.00596882	0.0264807	0.0553593	0.0957181	0.000943842	0.00520306	0.0108506	0.0193066	0.00126768	0.00670112	0.013564	0.0227647
3362694	0.00110354	0.00493754	0.0104487	0.0183855	0.000337292	0.00186192	0.00389	0.00694059	0.000485057	0.0025684	0.0052099	0.0087691
4889976	0.0022154	0.0098931	0.0208771	0.0365878	0.000642095	0.00354206	0.00739341	0.0131732	0.000756998	0.004006	0.00811999	0.0136536
5587485	0.00492731	0.0218997	0.0459018	0.0796621	0.000639974	0.00353037	0.00736906	0.01313	0.000870572	0.0046059	0.00933307	0.0156868
3863756	0.00471307	0.0209553	0.0439458	0.0763262	0.000333788	0.0018426	0.00384966	0.00686874	0.000449383	0.00237969	0.00482758	0.00812666
1012449	0.00446277	0.0198511	0.0416562	0.0724146	0.000494319	0.00272778	0.00569628	0.0101562	0.000754711	0.00399391	0.00809554	0.0136126
4217893	0.0164258	0.0715571	0.145769	0.242968	0.0004512	0.00249008	0.00520058	0.00927416	0.00070774	0.00374572	0.00759344	0.0127705
2274713	0.00283679	0.0126543	0.0266624	0.0466218	0.000568745	0.00313795	0.00655135	0.0116768	0.000746071	0.00394826	0.0080032	0.0134577
2551557	0.0489236	0.201376	0.379465	0.56959	0.00121937	0.00671776	0.0139978	0.0248754	0.0019253	0.010163	0.0205345	0.0343803
2614464	0.000778259	0.00348411	0.00737898	0.0129995	0.000333891	0.00184316	0.00385084	0.00687084	0.000397941	0.00210751	0.00427603	0.00719956
3748437	0.00407509	0.0181389	0.0381002	0.0663251	0.000380196	0.00209856	0.00438382	0.00782016	0.000574476	0.00304129	0.00616764	0.0103777
3798509	0.00563405	0.0250101	0.0523286	0.0905862	0.000809813	0.00446556	0.00931635	0.0165868	0.00117426	0.00620853	0.0125701	0.0211039
1145581	0.029099	0.123994	0.244913	0.391222	0.000881614	0.00486071	0.0101385	0.0180448	0.0015898	0.00839809	0.016984	0.0284708
1008186	0.00218511	0.00975836	0.0205944	0.0360961	0.000584067	0.00322238	0.00672731	0.0119895	0.000753748	0.00398883	0.00808525	0.0135953
2909399	0.00195833	0.00874906	0.0184748	0.0324078	0.000640582	0.00353372	0.00737604	0.0131424	0.000917635	0.00485441	0.00983536	0.0165281
2024934	0.00551665	0.0244939	0.0512637	0.08878	0.000560039	0.00308998	0.00645136	0.011499	0.000934946	0.0049458	0.0100201	0.0168374
4666968	0.00153178	0.00684845	0.0144769	0.0254341	0.000273739	0.00151131	0.00315809	0.00563635	0.000391926	0.00207568	0.00421152	0.0070911
1881175	0.00241645	0.0107871	0.0227523	0.039845	0.000254921	0.00140748	0.00294129	0.00524986	0.000402195	0.00213002	0.00432164	0.00727625
4026786	0.00398833	0.0177554	0.0373027	0.0649572	0.000940065	0.00518229	0.0108074	0.0192301	0.00109753	0.00580381	0.0117531	0.0197379
4532508	0.0029304	0.0130697	0.0275313	0.0481249	0.000261341	0.00144291	0.00301526	0.00538173	0.000450827	0.00238733	0.00484306	0.00815268
4820599	0.00283772	0.0126584	0.0266711	0.0466367	0.000571711	0.0031543	0.00658542	0.0117373	0.000863792	0.0045701	0.00926069	0.0155655
2535496	0.00064876	0.00290502	0.00615454	0.0108475	0.000314695	0.00173727	0.00362982	0.00647704	0.000338372	0.00179226	0.00363699	0.00612495
3800504	0.00292089	0.0130275	0.0274431	0.0479723	0.000360518	0.00199003	0.00415736	0.00741684	0.000512918	0.00271576	0.00550841	0.00927059
5484141	0.00238202	0.0106341	0.0224314	0.0392879	0.000729938	0.00402584	0.00840099	0.0149625	0.000662791	0.00350817	0.00711273	0.011964
5676573	0.00028003	0.00125473	0.00266071	0.00469586	0.00021581	0.00119165	0.00249054	0.00444612	0.000230892	0.00122325	0.00248305	0.00418329
5699729	0.00603369	0.0267654	0.0559456	0.0967093	0.000623395	0.00343904	0.00717879	0.0127919	0.000815917	0.00431725	0.00874947	0.0147088
1885486	0.00200686	0.00896509	0.0189287	0.0331981	0.000564097	0.00311234	0.00649797	0.0115818	0.00073927	0.00391233	0.00793052	0.0133358
1934257	0.0066827	0.029611	0.0617932	0.106571	0.000602006	0.00332121	0.00693327	0.0123556	0.000912312	0.0048263	0.00977856	0.016433
5736588	0.00880909	0.0388886	0.0807258	0.138176	0.000581371	0.00320752	0.00669634	0.0119345	0.000889568	0.00470621	0.00953584	0.0160265
1990855	0.00422639	0.0188074	0.0394894	0.0687061	0.000652863	0.00360137	0.00751697	0.0133927	0.000866012	0.00458182	0.00928439	0.0156052
5143740	0.00223631	0.00998612	0.0210723	0.036927	0.000499252	0.00275497	0.00575297	0.010257	0.000599004	0.00317098	0.00643021	0.0108185
2419599	0.0419825	0.174913	0.33502	0.51364	0.0010609	0.00584681	0.0121888	0.0216762	0.00189605	0.0100093	0.0202255	0.0338666
3114820	0.00316317	0.0141022	0.0296888	0.0518526	0.000698338	0.00385183	0.00803863	0.0143192	0.00098524	0.00521129	0.0105565	0.0177356
5280826	0.00192824	0.00861505	0.0181932	0.0319173	0.000499562	0.00275668	0.00575654	0.0102633	0.000767457	0.00406125	0.00823175	0.013841
1606406	0.00761493	0.0336869	0.070136	0.120559	0.00104891	0.00578089	0.0120518	0.0214338	0.00142853	0.00754882	0.0152731	0.025618
4185600	0.00111365	0.00498268	0.0105439	0.0185525	0.000453556	0.00250307	0.00522767	0.00932237	0.00053858	0.00285148	0.00578327	0.00973226
1480644	0.00112106	0.00501576	0.0106137	0.0186748	0.000417036	0.00230171	0.00480766	0.0085748	0.0005606	0.00296792	0.00601908	0.0101283
1587109	0.000453762	0.00203255	0.00430824	0.00759875	0.000253277	0.00139841	0.00292235	0.00521609	0.000279308	0.0014796	0.00300301	0.00505838
2961319	0.00444212	0.01976	0.0414671	0.0720912	0.000490012	0.00270404	0.00564677	0.0100681	0.000638365	0.00337906	0.00685142	0.0115255
3913049	0.000717803	0.0032138	0.00680753	0.0119954	0.000346454	0.00191246	0.00399548	0.00712849	0.000492024	0.00260525	0.00528456	0.00889454
5414704	0.00527942	0.0234503	0.0491085	0.0851199	0.000424823	0.00234465	0.00489723	0.00873425	0.000758069	0.00401166	0.00813143	0.0136728
1861028	0.00938563	0.0413922	0.0857999	0.146562	0.000656363	0.00362065	0.00755713	0.013464	0.000967142	0.00511576	0.0103635	0.0174125
2366673	0.00334739	0.0149187	0.0313933	0.0547932	0.000609292	0.00336135	0.00701691	0.0125042	0.000899345	0.00475783	0.00964018	0.0162012
1377620	0.0120867	0.053054	0.109239	0.184839	0.000494685	0.00272979	0.00570048	0.0101636	0.000934105	0.00494136	0.0100111	0.0168224
1550420	0.00120741	0.0054013	0.0114271	0.0200996	0.000291112	0.00160717	0.00335822	0.00599305	0.000416897	0.00220781	0.0044793	0.00754127
3644970	0.02289	0.0985992	0.197706	0.322378	0.000761932	0.00420199	0.00876773	0.0156134	0.0012996	0.00686941	0.0139034	0.0233316
3766658	0.00404146	0.0179903	0.0377911	0.0657951	0.00090391	0.00498338	0.0103937	0.018497	0.00120594	0.0063756	0.0129073	0.0216674
4828246	0.000535219	0.00239708	0.00507988	0.00895709	0.000271239	0.00149752	0.0031293	0.00558502	0.000323684	0.00171452	0.00347936	0.00585982
3361541	0.00501242	0.0222747	0.0466778	0.0809841	0.000363618	0.00200713	0.00419303	0.00748038	0.000522109	0.00276437	0.00560686	0.00943596
5778207	0.00151159	0.00675844	0.0142874	0.0251029	0.000286605	0.0015823	0.00330631	0.00590052	0.000379645	0.00201069	0.00407979	0.00686962
2186710	0.00305716	0.0136321	0.0287067	0.0501566	0.000510183	0.00281522	0.00587859	0.0104805	0.000736019	0.00389515	0.00789576	0.0132775
1223827	0.00876484	0.0386962	0.0803353	0.137529	0.000567807	0.00313278	0.00654058	0.0116576	0.00088748	0.00469518	0.00951355	0.0159891
1575793	0.0085525	0.0377727	0.0784595	0.134418	0.00239013	0.0131329	0.0272689	0.0482044	0.00284843	0.0150061	0.0302439	0.0504657
2083242	0.000459723	0.00205923	0.00436473	0.00769822	0.000284283	0.00156949	0.00327956	0.00585285	0.000317906	0.00168393	0.00341735	0.00575551
4393300	0.0176919	0.0769024	0.156172	0.259179	0.00073177	0.00403592	0.00842198	0.0149998	0.00111364	0.00588881	0.0119248	0.0200249
3275617	0.000892092	0.00399292	0.00845418	0.0148875	0.000311098	0.00171743	0.0035884	0.00640323	0.000430031	0.0022773	0.00462012	0.00777799
3237948	0.0107002	0.0470818	0.0972758	0.165398	0.00109312	0.00602397	0.0125569	0.0223276	0.0020288	0.010707	0.0216275	0.0361965
4862795	0.00215844	0.00963971	0.0203453	0.0356631	0.000573188	0.00316243	0.00660238	0.0117675	0.000762701	0.00403613	0.00818093	0.0137557
3597909	0.000486985	0.00218124	0.00462302	0.00815297	0.000354879	0.00195893	0.00409245	0.00730122	0.000426958	0.00226105	0.00458718	0.00772262
5261599	0.00256951	0.0114673	0.0241777	0.0423179	0.00077881	0.0042949	0.00896114	0.0159566	0.000975739	0.00516114	0.0104552	0.017566
1020516	0.00219789	0.0098152	0.0207136	0.0363035	0.000462244	0.00255096	0.00532756	0.00950013	0.000647327	0.00342643	0.00694731	0.0116865
2494077	0.00446629	0.0198667	0.0416884	0.0724697	0.000494733	0.00273006	0.00570103	0.0101646	0.000772492	0.00408786	0.00828556	0.0139312
1906675	0.000681745	0.00305255	0.00646655	0.0113961	0.000235611	0.00130092	0.00271877	0.00485311	0.000284789	0.00150862	0.00306186	0.00515741
2577082	0.00343599	0.0153112	0.0322122	0.0562044	0.000757865	0.0041796	0.00872111	0.0155307	0.00124196	0.00656552	0.0132904	0.0223077
3905875	0.00525827	0.0233572	0.0489162	0.0847931	0.00105554	0.00581735	0.0121276	0.0215679	0.00165426	0.00873738	0.017667	0.0296088
2711946	0.00233904	0.010443	0.0220307	0.0385921	0.000541009	0.00298511	0.00623277	0.0111103	0.000659787	0.00349229	0.0070806	0.0119101
2785945	0.0032897	0.014663	0.0308598	0.0538731	0.00079016	0.00435739	0.0090912	0.0161874	0.00108876	0.00575758	0.0116598	0.0195817
4519645	0.00819289	0.0362072	0.0752749	0.129127	0.000759036	0.00418605	0.00873454	0.0155545	0.0012158	0.00642763	0.0130122	0.0218428
5507853	0.00420484	0.0187122	0.0392916	0.0683672	0.000879821	0.00485084	0.010118	0.0180084	0.000981617	0.00519216	0.0105178	0.0176709
1239877	0.00794699	0.0351355	0.0730916	0.125491	0.00065312	0.00360278	0.00751991	0.0133979	0.00104827	0.00554395	0.0112284	0.0188601
5950405	0.0537834	0.219507	0.408981	0.605097	0.00108914	0.00600205	0.0125114	0.022247	0.00219267	0.0115678	0.0233558	0.0390656
4480140	0.00119915	0.00536443	0.0113493	0.0199634	0.000436732	0.00241031	0.0050342	0.00897805	0.000509503	0.0026977	0.00547182	0.00920913
5711674	0.00159588	0.00713428	0.0150787	0.0264852	0.000413011	0.00227952	0.00476137	0.00849239	0.000576626	0.00305266	0.00619066	0.0104164
5889055	0.00154186	0.00689342	0.0145716	0.0255995	0.000501063	0.00276495	0.00577379	0.010294	0.000688219	0.00364256	0.0073847	0.0124203
2534728	0.0073486	0.0325238	0.0677593	0.116584	0.000495034	0.00273172	0.00570449	0.0101708	0.000777713	0.00411544	0.00834134	0.0140247
2910901	0.000500937	0.00224367	0.00475519	0.00838562	0.000206274	0.00113902	0.00238061	0.00425005	0.000255008	0.00135095	0.00274206	0.00461925
3546853	0.00132575	0.00592946	0.0125407	0.022049	0.000529952	0.00292417	0.00610575	0.0108844	0.00070656	0.00373949	0.00758083	0.0127494
1087856	0.00173495	0.0077541	0.016383	0.0287617	0.000542412	0.00299284	0.00624889	0.011139	0.000516227	0.00273326	0.00554385	0.00933012
1174245	0.00342129	0.0152461	0.0320763	0.0559703	0.000639108	0.0035256	0.00735912	0.0131123	0.0009239	0.00488748	0.0099022	0.0166401
3586449	0.000654365	0.00293009	0.00620757	0.0109407	0.000405792	0.00223971	0.00467832	0.00834453	0.000440469	0.00233253	0.00473202	0.00796606
5442175	0.00121495	0.00543494	0.011498	0.0202239	0.000329371	0.00181823	0.0037988	0.00677813	0.000404509	0.00214226	0.00434646	0.00731796
3505765	0.00163344	0.00730171	0.0154311	0.0271005	0.000578927	0.00319405	0.00666828	0.0118846	0.000634648	0.00335941	0.00681166	0.0114588
4552240	0.00929838	0.0410136	0.0850336	0.145298	0.00130075	0.0071648	0.0149256	0.0265145	0.00177454	0.00937024	0.0189404	0.031729
4852525	0.00137212	0.00613634	0.0129768	0.0228118	0.000660302	0.00364235	0.00760232	0.0135443	0.000816332	0.00431944	0.0087539	0.0147163
4949926	0.00101452	0.00453993	0.0096094	0.0169143	0.000338062	0.00186617	0.00389886	0.00695639	0.000438715	0.00232325	0.00471322	0.00793446
1054120	0.012531	0.0549614	0.113043	0.190978	0.000835677	0.00460792	0.00961259	0.0171122	0.00136102	0.0071931	0.0145561	0.0244214
2978862	0.000682018	0.00305377	0.00646913	0.0114006	0.000262514	0.00144938	0.00302878	0.00540583	0.000296646	0.00157139	0.00318915	0.00537158
3573361	0.00906534	0.040002	0.0829841	0.141912	0.00144301	0.00794584	0.0165456	0.0293734	0.00226223	0.0119329	0.0240885	0.0402809
4255511	0.00734206	0.0324952	0.0677009	0.116486	0.000891476	0.00491497	0.0102514	0.0182448	0.00144442	0.00763254	0.0154418	0.0258995
1151188	0.000880225	0.00393989	0.00834215	0.0146908	0.000240175	0.00132611	0.00277137	0.0049469	0.000289472	0.00153341	0.00311213	0.005242
4003519	0.00453511	0.0201703	0.0423184	0.0735466	0.000781129	0.00430767	0.00898772	0.0160038	0.00108758	0.00575133	0.0116472	0.0195607
4076284	0.00544951	0.0241986	0.0506542	0.0877455	0.000869926	0.00479639	0.0100047	0.0178076	0.00129053	0.0068216	0.013807	0.0231706
3777724	0.000267012	0.00119642	0.00253716	0.00447801	0.00021215	0.00117145	0.00244835	0.00437087	0.000222862	0.00118073	0.00239678	0.00403807
2049298	0.00141009	0.00630576	0.0133338	0.0234361	0.000382609	0.00211187	0.00441159	0.0078696	0.000462154	0.00244725	0.00496446	0.00835669
1292440	0.00256848	0.0114627	0.0241681	0.0423012	0.000526971	0.00290775	0.0060715	0.0108235	0.000797845	0.00422179	0.00855643	0.0143853
2580360	0.00445664	0.0198241	0.0416001	0.0723186	0.000551445	0.00304262	0.00635265	0.0113235	0.000925801	0.00489752	0.00992248	0.016674
3217800	0.00936879	0.0413191	0.085652	0.146318	0.000988053	0.00544624	0.0113562	0.0202022	0.00144631	0.00764245	0.0154618	0.0259329
3509330	0.000499822	0.00223868	0.00474463	0.00836703	0.000266168	0.00146954	0.00307088	0.00548088	0.000309818	0.00164112	0.00333054	0.00560946
5920204	0.00183022	0.00817851	0.0172756	0.0303182	0.0012781	0.00704038	0.0146674	0.0260585	0.00130428	0.00689407	0.0139531	0.0234147
3747614	0.0222531	0.0959625	0.192717	0.314917	0.000552857	0.0030504	0.00636887	0.0113523	0.000911849	0.00482386	0.00977362	0.0164247
5071623	0.000901238	0.0040338	0.00854053	0.015039	0.000275944	0.00152348	0.0031835	0.00568163	0.00034587	0.00183194	0.00371744	0.00626027
5217870	0.00518791	0.0230475	0.048276	0.0837044	0.000349509	0.00192931	0.00403064	0.00719113	0.00051432	0.00272318	0.00552342	0.00929581
5940340	0.000242499	0.00108663	0.00230447	0.00406769	0.000271547	0.00149922	0.00313285	0.00559135	0.000283255	0.0015005	0.00304539	0.0051297
1937451	0.000512847	0.00229698	0.00486801	0.0085842	0.000302355	0.0016692	0.00348771	0.00622381	0.000367966	0.00194889	0.00395451	0.00665896
5298535	0.00131889	0.00589882	0.0124762	0.021936	0.00057286	0.00316062	0.0065986	0.0117608	0.000715725	0.00378792	0.00767881	0.0129137
3497964	0.00130929	0.00585598	0.0123859	0.021778	0.000218581	0.00120694	0.00252249	0.00450308	0.000291991	0.00154675	0.00313918	0.00528751
2432360	0.00368344	0.0164068	0.0344957	0.0601351	0.000515718	0.00284573	0.0059422	0.0105936	0.000740989	0.00392141	0.00794889	0.0133666
2471022	0.00380849	0.0169601	0.0356478	0.0621156	0.000626274	0.00345491	0.00721183	0.0128506	0.000979844	0.00518281	0.0104989	0.0176392
3205016	0.00904051	0.0398941	0.0827655	0.141551	0.000571137	0.00315113	0.00657882	0.0117256	0.000887114	0.00469325	0.00950964	0.0159826
4634212	0.00685257	0.0303546	0.0633184	0.109135	0.000868061	0.00478613	0.00998339	0.0177697	0.00123138	0.00650976	0.0131779	0.0221197
5291185	0.00408501	0.0181827	0.0381913	0.0664814	0.00106405	0.00586415	0.0122248	0.02174	0.00115554	0.00610983	0.0123709	0.0207709
2356073	0.00266172	0.011877	0.0250356	0.0438049	0.000512301	0.00282689	0.00590293	0.0105237	0.000615981	0.00326073	0.00661191	0.0111235
1481973	0.00224441	0.0100222	0.021148	0.0370585	0.000505588	0.00278989	0.00582579	0.0103865	0.000634071	0.00335636	0.00680549	0.0114484
1664200	0.00172766	0.00772161	0.0163146	0.0286424	0.000336579	0.00185799	0.00388179	0.00692597	0.000512956	0.00271597	0.00550882	0.00927127
3808702	0.00508054	0.0225747	0.0472984	0.0820409	0.00049601	0.0027371	0.00571571	0.0101907	0.000886633	0.00469071	0.00950451	0.015974
3027551	0.00478391	0.0212677	0.0445929	0.0774304	0.000564592	0.00311507	0.00650366	0.011592	0.000877132	0.00464054	0.0094031	0.0158041
4597958	0.00190804	0.0085251	0.0180041	0.0315879	0.000349856	0.00193123	0.00403463	0.00719825	0.000424394	0.00224748	0.00455969	0.00767641
5015334	0.00131386	0.00587639	0.0124289	0.0218532	0.000395117	0.00218085	0.00455551	0.00812588	0.000506245	0.00268047	0.00543692	0.0091505
2522793	0.00468044	0.0208114	0.0436476	0.0758171	0.000787638	0.0043435	0.0090623	0.0161361	0.00115311	0.00609703	0.0123451	0.0207277
3620579	0.00304117	0.0135612	0.0285586	0.0499006	0.000374197	0.00206547	0.00431478	0.00769721	0.000480076	0.00254205	0.00515653	0.00867943
4074476	0.00490312	0.0217931	0.0456811	0.079286	0.0006811	0.0037569	0.00784092	0.0139681	0.000807262	0.00427153	0.00865702	0.0145539
4314478	0.000514398	0.00230391	0.00488269	0.00861005	0.00029698	0.00163954	0.0034258	0.00611349	0.000379155	0.0020081	0.00407454	0.00686078
2862804	0.00156315	0.00698833	0.0147714	0.0259486	0.000362027	0.00199835	0.00417472	0.00744776	0.000438281	0.00232095	0.00470856	0.00792664
1813819	0.00841372	0.0371688	0.0772317	0.13238	0.000752903	0.00415228	0.00866424	0.0154298	0.00097258	0.00514446	0.0104215	0.0175095
5049543	0.0045302	0.0201487	0.0422735	0.0734698	0.000444447	0.00245285	0.00512292	0.00913595	0.000624424	0.00330536	0.00670226	0.0112752
2656477	0.0293641	0.125066	0.246872	0.39401	0.00065524	0.00361446	0.00754424	0.0134411	0.0012729	0.00672867	0.0136195	0.0228575
4020722	0.00245959	0.0109789	0.0231543	0.0405427	0.0004965	0.0027398	0.00572134	0.0102007	0.000705624	0.00373454	0.00757082	0.0127326
3056388	0.00236499	0.0105584	0.0222727	0.0390124	0.000472657	0.00260837	0.00544727	0.00971314	0.000596352	0.00315696	0.00640183	0.0107709
1480093	0.00651262	0.0288659	0.0602639	0.103996	0.000389086	0.00214759	0.00448611	0.00800231	0.00052003	0.00275338	0.00558459	0.00939856
3990869	0.0178241	0.0774592	0.157252	0.260853	0.000548915	0.00302868	0.00632359	0.0112718	0.00102797	0.00543682	0.0110121	0.018498
5028813	0.0026578	0.0118595	0.0249991	0.0437416	0.000400367	0.0022098	0.00461591	0.00823343	0.000528031	0.00279569	0.00567028	0.00954249
1608340	0.00156684	0.00700481	0.0148061	0.0260092	0.000453636	0.00250351	0.00522859	0.00932401	0.000681107	0.00360497	0.00730864	0.0122927
3887002	0.0045781	0.02036	0.0427118	0.0742189	0.000631443	0.00348338	0.00727116	0.012956	0.000887716	0.00469643	0.00951607	0.0159933
4703903	0.00230113	0.0102744	0.0216772	0.0379781	0.000252336	0.00139322	0.0029115	0.00519675	0.000411815	0.00218093	0.00442481	0.00744969
4287580	0.0187645	0.0814122	0.164896	0.272657	0.00048266	0.00266351	0.00556227	0.00991774	0.000881177	0.0046619	0.00944628	0.0158764
2592813	0.00316812	0.0141241	0.0297347	0.0519317	0.000595435	0.00328501	0.00685782	0.0122215	0.000892774	0.00472314	0.00957005	0.0160838
5570789	0.00265448	0.0118448	0.0249682	0.0436881	0.000800105	0.00441213	0.00920514	0.0163895	0.00113375	0.00599491	0.0121389	0.020383
3565458	0.00571451	0.0253637	0.0530578	0.0918221	0.000468263	0.00258415	0.00539676	0.00962327	0.000687469	0.0036386	0.00737668	0.0124069
2322568	0.00282187	0.0125881	0.0265239	0.0463821	0.00048513	0.00267712	0.00559066	0.00996825	0.000712916	0.00377307	0.00764878	0.0128633
4184087	0.00321473	0.0143308	0.0301662	0.0526765	0.000324663	0.00179226	0.0037446	0.00668156	0.000476264	0.00252189	0.00511568	0.00861079
2875316	0.0020546	0.00917762	0.0193751	0.0339751	0.000487347	0.00268935	0.00561614	0.0100136	0.000626233	0.00331493	0.00672161	0.0113077
4567238	0.00111743	0.00499954	0.0105795	0.0186148	0.000357603	0.00197395	0.0041238	0.00735707	0.000472794	0.00250353	0.0050785	0.00854832
5621731	0.0168823	0.0734869	0.149533	0.24885	0.0010469	0.00576986	0.0120289	0.0213932	0.00121982	0.00644881	0.013055	0.0219143
4004834	0.00377597	0.0168162	0.0353483	0.0616009	0.000379904	0.00209695	0.00438046	0.00781417	0.000633339	0.00335249	0.00679765	0.0114353
1347867	0.0119573	0.0524979	0.108129	0.183043	0.000933202	0.00514453	0.0107289	0.019091	0.00131471	0.00694904	0.014064	0.0235998
1671603	0.000702638	0.00314598	0.00666413	0.0117434	0.000469124	0.00258889	0.00540666	0.00964088	0.000565238	0.00299245	0.00606874	0.0102117
3541745	0.00470344	0.0209129	0.0438579	0.0761761	0.000559126	0.00308495	0.00644088	0.0114804	0.000768307	0.00406575	0.00824084	0.0138562
1380749	0.0018828	0.00841272	0.0177679	0.0311763	0.000374398	0.00206658	0.00431709	0.00770133	0.00051139	0.00270768	0.00549203	0.00924308
1469031	0.003423	0.0152536	0.0320921	0.0559975	0.00107744	0.00593773	0.0123777	0.0220105	0.00135465	0.00715954	0.0144884	0.0243084
3263565	0.00472578	0.0210114	0.044062	0.0765244	0.00103146	0.00568493	0.0118524	0.0210808	0.00151296	0.0079935	0.0161691	0.0271125
4488119	0.00155722	0.00696191	0.0147158	0.0258514	0.000432151	0.00238505	0.00498151	0.00888427	0.000713392	0.00377559	0.00765387	0.0128719
5571431	0.00136877	0.00612139	0.0129453	0.0227567	0.000590667	0.00325874	0.00680308	0.0121242	0.000751135	0.00397502	0.00805732	0.0135485
2263953	0.00201467	0.00899986	0.0190017	0.0333252	0.00031361	0.00173129	0.00361733	0.00645479	0.000449333	0.00237942	0.00482704	0.00812575
4367966	0.00128935	0.005767	0.0121983	0.0214497	0.000253624	0.00140032	0.00292634	0.00522321	0.000315526	0.00167133	0.00339181	0.00571253
1543402	0.00625271	0.0277264	0.0579226	0.100049	0.000624264	0.00344383	0.00718876	0.0128096	0.000956475	0.00505945	0.0102497	0.017222
2373006	0.0419824	0.174913	0.33502	0.51364	0.00109971	0.00606017	0.0126321	0.0224607	0.0019612	0.0103518	0.0209138	0.0350108
3049685	0.000194045	0.000869586	0.0018444	0.00325618	0.000288079	0.00159043	0.00332328	0.00593078	0.000302833	0.00160415	0.00325557	0.00548333
1459510	0.01855	0.0805119	0.163159	0.26998	0.00056034	0.00309164	0.00645482	0.0115051	0.000964687	0.0051028	0.0103373	0.0173686
1075029	0.00274445	0.0122443	0.0258047	0.0451369	0.000510883	0.00281908	0.00588664	0.0104948	0.000688357	0.00364329	0.00738618	0.0124228
1790778	0.000611783	0.00273962	0.00580467	0.0102322	0.000260247	0.00143687	0.00300266	0.00535926	0.000318821	0.00168878	0.00342718	0.00577203
2025264	0.00476102	0.0211668	0.044384	0.0770739	0.000440413	0.0024306	0.00507653	0.00905339	0.000691064	0.0036576	0.00741513	0.0124714
4936991	0.00571852	0.0253813	0.0530941	0.0918836	0.000767317	0.00423163	0.00882944	0.0157229	0.00121572	0.00642721	0.0130114	0.0218414
3017657	0.00106475	0.0047643	0.010083	0.0177447	0.000272443	0.00150417	0.00314317	0.00560975	0.000382093	0.00202365	0.00410605	0.00691378
3341357	0.00160974	0.00719603	0.0152087	0.0267122	0.000474689	0.00261957	0.00547064	0.00975471	0.000527446	0.0027926	0.00566403	0.00953198
4763103	0.00328299	0.0146333	0.0307978	0.0537662	0.000435662	0.00240441	0.0050219	0.00895616	0.000656695	0.00347595	0.00704753	0.0118546
2698445	0.00488836	0.0217281	0.0455465	0.0790565	0.00054972	0.00303311	0.00633283	0.0112883	0.00101169	0.0053509	0.0108385	0.0182076
1575395	0.00323062	0.0144012	0.0303132	0.0529303	0.000629596	0.00347321	0.00724997	0.0129184	0.000997121	0.005274	0.0106832	0.0179476
4048405	0.00181271	0.00810051	0.0171116	0.0300322	0.000296347	0.00163605	0.00341851	0.0061005	0.000395646	0.00209537	0.00425141	0.00715817
4677970	0.00336019	0.0149754	0.0315116	0.0549971	0.00058429	0.0032236	0.00672986	0.0119941	0.000725661	0.00384042	0.00778504	0.0130919
1057181	0.00966881	0.04262	0.0882829	0.150653	0.000581486	0.00320815	0.00669766	0.0119368	0.000977611	0.00517102	0.0104751	0.0175994
2187640	0.0122802	0.0538852	0.110898	0.187518	0.00092927	0.00512291	0.0106839	0.0190113	0.00151925	0.00802664	0.0162359	0.0272238
5599767	0.00199425	0.00890898	0.0188108	0.0329929	0.000466529	0.00257459	0.00537683	0.0095878	0.000607945	0.00321825	0.00652591	0.0109792
5809033	0.0171634	0.0746742	0.151844	0.252453	0.000896022	0.00493998	0.0103034	0.0183371	0.00160413	0.00847354	0.0171359	0.0287239
3204277	0.000501682	0.00224701	0.00476225	0.00839806	0.0003527	0.00194691	0.00406737	0.00725656	0.000388889	0.00205961	0.00417894	0.00703632
4524735	0.00361943	0.0161235	0.0339054	0.0591197	0.000455284	0.0025126	0.00524754	0.00935773	0.000721726	0.00381963	0.00774298	0.0130213
1946112	0.00241266	0.0107703	0.022717	0.0397837	0.000641517	0.00353887	0.00738677	0.0131614	0.00088864	0.00470131	0.00952593	0.0160099
5203086	0.00597881	0.0265246	0.0554496	0.0958709	0.00103717	0.00571634	0.0119176	0.0211963	0.00123592	0.00653371	0.0132263	0.0222005
5809474	0.00107056	0.00479025	0.0101378	0.0178407	0.000381977	0.00210838	0.00440432	0.00785666	0.000469996	0.00248873	0.00504851	0.00849793
2958166	0.00310165	0.0138294	0.029119	0.0508687	0.000848674	0.00467944	0.00976142	0.0173761	0.00105267	0.00556715	0.0112753	0.0189385
4419029	0.00162708	0.00727333	0.0153714	0.0269962	0.000395886	0.00218509	0.00456435	0.00814163	0.00050859	0.00269287	0.00546204	0.00919271
5141270	0.00113438	0.00507524	0.0107392	0.0188947	0.000291049	0.00160682	0.00335749	0.00599175	0.000354835	0.0018794	0.00381364	0.00642206
2225466	0.00618041	0.0274093	0.0572704	0.0989476	0.000956668	0.00527362	0.0109973	0.0195665	0.00148154	0.00782804	0.0158358	0.0265566
2297948	0.00111347	0.00498187	0.0105422	0.0185495	0.000395907	0.0021852	0.0045646	0.00814206	0.000512903	0.00271568	0.00550825	0.00927032
2557219	0.00532767	0.0236626	0.0495473	0.0858656	0.00100266	0.00552656	0.0115232	0.0204979	0.00138239	0.0073057	0.0147831	0.0248003
4878046	0.000911094	0.00407784	0.00863357	0.0152023	0.000207498	0.00114577	0.00239472	0.00427522	0.000276663	0.0014656	0.00297461	0.0050106
1896977	0.0036188	0.0161207	0.0338996	0.0591098	0.000472548	0.00260777	0.00544602	0.00971091	0.000626253	0.00331503	0.00672182	0.011308
2361880	0.00703356	0.0311466	0.0649409	0.11186	0.000520481	0.00287198	0.00599693	0.0106909	0.000836495	0.00442594	0.00896924	0.0150771
1457604	0.00737835	0.0326538	0.0680251	0.117028	0.000748078	0.00412571	0.00860893	0.0153316	0.00125884	0.00665454	0.01347	0.0226077
4575951	0.00830225	0.0366835	0.0762444	0.130739	0.000833282	0.00459474	0.00958516	0.0170636	0.00128745	0.00680535	0.0137742	0.0231158
2397924	0.00172353	0.00770322	0.016276	0.0285749	0.000459708	0.00253698	0.00529841	0.00944825	0.000550445	0.00291422	0.00591033	0.00994565
3365296	0.00184367	0.00823844	0.0174016	0.0305378	0.000279187	0.00154138	0.00322086	0.00574823	0.000417427	0.00221062	0.00448498	0.00755083
3373187	0.00304159	0.013563	0.0285624	0.0499072	0.000656217	0.00361985	0.00755545	0.0134611	0.000989035	0.00523132	0.0105969	0.0178033
3528984	0.00158107	0.00706825	0.0149397	0.0262424	0.00041772	0.00230548	0.00481553	0.00858881	0.000567324	0.00300348	0.00609107	0.0102491
3934686	0.0021467	0.00958747	0.0202357	0.0354724	0.000492529	0.00271791	0.0056757	0.0101195	0.000728026	0.00385292	0.00781032	0.0131343
5013431	0.00309008	0.013778	0.0290118	0.0506835	0.000559695	0.00308808	0.00644741	0.011492	0.000848572	0.00448972	0.00909819	0.0152932
2073889	0.00140033	0.0062622	0.013242	0.0232756	0.000390039	0.00215284	0.00449708	0.00802185	0.000530685	0.00280973	0.00569872	0.00959025
5701421	0.00125394	0.00560897	0.011865	0.0208664	0.000396981	0.00219112	0.00457695	0.00816406	0.00050072	0.00265125	0.00537772	0.00905105
1626999	0.000633932	0.0028387	0.00601425	0.0106008	0.000164881	0.000910535	0.00190331	0.00339858	0.0002256	0.00119523	0.00242619	0.00408759
4091188	0.00612078	0.0271477	0.0567322	0.0980386	0.000810263	0.00446804	0.00932151	0.0165959	0.00118263	0.00625267	0.0126592	0.0212528
4305240	0.000586945	0.00262851	0.00556959	0.00981873	0.000252186	0.00139239	0.00290978	0.00519367	0.000291813	0.0015458	0.00313726	0.00528428
4663397	0.000975159	0.00436409	0.00923813	0.0162631	0.000326742	0.00180373	0.00376854	0.00672421	0.000423406	0.00224225	0.00454909	0.00765859
3079384	0.0317742	0.134763	0.264474	0.418808	0.000986782	0.00543925	0.0113417	0.0201765	0.00156038	0.00824319	0.016672	0.0279509
3523913	0.00847467	0.0374341	0.0777711	0.133276	0.000716257	0.0039505	0.00824412	0.014684	0.000987001	0.00522058	0.0105752	0.017767
4161198	0.0010008	0.00447863	0.00947998	0.0166873	0.000361065	0.00199305	0.00416365	0.00742805	0.000444836	0.00235563	0.00477884	0.00804475
5085790	0.00283624	0.0126518	0.0266573	0.0466129	0.000301651	0.00166531	0.00347961	0.00620938	0.000451366	0.00239018	0.00484883	0.00816238
2171220	0.00869191	0.0383791	0.0796915	0.136462	0.000470218	0.00259492	0.00541923	0.00966325	0.000850959	0.00450232	0.00912368	0.0153359
1324447	0.00648251	0.028734	0.059993	0.10354	0.000458983	0.00253298	0.00529006	0.0094334	0.000756914	0.00400556	0.00811909	0.0136521
3372964	0.00589987	0.0261779	0.0547358	0.0946634	0.000843269	0.0046497	0.00969953	0.0172664	0.00117677	0.00622177	0.0125968	0.0211486
5988186	0.00367567	0.0163724	0.034424	0.0600119	0.000644335	0.00355439	0.00741911	0.0132189	0.000812743	0.00430048	0.00871557	0.014652
1874228	0.00645585	0.0286171	0.0597529	0.103135	0.000736808	0.00406366	0.00847975	0.0151023	0.00102943	0.00544449	0.0110275	0.018524
5181769	0.00274968	0.0122676	0.0258533	0.0452211	0.00060744	0.00335115	0.00699565	0.0124665	0.000741003	0.00392149	0.00794904	0.0133669
5740674	0.000551506	0.00246995	0.00523409	0.00922846	0.000543029	0.00299624	0.00625598	0.0111516	0.000741783	0.00392561	0.00795737	0.0133809
3506606	0.00363775	0.0162046	0.0340744	0.0594105	0.000483968	0.00267072	0.0055773	0.00994448	0.000598822	0.00317001	0.00642826	0.0108153
5307796	0.007589	0.0335737	0.0699048	0.120172	0.000551952	0.00304542	0.00635848	0.0113339	0.00078201	0.00413814	0.00838726	0.0141017
5883669	0.00398041	0.0177204	0.0372298	0.0648321	0.000685071	0.00377876	0.00788646	0.014049	0.00107164	0.00566724	0.0114774	0.0192766
1076615	0.00907298	0.0400351	0.0830514	0.142024	0.000694657	0.00383155	0.00799641	0.0142442	0.00115857	0.00612579	0.0124031	0.0208247
3185351	0.0020389	0.00910773	0.0192283	0.0337197	0.000583796	0.00322088	0.00672419	0.011984	0.000775942	0.00410608	0.00832242	0.013993
3507398	0.0119814	0.0526014	0.108336	0.183378	0.000785778	0.00433326	0.00904099	0.0160983	0.00133804	0.00707201	0.014312	0.0240138
4073248	0.0128632	0.0563859	0.115877	0.19554	0.00210245	0.0115598	0.0240232	0.0425218	0.00265941	0.014016	0.028263	0.0471929
1044235	0.00253525	0.0113151	0.0238588	0.0417649	0.000366458	0.00202279	0.00422572	0.00753859	0.00053246	0.00281911	0.00571773	0.00962218
1510097	0.00128037	0.00572695	0.0121138	0.0213019	0.000246566	0.00136138	0.00284502	0.00507821	0.000348049	0.00184348	0.00374083	0.00629961
3100224	0.00163704	0.00731776	0.0154649	0.0271595	0.000358067	0.00197651	0.00412914	0.00736659	0.000494527	0.00261849	0.00531138	0.00893959
5536545	0.003597	0.0160242	0.0336985	0.0587637	0.000697421	0.00384678	0.00802811	0.0143005	0.000943105	0.00498887	0.0101071	0.0169832
1937982	0.000913482	0.00408851	0.00865611	0.0152419	0.000317522	0.00175287	0.00366237	0.00653505	0.000424926	0.00225029	0.00456539	0.00768599
3505487	0.000553254	0.00247777	0.00525064	0.00925758	0.000372031	0.00205353	0.00428986	0.00765282	0.000470236	0.00249	0.00505108	0.00850225
3819025	0.00866338	0.0382551	0.0794395	0.136044	0.000808935	0.00446073	0.0093063	0.016569	0.00135907	0.00718284	0.0145354	0.0243869
5308988	0.000789414	0.00353398	0.0074844	0.0131847	0.000203129	0.00112166	0.00234435	0.00418538	0.000252867	0.00133961	0.00271907	0.00458056
6013769	0.00681552	0.0301925	0.0629859	0.108576	0.000681969	0.00376168	0.00785088	0.0139858	0.00104864	0.00554585	0.0112323	0.0188665
2097906	0.0047809	0.0212544	0.0445655	0.0773837	0.000453722	0.00250398	0.00522958	0.00932577	0.000700893	0.00370954	0.00752023	0.0126477
3882055	0.00715284	0.0316682	0.0660089	0.113651	0.000401601	0.0022166	0.00463011	0.0082587	0.000581638	0.00307916	0.00624432	0.0105065
3588418	0.00175577	0.00784688	0.0165781	0.0291021	0.00057308	0.00316184	0.00660113	0.0117652	0.000750546	0.00397191	0.00805103	0.0135379
2693949	0.0012567	0.00562132	0.0118911	0.020912	0.000366916	0.00202532	0.00423099	0.00754799	0.000415421	0.0022	0.00446347	0.00751467
4165411	0.00109826	0.00491395	0.0103989	0.0182983	0.000370229	0.00204359	0.00426911	0.00761588	0.000447977	0.00237225	0.00481251	0.00810133
5194948	0.00113936	0.00509748	0.0107862	0.0189769	0.000340375	0.00187893	0.0039255	0.00700383	0.000442134	0.00234134	0.00474987	0.00799607
1169902	0.00243879	0.0108864	0.0229604	0.0402063	0.00046686	0.00257641	0.00538063	0.00959457	0.000697156	0.00368979	0.00748027	0.0125807
2741510	0.0013471	0.00602473	0.0127416	0.0224003	0.0003293	0.00181784	0.00379799	0.00677668	0.000479511	0.00253906	0.00515047	0.00866925
5422874	0.00111504	0.00498887	0.010557	0.0185754	0.00033555	0.00185232	0.00386995	0.00690487	0.000426054	0.00225626	0.00457748	0.00770631
1855888	0.00361507	0.0161041	0.0338652	0.0590505	0.000667633	0.00368272	0.00768642	0.0136937	0.000840186	0.00444543	0.00900865	0.0151432
1946130	0.0139214	0.0609123	0.124853	0.209912	0.000542203	0.00299169	0.00624649	0.0111347	0.00113212	0.00598629	0.0121215	0.020354
1987603	0.00201495	0.00900109	0.0190043	0.0333298	0.000696733	0.00384299	0.00802022	0.0142865	0.0010081	0.00533195	0.0108002	0.0181435
2410167	0.0492509	0.202607	0.381493	0.572073	0.000951475	0.00524505	0.0109379	0.0194613	0.00178242	0.00941168	0.0190238	0.0318677
2669348	0.00220803	0.0098603	0.0208083	0.0364681	0.000374423	0.00206672	0.00431739	0.00770185	0.000499627	0.00264547	0.00536602	0.00903139
1513988	0.0022239	0.00993093	0.0209565	0.0367258	0.000556049	0.00306799	0.00640554	0.0114175	0.000660085	0.00349386	0.00708379	0.0119155
2303537	0.00184641	0.00825066	0.0174273	0.0305826	0.000347275	0.00191699	0.00400492	0.00714532	0.000426697	0.00225966	0.00458437	0.0077179
3450136	0.00294962	0.013155	0.0277096	0.0484332	0.000481152	0.0026552	0.00554493	0.00988689	0.000727582	0.00385057	0.00780557	0.0131263
5319223	0.00722246	0.0319725	0.0666318	0.114695	0.000707268	0.00390101	0.00814105	0.014501	0.00109217	0.00577556	0.0116961	0.0196425
5335499	0.0241163	0.10366	0.207233	0.33653	0.000769584	0.00424412	0.00885543	0.015769	0.00147531	0.00779525	0.0157697	0.0264464
1140800	0.00484279	0.0215273	0.0451306	0.0783474	0.000699743	0.00385957	0.00805475	0.0143478	0.000824014	0.00436002	0.00883595	0.0148538
3197100	0.00496833	0.0220805	0.0462758	0.0802994	0.000648859	0.00357932	0.00747102	0.0133111	0.00104221	0.00551196	0.0111638	0.018752
3473003	0.00271282	0.0121039	0.0255107	0.0446278	0.000302536	0.0016702	0.0034898	0.00622754	0.000417717	0.00221215	0.00448809	0.00755606
3494759	0.00466657	0.0207503	0.0435208	0.0756007	0.000786822	0.00433901	0.00905296	0.0161195	0.000972398	0.0051435	0.0104195	0.0175063
2047851	0.0128356	0.0562677	0.115642	0.195162	0.00109939	0.0060584	0.0126284	0.0224542	0.00174845	0.00923302	0.0186644	0.0312696
2103508	0.000331496	0.00148519	0.00314902	0.00555663	0.000292205	0.0016132	0.00337081	0.00601549	0.000358712	0.00189991	0.00385523	0.006492
2308650	0.0123341	0.0541165	0.111359	0.188263	0.000508252	0.00280457	0.0058564	0.010441	0.000785654	0.00415739	0.00842618	0.0141669
1562980	0.00572246	0.0253986	0.0531298	0.0919441	0.000906578	0.00499806	0.0104243	0.0185512	0.00127719	0.00675129	0.0136652	0.0229337
3937761	0.001311	0.00586363	0.012402	0.0218062	0.000529041	0.00291915	0.00609527	0.0108658	0.000636208	0.00336766	0.00682835	0.0114868
4977395	0.00370124	0.0164856	0.0346598	0.0604173	0.000699814	0.00385995	0.00805556	0.0143492	0.00104314	0.00551684	0.0111737	0.0187685
5552200	0.00675876	0.029944	0.0624764	0.10772	0.000358013	0.00197622	0.00412853	0.00736549	0.000575145	0.00304483	0.0061748	0.0103897
2323670	0.00533163	0.02368	0.0495832	0.0859266	0.000938079	0.00517136	0.0107847	0.0191898	0.00139013	0.0073465	0.0148654	0.0249376
1382104	0.00347904	0.0155019	0.0326097	0.0568893	0.000631941	0.00348613	0.00727688	0.0129662	0.000929155	0.00491522	0.00995827	0.016734
2105363	0.00773382	0.0342058	0.0711952	0.122328	0.00153652	0.00845892	0.017609	0.0312482	0.00179092	0.00945641	0.0191138	0.0320174
2550498	0.00321243	0.0143206	0.0301449	0.0526398	0.000379811	0.00209643	0.00437938	0.00781226	0.000538954	0.00285346	0.00578728	0.009739
3494670	0.00433606	0.0192917	0.0404952	0.0704283	0.00046542	0.00256847	0.00536408	0.0095651	0.000647814	0.00342901	0.00695253	0.0116952
2931009	0.000930981	0.0041667	0.00882127	0.0155317	0.000467241	0.00257851	0.00538501	0.00960236	0.000606783	0.00321211	0.00651347	0.0109583
2931044	0.00178297	0.00796805	0.016833	0.0295465	0.000380205	0.00209861	0.00438392	0.00782033	0.000426217	0.00225713	0.00457923	0.00770926
1283597	0.000360701	0.00161596	0.00342603	0.00604478	0.000270851	0.00149538	0.00312483	0.00557705	0.000301797	0.00159866	0.00324444	0.00546461
3977255	0.00208429	0.00930975	0.0196526	0.034458	0.000343303	0.00189508	0.0039592	0.00706387	0.000469377	0.00248546	0.00504187	0.00848678
5513659	0.0225865	0.0973434	0.195332	0.318832	0.000649856	0.00358481	0.00748247	0.0133314	0.00122138	0.00645704	0.0130716	0.021942
5962214	0.0068859	0.0305005	0.0636174	0.109637	0.000741954	0.004092	0.00853873	0.015207	0.00119483	0.00631704	0.0127891	0.0214699
2107078	0.000495173	0.00221788	0.00470059	0.00828952	0.000175681	0.00097015	0.00202786	0.00362079	0.000185122	0.000980862	0.00199127	0.00335534
4279319	0.00434363	0.0193252	0.0405646	0.0705471	0.000519168	0.00286474	0.00598184	0.0106641	0.000584283	0.00309315	0.00627264	0.010554
2064373	0.00231165	0.0103212	0.0217753	0.0381485	0.000460601	0.0025419	0.00530867	0.00946651	0.000608342	0.00322035	0.00653016	0.0109863
2461792	0.00103378	0.00462595	0.00979101	0.0172327	0.000341161	0.00188326	0.00393454	0.00701994	0.000470972	0.0024939	0.00505897	0.00851551
3863594	0.00134149	0.00599968	0.0126887	0.0223079	0.000504827	0.0027857	0.00581705	0.010371	0.000684946	0.00362526	0.0073497	0.0123616
4326693	0.000459714	0.00205919	0.00436465	0.00769807	0.000363354	0.00200567	0.00418999	0.00747496	0.000425426	0.00225294	0.00457075	0.007695
4359211	0.000771863	0.00345551	0.00731854	0.0128933	0.000543763	0.00300029	0.00626441	0.0111666	0.000664617	0.00351782	0.00713227	0.0119968
4471412	0.00253521	0.0113149	0.0238584	0.0417642	0.000362193	0.00199927	0.00417664	0.00745118	0.000574841	0.00304322	0.00617155	0.0103843
3678292	0.00526376	0.0233814	0.0489661	0.0848779	0.000618793	0.0034137	0.00712597	0.012698	0.00103338	0.00546536	0.0110697	0.0185945
4424077	0.00167377	0.00748145	0.0158094	0.0277608	0.000372896	0.0020583	0.00429982	0.00767056	0.000474753	0.0025139	0.00509949	0.00858359
4540479	0.00444626	0.0197782	0.041505	0.072156	0.000742545	0.00409525	0.0085455	0.015219	0.00106373	0.00562551	0.0113931	0.0191357
3400455	0.00169253	0.00756504	0.0159852	0.0280677	0.000533245	0.00294232	0.00614358	0.0109517	0.000693419	0.00367004	0.00744031	0.0125136
4722757	0.00471249	0.0209528	0.0439405	0.0763171	0.00145526	0.00801303	0.0166849	0.0296191	0.00207471	0.0109482	0.0221119	0.0370011
3580694	0.00219134	0.00978605	0.0206525	0.0361972	0.000429427	0.00237004	0.00495019	0.00882852	0.000513748	0.00272015	0.0055173	0.00928552
1303341	0.000316508	0.00141808	0.00300684	0.00530603	0.000230473	0.00127257	0.00265955	0.00474751	0.000241676	0.00128036	0.00259888	0.00437827
4265049	0.0031802	0.0141777	0.0298465	0.0521248	0.00120863	0.00665878	0.0138753	0.024659	0.00146014	0.00771531	0.0156086	0.0261778
4329830	0.00472629	0.0210136	0.0440666	0.0765324	0.000785266	0.00433044	0.00903512	0.0160879	0.00115761	0.00612072	0.0123929	0.0208076
5284741	0.0363046	0.152765	0.296569	0.46286	0.000853544	0.00470624	0.00981718	0.017475	0.00131814	0.00696711	0.0141004	0.0236607
5657562	0.0179916	0.0781645	0.158618	0.262969	0.000897724	0.00494935	0.0103229	0.0183716	0.00171461	0.00905498	0.0183062	0.0306732
5782131	0.00591485	0.0262437	0.0548713	0.0948926	0.000606516	0.00334606	0.00698504	0.0124476	0.000936095	0.00495186	0.0100323	0.016858
4994888	0.00150711	0.00673845	0.0142453	0.0250294	0.000373184	0.00205989	0.00430313	0.00767646	0.000467321	0.00247458	0.00501984	0.00844975
2920701	0.00349961	0.015593	0.0327997	0.0572165	0.00119205	0.00656767	0.0136862	0.0243247	0.0014857	0.00784996	0.0158799	0.0266303
4873410	0.000559182	0.0025043	0.00530678	0.00935635	0.000317094	0.00175051	0.00365744	0.00652626	0.00038306	0.00202876	0.00411642	0.00693121
2250184	0.00202569	0.00904892	0.0191048	0.0335047	0.000525748	0.00290101	0.00605745	0.0107986	0.000648466	0.00343245	0.00695949	0.0117069
1365576	0.000377581	0.00169153	0.00358611	0.00632683	0.00024023	0.00132641	0.002772	0.00494802	0.000295405	0.00156482	0.00317583	0.00534918
3756992	0.00216023	0.00964768	0.020362	0.0356922	0.000407858	0.0022511	0.00470208	0.00838684	0.000516208	0.00273316	0.00554364	0.00932978
5771510	0.000897727	0.0040181	0.00850738	0.0149809	0.000368133	0.00203203	0.00424499	0.00757292	0.000453172	0.00239973	0.00486819	0.00819491
1462700	0.00191928	0.00857519	0.0181094	0.0317713	0.000577778	0.00318772	0.00665508	0.0118611	0.000729242	0.00385934	0.00782332	0.0131561
5302949	0.00452288	0.0201164	0.0422065	0.0733553	0.000730986	0.00403161	0.008413	0.0149838	0.00108919	0.00575985	0.0116644	0.0195894
5515382	0.00170309	0.0076121	0.0160843	0.0282405	0.000398175	0.00219771	0.00459069	0.00818851	0.000543987	0.00288007	0.00584118	0.00982952
5861428	0.00140107	0.00626548	0.0132489	0.0232877	0.00034722	0.00191668	0.00400428	0.00714418	0.000452706	0.00239727	0.0048632	0.00818653
3055939	0.00465503	0.0206994	0.0434153	0.0754205	0.000527843	0.00291255	0.00608151	0.0108413	0.000733462	0.00388164	0.00786843	0.0132317
5888665	0.0105854	0.0465859	0.0962786	0.163768	0.00053065	0.00292802	0.00611376	0.0108987	0.000919352	0.00486347	0.00985367	0.0165588
2104124	0.0136425	0.0597208	0.122495	0.206147	0.000355687	0.00196338	0.00410175	0.00731779	0.00074702	0.00395328	0.00801334	0.0134747
5551369	0.00413222	0.0183913	0.0386249	0.0672247	0.00054197	0.00299041	0.00624381	0.01113	0.000706423	0.00373876	0.00757936	0.0127469
5705189	0.00139779	0.00625088	0.0132181	0.0232339	0.000467257	0.0025786	0.0053852	0.0096027	0.000580515	0.00307322	0.0062323	0.0104863
4886151	0.00572615	0.0254148	0.0531633	0.0920008	0.000768003	0.00423541	0.00883731	0.0157369	0.00106045	0.0056082	0.0113582	0.0190772
4819165	0.0110557	0.0486159	0.100357	0.170424	0.000471357	0.0026012	0.00543233	0.00968656	0.000727092	0.00384799	0.00780034	0.0131175
1093114	0.00125984	0.00563534	0.0119207	0.0209638	0.000425791	0.00234999	0.00490837	0.00875407	0.000525844	0.00278413	0.00564687	0.00950316
1803316	0.00205895	0.00919695	0.0194157	0.0340458	0.000420388	0.00232019	0.00484622	0.00864344	0.000574067	0.00303913	0.00616326	0.0103704
2165311	0.00325174	0.0144948	0.0305086	0.0532674	0.000696722	0.00384293	0.0080201	0.0142863	0.00117687	0.0062223	0.0125979	0.0211504
3108109	0.000689047	0.0030852	0.00653561	0.0115174	0.000209841	0.0011587	0.00242173	0.00432339	0.000301656	0.00159791	0.00324293	0.00546207
1744359	0.00577284	0.02562	0.0535861	0.0927171	0.000658299	0.00363131	0.00757934	0.0135035	0.000760836	0.00402628	0.00816101	0.0137223
2766147	0.00334008	0.0148863	0.0313258	0.0546767	0.000739085	0.0040762	0.00850584	0.0151486	0.000807821	0.00427448	0.00866299	0.0145639
4635909	0.00274206	0.0122337	0.0257824	0.0450984	0.00054214	0.00299134	0.00624576	0.0111334	0.000774019	0.00409592	0.00830187	0.0139585
5091249	0.0083532	0.0369053	0.0766958	0.13149	0.000721632	0.0039801	0.00830575	0.0147934	0.00137347	0.00725873	0.0146884	0.0246423
2040490	0.0013632	0.00609657	0.012893	0.0226652	0.000479921	0.00264841	0.00553078	0.00986172	0.000596868	0.00315969	0.00640735	0.0107802
2265563	0.000350721	0.00157128	0.00333138	0.005878	0.000289152	0.00159635	0.00333564	0.00595281	0.000290301	0.0015378	0.00312104	0.00525699
2518065	0.00462115	0.0205499	0.0431056	0.0748915	0.000554009	0.00305675	0.00638211	0.0113759	0.000754693	0.00399382	0.00809535	0.0136123
1750535	0.00153382	0.00685758	0.0144961	0.0254677	0.000379867	0.00209675	0.00438004	0.00781342	0.00043222	0.00228889	0.00464359	0.00781744
1257449	0.00641122	0.0284215	0.0593511	0.102458	0.00100265	0.0055265	0.0115231	0.0204977	0.00140414	0.00742032	0.0150141	0.0251859
1370298	0.00131304	0.00587275	0.0124212	0.0218398	0.000618765	0.00341354	0.00712565	0.0126975	0.00076086	0.0040264	0.00816126	0.0137228
2658675	0.00430045	0.0191345	0.0401687	0.0698694	0.000540906	0.00298454	0.00623158	0.0111082	0.000803892	0.00425373	0.00862102	0.0144935
3607727	0.00437306	0.0194551	0.0408343	0.0710087	0.000750456	0.00413881	0.00863619	0.01538	0.00115522	0.00610815	0.0123675	0.0207652
3419975	0.00972461	0.0428618	0.0887714	0.151457	0.000637254	0.00351539	0.00733785	0.0130745	0.000938195	0.00496295	0.0100547	0.0168955
3632879	0.0143899	0.0629106	0.1288	0.216197	0.000593174	0.00327255	0.00683186	0.0121754	0.000891536	0.0047166	0.00955684	0.0160616
3377324	0.00718272	0.0317988	0.0662763	0.114099	0.00045645	0.00251902	0.00526094	0.00938158	0.000678261	0.00358993	0.0072782	0.0122417
2539662	0.000633468	0.00283662	0.00600986	0.0105931	0.000267981	0.00147955	0.00309177	0.00551811	0.000318444	0.00168678	0.00342313	0.00576523
4756732	0.0279416	0.119303	0.236306	0.37891	0.00112866	0.0062193	0.0129627	0.0230454	0.00189857	0.0100225	0.0202521	0.0339108
5084046	0.00579113	0.0257003	0.0537517	0.0929975	0.000680212	0.00375201	0.00783073	0.01395	0.00100339	0.0053071	0.01075	0.0180595
2243550	0.00374111	0.016662	0.0350272	0.0610489	0.00051319	0.00283179	0.00591314	0.0105419	0.000707025	0.00374195	0.0075858	0.0127577
5158744	0.000503011	0.00225296	0.00477484	0.00842022	0.000367946	0.002031	0.00424284	0.0075691	0.000441437	0.00233765	0.00474239	0.0079835
1153774	0.00397139	0.0176805	0.037147	0.0646899	0.000528397	0.0029156	0.00608788	0.0108527	0.000827732	0.00437965	0.00887565	0.0149203
1164922	0.00884135	0.0390288	0.0810104	0.138647	0.00105677	0.00582413	0.0121416	0.0215928	0.00132793	0.00701874	0.0142045	0.0238345
3162435	0.00242511	0.0108256	0.022833	0.0399851	0.000573025	0.00316154	0.00660051	0.0117641	0.000664973	0.0035197	0.00713607	0.0120032
3708061	0.000682896	0.0030577	0.00647744	0.0114152	0.000281827	0.00155594	0.00325127	0.00580244	0.000302891	0.00160445	0.00325619	0.00548437
5822682	0.000658678	0.00294938	0.00624837	0.0110125	0.000372735	0.00205741	0.00429796	0.00766726	0.000402799	0.00213322	0.00432813	0.00728714
5522393	0.00674009	0.0298623	0.0623088	0.107438	0.000703833	0.00388209	0.00810165	0.0144311	0.00114865	0.00607346	0.0122975	0.0206482
2770238	0.00345674	0.0154031	0.0324038	0.0565346	0.000665098	0.00366876	0.00765734	0.0136421	0.000816009	0.00431773	0.00875045	0.0147105
5741371	0.00190276	0.00850159	0.0179547	0.0315018	0.000367932	0.00203092	0.00424269	0.00756882	0.000490377	0.00259654	0.0052669	0.00886488
5876424	0.0050955	0.0226406	0.0474347	0.0822729	0.000726718	0.00400811	0.00836407	0.014897	0.00105235	0.00556544	0.0112718	0.0189327
2709629	0.00158184	0.00707168	0.0149469	0.0262551	0.00042545	0.00234811	0.00490445	0.0087471	0.000592907	0.00313875	0.00636495	0.010709
4920224	0.0125676	0.0551187	0.113356	0.191482	0.000515314	0.0028435	0.00593756	0.0105853	0.000792303	0.00419251	0.00849722	0.014286
5104453	0.00649741	0.0287992	0.0601271	0.103766	0.00127907	0.0070457	0.0146785	0.026078	0.00157875	0.00833993	0.0168668	0.0282756
2163089	0.00414755	0.0184591	0.0387657	0.0674661	0.00042647	0.00235373	0.00491617	0.00876796	0.000605508	0.00320537	0.00649983	0.0109354
2904584	0.00485545	0.021583	0.0452461	0.0785444	0.000627677	0.00346264	0.00722794	0.0128792	0.000932946	0.00493524	0.00999871	0.0168017
2315593	0.00251349	0.0112184	0.0236562	0.0414135	0.000697979	0.00384985	0.00803451	0.0143119	0.000861126	0.00455602	0.00923223	0.0155178
2367067	0.00183822	0.00821417	0.0173505	0.0304489	0.000661907	0.00365118	0.00762073	0.013577	0.000933189	0.00493652	0.0100013	0.0168061
4666617	0.00589351	0.02615	0.0546783	0.0945661	0.000717715	0.00395853	0.00826083	0.0147137	0.000965497	0.00510708	0.0103459	0.0173831
4679799	0.000935033	0.00418481	0.00885951	0.0155988	0.000378933	0.00209159	0.00436928	0.00779427	0.000414083	0.00219293	0.00444913	0.00749057
5604426	0.017039	0.0741489	0.150822	0.25086	0.000841592	0.00464047	0.00968033	0.0172323	0.00144337	0.007627	0.0154307	0.0258809
4338533	0.0020273	0.00905609	0.0191198	0.0335309	0.000442121	0.00244002	0.00509617	0.00908835	0.000609737	0.00322772	0.00654508	0.0110114
1600100	0.00227562	0.010161	0.0214391	0.0375645	0.000460472	0.0025412	0.00530719	0.00946388	0.000563401	0.00298273	0.00604907	0.0101786
5718134	0.00388244	0.0172872	0.0363287	0.0632851	0.000379345	0.00209387	0.00437403	0.00780272	0.00058168	0.00307938	0.00624476	0.0105072
2319003	0.00107559	0.0048127	0.0101852	0.0179238	0.00044089	0.00243324	0.00508202	0.00906316	0.000556347	0.00294543	0.00597353	0.0100518
2424575	0.0852269	0.329231	0.571471	0.776219	0.0013726	0.00755933	0.0157441	0.0279594	0.00242905	0.0128083	0.0258438	0.0431897
2654832	0.00164882	0.00737026	0.0155754	0.0273524	0.00047454	0.00261875	0.00546892	0.00975166	0.000671635	0.00355491	0.00720734	0.0121228
3155823	0.0398931	0.166816	0.321095	0.495503	0.00069095	0.00381114	0.0079539	0.0141687	0.00109343	0.0057822	0.0117095	0.0196649
5536978	0.00374239	0.0166677	0.035039	0.0610693	0.000567397	0.00313052	0.00653587	0.0116492	0.000718223	0.00380112	0.00770553	0.0129585
1130820	0.000373581	0.00167362	0.00354817	0.00625999	0.000433932	0.00239487	0.005002	0.00892073	0.00050469	0.00267225	0.00542026	0.00912251
1901975	0.0154097	0.0672493	0.137337	0.229715	0.000743948	0.00410298	0.0085616	0.0152476	0.0013715	0.00724833	0.0146674	0.0246072
4600399	0.0042532	0.0189258	0.0397353	0.0691274	0.000437862	0.00241654	0.00504719	0.00900117	0.000582429	0.00308334	0.00625278	0.0105207
2831361	0.0170921	0.074373	0.151258	0.25154	0.000768775	0.00423966	0.00884615	0.0157526	0.00133272	0.00704396	0.0142554	0.0239194
2987297	0.00310387	0.0138392	0.0291395	0.0509041	0.000505227	0.0027879	0.00582164	0.0103791	0.000625095	0.00330891	0.00670944	0.0112872
3242422	0.00636136	0.0282029	0.058902	0.101701	0.000828421	0.00456798	0.00952949	0.0169648	0.00109427	0.00578661	0.0117184	0.0196798
4799415	0.00114895	0.00514029	0.0108765	0.0191352	0.000420419	0.00232037	0.00484658	0.00864409	0.000426275	0.00225743	0.00457985	0.0077103
5438359	0.00294393	0.0131297	0.0276568	0.0483418	0.000619193	0.0034159	0.00713056	0.0127062	0.0009884	0.00522797	0.0105902	0.017792
2552657	0.0151844	0.066292	0.135457	0.226747	0.00142642	0.00785476	0.0163567	0.0290404	0.00208876	0.011022	0.0222601	0.0372472
2467144	0.00281569	0.0125606	0.0264665	0.0462827	0.000665861	0.00367296	0.0076661	0.0136576	0.000930397	0.00492178	0.00997152	0.0167562
2737364	0.00348531	0.0155296	0.0326676	0.0569889	0.000444526	0.00245328	0.00512384	0.00913758	0.000769196	0.00407044	0.00825033	0.0138721
3276703	0.00433073	0.0192682	0.0404464	0.0703448	0.000522381	0.00288245	0.00601876	0.0107297	0.000714439	0.00378112	0.00766506	0.0128906
5340990	0.0120879	0.0530592	0.10925	0.184856	0.00134288	0.00739613	0.0154056	0.0273619	0.00197418	0.01042	0.0210509	0.0352385
1762076	0.00103245	0.00462004	0.00977854	0.0172108	0.000298894	0.0016501	0.00344786	0.00615279	0.000394351	0.00208852	0.00423752	0.00713482
2914876	0.00369564	0.0164608	0.0346081	0.0603285	0.000823449	0.00454062	0.00947255	0.0168638	0.00117086	0.00619065	0.012534	0.0210436
3592573	0.00205378	0.00917395	0.0193674	0.0339618	0.000547409	0.00302038	0.00630629	0.0112411	0.000797706	0.00422105	0.00855494	0.0143828
2500562	0.0325047	0.137686	0.269737	0.426134	0.000776949	0.00428466	0.00893982	0.0159188	0.00136111	0.00719359	0.0145571	0.024423
4966120	0.000310526	0.00139129	0.00295008	0.00520599	0.000268141	0.00148043	0.00309361	0.00552139	0.000278847	0.00147716	0.00299806	0.00505005
2318478	0.000681102	0.00304967	0.00646047	0.0113854	0.000265606	0.00146644	0.0030644	0.00546934	0.000327792	0.00173626	0.00352345	0.00593398
4344536	0.00223177	0.00996591	0.0210299	0.0368533	0.000345691	0.00190825	0.00398669	0.00711284	0.000573956	0.00303854	0.00616207	0.0103684
2225878	0.00478981	0.0212937	0.0446469	0.0775225	0.000706997	0.00389951	0.00813794	0.0144955	0.0010447	0.00552508	0.0111903	0.0187963
4822915	0.00609673	0.0270421	0.056515	0.0976717	0.000743402	0.00409997	0.00855534	0.0152365	0.00107399	0.00567961	0.0115024	0.0193184
2420261	0.0296413	0.126186	0.248915	0.396912	0.000943832	0.00520301	0.0108505	0.0193064	0.00160362	0.00847086	0.0171305	0.0287149
3704998	0.00230823	0.010306	0.0217434	0.0380931	0.000695383	0.00383555	0.00800474	0.014259	0.000736833	0.00389945	0.00790446	0.0132921
5139710	0.00128003	0.00572544	0.0121106	0.0212963	0.000536612	0.00296088	0.00618226	0.0110205	0.000610348	0.00323095	0.00655163	0.0110224
3451452	0.00513227	0.0228025	0.0477695	0.0828427	0.000565754	0.00312147	0.006517	0.0116157	0.000766051	0.00405383	0.00821673	0.0138158
2039661	0.00109917	0.00491799	0.0104074	0.0183132	0.000506879	0.00279701	0.00584062	0.0104129	0.000629367	0.00333149	0.00675515	0.011364
1569582	0.0514573	0.210869	0.395014	0.58846	0.00110616	0.00609566	0.0127058	0.0225911	0.00198017	0.0104514	0.0211141	0.0353436
5564860	0.000802288	0.00359153	0.00760604	0.0133983	0.000351168	0.00193846	0.00404974	0.00722515	0.00041559	0.0022009	0.00446528	0.00751772
3141691	0.00147611	0.00660021	0.0139541	0.0245206	0.000376597	0.00207871	0.0043424	0.0077464	0.000529485	0.00280338	0.00568586	0.00956865
3488344	0.00118871	0.00531783	0.011251	0.0197913	0.000252837	0.00139598	0.00291727	0.00520704	0.000344685	0.00182567	0.00370473	0.00623889
3766412	0.00113766	0.00508989	0.0107702	0.0189489	0.000231663	0.00127913	0.00267326	0.00477196	0.000320681	0.00169862	0.00344714	0.00580561
4951692	0.0275441	0.117688	0.23333	0.374628	0.000948654	0.00522954	0.0109056	0.0194042	0.00174741	0.00922754	0.0186534	0.0312512
2714351	0.005192	0.0230655	0.0483133	0.0837677	0.000967461	0.00533299	0.0111207	0.0197852	0.00137345	0.00725862	0.0146882	0.0246419
4983140	0.0014498	0.00648287	0.0137069	0.0240885	0.000263376	0.00145414	0.00303871	0.00542354	0.000385285	0.00204054	0.00414028	0.00697133
1644835	0.00509667	0.0226458	0.0474454	0.082291	0.000560193	0.00309083	0.00645313	0.0115021	0.000931852	0.00492946	0.00998704	0.0167822
1809836	0.000678551	0.00303826	0.00643635	0.011343	0.00028161	0.00155474	0.00324877	0.00579797	0.000344779	0.00182617	0.00370574	0.00624059
5277159	0.00205081	0.00916074	0.0193396	0.0339135	0.000486723	0.00268591	0.00560897	0.0100008	0.000693457	0.00367024	0.00744071	0.0125143
1604112	0.00117142	0.00524061	0.0110881	0.0195059	0.000176063	0.00097226	0.00203227	0.00362866	0.000212874	0.00112784	0.00228947	0.00385743
1722657	0.0121368	0.0532691	0.109669	0.185533	0.000558048	0.003079	0.00642849	0.0114583	0.000984321	0.00520643	0.0105467	0.0177191
2832104	0.00293456	0.0130882	0.0275699	0.0481916	0.000606094	0.00334373	0.0069802	0.012439	0.000843962	0.00446537	0.00904897	0.0152108
1159123	0.00545201	0.0242096	0.0506769	0.087784	0.000684062	0.00377321	0.00787489	0.0140284	0.000975341	0.00515904	0.0104509	0.0175588
3406431	0.000942333	0.00421743	0.0089284	0.0157197	0.000250166	0.00138124	0.00288649	0.00515216	0.000313477	0.00166049	0.00336982	0.00567554
2259541	0.0107976	0.0475023	0.0981209	0.166777	0.000537652	0.00296661	0.00619421	0.0110418	0.000854403	0.00452051	0.00916045	0.0153976
1359707	0.000907192	0.0040604	0.00859674	0.0151377	0.000233522	0.00128939	0.00269469	0.00481017	0.000280087	0.00148373	0.00301137	0.00507245
2213003	0.000952648	0.00426352	0.00902574	0.0158905	0.000394694	0.00217851	0.00455064	0.00811721	0.000490068	0.0025949	0.00526359	0.00885931
4888937	0.0189034	0.0819951	0.16602	0.274385	0.00065497	0.00361297	0.00754114	0.0134356	0.00134741	0.0071214	0.0144115	0.0241801
5986123	0.00421165	0.0187423	0.0393541	0.0684744	0.000969065	0.00534181	0.0111391	0.0198177	0.00133621	0.00706236	0.0142925	0.0239813
1308348	0.00447523	0.0199061	0.0417703	0.0726096	0.000738784	0.00407455	0.0085024	0.0151425	0.0010571	0.0055905	0.0113224	0.0190174
5885497	0.0103909	0.0457455	0.0945874	0.161002	0.000985425	0.00543178	0.0113262	0.020149	0.00156233	0.00825348	0.0166927	0.0279854
3994587	0.0155935	0.0680298	0.138868	0.232129	0.000616146	0.00339911	0.00709559	0.0126441	0.000938655	0.00496538	0.0100596	0.0169037
3180425	0.00108389	0.00484978	0.0102635	0.018061	0.000306869	0.0016941	0.00353969	0.00631645	0.000391665	0.0020743	0.00420871	0.00708639
3321109	0.00168254	0.00752052	0.0158916	0.0279042	0.000349899	0.00193146	0.00403513	0.00719913	0.000494493	0.00261831	0.00531101	0.00893897
3977846	0.000406419	0.00182063	0.00385952	0.00680849	0.0002979	0.00164462	0.0034364	0.00613237	0.000350593	0.00185694	0.00376812	0.00634551
4137372	0.00122384	0.00547463	0.0115817	0.0203704	0.00031339	0.00173007	0.00361479	0.00645026	0.000362181	0.00191827	0.00389245	0.00655459
2187729	0.00451295	0.0200726	0.0421156	0.0732	0.000594811	0.00328157	0.00685066	0.0122088	0.000741012	0.00392154	0.00794913	0.0133671
5598158	0.00103053	0.00461144	0.00976037	0.017179	0.000321122	0.00177273	0.00370383	0.00660891	0.000379335	0.00200906	0.00407647	0.00686404
4398179	0.0326899	0.138425	0.271065	0.427976	0.00172583	0.00949706	0.0197589	0.0350333	0.00275241	0.0145033	0.0292381	0.0488046
1369234	0.00312145	0.0139172	0.0293024	0.0511855	0.000364873	0.00201405	0.00420748	0.00750611	0.00052693	0.00278987	0.00565849	0.00952269
3007239	0.00226685	0.0101219	0.0213573	0.0374223	0.000559483	0.00308691	0.00644498	0.0114876	0.000702157	0.00371622	0.00753374	0.0126704
3076393	0.00171622	0.00767061	0.0162074	0.0284553	0.000419862	0.0023173	0.00484018	0.00863269	0.000606242	0.00320925	0.00650768	0.0109486
4635422	0.00113522	0.00507898	0.0107471	0.0189085	0.000408927	0.002257	0.00471438	0.00840874	0.000668157	0.00353653	0.00717014	0.0120604
2308230	0.00609887	0.0270515	0.0565343	0.0977043	0.000447315	0.00246866	0.0051559	0.00919465	0.000699186	0.00370052	0.00750198	0.0126171
2315623	0.0111036	0.0488222	0.100771	0.171098	0.000806922	0.00444965	0.00928324	0.0165281	0.00121479	0.00642226	0.0130014	0.0218247
3590753	0.00605109	0.0268418	0.0561028	0.0969751	0.00083443	0.00460105	0.0095983	0.0170869	0.00117564	0.00621584	0.0125849	0.0211286
4048427	0.00110468	0.00494261	0.0104594	0.0184043	0.000338911	0.00187085	0.00390864	0.0069738	0.000418673	0.00221721	0.00449834	0.00757329
1127865	0.00169746	0.00758701	0.0160315	0.0281484	0.00069796	0.00384974	0.00803429	0.0143115	0.000852635	0.00451117	0.00914157	0.0153659
4458140	0.000417106	0.00186847	0.00396083	0.00698693	0.000280296	0.00154749	0.00323363	0.00577099	0.000337428	0.00178726	0.00362686	0.00610791
2017705	0.0056603	0.0251254	0.0525665	0.0909895	0.000391951	0.00216339	0.00451908	0.00806101	0.000664307	0.00351618	0.00712896	0.0119913
3366059	0.00155852	0.00696771	0.014728	0.0258728	0.000228791	0.00126329	0.00264016	0.00471294	0.000379217	0.00200843	0.0040752	0.00686189
4587967	0.00256841	0.0114625	0.0241675	0.0423002	0.000522559	0.00288343	0.0060208	0.0107334	0.000687795	0.00364032	0.00738017	0.0124127
5306201	0.00133335	0.00596336	0.0126122	0.022174	0.000318355	0.00175746	0.00367196	0.00655214	0.00045945	0.00243295	0.00493548	0.008308
5512678	0.0139526	0.0610456	0.125116	0.210332	0.000557872	0.00307804	0.00642647	0.0114547	0.00118229	0.00625091	0.0126556	0.0212469
1135752	0.00449367	0.0199875	0.0419391	0.0728982	0.000756939	0.0041745	0.0087105	0.0155119	0.000880245	0.00465698	0.00943633	0.0158598
3340761	0.00243936	0.010889	0.0229658	0.0402156	0.000674987	0.00372323	0.00777079	0.0138435	0.000829898	0.00439109	0.00889878	0.0149591
3348895	0.00137912	0.00616759	0.0130426	0.022927	0.00030198	0.00166713	0.0034834	0.00621613	0.000420371	0.00222619	0.00451655	0.0076039
5321998	0.00204149	0.00911924	0.0192525	0.0337617	0.000374937	0.00206956	0.00432331	0.00771239	0.000500675	0.00265101	0.00537725	0.00905026
1247382	0.00126224	0.00564602	0.0119432	0.0210032	0.000325246	0.00179548	0.00375131	0.00669351	0.000433126	0.00229368	0.00465331	0.00783377
5912575	0.00530453	0.0235608	0.0493369	0.085508	0.00105588	0.00581924	0.0121315	0.0215748	0.001563	0.00825699	0.0166998	0.0279972
3312528	0.016962	0.0738236	0.150189	0.249873	0.000644043	0.00355279	0.00741576	0.0132129	0.0009268	0.00490279	0.00993314	0.0166919
2489533	0.00598527	0.0265529	0.055508	0.0959695	0.000421075	0.00232398	0.00485412	0.00865751	0.000719569	0.00380823	0.00771991	0.0129826
5939335	0.0224029	0.0965831	0.193893	0.316678	0.000828173	0.00456662	0.00952665	0.0169598	0.00135485	0.00716061	0.0144906	0.024312
5714871	0.00349171	0.015558	0.0327268	0.0570908	0.000327735	0.00180921	0.00377997	0.00674457	0.000600639	0.00317962	0.00644771	0.0108479
2313260	0.000684065	0.00306292	0.00648849	0.0114346	0.000253914	0.00140192	0.00292968	0.00522916	0.000310041	0.0016423	0.00333293	0.00561349
2346361	0.0144739	0.0632687	0.129506	0.217319	0.00120566	0.00664246	0.0138414	0.0245991	0.00142376	0.00752367	0.0152225	0.0255335
3051659	0.0528106	0.215904	0.403175	0.598217	0.00128818	0.00709573	0.0147823	0.0262614	0.00201471	0.010633	0.0214788	0.0359496
3709113	0.000501604	0.00224666	0.00476151	0.00839675	0.000259749	0.00143412	0.00299692	0.00534904	0.000338982	0.00179549	0.00364353	0.00613596
5353187	0.000875276	0.00391777	0.00829541	0.0146088	0.000317355	0.00175194	0.00366044	0.00653161	0.000375089	0.00198658	0.00403092	0.00678744
4719647	0.00200625	0.00896238	0.018923	0.0331882	0.000495279	0.00273307	0.0057073	0.0101758	0.000653889	0.00346112	0.00701751	0.0118043
5542368	0.0041788	0.0185971	0.0390526	0.0679577	0.000946757	0.0052191	0.0108839	0.0193657	0.00142795	0.00754575	0.0152669	0.0256077
4541386	0.0177663	0.077216	0.15678	0.260122	0.000807312	0.0044518	0.0092877	0.016536	0.00138325	0.00731024	0.0147922	0.0248156
4714601	0.000966851	0.00432697	0.00915975	0.0161256	0.000363805	0.00200816	0.00419519	0.00748422	0.000454063	0.00240445	0.00487774	0.00821097
2250676	0.0179581	0.0780233	0.158345	0.262546	0.000482674	0.00266359	0.00556243	0.00991803	0.000721929	0.0038207	0.00774514	0.013025
2896767	0.00493376	0.0219281	0.0459606	0.0797623	0.000494357	0.00272799	0.00569671	0.0101569	0.00064958	0.00343834	0.00697141	0.0117269
4177597	0.00364842	0.0162518	0.0341728	0.0595798	0.000539284	0.0029756	0.00621296	0.0110751	0.000709389	0.00375443	0.00761107	0.0128001
5375310	0.0318285	0.13498	0.264866	0.419355	0.000695793	0.00383781	0.00800944	0.0142673	0.00125306	0.00662407	0.0134085	0.022505
3515840	0.0024227	0.0108149	0.0228106	0.0399462	0.000397692	0.00219504	0.00458513	0.00817862	0.000516126	0.00273273	0.00554277	0.00932831
4789093	0.00120329	0.00538291	0.0113883	0.0200317	0.000542683	0.00299433	0.006252	0.0111445	0.000502801	0.00266225	0.00540002	0.0090885
5746113	0.000525254	0.00235249	0.0049855	0.008791	0.000215787	0.00119152	0.00249027	0.00444563	0.000248497	0.00131647	0.00267214	0.00450157
5106392	0.00498178	0.0221397	0.0463985	0.0805084	0.000595346	0.00328452	0.0068568	0.0122197	0.00091559	0.0048436	0.00981353	0.0164916
5202964	0.0223371	0.0963106	0.193377	0.315905	0.00107607	0.00593023	0.0123621	0.021983	0.00178006	0.0093993	0.0189989	0.0318263
2750868	0.00229956	0.0102674	0.0216625	0.0379525	0.000560554	0.00309282	0.00645728	0.0115095	0.000722781	0.0038252	0.00775425	0.0130402
1157800	0.00193177	0.00863077	0.0182262	0.0319748	0.000705031	0.00388869	0.00811539	0.0144555	0.000913532	0.00483274	0.00979157	0.0164548
4761250	0.000362474	0.0016239	0.00344285	0.00607441	0.000380278	0.00209901	0.00438476	0.00782183	0.000440866	0.00233463	0.00473628	0.00797322
2516390	0.0108308	0.0476454	0.0984084	0.167247	0.000723521	0.0039905	0.00832741	0.0148319	0.00126135	0.00666779	0.0134967	0.0226524
1842239	0.00368092	0.0163956	0.0344725	0.0600952	0.000868013	0.00478587	0.00998284	0.0177687	0.00136778	0.00722873	0.0146279	0.0245413
1940155	0.00101597	0.00454642	0.0096231	0.0169383	0.00034277	0.00189214	0.00395307	0.00705295	0.000431932	0.00228736	0.0046405	0.00781224
2197614	0.00293867	0.0131064	0.027608	0.0482575	0.000723289	0.00398922	0.00832475	0.0148272	0.000947979	0.0050146	0.0101591	0.0170703
3322234	0.00111311	0.00498025	0.0105388	0.0185435	0.000339285	0.00187291	0.00391294	0.00698146	0.0004296	0.00227503	0.0046155	0.00777023
5749557	0.00149085	0.00666594	0.0140926	0.0247625	0.00053933	0.00297586	0.00621349	0.011076	0.00065421	0.00346281	0.00702095	0.01181
3931141	0.00179418	0.00801796	0.016938	0.0297296	0.000432445	0.00238668	0.0049849	0.0088903	0.000547265	0.0028974	0.00587628	0.00988846
5083103	0.00288547	0.0128703	0.0271144	0.0474037	0.000354224	0.00195532	0.00408492	0.00728781	0.000501978	0.0026579	0.00539121	0.00907371
2124414	0.0042673	0.0189881	0.0398647	0.0693488	0.000536244	0.00295885	0.00617803	0.011013	0.000652128	0.00345181	0.00699867	0.0117726
2758876	0.00749971	0.0331838	0.0691084	0.118841	0.000461445	0.00254656	0.00531837	0.00948378	0.00065724	0.00347883	0.00705336	0.0118644
3345542	0.00274588	0.0122507	0.025818	0.04516	0.000477299	0.00263396	0.00550064	0.00980809	0.000725675	0.0038405	0.00778519	0.0130921
4329319	0.00467175	0.0207731	0.0435682	0.0756815	0.000700293	0.00386259	0.00806105	0.014359	0.000935136	0.0049468	0.0100221	0.0168408
2475606	0.00354921	0.0158126	0.0332575	0.0580047	0.000423802	0.00233902	0.00488549	0.00871335	0.000648764	0.00343403	0.00696268	0.0117122
1722818	0.000688931	0.00308468	0.00653451	0.0115155	0.000279712	0.00154427	0.00322691	0.005759	0.000366546	0.00194137	0.00393928	0.00663334
1758226	0.00194308	0.00868115	0.0183321	0.0321592	0.000497134	0.00274329	0.00572862	0.0102137	0.00060264	0.0031902	0.00646913	0.0108839
2363860	0.00118149	0.00528557	0.011183	0.0196721	0.000373667	0.00206255	0.00430868	0.00768635	0.000479448	0.00253873	0.00514979	0.00866812
4656529	0.00554872	0.0246349	0.0515547	0.0892737	0.00196069	0.0107838	0.0224201	0.0397096	0.0020686	0.0109161	0.0220475	0.0368942
5464397	0.00329723	0.0146964	0.0309295	0.0539933	0.00053024	0.00292576	0.00610906	0.0108903	0.000817054	0.00432325	0.00876161	0.0147292
5641373	0.00645951	0.0286331	0.0597859	0.103191	0.000697427	0.00384681	0.00802818	0.0143006	0.00116187	0.00614321	0.0124383	0.0208835
4084354	0.00420004	0.018691	0.0392475	0.0682918	0.000546383	0.00301472	0.00629451	0.0112201	0.000827134	0.0043765	0.00886927	0.0149096
2271743	0.00618503	0.0274296	0.0573121	0.0990181	0.00107244	0.00591025	0.0123206	0.0219095	0.00143421	0.00757871	0.0153334	0.0257185
2405396	0.00807592	0.0356975	0.0742369	0.127399	0.000625993	0.00345336	0.00720861	0.0128449	0.000980035	0.00518381	0.010501	0.0176426
2709053	0.00634292	0.028122	0.0587358	0.101421	0.000510105	0.00281479	0.00587769	0.0104788	0.000808572	0.00427845	0.00867101	0.0145773
4413868	0.000629007	0.00281667	0.00596766	0.0105189	0.000339077	0.00187177	0.00391054	0.0069772	0.000378497	0.00200462	0.00406747	0.00684891
4834628	0.00228782	0.0102152	0.021553	0.0377623	0.000501739	0.00276868	0.00578156	0.0103079	0.000681751	0.00360838	0.00731553	0.0123043
1773562	0.0104302	0.0459152	0.0949291	0.161561	0.00065236	0.0035986	0.0075112	0.0133825	0.00109999	0.00581681	0.0117794	0.0197818
2359973	0.00763997	0.0337962	0.0703591	0.120931	0.000967753	0.00533459	0.0111241	0.0197911	0.0013855	0.00732208	0.0148161	0.0248554
5728838	0.00171509	0.00766558	0.0161968	0.0284368	0.000750757	0.00414046	0.00863964	0.0153861	0.000955427	0.00505392	0.0102385	0.0172033
1573884	0.00144365	0.00645542	0.0136491	0.0239874	0.000388852	0.00214629	0.00448342	0.00799752	0.000500855	0.00265196	0.00537918	0.0090535
3279871	0.00239868	0.0107081	0.0225867	0.0395576	0.000584099	0.00322255	0.00672767	0.0119902	0.000808992	0.00428067	0.0086755	0.0145848
3818356	0.00215999	0.00964661	0.0203598	0.0356883	0.000493683	0.00272427	0.00568897	0.0101431	0.000548804	0.00290555	0.00589277	0.00991614
2652009	0.0056779	0.0252028	0.0527261	0.09126	0.000589464	0.00325211	0.00678927	0.0120997	0.000903006	0.00477717	0.00967925	0.0162667
1483140	0.00590493	0.0262002	0.0547816	0.0947409	0.000646222	0.00356479	0.00744076	0.0132573	0.0010365	0.00548181	0.0111029	0.0186501
4564448	0.00376743	0.0167784	0.0352697	0.0614658	0.000487784	0.00269176	0.00562117	0.0100225	0.000698972	0.00369939	0.00749969	0.0126132
4609294	0.00255003	0.0113808	0.0239964	0.0420035	0.000461318	0.00254586	0.00531691	0.00948117	0.000637757	0.00337585	0.00684493	0.0115146
5807651	0.00266314	0.0118833	0.0250488	0.0438277	0.000485651	0.00268	0.00559665	0.00997891	0.000721642	0.00381918	0.00774207	0.0130198
5820953	0.0125387	0.0549947	0.113109	0.191085	0.00106117	0.00584829	0.0121919	0.0216817	0.00170387	0.00899847	0.0181925	0.0304839
2229381	0.00579483	0.0257165	0.0537852	0.0930542	0.000803616	0.00443145	0.00924536	0.0164609	0.00127767	0.00675382	0.0136703	0.0229422
2302134	0.000447349	0.00200384	0.00424747	0.00749173	0.000275352	0.00152022	0.00317668	0.00566948	0.000319708	0.00169347	0.00343669	0.00578804
2302980	0.0047219	0.0209943	0.0440265	0.076464	0.000665848	0.00367289	0.00766595	0.0136573	0.000903506	0.00477981	0.00968459	0.0162756
4242969	0.00106087	0.00474695	0.0100464	0.0176805	0.000329461	0.00181873	0.00379984	0.00677997	0.000384134	0.00203445	0.00412795	0.00695058
5336018	0.00091708	0.00410459	0.00869007	0.0153015	0.000190248	0.00105056	0.00219584	0.00392047	0.000245512	0.00130067	0.00264009	0.00444762
4190190	0.00749906	0.033181	0.0691027	0.118831	0.000725537	0.0040016	0.00835052	0.0148729	0.00113443	0.0059985	0.0121462	0.0203952
3394756	0.00632752	0.0280545	0.0585971	0.101187	0.000934969	0.00515426	0.0107491	0.0191268	0.00147441	0.0077905	0.0157601	0.0264304
4188852	0.00188076	0.00840364	0.0177489	0.0311431	0.000349802	0.00193093	0.00403401	0.00719714	0.000491433	0.00260213	0.00527823	0.0088839
4665373	0.0018763	0.00838375	0.0177071	0.0310702	0.000412514	0.00227678	0.00475565	0.0084822	0.000583782	0.0030905	0.00626727	0.010545
4822248	0.00224583	0.0100284	0.0211611	0.0370814	0.000300584	0.00165943	0.00346732	0.00618748	0.000396231	0.00209846	0.00425768	0.00716872
5767081	0.0206505	0.0893011	0.180042	0.295799	0.00152613	0.00840194	0.017491	0.0310401	0.00186099	0.00982492	0.0198548	0.0332502
2028487	0.00219307	0.00979377	0.0206687	0.0362254	0.000808369	0.00445762	0.00929981	0.0165575	0.00124044	0.00655751	0.0132743	0.0222807
2047452	0.00257639	0.0114979	0.0242417	0.0424289	0.000696956	0.00384422	0.00802278	0.014291	0.000995529	0.00526559	0.0106662	0.0179192
3117364	0.00508661	0.0226015	0.0473538	0.0821352	0.000465999	0.00257167	0.00537074	0.00957696	0.000759694	0.00402024	0.0081488	0.0137019
3580227	0.0305417	0.129815	0.255519	0.406248	0.000910689	0.00502068	0.0104713	0.0186345	0.0017225	0.00909646	0.0183897	0.0308122
3492955	0.00376797	0.0167808	0.0352747	0.0614744	0.000632426	0.0034888	0.00728244	0.0129761	0.000865946	0.00458147	0.00928369	0.015604
3570759	0.00155527	0.00695319	0.0146974	0.0258194	0.000414188	0.00228601	0.0047749	0.00851648	0.000560101	0.00296528	0.00601373	0.0101193
2398395	0.00337096	0.0150231	0.0316112	0.0551687	0.000384916	0.00212459	0.00443813	0.00791687	0.000485694	0.00257177	0.00521673	0.00878058
1995901	0.0012024	0.00537894	0.0113799	0.020017	0.000364799	0.00201364	0.00420662	0.00750458	0.000433552	0.00229594	0.00465787	0.00784144
3183051	0.00080055	0.00358376	0.00758962	0.0133695	0.000322574	0.00178074	0.00372055	0.0066387	0.000364255	0.00192925	0.0039147	0.00659201
3313568	0.000581759	0.00260531	0.00552051	0.00973237	0.00025543	0.00141029	0.00294715	0.00526031	0.000288631	0.00152896	0.00310311	0.00522682
5157814	0.00362461	0.0161464	0.0339532	0.0592019	0.000519908	0.00286882	0.00599034	0.0106792	0.000735379	0.00389177	0.00788892	0.0132661
5999215	0.0030021	0.0133878	0.0281963	0.0492745	0.000240337	0.001327	0.00277323	0.00495021	0.000333373	0.0017658	0.00358334	0.00603472
5761437	0.0120426	0.0528644	0.108861	0.184227	0.00053928	0.00297558	0.00621291	0.011075	0.000940588	0.00497558	0.0100802	0.0169382
2010148	0.00602048	0.0267075	0.0558262	0.0965075	0.000767702	0.00423375	0.00883385	0.0157308	0.00125561	0.0066375	0.0134356	0.0225503
3827730	0.00701743	0.031076	0.0647965	0.111617	0.000872157	0.00480867	0.0100303	0.0178528	0.0012012	0.00635061	0.0128568	0.0215831
4537593	0.00346521	0.0154406	0.032482	0.0566693	0.000840909	0.00463671	0.00967251	0.0172185	0.0012976	0.00685887	0.0138821	0.0232961
5913807	0.00108932	0.00487402	0.0103146	0.0181506	0.00068972	0.00380437	0.00793979	0.0141437	0.000699226	0.00370073	0.00750241	0.0126178
1187556	0.00298452	0.0133099	0.0280333	0.0489928	0.000374401	0.0020666	0.00431713	0.0077014	0.000587972	0.00311265	0.00631213	0.0106203
1810093	0.00500349	0.0222353	0.0465963	0.0808454	0.000441244	0.00243519	0.00508609	0.00907041	0.000718564	0.00380292	0.00770916	0.0129646
1761249	0.000990801	0.00443397	0.0093857	0.0165219	0.000211879	0.00116995	0.00244523	0.00436529	0.000293278	0.00155356	0.00315299	0.00531075
3544524	0.013223	0.057927	0.118939	0.200455	0.000824934	0.00454879	0.00948955	0.016894	0.0012037	0.00636381	0.0128835	0.0216276
2657474	0.00246859	0.0110189	0.0232381	0.0406881	0.000915754	0.00504854	0.0105292	0.0187372	0.00112816	0.0059654	0.0120794	0.0202834
1003023	0.000948895	0.00424675	0.00899032	0.0158283	0.000338215	0.00186701	0.00390062	0.00695952	0.000441697	0.00233903	0.00474519	0.0079882
5408206	0.00403932	0.0179808	0.0377715	0.0657614	0.000694729	0.00383195	0.00799724	0.0142457	0.000867365	0.00458897	0.00929884	0.0156294
5667287	0.00472912	0.0210261	0.0440925	0.0765765	0.000757696	0.00417867	0.00871918	0.0155273	0.00126572	0.00669081	0.0135432	0.0227299
1301382	0.00141494	0.00632738	0.0133793	0.0235158	0.000436608	0.00240963	0.00503277	0.00897551	0.000573133	0.00303419	0.00615327	0.0103536
2164454	0.00236467	0.010557	0.0222697	0.0390072	0.00050111	0.00276521	0.00577432	0.010295	0.000683649	0.00361841	0.00733583	0.0123384
2357386	0.00241857	0.0107966	0.0227721	0.0398794	0.000539939	0.00297921	0.00622048	0.0110885	0.000714388	0.00378085	0.00766452	0.0128897
5506194	0.0177036	0.0769517	0.156268	0.259327	0.000827942	0.00456535	0.00952401	0.0169551	0.00143562	0.00758616	0.0153484	0.0257436
1787038	0.0019933	0.00890476	0.0188019	0.0329774	0.000637906	0.00351898	0.00734533	0.0130878	0.000772892	0.00408997	0.00828983	0.0139383
5881927	0.0209026	0.0903512	0.182047	0.298839	0.000835895	0.00460912	0.00961509	0.0171166	0.00142395	0.00752467	0.0152245	0.0255368
1171865	0.0113638	0.0499439	0.10302	0.174757	0.000414647	0.00228854	0.00478019	0.0085259	0.000735936	0.00389472	0.00789488	0.0132761
1477314	0.0032875	0.0146533	0.0308395	0.0538381	0.000392138	0.00216442	0.00452123	0.00806484	0.000605666	0.0032062	0.00650151	0.0109382
1903400	0.00454663	0.0202212	0.0424238	0.0737268	0.000603183	0.00332769	0.00694677	0.0123796	0.00102523	0.00542232	0.0109828	0.018449
2880519	0.00220354	0.00984036	0.0207665	0.0363954	0.00071787	0.00395939	0.00826262	0.0147169	0.000801454	0.00424085	0.00859498	0.0144499
3444858	0.00445977	0.0198379	0.0416287	0.0723675	0.00057596	0.00317771	0.00663421	0.011824	0.000898395	0.00475282	0.00963004	0.0161843
5268822	0.00121621	0.00544056	0.0115099	0.0202446	0.000321245	0.0017734	0.00370524	0.00661142	0.000418847	0.00221813	0.00450021	0.00757644
5816423	0.000430286	0.00192747	0.00408576	0.00720696	0.000717278	0.00395612	0.00825583	0.0147048	0.000706414	0.00373872	0.00757926	0.0127467
2335076	0.00462088	0.0205488	0.0431031	0.0748873	0.000408896	0.00225683	0.00471403	0.00840811	0.000571787	0.00302708	0.00613886	0.0103294
2035294	0.00111259	0.00497793	0.0105339	0.0185349	0.000333122	0.00183892	0.00384199	0.00685507	0.000458298	0.00242685	0.00492313	0.00828725
2673353	0.00126838	0.00567342	0.0120009	0.0211043	0.000445746	0.00246001	0.00513786	0.00916253	0.000583943	0.00309135	0.00626899	0.0105479
3173816	0.000302055	0.00135336	0.00286972	0.00506432	0.000236338	0.00130493	0.00272714	0.00486804	0.000268887	0.00142443	0.00289111	0.00487009
5429391	0.000791927	0.00354521	0.00750814	0.0132264	0.000282732	0.00156094	0.0032617	0.00582102	0.000368744	0.001953	0.00396285	0.00667299
2419608	0.00535946	0.0238025	0.0498361	0.0863563	0.000594497	0.00327984	0.00684705	0.0122024	0.000743752	0.00393601	0.00797842	0.0134162
2923149	0.00561209	0.0249135	0.0521294	0.0902485	0.000536276	0.00295903	0.0061784	0.0110137	0.000729411	0.00386024	0.00782513	0.0131591
4069944	0.00217184	0.0096993	0.0204704	0.0358806	0.000556392	0.00306988	0.00640948	0.0114245	0.000676275	0.00357944	0.00725696	0.012206
5816143	0.0044431	0.0197643	0.041476	0.0721065	0.000647601	0.00357239	0.00745659	0.0132854	0.00084495	0.00447059	0.00905952	0.0152284
5339457	0.00648571	0.028748	0.0600218	0.103588	0.000672197	0.00370786	0.00773879	0.0137867	0.000995359	0.00526469	0.0106644	0.0179161
5334152	0.000279619	0.00125289	0.00265681	0.00468898	0.000200265	0.00110585	0.00231133	0.00412648	0.00022458	0.00118983	0.00241524	0.00406915
5432502	0.0065239	0.0289153	0.0603654	0.104167	0.000748156	0.00412615	0.00860983	0.0153332	0.00103893	0.00549466	0.0111289	0.0186935
4485436	0.00624973	0.0277134	0.0578958	0.100003	0.000352098	0.00194359	0.00406044	0.00724421	0.000544205	0.00288123	0.00584351	0.00983344
5812769	0.0104965	0.0462017	0.0955057	0.162504	0.000541077	0.00298548	0.00623355	0.0111117	0.000757391	0.00400807	0.00812419	0.0136606
1424729	0.00135503	0.0060601	0.0128161	0.0225307	0.000462118	0.00255027	0.00532611	0.00949755	0.000569566	0.00301533	0.00611508	0.0102895
3257406	0.00316588	0.0141142	0.0297139	0.051896	0.000359633	0.00198515	0.00414717	0.00739869	0.000575726	0.0030479	0.00618103	0.0104002
5536859	0.00307269	0.0137009	0.0288507	0.0504052	0.00122831	0.00676689	0.0140998	0.0250557	0.00143744	0.00759574	0.0153677	0.0257758
2468267	0.0127564	0.0559284	0.114967	0.194077	0.000438647	0.00242087	0.00505623	0.00901725	0.000679927	0.00359874	0.00729602	0.0122716
5075746	0.00447254	0.0198942	0.0417457	0.0725675	0.000653506	0.00360491	0.00752434	0.0134058	0.00088978	0.00470733	0.0095381	0.0160302
1814698	0.00268681	0.0119884	0.0252689	0.0442089	0.000675646	0.00372686	0.00777836	0.013857	0.000861864	0.00455991	0.00924011	0.015531
1136060	0.00163722	0.00731856	0.0154666	0.0271624	0.000519981	0.00286922	0.00599118	0.0106807	0.000516271	0.0027335	0.00554432	0.00933092
3066601	0.0195905	0.0848739	0.17156	0.282879	0.000628169	0.00346535	0.00723359	0.0128893	0.0012997	0.00686993	0.0139044	0.0233334
4251406	0.0173757	0.0755699	0.153585	0.255162	0.00122933	0.00677247	0.0141113	0.0250761	0.00162145	0.00856471	0.0173194	0.0290298
4579715	0.000816282	0.00365409	0.00773825	0.0136305	0.000225664	0.00124603	0.00260412	0.00464867	0.000271985	0.00144083	0.00292438	0.00492607
4889777	0.00281009	0.0125357	0.0264144	0.0461926	0.000322448	0.00178004	0.00371909	0.00663611	0.000486172	0.0025743	0.00522185	0.00878918
2690754	0.00189444	0.00846454	0.0178769	0.0313662	0.000477084	0.00263277	0.00549817	0.0098037	0.000663654	0.00351273	0.00712197	0.0119795
5427125	0.00595647	0.0264264	0.0552476	0.0955292	0.000761949	0.00420208	0.00876793	0.0156138	0.00124112	0.00656109	0.0132815	0.0222928
5580515	0.00567041	0.0251699	0.0526582	0.0911449	0.000546551	0.00301565	0.00629644	0.0112235	0.000861883	0.00456002	0.00924031	0.0155314
1027772	0.000342914	0.00153632	0.00325734	0.00574752	0.00020667	0.0011412	0.00238517	0.00425819	0.000239899	0.00127095	0.0025798	0.00434614
4203920	0.018058	0.0784438	0.159159	0.263806	0.000717043	0.00395483	0.00825314	0.0147	0.00112364	0.00594154	0.0120312	0.0202029
4905291	0.00778599	0.0344333	0.0716596	0.123103	0.000310112	0.00171199	0.00357704	0.00638301	0.000482077	0.00255263	0.00517797	0.00871545
4537743	0.00136169	0.00608983	0.0128787	0.0226403	0.000464718	0.0025646	0.00535601	0.00955075	0.000577451	0.00305702	0.00619949	0.0104312
4614707	0.00164847	0.00736868	0.0155721	0.0273466	0.000444077	0.00245081	0.00511867	0.00912838	0.000612596	0.00324283	0.00657568	0.0110627
5716303	0.00384301	0.0171128	0.0359657	0.0626617	0.000515017	0.00284186	0.00593414	0.0105792	0.000718985	0.00380515	0.00771367	0.0129722
3649136	0.00962389	0.0424253	0.0878894	0.150005	0.000586402	0.00323524	0.00675411	0.0120372	0.000966654	0.00511318	0.0103583	0.0174037
1116821	0.00936365	0.0412968	0.0856068	0.146244	0.000930521	0.00512978	0.0106982	0.0190366	0.00114676	0.0060635	0.0122774	0.0206145
3038944	0.000517065	0.00231585	0.00490795	0.00865451	0.000383893	0.00211895	0.00442636	0.00789591	0.000455747	0.00241335	0.00489579	0.00824129
3840166	0.00835462	0.0369115	0.0767083	0.13151	0.000553816	0.00305568	0.00637988	0.0113719	0.000794721	0.00420528	0.00852305	0.0143293
5871622	0.00102506	0.00458701	0.00970879	0.0170885	0.00021612	0.00119336	0.00249412	0.00445249	0.000264304	0.00140017	0.0028419	0.00478727
2285697	0.00235863	0.0105301	0.0222134	0.0389094	0.000497225	0.00274379	0.00572967	0.0102156	0.000707605	0.00374501	0.00759199	0.0127681
2741945	0.00298411	0.013308	0.0280295	0.0489861	0.000697911	0.00384947	0.00803373	0.0143105	0.00100381	0.00530927	0.0107544	0.0180669
1418291	0.00674333	0.0298765	0.0623379	0.107487	0.000479886	0.00264822	0.00553038	0.009861	0.000820812	0.0043431	0.00880175	0.0147965
3223560	0.00137939	0.00616878	0.0130451	0.0229313	0.00027634	0.00152567	0.00318807	0.00568977	0.000379015	0.00200736	0.00407303	0.00685826
1420947	0.00578206	0.0256605	0.0536696	0.0928585	0.000722499	0.00398487	0.00831569	0.0148111	0.00108562	0.005741	0.0116263	0.0195258
2113245	0.00463026	0.0205901	0.0431889	0.0750338	0.000520533	0.00287226	0.00599753	0.010692	0.0007773	0.00411326	0.00833693	0.0140173
5008262	0.0052348	0.0232539	0.0487028	0.0844301	0.000535431	0.00295437	0.00616869	0.0109964	0.000812277	0.00429802	0.00871059	0.0146437
2855407	0.00205236	0.00916765	0.0193541	0.0339387	0.000332824	0.00183728	0.00383856	0.00684896	0.00050945	0.00269742	0.00547126	0.00920818
4234323	0.00572691	0.0254182	0.0531701	0.0920125	0.000537521	0.00296589	0.00619271	0.0110391	0.000829544	0.00438922	0.008895	0.0149527
2115409	0.00234591	0.0104735	0.0220948	0.0387034	0.000423301	0.00233626	0.00487973	0.00870309	0.000512421	0.00271314	0.00550308	0.00926165
2256249	0.0156518	0.0682772	0.139353	0.232893	0.000426809	0.0023556	0.00492008	0.00877491	0.000900191	0.0047623	0.00964921	0.0162164
3974096	0.00159716	0.00713999	0.0150907	0.0265062	0.0003372	0.00186141	0.00388894	0.0069387	0.000489018	0.00258935	0.00525235	0.00884042
4655340	0.00270209	0.0120563	0.025411	0.0444551	0.00040363	0.00222779	0.00465345	0.00830026	0.00052522	0.00278083	0.00564018	0.00949193
2762392	0.00578216	0.0256609	0.0536705	0.09286	0.000806252	0.00444596	0.00927556	0.0165144	0.00132448	0.00700055	0.0141679	0.0237732
3870428	0.00123074	0.00550545	0.0116467	0.0204842	0.000515418	0.00284407	0.00593875	0.0105875	0.000605512	0.00320538	0.00649986	0.0109355
1421858	0.00552674	0.0245383	0.0513552	0.0889353	0.000502376	0.00277219	0.00578888	0.0103209	0.000909942	0.00481379	0.00975327	0.0163906
2471404	0.00323543	0.0144225	0.0303577	0.053007	0.000681617	0.00375974	0.00784684	0.0139786	0.000955579	0.00505472	0.0102401	0.017206
3168694	0.00169952	0.0075962	0.0160508	0.0281821	0.000409401	0.00225961	0.00471984	0.00841845	0.000564411	0.00298807	0.00605988	0.0101968
3393511	0.00319297	0.0142343	0.0299647	0.0523289	0.000709967	0.00391587	0.00817199	0.014556	0.000936975	0.00495651	0.0100417	0.0168737
4939852	0.003741	0.0166615	0.0350262	0.0610473	0.000451799	0.00249338	0.00520746	0.00928641	0.000672832	0.00356124	0.00722013	0.0121442
1593407	0.00114736	0.00513322	0.0108616	0.019109	0.000561699	0.00309912	0.00647043	0.0115329	0.000669049	0.00354125	0.00717968	0.0120764
2960847	0.00239665	0.0106991	0.0225678	0.0395248	0.000391186	0.00215917	0.00451028	0.00804534	0.00053715	0.00284392	0.00576796	0.00970654
5192125	0.00719631	0.0318582	0.0663979	0.114303	0.000838841	0.00462533	0.00964882	0.0171765	0.00133732	0.00706821	0.0143043	0.024001
5514826	0.000791931	0.00354523	0.00750818	0.0132264	0.000270025	0.00149082	0.00311531	0.00556008	0.000434918	0.00230316	0.00467251	0.00786604
3506167	0.0383064	0.160625	0.310347	0.481307	0.00124933	0.00688236	0.0143395	0.0254792	0.0019469	0.0102766	0.0207627	0.0347596
4611476	0.0214884	0.0927884	0.186691	0.305856	0.00079568	0.00438777	0.00915445	0.0162996	0.00120508	0.00637111	0.0128982	0.0216523
1501290	0.000680877	0.00304866	0.00645834	0.0113816	0.000302621	0.00167067	0.00349078	0.00622929	0.000375726	0.00198996	0.00403776	0.00679894
2280591	0.00214402	0.00957554	0.0202106	0.0354288	0.000543153	0.00299692	0.0062574	0.0111541	0.000775848	0.00410559	0.00832142	0.0139913
3828985	0.00611356	0.027116	0.0566669	0.0979284	0.000435466	0.00240333	0.00501964	0.00895214	0.000804742	0.00425822	0.0086301	0.0145088
4061490	0.000769137	0.00344332	0.00729277	0.012848	0.000286399	0.00158117	0.00330393	0.00589629	0.000332207	0.00175963	0.00357084	0.00601369
4221467	0.000892201	0.00399341	0.00845521	0.0148893	0.000343775	0.00189768	0.00396463	0.00707354	0.000379089	0.00200775	0.00407383	0.00685959
1374485	0.00339083	0.0151111	0.0317948	0.0554853	0.000450746	0.00248757	0.00519535	0.00926486	0.000659667	0.00349166	0.00707932	0.011908
2288550	0.00637949	0.0282824	0.0590653	0.101976	0.000750863	0.00414105	0.00864085	0.0153883	0.0010946	0.00578837	0.011722	0.0196857
3747191	0.0098947	0.0435986	0.0902592	0.153903	0.000439556	0.00242588	0.00506668	0.00903586	0.000788512	0.00417249	0.00845672	0.0142181
5291579	0.0649599	0.259993	0.472148	0.676581	0.00112613	0.00620538	0.0129338	0.0229943	0.0019815	0.0104584	0.0211281	0.0353669
3850872	0.0187231	0.0812386	0.164561	0.272141	0.000581049	0.00320575	0.00669264	0.0119279	0.00101505	0.00536864	0.0108743	0.0182676
3681984	0.00178888	0.00799435	0.0168883	0.029643	0.000314905	0.00173843	0.00363223	0.00648135	0.000357169	0.00189175	0.00383868	0.00646417
4805580	0.0039046	0.0173852	0.0365326	0.0636353	0.000513055	0.00283105	0.00591159	0.0105391	0.000819251	0.00433486	0.00878508	0.0147685
1919792	0.000497428	0.00222798	0.00472196	0.00832713	0.000221993	0.00122577	0.00256181	0.00457322	0.000247041	0.00130876	0.0026565	0.00447525
2575492	0.00205056	0.00915962	0.0193373	0.0339094	0.000503696	0.00277946	0.00580404	0.0103478	0.000612116	0.0032403	0.00657054	0.0110541
5210569	0.00124373	0.00556343	0.011769	0.0206983	0.000286518	0.00158182	0.00330531	0.00589874	0.000314334	0.00166502	0.00337901	0.005691
1317482	0.00125973	0.00563483	0.0119196	0.0209619	0.000255969	0.00141327	0.00295337	0.00527139	0.000429933	0.00227679	0.00461907	0.00777623
4933067	0.00387677	0.0172621	0.0362765	0.0631955	0.000489129	0.00269917	0.00563662	0.01005	0.000729243	0.00385935	0.00782333	0.0131561
1081672	0.00142192	0.00635852	0.0134449	0.0236305	0.000364484	0.0020119	0.004203	0.00749813	0.00047083	0.00249314	0.00505744	0.00851294
1674040	0.0027239	0.0121531	0.0256137	0.0448063	0.000560696	0.00309359	0.0064589	0.0115124	0.000804216	0.00425544	0.00862449	0.0144993
3121436	0.00219804	0.0098159	0.0207151	0.0363061	0.000431392	0.00238087	0.00497279	0.00886875	0.000563437	0.00298292	0.00604945	0.0101793
4694004	0.000757673	0.00339207	0.00718443	0.0126577	0.000577637	0.00318695	0.00665347	0.0118583	0.000664399	0.00351667	0.00712994	0.0119929
4697984	0.000546409	0.00244715	0.00518584	0.00914355	0.000291689	0.00161035	0.00336487	0.00600489	0.000352472	0.00186689	0.00378829	0.00637942
5503317	0.0122156	0.0536078	0.110344	0.186625	0.000506563	0.00279527	0.005837	0.0104065	0.000681095	0.00360491	0.00730852	0.0122925
5834474	0.0029566	0.013186	0.0277743	0.048545	0.00103452	0.00570179	0.0118874	0.0211428	0.00132926	0.00702574	0.0142187	0.0238581
1142135	0.0230841	0.0994017	0.19922	0.324637	0.00064179	0.00354038	0.0073899	0.013167	0.00116271	0.00614764	0.0124472	0.0208985
4493971	0.00495949	0.0220415	0.0461953	0.0801622	0.000688569	0.00379803	0.00792659	0.0141202	0.00101226	0.00535387	0.0108445	0.0182177
1706852	0.00334351	0.0149015	0.0313574	0.0547313	0.000418571	0.00231018	0.00482532	0.00860624	0.000488236	0.00258522	0.00524397	0.00882634
1911189	0.00195006	0.00871224	0.0183974	0.032273	0.000421226	0.00232481	0.00485586	0.0086606	0.000546763	0.00289475	0.00587091	0.00987943
2229840	0.00272645	0.0121644	0.0256374	0.0448473	0.000325323	0.0017959	0.00375219	0.00669509	0.000452066	0.00239388	0.00485633	0.00817499
2352230	0.00532865	0.0236669	0.0495561	0.0858806	0.000537047	0.00296327	0.00618726	0.0110294	0.000737347	0.00390217	0.00790995	0.0133014
2838054	0.00135076	0.00604106	0.012776	0.0224605	0.000260364	0.00143752	0.00300401	0.00536167	0.000322814	0.00170991	0.00347003	0.00584411
4070185	0.00120772	0.00540269	0.01143	0.0201047	0.000234782	0.00129635	0.00270921	0.00483606	0.000334721	0.00177294	0.00359781	0.00605906
2834547	0.000860582	0.0038521	0.00815666	0.0143652	0.000265718	0.00146706	0.00306569	0.00547162	0.00030435	0.00161217	0.00327185	0.00551072
3550302	0.00284438	0.012688	0.0267329	0.0467437	0.000452509	0.0024973	0.00521563	0.00930095	0.000687929	0.00364103	0.0073816	0.0124151
2656947	0.020758	0.0897487	0.180897	0.297096	0.000616876	0.00340313	0.00710397	0.0126589	0.0010226	0.00540847	0.0109548	0.0184022
3448521	0.00381045	0.0169688	0.0356659	0.0621467	0.000430055	0.0023735	0.00495741	0.00884137	0.000593201	0.0031403	0.0063681	0.0107143
4568463	0.000523315	0.00234382	0.00496715	0.00875869	0.000226018	0.00124798	0.00260821	0.00465595	0.000269945	0.00143003	0.00290248	0.00488921
4614471	0.00576628	0.0255911	0.0535267	0.0926164	0.000570899	0.00314982	0.00657608	0.0117207	0.000725679	0.00384052	0.00778523	0.0130922
5624299	0.00242815	0.0108391	0.0228613	0.0400342	0.00049236	0.00271698	0.00567376	0.0101161	0.000695877	0.00368303	0.0074666	0.0125577
1127363	0.0173517	0.0754686	0.153388	0.254856	0.000506856	0.00279688	0.00584036	0.0104124	0.000918606	0.00485953	0.00984571	0.0165455
2519069	0.00474613	0.0211011	0.0442479	0.0768417	0.000586065	0.00323338	0.00675024	0.0120303	0.000817447	0.00432533	0.00876581	0.0147362
2618789	0.00624264	0.0276823	0.0578318	0.0998954	0.00107682	0.00593435	0.0123707	0.0219981	0.00133297	0.00704528	0.0142581	0.0239238
1246814	0.0114911	0.050492	0.104118	0.17654	0.0005612	0.00309638	0.0064647	0.0115227	0.000887129	0.00469333	0.00950981	0.0159828
5562585	0.00118526	0.00530241	0.0112185	0.0197343	0.0011284	0.00621789	0.0129597	0.0230402	0.0012658	0.00669123	0.013544	0.0227313
1651519	0.00648921	0.0287633	0.0600532	0.103641	0.000798484	0.00440321	0.00918657	0.0163566	0.00127986	0.00676532	0.0136935	0.022981
3515062	0.00825395	0.0364731	0.0758163	0.130027	0.000545783	0.00301142	0.00628762	0.0112079	0.000792193	0.00419193	0.00849605	0.014284
4383510	0.038131	0.159939	0.309149	0.479714	0.000719459	0.00396814	0.00828084	0.0147492	0.00153963	0.00813396	0.016452	0.0275842
3073809	0.00171333	0.00765775	0.0161803	0.028408	0.000486832	0.00268651	0.00561022	0.0100031	0.000662877	0.00350862	0.00711366	0.0119656
2058131	0.000814752	0.00364725	0.00772379	0.0136051	0.000480162	0.00264974	0.00553355	0.00986665	0.000570771	0.0030217	0.00612798	0.0103111
2605734	0.00106198	0.0047519	0.0100569	0.0176988	0.000280832	0.00155045	0.00323981	0.005782	0.000336371	0.00178167	0.00361552	0.00608884
3661435	0.00912944	0.0402803	0.0835482	0.142845	0.00180713	0.00994264	0.0206809	0.0366545	0.00245535	0.0129462	0.0261203	0.0436476
5958422	0.0172724	0.0751341	0.152738	0.253844	0.000518195	0.00285938	0.00597066	0.0106442	0.000892188	0.00472005	0.0095638	0.0160733
5603255	0.000740597	0.00331572	0.00702302	0.0123741	0.000263325	0.00145385	0.00303812	0.00542248	0.000341312	0.00180782	0.00366854	0.00617802
5703995	0.00672367	0.0297904	0.0621613	0.10719	0.000566478	0.00312546	0.00652531	0.0116305	0.00098255	0.00519709	0.0105278	0.0176875
2469536	0.000932248	0.00417236	0.00883322	0.0155527	0.000340678	0.0018806	0.00392898	0.00701003	0.000426606	0.00225918	0.00458339	0.00771626
1842400	0.0059474	0.0263866	0.0551656	0.0953905	0.000493086	0.00272098	0.0056821	0.0101309	0.000801417	0.00424065	0.00859458	0.0144492
2202156	0.000686434	0.00307352	0.0065109	0.011474	0.000340306	0.00187855	0.00392469	0.0070024	0.000447497	0.00236971	0.00480736	0.00809268
3261769	0.000964781	0.00431772	0.00914022	0.0160913	0.000252794	0.00139574	0.00291678	0.00520615	0.000372172	0.00197114	0.00399963	0.00673482
4217437	0.00710842	0.0314739	0.0656113	0.112984	0.000373995	0.00206436	0.00431246	0.00769309	0.00057752	0.00305739	0.00620023	0.0104324
4848806	0.00351422	0.0156577	0.0329346	0.0574487	0.000530088	0.00292492	0.00610731	0.0108872	0.000831506	0.00439959	0.00891596	0.0149879
5464220	0.00506659	0.0225133	0.0471714	0.0818246	0.000466392	0.00257383	0.00537525	0.00958498	0.000678111	0.00358914	0.0072766	0.012239
5932003	0.00119123	0.00532908	0.0112747	0.0198328	0.000457302	0.00252372	0.00527074	0.00939903	0.000529215	0.00280196	0.00568298	0.00956381
3770915	0.00263836	0.0117732	0.0248184	0.0434284	0.000577154	0.00318428	0.00664791	0.0118484	0.000728872	0.00385739	0.00781936	0.0131494
3770920	0.00599378	0.0265903	0.0555849	0.0960996	0.000416545	0.002299	0.00480202	0.00856475	0.000506885	0.00268386	0.00544378	0.00916202
1252900	0.00486775	0.0216372	0.0453584	0.0787358	0.000912012	0.00502796	0.0104864	0.0186614	0.00124098	0.00656039	0.0132801	0.0222904
4318743	0.00220009	0.009825	0.0207342	0.0363393	0.000511022	0.00281984	0.00588823	0.0104976	0.000645942	0.00341911	0.0069325	0.0116616
5329645	0.00190293	0.00850236	0.0179564	0.0315046	0.000485078	0.00267684	0.00559006	0.00996719	0.000641417	0.00339519	0.00688409	0.0115804
1031918	0.0154839	0.0675647	0.137956	0.230691	0.000574945	0.00317211	0.00662255	0.0118033	0.00116301	0.00614921	0.0124504	0.0209038
2900051	0.00119575	0.00534924	0.0113173	0.0199073	0.000510471	0.0028168	0.0058819	0.0104863	0.000617768	0.00327018	0.00663103	0.0111556
3496452	0.03686	0.154951	0.300416	0.468039	0.00127699	0.00703428	0.0146548	0.0260362	0.00229884	0.0121251	0.024474	0.0409201
4404986	0.00936074	0.0412842	0.0855813	0.146201	0.000820781	0.00452593	0.00944199	0.0168097	0.0011521	0.0060917	0.0123343	0.0207097
3043922	0.00428271	0.0190561	0.040006	0.0695909	0.000873068	0.00481368	0.0100407	0.0178713	0.00114019	0.00602888	0.0122075	0.0204977
2451292	0.000852019	0.00381382	0.00807579	0.0142232	0.000319906	0.00176602	0.00368982	0.00658396	0.000407191	0.00215646	0.00437522	0.00736632
4094288	0.00224226	0.0100126	0.0211279	0.0370236	0.00048495	0.00267613	0.00558859	0.00996456	0.000626218	0.00331485	0.00672146	0.0113074
4192613	0.0415207	0.173129	0.331965	0.509685	0.00110911	0.00611186	0.0127395	0.0226506	0.00209966	0.0110793	0.0223752	0.0374382
5050774	0.00153467	0.00686135	0.0145041	0.0254816	0.000314311	0.00173515	0.00362539	0.00646916	0.000437912	0.002319	0.00470461	0.00791999
4524813	0.00489912	0.0217755	0.0456446	0.0792238	0.000405119	0.002236	0.00467057	0.00833075	0.000650179	0.0034415	0.00697782	0.0117376
1998310	0.000616436	0.00276044	0.0058487	0.0103097	0.000247763	0.00136798	0.00285881	0.00510281	0.000270411	0.0014325	0.00290748	0.00489764
2320294	0.000742397	0.00332377	0.00704004	0.012404	0.000458268	0.00252905	0.00528185	0.00941878	0.000528413	0.00279771	0.00567438	0.00954936
3307810	0.00286128	0.012763	0.0268898	0.0470152	0.000359754	0.00198582	0.00414856	0.00740117	0.000481985	0.00255215	0.00517699	0.0087138
5340692	0.00373465	0.0166334	0.0349677	0.0609467	0.000405675	0.00223907	0.00467697	0.00834214	0.000631453	0.00334252	0.00677747	0.0114014
4131489	0.000330057	0.00147875	0.00313538	0.00553258	0.000212495	0.00117335	0.00245232	0.00437796	0.0002332	0.00123547	0.00250783	0.00422501
3328170	0.00140363	0.00627693	0.013273	0.0233299	0.000442446	0.00244182	0.00509991	0.00909501	0.000466953	0.00247264	0.0050159	0.00844313
4407651	0.0263416	0.112786	0.224264	0.361504	0.00074177	0.00409098	0.00853662	0.0152033	0.00118221	0.0062505	0.0126548	0.0212455
5796672	0.00139405	0.00623418	0.013183	0.0231724	0.000598661	0.00330278	0.00689486	0.0122873	0.0007728	0.00408948	0.00828885	0.0139367
5056597	0.000510776	0.00228771	0.00484838	0.00854967	0.000180841	0.000998634	0.00208737	0.00372696	0.000261055	0.00138297	0.00280701	0.00472856
2064667	0.00443343	0.0197216	0.0413875	0.071955	0.000600928	0.00331528	0.0069209	0.0123336	0.000781714	0.00413658	0.0083841	0.0140964
3077644	0.00281134	0.0125413	0.0264261	0.0462128	0.000425471	0.00234822	0.00490469	0.00874753	0.000574823	0.00304313	0.00617135	0.0103839
5187416	0.00325677	0.0145171	0.0305552	0.0533477	0.000503766	0.00277985	0.00580485	0.0103493	0.000701054	0.00371039	0.00752195	0.0126506
1805049	0.00743035	0.0328809	0.0684894	0.117805	0.000650114	0.00358623	0.00748543	0.0133367	0.00107608	0.00569065	0.0115247	0.0193557
2772413	0.0182291	0.0791635	0.160552	0.265959	0.000789133	0.00435173	0.00907943	0.0161665	0.00120488	0.00637004	0.012896	0.0216487
4798830	0.000715903	0.0032053	0.00678957	0.0119638	0.000409102	0.00225797	0.0047164	0.00841234	0.00049564	0.00262438	0.0053233	0.00895962
4888414	0.00417607	0.0185851	0.0390276	0.0679149	0.000563166	0.00310721	0.00648728	0.0115629	0.000824479	0.00436247	0.00884091	0.0148621
2853595	0.00324143	0.0144491	0.0304133	0.0531029	0.000427461	0.0023592	0.00492758	0.00878827	0.00054059	0.00286211	0.0058048	0.00976841
3974773	0.0103388	0.0455203	0.0941339	0.160259	0.00105961	0.00583973	0.0121741	0.0216502	0.0016247	0.00858182	0.0173539	0.0290871
1959910	0.00445513	0.0198174	0.0415862	0.0722949	0.000381458	0.00210552	0.00439835	0.00784603	0.000606524	0.00321073	0.0065107	0.0109536
2409138	0.0010366	0.00463854	0.00981758	0.0172793	0.000428846	0.00236683	0.00494351	0.00881662	0.000531634	0.00281475	0.00570888	0.00960732
4033106	0.00309992	0.0138217	0.029103	0.050841	0.000325251	0.0017955	0.00375137	0.00669361	0.000576437	0.00305166	0.00618864	0.010413
4884537	0.00363565	0.0161952	0.034055	0.0593771	0.00108034	0.00595369	0.0124109	0.0220692	0.00131255	0.00693767	0.0140411	0.0235615
4048213	0.00740746	0.0327809	0.0682851	0.117463	0.000410834	0.00226751	0.00473632	0.0084478	0.000749854	0.00396825	0.00804363	0.0135255
1021844	0.0497704	0.204558	0.384701	0.575985	0.00122908	0.00677109	0.0141085	0.0250711	0.0021104	0.0111357	0.0224885	0.0376263
3800343	0.0101817	0.0448407	0.0927646	0.158015	0.000749879	0.00413563	0.00862958	0.0153683	0.00119849	0.00633636	0.0128281	0.0215351
5453162	0.0010187	0.00455861	0.00964883	0.0169834	0.000275151	0.00151911	0.00317437	0.00566536	0.000347403	0.00184006	0.0037339	0.00628794
2230859	0.00586737	0.0260352	0.0544417	0.0941657	0.00042432	0.00234188	0.00489145	0.00872395	0.000630142	0.00333559	0.00676344	0.0113779
1772639	0.00696023	0.0308258	0.0642839	0.110757	0.000634702	0.00350133	0.00730856	0.0130225	0.00111265	0.0058836	0.0119142	0.0200073
2738050	0.0142291	0.0622252	0.127447	0.214045	0.000958417	0.00528324	0.0110173	0.019602	0.00190346	0.0100482	0.0203038	0.0339968
3229513	0.00730474	0.0323322	0.0673674	0.115927	0.000684458	0.00377539	0.00787944	0.0140365	0.000951189	0.00503155	0.0101933	0.0171276
2977034	0.006007	0.0266483	0.0557044	0.0963016	0.000651691	0.00359492	0.00750352	0.0133688	0.000963245	0.00509518	0.0103219	0.0173429
2348338	0.00819576	0.0362197	0.0753004	0.129169	0.000622656	0.00343498	0.00717031	0.0127768	0.00100582	0.00531989	0.0107759	0.0181028
3641808	0.00602422	0.0267239	0.05586	0.0965648	0.00121049	0.00666899	0.0138965	0.0246965	0.00202426	0.0106831	0.0215795	0.0361169
1336703	0.00156249	0.00698539	0.0147652	0.0259378	0.00047249	0.00260745	0.00544536	0.00970974	0.000639234	0.00338365	0.00686072	0.0115411
2306094	0.0152417	0.0665359	0.135936	0.227504	0.00116757	0.00643317	0.0134069	0.0238309	0.00174808	0.00923107	0.0186605	0.031263
2911576	0.00542902	0.0241085	0.0504681	0.0874297	0.000443042	0.0024451	0.00510677	0.0091072	0.000749967	0.00396885	0.00804485	0.0135276
1551588	0.00330834	0.0147457	0.0310322	0.0541706	0.000579888	0.00319935	0.00667932	0.0119042	0.000924632	0.00489135	0.00991001	0.0166532
2888150	0.00680639	0.0301525	0.062904	0.108439	0.000508897	0.00280813	0.00586381	0.0104542	0.000833186	0.00440846	0.00893389	0.0150179
4292722	0.000270256	0.00121095	0.00256795	0.0045323	0.00018508	0.00102203	0.00213624	0.00381415	0.000206221	0.00109261	0.002218	0.00373709
5008882	0.00255172	0.0113883	0.0240122	0.0420309	0.000506453	0.00279466	0.00583572	0.0104042	0.000719234	0.00380646	0.00771633	0.0129766
1402585	0.00346408	0.0154356	0.0324716	0.0566514	0.000768364	0.0042374	0.00884144	0.0157442	0.00101014	0.00534273	0.010822	0.01818
3962034	0.00697636	0.0308963	0.0644284	0.110999	0.00101529	0.00559605	0.0116676	0.0207537	0.0013525	0.00714819	0.0144656	0.0242703
5348626	0.00195659	0.0087413	0.0184585	0.0323794	0.000773737	0.00426698	0.00890301	0.0158535	0.000943728	0.00499216	0.0101137	0.0169943
2216612	0.00264759	0.0118142	0.0249041	0.043577	0.000404794	0.00223421	0.00466684	0.0083241	0.000527148	0.00279102	0.00566083	0.00952661
4483817	0.00930878	0.0410588	0.085125	0.145448	0.00089299	0.0049233	0.0102687	0.0182755	0.00133304	0.00704566	0.0142588	0.0239251
5037766	0.00509986	0.0226598	0.0474745	0.0823405	0.000674124	0.00371847	0.00776089	0.013826	0.00106843	0.00565028	0.0114432	0.0192193
4515298	0.00126473	0.00565713	0.0119666	0.0210442	0.000403404	0.00222654	0.00465085	0.00829563	0.000545396	0.00288752	0.00585627	0.00985485
5562915	0.00534011	0.0237174	0.0496603	0.0860577	0.000624013	0.00344245	0.00718588	0.0128045	0.000765983	0.00405347	0.00821601	0.0138146
4320397	0.00822386	0.0363421	0.0755496	0.129584	0.00051484	0.00284089	0.00593211	0.0105756	0.000855898	0.00452841	0.00917642	0.0154243
1442022	0.0264066	0.113051	0.224756	0.362219	0.000850661	0.00469038	0.00978417	0.0174165	0.00135565	0.0071648	0.0144991	0.0243262
3385120	0.00536935	0.023846	0.049926	0.086509	0.000784564	0.00432658	0.00902708	0.0160736	0.00111944	0.00591942	0.0119866	0.0201282
3503523	0.00287004	0.0128018	0.0269711	0.0471558	0.000501334	0.00276644	0.0057769	0.0102996	0.000668649	0.00353913	0.0071754	0.0120692
4655318	0.0025124	0.0112136	0.0236461	0.041396	0.000450262	0.00248491	0.0051898	0.00925497	0.000681829	0.00360879	0.00731637	0.0123057
3538995	0.000395255	0.00177066	0.00375368	0.00662205	0.000234769	0.00129627	0.00270906	0.0048358	0.000252899	0.00133978	0.00271942	0.00458115
4109947	0.00243188	0.0108557	0.0228961	0.0400947	0.000272455	0.00150423	0.00314331	0.00560999	0.000421857	0.00223406	0.00453248	0.00763068
1022911	0.000636529	0.00285032	0.00603883	0.010644	0.000493413	0.00272278	0.00568587	0.0101376	0.000616584	0.00326392	0.00661836	0.0111344
1417534	0.0198762	0.0860688	0.173854	0.286383	0.000503917	0.00278068	0.00580658	0.0103524	0.000918201	0.00485739	0.0098414	0.0165383
4577335	0.00368912	0.0164319	0.034548	0.0602251	0.000458033	0.00252775	0.00527914	0.00941397	0.000580018	0.00307059	0.00622697	0.0104773
4334915	0.00574899	0.0255152	0.0533701	0.0923513	0.000970559	0.00535002	0.0111562	0.019848	0.00146703	0.00775163	0.0156818	0.0262998
4387448	0.00269219	0.0120123	0.0253189	0.0442956	0.000510617	0.00281761	0.00588358	0.0104893	0.000826909	0.00437531	0.00886687	0.0149056
1981875	0.00787787	0.0348341	0.0724771	0.124466	0.000585647	0.00323108	0.00674544	0.0120218	0.000916717	0.00484956	0.00982556	0.0165117
2595588	0.0138142	0.0604546	0.123947	0.208467	0.000571311	0.00315209	0.00658082	0.0117291	0.000917835	0.00485546	0.00983749	0.0165317
3739479	0.00218838	0.00977291	0.0206249	0.0361493	0.00043604	0.0024065	0.00502625	0.00896389	0.000639086	0.00338287	0.00685914	0.0115385
1632795	0.0113545	0.0499036	0.102939	0.174625	0.000488911	0.00269797	0.00563412	0.0100456	0.000763965	0.00404281	0.00819444	0.0137784
1395755	0.00309768	0.0138118	0.0290822	0.0508051	0.000634105	0.00349804	0.00730171	0.0130103	0.000938882	0.00496657	0.010062	0.0169077
3486160	0.0106025	0.0466596	0.096427	0.164011	0.000601784	0.00331999	0.00693072	0.0123511	0.000991419	0.0052439	0.0106224	0.0178458
2896566	0.0100017	0.0440617	0.0911939	0.155438	0.000657159	0.00362504	0.00756626	0.0134803	0.00105571	0.00558319	0.0113077	0.0189927
5665326	0.00601965	0.0267038	0.0558187	0.0964949	0.000868645	0.00478935	0.00999008	0.0177816	0.0012453	0.00658314	0.013326	0.0223671
2705774	0.00265023	0.0118259	0.0249288	0.0436197	0.0003966	0.00218902	0.00457257	0.00815625	0.000655368	0.00346893	0.00703333	0.0118308
4398143	0.000366933	0.00164386	0.00348513	0.00614891	0.000268441	0.00148208	0.00309706	0.00552755	0.000329937	0.00174761	0.00354647	0.0059727
1242251	0.00400062	0.0178097	0.0374157	0.065151	0.00108711	0.00599091	0.0124882	0.0222061	0.00157004	0.00829405	0.0167744	0.0281216
5334345	0.00167051	0.00746692	0.0157788	0.0277074	0.000308305	0.00170202	0.00355624	0.00634593	0.000452329	0.00239527	0.00485916	0.00817973
1901483	0.00131955	0.00590181	0.0124824	0.021947	0.000463334	0.00255697	0.00534009	0.00952243	0.000622402	0.00329467	0.00668062	0.0112389
2626472	0.00270227	0.012057	0.0254126	0.0444579	0.000414613	0.00228835	0.0047798	0.0085252	0.000562839	0.00297976	0.00604305	0.0101685
3892482	0.00770067	0.0340611	0.0708999	0.121835	0.000705172	0.00388946	0.008117	0.0144583	0.00110843	0.00586131	0.0118692	0.019932
4118639	0.00122711	0.00548925	0.0116126	0.0204244	0.000443109	0.00244547	0.00510754	0.00910858	0.000560693	0.00296841	0.00602007	0.0101299
2621036	0.00338143	0.0150695	0.0317079	0.0553355	0.00059668	0.00329187	0.00687212	0.0122469	0.000785338	0.00415572	0.00842282	0.0141613
1721725	0.00362902	0.0161659	0.0339939	0.059272	0.000328834	0.00181527	0.00379262	0.00676711	0.000506727	0.00268302	0.00544208	0.00915917
4097408	0.00677073	0.0299964	0.0625838	0.1079	0.000735246	0.00405507	0.00846184	0.0150705	0.00106311	0.00562224	0.0113865	0.0191246
4129138	0.0654159	0.261609	0.474591	0.679221	0.000852794	0.00470212	0.00980859	0.0174598	0.00200148	0.0105634	0.0213391	0.0357174
1961633	0.00087227	0.00390434	0.00826703	0.014559	0.000612995	0.00338175	0.00705942	0.0125798	0.00074888	0.00396311	0.00803323	0.0135081
5755172	0.00505923	0.0224809	0.0471043	0.0817104	0.000721672	0.00398032	0.00830621	0.0147943	0.00106741	0.00564492	0.0114323	0.0192012
1629809	0.00129828	0.00580686	0.0122823	0.0215967	0.000302514	0.00167007	0.00348954	0.00622707	0.000367675	0.00194735	0.00395139	0.0066537
2116777	0.00138329	0.00618616	0.0130818	0.0229954	0.000338506	0.00186862	0.00390397	0.00696549	0.000387589	0.00205273	0.00416499	0.00701288
3064405	0.00189928	0.00848611	0.0179222	0.0314451	0.000456466	0.00251911	0.00526113	0.00938192	0.000590908	0.00312817	0.00634355	0.0106731
3088879	0.00435668	0.0193828	0.0406842	0.0707518	0.00042159	0.00232682	0.00486005	0.00866806	0.000542428	0.00287183	0.00582448	0.00980147
4500001	0.00280796	0.0125263	0.0263947	0.0461584	0.000384174	0.0021205	0.0044296	0.00790168	0.000524281	0.00277586	0.00563012	0.00947503
4553036	0.00921247	0.0406408	0.0842785	0.144051	0.000772457	0.00425993	0.00888835	0.0158275	0.00145574	0.00769216	0.015562	0.0260999
4877827	0.0106223	0.0467453	0.0965992	0.164292	0.00132825	0.00731579	0.0152389	0.0270677	0.00179915	0.0094997	0.0192008	0.0321623
5541837	0.000333935	0.00149612	0.00317217	0.00559742	0.000188514	0.00104099	0.00217585	0.0038848	0.000250721	0.00132825	0.00269603	0.00454177
1921058	0.0314032	0.133275	0.261788	0.415053	0.00118802	0.00654554	0.0136402	0.0242434	0.00171983	0.00908244	0.0183614	0.0307652
4088578	0.00106854	0.00478121	0.0101187	0.0178073	0.000508746	0.0028073	0.00586208	0.0104511	0.000575689	0.00304771	0.00618063	0.0103995
4706468	0.00551575	0.02449	0.0512555	0.0887662	0.000514282	0.00283781	0.00592569	0.0105642	0.000898431	0.00475301	0.00963043	0.0161849
5941017	0.00253911	0.0113323	0.0238948	0.0418273	0.000530985	0.00292987	0.00611761	0.0109055	0.000702364	0.00371731	0.00753596	0.0126741
1963864	0.0103251	0.0454609	0.0940142	0.160063	0.000368053	0.00203159	0.00424408	0.00757129	0.000636332	0.00336831	0.00682968	0.011489
5242235	0.00217392	0.00970855	0.0204898	0.0359144	0.00103861	0.00572427	0.0119341	0.0212255	0.00127151	0.00672131	0.0136047	0.0228327
5655237	0.00525395	0.0233382	0.0488769	0.0847262	0.000271673	0.00149992	0.0031343	0.00559394	0.000439766	0.00232881	0.00472448	0.0079534
2530240	0.00340521	0.0151749	0.0319278	0.0557144	0.000573352	0.00316334	0.00660426	0.0117708	0.000810846	0.00429046	0.00869531	0.0146181
2188592	0.000665714	0.00298085	0.00631492	0.0111295	0.000517236	0.00285409	0.00595964	0.0106246	0.000588974	0.00311795	0.00632285	0.0106383
2217844	0.00252838	0.0112846	0.0237949	0.041654	0.000412453	0.00227644	0.00475495	0.00848096	0.00066391	0.00351408	0.00712471	0.0119841
2292151	0.00104245	0.0046647	0.00987282	0.0173761	0.000517343	0.00285468	0.00596087	0.0106268	0.000697226	0.00369016	0.00748102	0.0125819
3714477	0.0049598	0.0220429	0.046198	0.0801669	0.000979881	0.0054013	0.0112628	0.0200368	0.00136058	0.00719076	0.0145514	0.0244135
5312518	0.00212331	0.0094834	0.0200172	0.0350924	0.000378202	0.00208756	0.00436088	0.0077793	0.000483581	0.00256059	0.00519409	0.00874254
3094425	0.000976857	0.00437168	0.00925415	0.0162912	0.000356576	0.00196829	0.00411198	0.00733602	0.000480019	0.00254175	0.00515591	0.0086784
1839554	0.00243508	0.0108699	0.0229259	0.0401463	0.000305245	0.00168514	0.00352099	0.00628313	0.000402607	0.0021322	0.00432607	0.00728369
4040167	0.00747348	0.0330693	0.0688744	0.118449	0.000767097	0.00423042	0.00882692	0.0157185	0.00102592	0.00542596	0.0109901	0.0184614
5098427	0.00222396	0.0099312	0.0209571	0.0367267	0.000498234	0.00274936	0.00574127	0.0102362	0.000800259	0.00423454	0.00858221	0.0144285
2583018	0.00302944	0.0135091	0.0284498	0.0497126	0.000545402	0.00300932	0.00628323	0.0112001	0.000833822	0.00441182	0.00894069	0.0150293
4184609	0.00425154	0.0189185	0.0397201	0.0691013	0.000439403	0.00242504	0.00506492	0.00903271	0.000677436	0.00358557	0.00726938	0.0122269
3488555	0.00161804	0.00723303	0.0152866	0.0268482	0.000416172	0.00229695	0.00479772	0.00855711	0.000613374	0.00324695	0.00658401	0.0110767
5106299	0.00272211	0.0121451	0.025597	0.0447774	0.000350525	0.00193491	0.00404233	0.00721195	0.000518449	0.00274501	0.00556765	0.0093701
3591936	0.00567633	0.0251959	0.0527118	0.0912358	0.000652736	0.00360067	0.00751551	0.0133901	0.000972416	0.00514359	0.0104197	0.0175066
2167947	0.00342533	0.015264	0.0321136	0.0560346	0.000497289	0.00274415	0.00573041	0.0102169	0.000678883	0.00359322	0.00728486	0.0122528
2477147	0.000785283	0.00351551	0.00744536	0.0131161	0.000299708	0.00165459	0.00345723	0.00616949	0.000360601	0.00190991	0.00387549	0.00652608
4043085	0.00784283	0.0346813	0.0721654	0.123947	0.000733932	0.00404783	0.00844678	0.0150438	0.00110429	0.00583951	0.0118252	0.0198584
5199543	0.00103938	0.00465097	0.00984383	0.0173253	0.000470771	0.00259797	0.00542559	0.00967457	0.00067597	0.00357783	0.0072537	0.0122006
1169874	0.00163241	0.0072971	0.0154214	0.0270836	0.000341198	0.00188347	0.00393497	0.0070207	0.000452435	0.00239583	0.00486029	0.00818164
1226691	0.00310608	0.013849	0.0291601	0.0509397	0.000933843	0.00514806	0.0107362	0.019104	0.00128155	0.00677426	0.0137115	0.0230111
4942667	0.00312531	0.0139343	0.0293382	0.0512473	0.000482949	0.0026651	0.00556558	0.00992364	0.000731278	0.0038701	0.00784508	0.0131926
1214230	0.00292931	0.0130649	0.0275212	0.0481073	0.000652842	0.00360126	0.00751673	0.0133923	0.00101812	0.00538484	0.0109071	0.0183224
5219070	0.00110312	0.00493565	0.0104447	0.0183786	0.000294062	0.00162344	0.0033922	0.0060536	0.000361113	0.00191262	0.00388099	0.00653532
1960204	0.00564244	0.0250469	0.0524047	0.0907152	0.000534639	0.00295	0.00615959	0.0109802	0.000793482	0.00419874	0.00850982	0.0143071
4077973	0.00103246	0.00462008	0.00977861	0.017211	0.00041681	0.00230047	0.00480507	0.00857019	0.000578099	0.00306045	0.00620643	0.0104428
3685399	0.00342593	0.0152666	0.0321192	0.0560442	0.000468757	0.00258687	0.00540245	0.00963338	0.000681469	0.00360689	0.00731251	0.0122992
1545718	0.00670492	0.0297083	0.0619928	0.106907	0.00104076	0.00573606	0.0119586	0.0212688	0.00158979	0.00839804	0.0169838	0.0284706
2191344	0.00370624	0.0165077	0.0347058	0.0604965	0.000594402	0.00327932	0.00684597	0.0122004	0.000886921	0.00469223	0.00950759	0.0159791
5627095	0.000370175	0.00165837	0.00351587	0.00620308	0.000201082	0.00111036	0.00232075	0.00414328	0.000243206	0.00128846	0.00261531	0.00440592
5323710	0.0112127	0.0492927	0.101715	0.172634	0.000803622	0.00443149	0.00924543	0.016461	0.00129176	0.00682808	0.01382	0.0231924
5472151	0.00287842	0.012839	0.0270489	0.0472905	0.000361438	0.00199511	0.00416795	0.0074357	0.000464617	0.00246028	0.00499086	0.00840106
3662734	0.00654563	0.0290105	0.0605609	0.104497	0.000758746	0.00418445	0.00873122	0.0155486	0.0013072	0.00690944	0.0139841	0.0234664
2377544	0.0124605	0.0546591	0.11244	0.190007	0.000584895	0.00322694	0.00673681	0.0120064	0.000977122	0.00516844	0.0104699	0.0175906
4746916	0.00261452	0.0116673	0.0245965	0.0430439	0.000574869	0.0031717	0.00662168	0.0118018	0.000795854	0.00421127	0.00853515	0.0143496
2328275	0.00631144	0.027984	0.0584521	0.100942	0.000614548	0.00339031	0.00707725	0.0126115	0.000814018	0.00430722	0.00872918	0.0146748
5719953	0.00339025	0.0151086	0.0317895	0.0554761	0.000586815	0.00323751	0.00675885	0.0120456	0.000859572	0.00454781	0.00921563	0.01549
1474641	0.0234939	0.101094	0.20241	0.329383	0.000509029	0.00280885	0.00586533	0.0104569	0.000878603	0.00464831	0.0094188	0.0158304
2474084	0.00423197	0.018832	0.0395405	0.0687937	0.00043061	0.00237655	0.00496379	0.00885272	0.000622682	0.00329616	0.00668362	0.0112439
4318155	0.00355364	0.0158322	0.0332984	0.0580751	0.000542677	0.0029943	0.00625193	0.0111444	0.00077947	0.00412472	0.00836012	0.0140562
4790209	0.00277554	0.0123824	0.0260935	0.045637	0.000493268	0.00272198	0.0056842	0.0101347	0.000732316	0.00387559	0.00785618	0.0132112
3773052	0.0386888	0.16212	0.312951	0.484761	0.000700315	0.00386271	0.0080613	0.0143594	0.00119901	0.00633906	0.0128335	0.0215442
5220468	0.00437347	0.0194569	0.0408381	0.0710152	0.000527484	0.00291057	0.00607738	0.010834	0.00086406	0.00457151	0.00926355	0.0155703
5230634	0.00226126	0.0100971	0.0213052	0.0373317	0.000597372	0.00329568	0.00688007	0.0122611	0.00083673	0.00442718	0.00897174	0.0150813
1156475	0.0182396	0.0792076	0.160638	0.266091	0.000609528	0.00336265	0.00701962	0.0125091	0.000840932	0.00444937	0.00901661	0.0151565
5572307	0.00346363	0.0154336	0.0324674	0.0566441	0.000678734	0.00374387	0.00781378	0.0139199	0.000857588	0.00453733	0.00919446	0.0154545
2189273	0.00137567	0.00615221	0.0130102	0.0228703	0.000296918	0.0016392	0.0034251	0.00611223	0.000396478	0.00209977	0.00426034	0.00717318
5704285	0.00885514	0.0390887	0.081132	0.138848	0.000753489	0.00415551	0.00867096	0.0154417	0.00105342	0.00557107	0.0112832	0.0189517
2733658	0.00109089	0.00488102	0.0103294	0.0181765	0.000285798	0.00157785	0.00329701	0.00588395	0.000317846	0.00168361	0.00341671	0.00575441
2197554	0.00467809	0.0208011	0.0436262	0.0757805	0.000621791	0.00343021	0.00716038	0.0127592	0.000837493	0.0044312	0.00897989	0.015095
4058366	0.00402252	0.0179065	0.037617	0.0654964	0.000479449	0.00264581	0.00552535	0.00985206	0.000780599	0.00413069	0.00837218	0.0140764
4346503	0.0014081	0.00629689	0.0133151	0.0234034	0.000368934	0.00203645	0.00425422	0.00758935	0.000550964	0.00291697	0.00591589	0.00995498
5055049	0.00159829	0.00714499	0.0151012	0.0265246	0.000636449	0.00351096	0.00732861	0.0130581	0.000758816	0.00401561	0.00813942	0.0136861
5980354	0.00927477	0.0409112	0.0848261	0.144955	0.00104909	0.00578188	0.0120539	0.0214374	0.00157415	0.0083157	0.016818	0.0281943
1362698	0.0106615	0.0469144	0.0969393	0.164848	0.00110597	0.00609459	0.0127036	0.0225871	0.00173821	0.00917914	0.018556	0.0310891
3408893	0.00240152	0.0107208	0.0226132	0.0396035	0.000770289	0.00424799	0.0088635	0.0157834	0.000907918	0.0048031	0.00973167	0.0163545
4377552	0.00287876	0.0128406	0.0270521	0.0472959	0.000581151	0.00320631	0.00669382	0.01193	0.000801743	0.00424238	0.00859807	0.0144551
1833030	0.00561159	0.0249113	0.0521249	0.0902408	0.00106356	0.00586144	0.0122192	0.02173	0.00148068	0.00782348	0.0158266	0.0265413
2919202	0.000950584	0.00425429	0.00900626	0.0158563	0.000337079	0.00186075	0.00388754	0.00693622	0.000487838	0.00258311	0.0052397	0.00881917
3409989	0.0121155	0.0531779	0.109487	0.185239	0.000463581	0.00255833	0.00534293	0.00952747	0.000946012	0.00500422	0.0101381	0.0170351
5293143	0.00305813	0.0136364	0.0287158	0.0501721	0.000644372	0.0035546	0.00741954	0.0132196	0.000974811	0.00515624	0.0104453	0.0175494
6002857	0.0364535	0.153351	0.297602	0.464253	0.000876911	0.00483483	0.0100847	0.0179493	0.00149638	0.00790617	0.0159932	0.0268191
1242381	0.000858627	0.00384336	0.0081382	0.0143328	0.000277216	0.0015305	0.00319816	0.00570776	0.000334488	0.0017717	0.00359531	0.00605485
5457611	0.00206957	0.00924422	0.019515	0.0342186	0.000489891	0.00270337	0.00564538	0.0100656	0.000603375	0.00319409	0.006477	0.0108971
1587686	0.00527525	0.0234319	0.0490706	0.0850554	0.00101693	0.00560506	0.0116864	0.0207868	0.00126445	0.00668411	0.0135297	0.0227074
3331892	0.00151059	0.00675398	0.014278	0.0250865	0.000497501	0.00274531	0.00573284	0.0102212	0.000582149	0.00308186	0.00624979	0.0105156
4073619	0.00630459	0.0279539	0.0583903	0.100838	0.000392931	0.00216879	0.00453035	0.00808109	0.000692054	0.00366283	0.00742572	0.0124892
3055760	0.00292339	0.0130386	0.0274662	0.0480123	0.000753165	0.00415372	0.00866725	0.0154351	0.00103006	0.00544785	0.0110343	0.0185353
4429044	0.000590813	0.00264581	0.0056062	0.00988312	0.000345205	0.00190557	0.0039811	0.00710288	0.000388309	0.00205654	0.00417272	0.00702587
3734483	0.00953121	0.0420235	0.0870771	0.148667	0.000966584	0.00532816	0.0111107	0.0197674	0.00159644	0.00843307	0.0170544	0.0285882
4187969	0.00135335	0.00605261	0.0128003	0.0225031	0.000485413	0.00267869	0.00559391	0.00997404	0.000582857	0.00308561	0.00625737	0.0105284
4250351	0.00056356	0.00252389	0.00534822	0.00942927	0.000235252	0.00129894	0.00271463	0.00484573	0.000292477	0.00154932	0.00314439	0.00529628
5871613	0.0148423	0.0648374	0.132597	0.222222	0.00120242	0.00662465	0.0138045	0.0245338	0.0019875	0.01049	0.0211915	0.0354723
5998366	0.0029722	0.0132552	0.0279191	0.0487953	0.00031114	0.00171766	0.00358888	0.0064041	0.000409638	0.0021694	0.00440146	0.00741043
1304124	0.00250466	0.0111792	0.023574	0.0412709	0.000468226	0.00258394	0.00539634	0.00962251	0.000658083	0.00348328	0.00706237	0.0118795
3100518	0.00108181	0.00484046	0.0102438	0.0180265	0.000393774	0.00217344	0.00454006	0.00809837	0.000490008	0.00259459	0.00526296	0.00885824
3230469	0.00186038	0.00831285	0.017558	0.0308105	0.000430059	0.00237352	0.00495745	0.00884145	0.000497703	0.00263529	0.0053454	0.00899676
5473328	0.00100501	0.00449747	0.00951975	0.016757	0.000285482	0.00157611	0.00329338	0.00587748	0.000371638	0.00196832	0.0039939	0.00672519
4529757	0.0195968	0.0849001	0.171611	0.282956	0.000667829	0.0036838	0.00768868	0.0136977	0.00101447	0.00536557	0.0108681	0.0182572
2804158	0.00602895	0.0267446	0.0559027	0.0966369	0.000970759	0.00535112	0.0111585	0.019852	0.0014662	0.00774723	0.015673	0.026285
3016502	0.00101943	0.00456188	0.00965575	0.0169955	0.000287053	0.00158478	0.00331147	0.00590973	0.000431302	0.00228403	0.00463375	0.00780089
3741705	0.00670993	0.0297302	0.0620378	0.106982	0.000630158	0.0034763	0.00725641	0.0129298	0.000967761	0.00511903	0.0103701	0.0174235
5530323	0.00784099	0.0346733	0.072149	0.123919	0.000507983	0.00280309	0.00585332	0.0104355	0.000769875	0.00407403	0.00825759	0.0138843
3106771	0.00476169	0.0211697	0.04439	0.0770842	0.00114081	0.00628608	0.0131014	0.0232907	0.00150633	0.00795858	0.0160988	0.0269952
5702938	0.00244648	0.0109206	0.0230322	0.0403308	0.000407708	0.00225028	0.00470036	0.00838378	0.00051084	0.00270477	0.00548615	0.00923319
2090683	0.00166778	0.00745475	0.0157532	0.0276627	0.000473666	0.00261393	0.00545887	0.00973378	0.000618046	0.00327165	0.006634	0.0111606
5315632	0.00250895	0.0111983	0.023614	0.0413403	0.000564189	0.00311284	0.00649902	0.0115837	0.000777898	0.00411642	0.00834332	0.014028
5622703	0.00687098	0.0304352	0.0634836	0.109413	0.000831456	0.00458469	0.00956425	0.0170265	0.00128343	0.00678416	0.0137315	0.0230445
4280057	0.00246797	0.0110161	0.0232323	0.0406781	0.000824349	0.00454557	0.00948285	0.0168821	0.000865107	0.00457704	0.00927473	0.015589
4517482	0.0179006	0.0777813	0.157876	0.261819	0.000682077	0.00376228	0.00785212	0.013988	0.00104172	0.00550934	0.0111585	0.0187431
4747664	0.00176107	0.00787048	0.0166278	0.0291886	0.000271546	0.00149921	0.00313283	0.00559132	0.000384319	0.00203543	0.00412993	0.00695392
1385701	0.00195397	0.00872962	0.018434	0.0323366	0.000361179	0.00199368	0.00416496	0.00743038	0.000432521	0.00229048	0.00464681	0.00782286
2774480	0.000229447	0.00102817	0.00218057	0.00384917	0.00026036	0.00143749	0.00300396	0.00536159	0.000350601	0.00185699	0.00376821	0.00634565
2910739	0.00208802	0.00932635	0.0196874	0.0345187	0.000367643	0.00202933	0.00423935	0.00756288	0.000538127	0.00284908	0.00577842	0.00972412
3211143	0.00243037	0.010849	0.022882	0.0400701	0.000263626	0.00145551	0.00304158	0.00542866	0.000347927	0.00184283	0.00373952	0.00629739
4641958	0.00201771	0.00901342	0.0190302	0.0333748	0.000501813	0.00276908	0.0057824	0.0103094	0.000710917	0.00376251	0.00762741	0.0128275
2110089	0.00151182	0.00675947	0.0142895	0.0251067	0.000333357	0.00184022	0.0038447	0.00685989	0.000440267	0.00233146	0.00472986	0.00796243
2577587	0.00027608	0.00123703	0.00262322	0.00462975	0.000236249	0.00130444	0.00272612	0.00486622	0.000316308	0.00167547	0.0034002	0.00572665
3184209	0.00122359	0.0054735	0.0115794	0.0203662	0.000304384	0.00168039	0.00351108	0.00626545	0.000359188	0.00190244	0.00386035	0.0065006
4091102	0.0014877	0.00665189	0.014063	0.0247108	0.000294496	0.00162584	0.00339719	0.0060625	0.000496549	0.00262919	0.00533304	0.00897599
4330972	0.00167648	0.00749355	0.0158348	0.0278052	0.00044452	0.00245325	0.00512376	0.00913745	0.000564369	0.00298785	0.00605943	0.010196
4612217	0.00038869	0.00174127	0.00369144	0.0065124	0.000323465	0.00178565	0.00373081	0.00665698	0.000372448	0.00197261	0.00400259	0.00673981
5290488	0.0382074	0.160238	0.309671	0.480408	0.000728965	0.00402048	0.00838983	0.0149427	0.00122656	0.00648437	0.0131267	0.0220341
5583652	0.0056897	0.0252547	0.052833	0.0914412	0.00081587	0.0044989	0.00938574	0.0167099	0.00116064	0.0061367	0.0124251	0.0208616
2100343	0.00439703	0.0195609	0.041054	0.0713845	0.000529754	0.00292308	0.00610347	0.0108804	0.000675701	0.0035764	0.00725083	0.0121957
3011375	0.00089298	0.00399689	0.00846257	0.0149022	0.000315911	0.00174398	0.00364383	0.006502	0.000397755	0.00210653	0.00427403	0.00719619
5256760	0.00705327	0.0312328	0.0651175	0.112156	0.000961434	0.00529983	0.0110518	0.0196631	0.00142791	0.00754552	0.0152665	0.025607
3557210	0.00230661	0.0102988	0.0217283	0.0380668	0.000295924	0.00163372	0.00341365	0.00609182	0.00043267	0.00229127	0.00464842	0.00782555
3179039	0.00170627	0.00762627	0.0161141	0.0282925	0.000299785	0.00165502	0.00345812	0.00617108	0.000400927	0.00212331	0.00430805	0.0072534
3271128	0.00439323	0.0195442	0.0410192	0.071325	0.000859742	0.00474035	0.00988815	0.0176009	0.00130198	0.00688196	0.0139287	0.0233739
4116481	0.00354909	0.015812	0.0332564	0.0580028	0.000891971	0.0049177	0.0102571	0.0182549	0.0013466	0.00711712	0.0144029	0.0241657
1199101	0.00486578	0.0216286	0.0453404	0.0787051	0.000839012	0.00462627	0.00965078	0.0171799	0.00121148	0.00640482	0.0129662	0.0217659
3691078	0.00881408	0.0389103	0.0807698	0.138249	0.000561314	0.003097	0.006466	0.011525	0.000904108	0.00478298	0.00969101	0.0162864
5510403	0.00764836	0.0338328	0.0704339	0.121056	0.00056215	0.00310161	0.00647561	0.0115421	0.000801441	0.00424078	0.00859484	0.0144497
5038848	0.00182385	0.00815016	0.017216	0.0302143	0.000495432	0.00273391	0.00570907	0.0101789	0.000632995	0.00335068	0.00679397	0.0114291
5258453	0.000949537	0.00424962	0.00899638	0.015839	0.000342797	0.00189229	0.00395338	0.0070535	0.000347576	0.00184097	0.00373575	0.00629106
5258994	0.00228856	0.0102185	0.0215599	0.0377743	0.000293276	0.00161911	0.00338315	0.00603747	0.00043751	0.00231687	0.0047003	0.00791275
1376437	0.00531652	0.0236135	0.0494458	0.0856932	0.000703677	0.00388123	0.00809986	0.0144279	0.00117156	0.0061943	0.0125414	0.0210559
3757657	0.00119858	0.00536188	0.0113439	0.019954	0.000393224	0.00217041	0.00453373	0.00808709	0.000496913	0.00263111	0.00533693	0.00898253
5231343	0.00396064	0.017633	0.0370481	0.0645202	0.000415041	0.00229071	0.00478472	0.00853396	0.000719746	0.00380917	0.0077218	0.0129858
1479287	0.00040208	0.00180121	0.00381839	0.00673603	0.000211546	0.00116811	0.00244139	0.00435845	0.000234887	0.0012444	0.00252595	0.00425551
3321733	0.00233749	0.0104361	0.0220162	0.038567	0.000983243	0.00541979	0.0113012	0.0201049	0.00113517	0.00600238	0.012154	0.0204083
5703238	0.00124292	0.0055598	0.0117613	0.0206849	0.00061985	0.00341952	0.00713811	0.0127196	0.000831966	0.00440201	0.00892087	0.0149961
3648349	0.000536565	0.0024031	0.00509262	0.00897951	0.000230792	0.00127433	0.00266322	0.00475407	0.000296994	0.00157324	0.00319289	0.00537788
2680660	0.00493596	0.0219378	0.0459806	0.0797965	0.000541323	0.00298684	0.00623638	0.0111168	0.000805841	0.00426403	0.00864185	0.0145284
5525924	0.00384847	0.0171369	0.036016	0.0627481	0.000510684	0.00281798	0.00588435	0.0104907	0.000766516	0.00405628	0.0082217	0.0138241
5980481	0.000502698	0.00225156	0.00477187	0.008415	0.000248323	0.00137107	0.00286526	0.00511431	0.000287873	0.00152495	0.00309497	0.00521312
1228734	0.000832516	0.00372665	0.00789159	0.0138998	0.000349019	0.00192661	0.004025	0.00718109	0.000456366	0.00241663	0.00490242	0.00825245
1556221	0.000954504	0.00427181	0.00904325	0.0159212	0.000583092	0.003217	0.0067161	0.0119696	0.000789167	0.00417594	0.00846372	0.0142299
1826897	0.0041538	0.0184867	0.0388231	0.0675645	0.000461895	0.00254904	0.00532354	0.00949298	0.000692502	0.0036652	0.00743051	0.0124972
1490118	0.0153096	0.0668242	0.136502	0.228398	0.000714066	0.00393844	0.008219	0.0146394	0.0011473	0.00606638	0.0122832	0.0206243
4507340	0.000843065	0.0037738	0.00799123	0.0140748	0.000316305	0.00174615	0.00364836	0.00651008	0.00044717	0.00236798	0.00480385	0.00808679
5770542	0.0230798	0.0993839	0.199187	0.324587	0.000837181	0.0046162	0.00962982	0.0171428	0.00132014	0.00697768	0.0141217	0.0236962
3510459	0.0143913	0.0629165	0.128811	0.216215	0.000436012	0.00240634	0.00502592	0.0089633	0.000670028	0.00354642	0.00719015	0.0120939
1030171	0.0012838	0.00574226	0.0121461	0.0213584	0.000361885	0.00199757	0.00417309	0.00744485	0.000488345	0.00258579	0.00524513	0.0088283
1650599	0.000762083	0.00341179	0.00722611	0.0127309	0.000228077	0.00125934	0.00263193	0.00469826	0.000312283	0.00165417	0.003357	0.00565398
1931486	0.00272458	0.0121561	0.02562	0.0448172	0.00033425	0.00184514	0.00385498	0.00687821	0.000447069	0.00236745	0.00480278	0.00808498
2874258	0.0147555	0.0644678	0.131869	0.221068	0.00125158	0.00689471	0.0143651	0.0255245	0.00175269	0.00925534	0.0187093	0.0313443
4512507	0.00234597	0.0104738	0.0220954	0.0387044	0.00106009	0.00584236	0.0121795	0.0216598	0.00123939	0.00655201	0.0132632	0.0222622
4923074	0.00259227	0.0115685	0.0243895	0.0426851	0.000331496	0.00182995	0.00382327	0.00682171	0.000503991	0.00266855	0.00541277	0.00910993
5093229	0.000532025	0.00238279	0.00504963	0.00890386	0.000266621	0.00147204	0.00307609	0.00549017	0.000291801	0.00154574	0.00313714	0.00528407
3209822	0.00269915	0.0120432	0.0253836	0.0444077	0.000869455	0.0047938	0.00999935	0.017798	0.00122118	0.006456	0.0130695	0.0219385
3586045	0.00104574	0.00467939	0.00990383	0.0174305	0.000391435	0.00216054	0.00451314	0.00805043	0.000495792	0.00262518	0.00532492	0.00896235
4129517	0.000811771	0.00363392	0.00769563	0.0135557	0.000455839	0.00251565	0.00525391	0.00936907	0.000572599	0.00303137	0.00614754	0.010344
4394127	0.00168108	0.00751404	0.0158779	0.0278805	0.000427709	0.00236056	0.00493043	0.00879334	0.0005539	0.00293249	0.00594733	0.0100078
4826024	0.00246576	0.0110063	0.0232117	0.0406424	0.000591241	0.0032619	0.00680967	0.0121359	0.000853738	0.004517	0.00915335	0.0153856
2227895	0.0421649	0.175617	0.336224	0.515195	0.0010515	0.00579512	0.0120814	0.0214861	0.00174004	0.00918879	0.0185754	0.0311214
2346779	0.00195136	0.008718	0.0184095	0.0322941	0.000605188	0.00333874	0.0069698	0.0124205	0.000808877	0.00428006	0.00867427	0.0145828
3589662	0.00111893	0.00500624	0.0105936	0.0186396	0.000316369	0.00174651	0.0036491	0.00651139	0.00048289	0.00255694	0.00518669	0.0087301
5927987	0.00164586	0.00735706	0.0155476	0.0273039	0.000715563	0.00394668	0.00823617	0.0146699	0.000931034	0.00492515	0.00997832	0.0167676
4800406	0.0117795	0.0517333	0.106601	0.180569	0.000678387	0.00374195	0.0078098	0.0139128	0.00103029	0.00544905	0.0110368	0.0185394
5883010	0.00285	0.0127129	0.0267851	0.046834	0.000420785	0.00232238	0.00485079	0.00865157	0.000618919	0.00327626	0.00664335	0.0111763
1093269	0.00167498	0.00748686	0.0158208	0.0277806	0.000476462	0.00262935	0.00549102	0.00979098	0.000631289	0.00334166	0.00677572	0.0113985
1248692	0.00252738	0.0112802	0.0237856	0.0416379	0.000600006	0.00331019	0.00691031	0.0123148	0.000792351	0.00419277	0.00849774	0.0142869
2029672	0.00178958	0.00799749	0.0168949	0.0296545	0.000595445	0.00328506	0.00685794	0.0122217	0.000762114	0.00403303	0.00817466	0.0137452
3341872	0.00431489	0.0191983	0.0403012	0.0700962	0.000298545	0.00164818	0.00344384	0.00614563	0.000474889	0.00251461	0.00510094	0.00858603
5681560	0.0156107	0.0681029	0.139011	0.232355	0.000688142	0.00379568	0.00792169	0.0141115	0.00109748	0.00580354	0.0117526	0.019737
1091781	0.00035855	0.00160633	0.00340564	0.00600885	0.000319936	0.00176618	0.00369017	0.00658457	0.000362646	0.00192073	0.00389743	0.00656297
1441085	0.000248866	0.00111515	0.00236492	0.00417429	0.000234337	0.00129389	0.00270409	0.00482693	0.000290178	0.00153715	0.00311971	0.00525475
1500198	0.0204405	0.088425	0.178368	0.293257	0.000572488	0.00315858	0.00659434	0.0117532	0.000972972	0.00514653	0.0104256	0.0175165
4825939	0.00584456	0.025935	0.0542354	0.0938165	0.000836748	0.00461381	0.00962485	0.017134	0.00130614	0.00690388	0.0139729	0.0234477
5661129	0.00183673	0.00820751	0.0173365	0.0304245	0.0004665	0.00257443	0.0053765	0.00958721	0.000641496	0.00339561	0.00688492	0.0115818
1387926	0.000821888	0.00367915	0.0077912	0.0137235	0.000272352	0.00150366	0.00314212	0.00560788	0.000370689	0.0019633	0.00398372	0.00670808
1863405	0.000987634	0.00441982	0.00935581	0.0164695	0.000530432	0.00292682	0.00611126	0.0108943	0.000564795	0.0029901	0.00606399	0.0102037
1946564	0.00215743	0.0096352	0.0203359	0.0356466	0.000436073	0.00240668	0.00502662	0.00896456	0.000561611	0.00297327	0.0060299	0.0101464
2579730	0.00904358	0.0399075	0.0827925	0.141596	0.000941281	0.00518897	0.0108213	0.0192547	0.00149006	0.00787293	0.0159262	0.0267074
5055422	0.0028063	0.0125189	0.0263793	0.0461317	0.000274799	0.00151716	0.00317031	0.00565812	0.000419769	0.00222301	0.0045101	0.00759305
2701417	0.0231373	0.0996215	0.199635	0.325255	0.00091614	0.00505067	0.0105337	0.0187451	0.00149686	0.00790874	0.0159984	0.0268278
1373191	0.00866266	0.0382519	0.0794331	0.136033	0.00135224	0.00744756	0.0155123	0.0275503	0.00180741	0.00954314	0.0192882	0.0323077
3660178	0.000827162	0.00370272	0.00784102	0.013811	0.000513944	0.00283595	0.00592181	0.0105573	0.000623795	0.00330204	0.00669553	0.0112639
3683697	0.00405732	0.0180604	0.0379369	0.0660451	0.000715848	0.00394825	0.00823942	0.0146757	0.000987357	0.00522246	0.0105791	0.0177733
4191513	0.00114355	0.0051162	0.0108257	0.0190462	0.000457547	0.00252507	0.00527355	0.00940402	0.000634585	0.00335908	0.00681098	0.0114577
5243469	0.00385168	0.0171511	0.0360456	0.0627989	0.000721829	0.00398118	0.008308	0.0147974	0.00113752	0.00601478	0.012179	0.0204501
1290605	0.00560484	0.0248817	0.0520637	0.0901371	0.000557558	0.0030763	0.00642286	0.0114483	0.000981262	0.00519029	0.0105141	0.0176645
3668150	0.00260944	0.0116447	0.0245493	0.0429621	0.000340763	0.00188107	0.00392996	0.00701179	0.000461641	0.00244454	0.00495897	0.00834746
3724731	0.000910766	0.00407637	0.00863047	0.0151969	0.000293528	0.0016205	0.00338605	0.00604265	0.000400462	0.00212085	0.00430306	0.007245
2854682	0.000535467	0.00239819	0.00508222	0.00896121	0.000303761	0.00167695	0.00350391	0.00625268	0.000361041	0.00191224	0.00388022	0.00653402
3592957	0.00248028	0.0110709	0.023347	0.0408771	0.000403296	0.00222595	0.0046496	0.00829341	0.00065444	0.00346403	0.0070234	0.0118141
3860984	0.00269848	0.0120402	0.0253774	0.0443969	0.00046924	0.00258953	0.00540799	0.00964325	0.000802432	0.00424602	0.00860543	0.0144674
5063235	0.0032699	0.0145753	0.0306767	0.0535573	0.000896104	0.00494044	0.0103044	0.0183387	0.00107753	0.00569833	0.0115402	0.0193816
5911429	0.00151024	0.0067524	0.0142746	0.0250807	0.000531095	0.00293047	0.00611887	0.0109078	0.000684561	0.00362323	0.00734558	0.0123547
4117681	0.00335713	0.0149619	0.0314834	0.0549484	0.000514625	0.0028397	0.00592964	0.0105712	0.000819751	0.0043375	0.00879042	0.0147775
5265315	0.002472	0.011034	0.0232699	0.0407433	0.000401044	0.00221353	0.0046237	0.00824729	0.000529304	0.00280243	0.00568393	0.00956541
5330114	0.00406316	0.0180862	0.0379906	0.0661372	0.000372328	0.00205516	0.00429327	0.0076589	0.000492992	0.00261037	0.00529492	0.00891195
1553908	0.0168439	0.0733249	0.149217	0.248357	0.000499662	0.00275723	0.00575768	0.0102654	0.000739465	0.00391336	0.0079326	0.0133393
3789953	0.00295443	0.0131763	0.0277542	0.0485103	0.000387705	0.00213997	0.00447023	0.00797403	0.000500117	0.00264806	0.00537127	0.00904021
4256040	0.00607209	0.026934	0.0562924	0.0972956	0.000419876	0.00231737	0.00484033	0.00863296	0.000662934	0.00350893	0.00711427	0.0119666
5134926	0.0289227	0.123281	0.243607	0.389362	0.000696654	0.00384255	0.00801932	0.0142849	0.00123032	0.0065042	0.0131667	0.022101
5905084	0.00158582	0.00708941	0.0149842	0.0263203	0.000222901	0.00123078	0.00257227	0.00459187	0.000360841	0.00191118	0.00387808	0.00653042
5981161	0.00493116	0.0219167	0.0459369	0.0797219	0.000768979	0.00424078	0.00884849	0.0157567	0.00111167	0.0058784	0.0119037	0.0199897
3458813	0.0027822	0.012412	0.0261554	0.0457443	0.000630146	0.00347623	0.00725627	0.0129296	0.000916952	0.0048508	0.00982807	0.0165159
4427010	0.00514637	0.0228646	0.0478979	0.0830612	0.00070487	0.0038878	0.00811354	0.0144522	0.00101627	0.00537507	0.0108873	0.0182893
5149561	0.00440922	0.0196148	0.0411657	0.0715757	0.00103095	0.00568215	0.0118466	0.0210705	0.00140053	0.0074013	0.0149758	0.0251219
3632969	0.00254101	0.0113407	0.0239125	0.041858	0.000609045	0.00335999	0.00701407	0.0124992	0.000723452	0.00382875	0.00776142	0.0130523
3651158	0.00304524	0.0135792	0.0285963	0.0499657	0.000353779	0.00195286	0.00407979	0.00727868	0.00046009	0.00243633	0.00494234	0.00831952
3157013	0.00148261	0.00662922	0.0140152	0.0246273	0.00033909	0.00187184	0.0039107	0.00697748	0.000434568	0.00230131	0.00466877	0.00785975
2007911	0.00167261	0.00747627	0.0157985	0.0277417	0.000329039	0.0018164	0.00379499	0.00677133	0.000408973	0.00216589	0.00439433	0.00739845
1141860	0.00411165	0.0183005	0.038436	0.066901	0.000869047	0.00479156	0.00999468	0.0177897	0.00122464	0.00647423	0.0131063	0.022
2867150	0.00235078	0.0104952	0.0221402	0.0387822	0.0016891	0.00929573	0.0193421	0.0343	0.00184846	0.00975901	0.0197223	0.0330298
5754938	0.00284957	0.012711	0.0267811	0.0468271	0.000665061	0.00366856	0.00765692	0.0136413	0.00092558	0.00489635	0.00992013	0.0166701
5779215	0.0242055	0.104027	0.207923	0.337549	0.000486288	0.00268351	0.00560396	0.00999192	0.00106614	0.00563823	0.0114188	0.0191786
2412143	0.0131885	0.0577793	0.118645	0.199985	0.000548172	0.00302458	0.00631505	0.0112566	0.000983415	0.00520165	0.010537	0.017703
1299065	0.000523812	0.00234604	0.00497185	0.00876698	0.000243313	0.00134342	0.00280752	0.00501137	0.000350543	0.00185668	0.00376759	0.00634461
1711223	0.000413838	0.00185384	0.00392985	0.00693236	0.000283932	0.00156755	0.00327551	0.00584564	0.000308527	0.00163428	0.00331668	0.00558615
3217530	0.00194335	0.00868234	0.0183346	0.0321636	0.000511858	0.00282445	0.00589784	0.0105147	0.000655	0.00346699	0.00702939	0.0118242
5165559	0.00156693	0.00700518	0.0148069	0.0260106	0.000523625	0.0028893	0.00603305	0.0107552	0.000572135	0.00302891	0.00614258	0.0103356
1134745	0.012674	0.0555749	0.114264	0.192945	0.000774287	0.00427001	0.00890932	0.0158647	0.00124041	0.00655737	0.013274	0.0222802
1885687	0.0063438	0.0281259	0.0587437	0.101434	0.000802629	0.00442602	0.00923406	0.0164408	0.00143093	0.00756147	0.0152986	0.0256606
3700128	0.00179135	0.00800537	0.0169115	0.0296834	0.000443073	0.00244527	0.00510712	0.00910783	0.000602881	0.00319147	0.00647171	0.0108882
2477710	0.00772082	0.034149	0.0710794	0.122134	0.000593424	0.00327393	0.00683474	0.0121805	0.000917706	0.00485478	0.00983612	0.0165294
5981731	0.00765438	0.0338591	0.0704876	0.121146	0.000318074	0.00175591	0.00366873	0.00654637	0.000531854	0.00281591	0.00571123	0.00961127
3038779	0.00573369	0.025448	0.0532315	0.0921165	0.000725367	0.00400067	0.00834858	0.0148695	0.00110612	0.00584916	0.0118447	0.019891
3549734	0.00665585	0.0294934	0.0615519	0.106165	0.00112883	0.00622023	0.0129646	0.0230488	0.00156087	0.00824579	0.0166773	0.0279596
5742796	0.00307997	0.0137332	0.0289181	0.0505217	0.000519323	0.00286559	0.00598361	0.0106672	0.000736573	0.00389808	0.00790168	0.0132875
1663668	0.000287527	0.0012883	0.00273186	0.00482129	0.000249211	0.00137597	0.00287549	0.00513255	0.000280016	0.00148335	0.00301061	0.00507117
1580288	0.00463972	0.0206318	0.0432754	0.0751815	0.000692456	0.00381943	0.00797117	0.0141994	0.00102155	0.0054029	0.0109435	0.0183834
3097099	0.0233145	0.100354	0.201016	0.327309	0.00136417	0.00751306	0.0156481	0.0277901	0.00175091	0.00924596	0.0186904	0.0313129
2712074	0.0010909	0.00488109	0.0103295	0.0181768	0.000413456	0.00228197	0.00476649	0.0085015	0.000569722	0.00301616	0.00611674	0.0102923
2718875	0.00142824	0.00638669	0.0135043	0.0237343	0.000333718	0.00184221	0.00384885	0.00686729	0.000425854	0.00225521	0.00457534	0.00770272
3289098	0.00166877	0.00745915	0.0157624	0.0276789	0.000511245	0.00282107	0.00589079	0.0105021	0.000674859	0.00357195	0.00724182	0.0121806
3426096	0.00425277	0.0189239	0.0397314	0.0691206	0.000438778	0.00242159	0.00505773	0.00901993	0.00069633	0.00368543	0.00747144	0.0125659
5442706	0.0101988	0.0449146	0.0929137	0.158259	0.00031185	0.00172158	0.00359706	0.00641866	0.000525931	0.00278458	0.0056478	0.00950472
5666481	0.00600888	0.0266565	0.0557213	0.0963303	0.00108461	0.00597718	0.0124597	0.0221556	0.00126777	0.00670161	0.013565	0.0227663
5436318	0.00406692	0.0181028	0.0380251	0.0661963	0.000463196	0.00255621	0.00533851	0.00951961	0.000652681	0.00345473	0.00700459	0.0117826
1015973	0.000904943	0.00405035	0.0085755	0.0151004	0.000291795	0.00161094	0.00336609	0.00600707	0.000417794	0.00221256	0.00448892	0.00755745
1133999	0.00205529	0.00918065	0.0193815	0.0339862	0.000681604	0.00375967	0.0078467	0.0139784	0.000923003	0.00488275	0.00989264	0.0166241
1139483	0.00336903	0.0150145	0.0315933	0.0551379	0.000540525	0.00298244	0.00622721	0.0111004	0.000764296	0.00404456	0.00819798	0.0137843
2350979	0.0041927	0.0186586	0.0391802	0.0681764	0.000532635	0.00293896	0.00613657	0.0109393	0.000716098	0.00378989	0.00768281	0.0129204
2737985	0.00204346	0.009128	0.0192709	0.0337938	0.000205151	0.00113282	0.00236767	0.00422697	0.000320938	0.00169998	0.00344989	0.00581024
2987046	0.000891735	0.00399133	0.00845082	0.0148816	0.00027808	0.00153527	0.00320811	0.0057255	0.00032637	0.00172873	0.00350819	0.00590831
1850123	0.00863633	0.0381374	0.0792005	0.135648	0.000518883	0.00286317	0.00597856	0.0106583	0.000780462	0.00412996	0.00837072	0.0140739
3165784	0.00113071	0.00505885	0.0107046	0.0188341	0.000375787	0.00207424	0.00433308	0.0077298	0.000570637	0.003021	0.00612655	0.0103087
4573673	0.0165691	0.0721631	0.146952	0.244819	0.00103387	0.00569818	0.0118799	0.0211295	0.00156351	0.00825966	0.0167052	0.0280062
5321072	0.00507869	0.0225666	0.0472816	0.0820122	0.000953736	0.00525749	0.0109638	0.0195071	0.00138228	0.00730511	0.0147819	0.0247983
1753307	0.00331462	0.0147735	0.0310903	0.0542707	0.000589785	0.00325388	0.00679296	0.0121062	0.000681115	0.00360501	0.00730872	0.0122929
3202503	0.00183589	0.00820377	0.0173287	0.0304107	0.00062927	0.00347141	0.00724622	0.0129117	0.000879482	0.00465295	0.00942818	0.0158461
3472264	0.000894099	0.00400189	0.00847313	0.0149207	0.000196413	0.00108459	0.00226692	0.00404726	0.000302011	0.00159979	0.00324674	0.00546849
2215066	0.00237559	0.0106055	0.0223715	0.039184	0.000628049	0.00346468	0.00723221	0.0128868	0.000880449	0.00465806	0.0094385	0.0158634
2942089	0.00622017	0.0275837	0.0576291	0.0995533	0.000458108	0.00252816	0.00528	0.0094155	0.000845323	0.00447256	0.00906351	0.0152351
3188198	0.00211805	0.00945999	0.019968	0.0350068	0.00069353	0.00382535	0.00798348	0.0142213	0.000765095	0.00404877	0.00820651	0.0137986
3351918	0.0136115	0.0595884	0.122232	0.205728	0.000782282	0.00431402	0.00900094	0.0160272	0.00112281	0.00593719	0.0120224	0.0201882
4603006	0.00320027	0.0142666	0.0300323	0.0524455	0.00052636	0.00290438	0.00606447	0.0108111	0.000693282	0.00366932	0.00743885	0.0125112
3554853	0.00318155	0.0141837	0.029859	0.0521464	0.000381911	0.00210802	0.00440355	0.0078553	0.000474508	0.0025126	0.00509686	0.00857917
4660997	0.00175191	0.00782968	0.016542	0.029039	0.000422733	0.00233312	0.00487319	0.00869146	0.000486178	0.00257433	0.00522192	0.0087893
4962377	0.0013941	0.0062344	0.0131834	0.0231732	0.000267257	0.00147555	0.00308342	0.00550323	0.000377542	0.00199957	0.00405723	0.00683169
1426068	0.00121264	0.00542463	0.0114763	0.0201858	0.000338467	0.00186841	0.00390353	0.0069647	0.000444574	0.00235424	0.00477602	0.00804002
1921209	0.00187287	0.00836848	0.017675	0.0310143	0.000582585	0.00321421	0.00671029	0.0119593	0.000706413	0.00373871	0.00757925	0.0127467
5645641	0.00918334	0.0405143	0.0840224	0.143628	0.000980998	0.00540744	0.0112755	0.0200594	0.00169613	0.00895772	0.0181105	0.0303474
1953934	0.000822488	0.00368183	0.00779687	0.0137335	0.0002186	0.00120704	0.0025227	0.00450346	0.000280341	0.00148507	0.0030141	0.00507706
1741538	0.00476572	0.0211875	0.0444269	0.0771471	0.000402009	0.00221885	0.0046348	0.00826705	0.000604917	0.00320224	0.0064935	0.0109248
1866138	0.00358678	0.0159789	0.0336042	0.0586014	0.000669407	0.00369249	0.00770678	0.0137299	0.000825406	0.00436736	0.00885081	0.0148787
2897963	0.000414864	0.00185844	0.00393958	0.00694949	0.000270923	0.00149578	0.00312566	0.00557854	0.00028915	0.00153171	0.00310867	0.00523618
2913859	0.00546211	0.0242541	0.0507686	0.0879398	0.000563937	0.00311146	0.00649613	0.0115786	0.000798943	0.00422759	0.00856816	0.0144049
4538996	0.000439771	0.00196993	0.00417566	0.00736528	0.000283029	0.00156257	0.00326512	0.00582712	0.000330944	0.00175295	0.00355728	0.00599088
2014477	0.00565357	0.0250959	0.0525056	0.0908862	0.0010842	0.00597491	0.012455	0.0221472	0.00152535	0.00805875	0.0163005	0.0273316
3173919	0.00115222	0.00515492	0.0109073	0.0191892	0.00034349	0.00189611	0.00396135	0.00706771	0.000436398	0.00231099	0.00468838	0.00789272
3094006	0.0013033	0.00582927	0.0123295	0.0216794	0.000753428	0.00415517	0.00867025	0.0154404	0.000952283	0.00503732	0.010205	0.0171471
2810201	0.037358	0.156908	0.30385	0.472642	0.00106996	0.00589661	0.0122923	0.0218593	0.0015948	0.00842441	0.0170369	0.0285591
1681693	0.00221316	0.00988314	0.0208562	0.0365514	0.000302576	0.00167041	0.00349026	0.00622835	0.000467313	0.00247454	0.00501976	0.00844961
1094205	0.00125431	0.00561063	0.0118686	0.0208726	0.000273878	0.00151208	0.0031597	0.0056392	0.000300807	0.00159342	0.00323382	0.00544674
1129266	0.00211173	0.00943185	0.019909	0.0349041	0.000458448	0.00253004	0.00528391	0.00942246	0.00083821	0.00443499	0.00898755	0.0151078
2851790	0.00519032	0.0230581	0.048298	0.0837417	0.000755503	0.00416659	0.00869404	0.0154826	0.00104019	0.00550127	0.0111422	0.0187159
3073600	0.00117369	0.00525074	0.0111095	0.0195434	0.000308525	0.00170324	0.00355877	0.00635044	0.000394186	0.00208764	0.00423575	0.00713184
4239534	0.000381772	0.00171029	0.00362584	0.00639683	0.000182216	0.00100622	0.00210322	0.00375524	0.000237128	0.00125627	0.00255003	0.00429604
4539517	0.00341026	0.0151972	0.0319744	0.0557947	0.00052248	0.00288299	0.00601989	0.0107318	0.000703552	0.00372359	0.00754866	0.0126954
3754619	0.00465885	0.0207162	0.0434503	0.0754802	0.000660958	0.00364596	0.00760985	0.0135577	0.000856183	0.00452991	0.00917946	0.0154294
5637668	0.00120581	0.00539414	0.011412	0.0200731	0.000295991	0.00163408	0.00341441	0.00609319	0.000407528	0.00215824	0.00437884	0.0073724
2291569	0.00132191	0.00591234	0.0125047	0.0219858	0.000393661	0.00217282	0.00453876	0.00809605	0.000510611	0.00270356	0.00548369	0.00922907
3552387	0.0215916	0.0932174	0.187507	0.307086	0.000765297	0.00422052	0.0088063	0.0156819	0.00115726	0.00611888	0.0123892	0.0208014
1919077	0.00224896	0.0100424	0.0211903	0.0371322	0.000446568	0.00246454	0.00514731	0.00917936	0.000691801	0.00366149	0.007423	0.0124846
3108493	0.000342014	0.00153229	0.00324879	0.00573246	0.000396991	0.00219118	0.00457706	0.00816425	0.000431753	0.00228641	0.00463858	0.00780901
4161530	0.00963288	0.0424643	0.0879682	0.150135	0.000667484	0.0036819	0.00768472	0.0136907	0.00117962	0.0062368	0.0126272	0.0211993
5015066	0.000990214	0.00443135	0.00938015	0.0165122	0.000185434	0.00102399	0.00214034	0.00382145	0.000265094	0.00140435	0.00285039	0.00480155
4213825	0.000883066	0.00395259	0.00836897	0.0147379	0.000268508	0.00148245	0.00309784	0.00552893	0.000410637	0.00217469	0.00441217	0.00742844
4247244	0.00318901	0.0142167	0.029928	0.0522655	0.000534055	0.00294679	0.00615288	0.0109683	0.000836116	0.00442393	0.00896519	0.0150704
4474983	0.00134308	0.00600678	0.0127037	0.0223341	0.000462679	0.00255336	0.00533257	0.00950904	0.000655051	0.00346726	0.00702994	0.0118251
5695636	0.0393236	0.164598	0.317255	0.49045	0.00113549	0.00625685	0.0130407	0.0231834	0.00192606	0.010167	0.0205425	0.0343936
2902842	0.00091745	0.00410624	0.00869356	0.0153076	0.000512781	0.00282954	0.00590845	0.0105336	0.000585705	0.00310067	0.00628786	0.0105796
3840464	0.00122751	0.00549102	0.0116163	0.0204309	0.00072478	0.00399743	0.00834184	0.0148575	0.000843742	0.00446421	0.00904662	0.0152068
4860453	0.00302965	0.01351	0.0284517	0.0497159	0.000849681	0.00468498	0.00977295	0.0173966	0.000952788	0.00503999	0.0102104	0.0171561
4712025	0.000999188	0.00447144	0.0094648	0.0166607	0.000368427	0.00203365	0.00424838	0.00757895	0.00045231	0.00239517	0.00485895	0.00817939
1634665	0.000957767	0.00428639	0.00907404	0.0159752	0.000216189	0.00119374	0.00249491	0.0044539	0.000318008	0.00168447	0.00341845	0.00575735
1105843	0.0101791	0.0448295	0.0927421	0.157978	0.000526539	0.00290536	0.00606653	0.0108147	0.00087173	0.00461202	0.00934544	0.0157075
3392681	0.0049896	0.0221742	0.0464698	0.0806299	0.000562881	0.00310564	0.006484	0.011557	0.000812348	0.0042984	0.00871135	0.0146449
4598496	0.00117426	0.00525329	0.0111149	0.0195528	0.000418751	0.00231117	0.0048274	0.00860994	0.000474161	0.00251077	0.00509315	0.00857293
1246218	0.00529796	0.0235319	0.0492771	0.0854065	0.000544651	0.00300518	0.00627461	0.0111847	0.000823468	0.00435713	0.00883012	0.014844
2013212	0.0110509	0.0485951	0.100315	0.170356	0.00043244	0.00238665	0.00498484	0.0088902	0.000705532	0.00373405	0.00756983	0.0127309
5474408	0.00639482	0.0283496	0.0592034	0.102209	0.000298655	0.00164878	0.0034451	0.00614787	0.000517554	0.00274028	0.00555807	0.009354
1551724	0.00069416	0.00310807	0.00658396	0.0116024	0.000222813	0.0012303	0.00257127	0.00459008	0.000288552	0.00152854	0.00310225	0.00522537
1758290	0.00332378	0.014814	0.031175	0.0544167	0.000488525	0.00269584	0.00562968	0.0100377	0.000764736	0.00404688	0.00820268	0.0137922
2153918	0.00145151	0.00649051	0.013723	0.0241167	0.000431816	0.00238321	0.00497766	0.00887742	0.000567343	0.00300357	0.00609127	0.0102495
3456636	0.00231263	0.0103256	0.0217844	0.0381644	0.000553456	0.0030537	0.00637575	0.0113646	0.000773576	0.00409358	0.00829714	0.0139506
5251859	0.00351001	0.015639	0.0328957	0.0573817	0.000632695	0.00349028	0.00728554	0.0129816	0.00102349	0.00541316	0.0109643	0.0184181
6021526	0.00305242	0.0136111	0.0286629	0.0500807	0.00070438	0.0038851	0.00810793	0.0144422	0.000967261	0.00511639	0.0103647	0.0174146
5326866	0.000927737	0.00415221	0.00879066	0.015478	0.000279657	0.00154397	0.00322627	0.00575787	0.000326648	0.00173021	0.00351118	0.00591334
3661605	0.00590411	0.0261965	0.0547741	0.0947282	0.000594939	0.00328228	0.00685213	0.0122114	0.000885141	0.00468284	0.00948859	0.0159473
4388520	0.00303917	0.0135523	0.02854	0.0498684	0.000573815	0.00316589	0.00660958	0.0117803	0.000773076	0.00409094	0.0082918	0.0139416
3612661	0.00567057	0.0251706	0.0526596	0.0911473	0.000722375	0.00398419	0.00831427	0.0148086	0.00110965	0.00586774	0.0118822	0.0199537
4716000	0.00128096	0.00572959	0.0121194	0.0213116	0.000481633	0.00265785	0.00555046	0.00989674	0.000647559	0.00342766	0.00694979	0.0116906
2163447	0.00358976	0.0159921	0.0336317	0.0586488	0.000419577	0.00231573	0.0048369	0.00862685	0.000572413	0.00303038	0.00614556	0.0103406
4480610	0.00603667	0.0267785	0.0559725	0.0967549	0.000786995	0.00433996	0.00905494	0.016123	0.00119267	0.00630566	0.0127661	0.0214315
4565802	0.00480871	0.021377	0.0448194	0.0778168	0.00060701	0.00334878	0.00699071	0.0124577	0.000781205	0.00413388	0.00837865	0.0140872
5319206	0.000613394	0.00274683	0.00581991	0.010259	0.000472077	0.00260517	0.00544061	0.00970129	0.00057286	0.00303275	0.00615035	0.0103487
4035215	0.00622479	0.027604	0.0576708	0.0996236	0.000374084	0.00206485	0.00431349	0.00769491	0.000574532	0.00304159	0.00616824	0.0103787
3171387	0.00496227	0.0220538	0.0462206	0.0802053	0.000656312	0.00362037	0.00755654	0.013463	0.000928328	0.00491086	0.00994945	0.0167192
3295168	0.00179669	0.00802917	0.0169615	0.0297707	0.000238638	0.00131763	0.00275365	0.00491531	0.000407915	0.00216029	0.00438299	0.00737937
4401296	0.000451006	0.00202021	0.00428213	0.00755277	0.000198542	0.00109634	0.00229147	0.00409104	0.000241674	0.00128035	0.00259886	0.00437824
2534988	0.00078981	0.00353575	0.00748813	0.0131912	0.000471591	0.00260249	0.00543502	0.00969134	0.000556018	0.00294369	0.00597002	0.0100459
1338506	0.00144056	0.00644165	0.0136201	0.0239367	0.000522298	0.00288199	0.0060178	0.010728	0.000654666	0.00346522	0.00702582	0.0118182
2597795	0.00258944	0.0115559	0.0243633	0.0426396	0.00036159	0.00199595	0.0041697	0.00743882	0.000497018	0.00263167	0.00533806	0.00898443
3859222	0.00212609	0.00949577	0.0200432	0.0351376	0.000296803	0.00163856	0.00342377	0.00610986	0.000422571	0.00223783	0.00454014	0.00764354
2638172	0.00292281	0.013036	0.0274609	0.048003	0.000664486	0.00366539	0.00765033	0.0136296	0.000875085	0.00462973	0.00938124	0.0157675
2715048	0.00370166	0.0164874	0.0346636	0.0604239	0.000463451	0.00255762	0.00534143	0.00952481	0.000750308	0.00397065	0.00804849	0.0135337
4149876	0.00546967	0.0242873	0.0508372	0.0880563	0.000375512	0.00207273	0.00432992	0.00772417	0.000578366	0.00306186	0.00620929	0.0104476
5106523	0.00698968	0.0309546	0.0645479	0.1112	0.000860139	0.00474254	0.0098927	0.0176089	0.00114881	0.00607434	0.0122993	0.0206511
5136865	0.00044724	0.00200335	0.00424643	0.00748991	0.000269486	0.00148785	0.0031091	0.00554902	0.000289093	0.00153141	0.00310806	0.00523516
5344365	0.00825335	0.0364705	0.075811	0.130019	0.00127287	0.00701166	0.0146078	0.0259533	0.00197604	0.0104298	0.0210705	0.0352712
5512603	0.00100906	0.00451553	0.00955789	0.0168239	0.000279682	0.00154411	0.00322657	0.0057584	0.000371382	0.00196697	0.00399115	0.00672057
2542751	0.0157129	0.0685362	0.139861	0.233692	0.000544931	0.00300672	0.00627782	0.0111904	0.00080126	0.00423983	0.00859291	0.0144464
3525943	0.00110338	0.0049368	0.0104471	0.0183828	0.000299013	0.00165076	0.00344923	0.00615524	0.000367478	0.00194631	0.00394928	0.00665015
1412492	0.00628096	0.0278503	0.0581773	0.100479	0.000793574	0.00437618	0.00913031	0.0162568	0.00123769	0.00654304	0.0132451	0.0222319
3076472	0.00116015	0.00519031	0.010982	0.0193201	0.000483569	0.00266852	0.00557271	0.00993632	0.000667579	0.00353347	0.00716395	0.01205
1731801	0.00377517	0.0168127	0.035341	0.0615883	0.000543513	0.00299891	0.00626154	0.0111615	0.000764814	0.00404729	0.00820351	0.0137936
1898333	0.00967039	0.0426269	0.0882967	0.150676	0.000906768	0.00499911	0.0104264	0.018555	0.00129418	0.00684085	0.0138458	0.0232354
2599229	0.00724612	0.032076	0.0668434	0.11505	0.000855121	0.00471493	0.00983525	0.017507	0.00137688	0.00727667	0.0147246	0.0247026
3050259	0.000854767	0.00382611	0.00810175	0.0142688	0.000293341	0.00161947	0.00338389	0.0060388	0.000337715	0.00178878	0.00362994	0.0061131
4259362	0.000963229	0.00431079	0.00912558	0.0160656	0.000293553	0.00162064	0.00338634	0.00604316	0.000360681	0.00191033	0.00387635	0.00652752
4119625	0.00197028	0.00880223	0.0185865	0.0326023	0.000336488	0.00185749	0.00388075	0.00692411	0.000432105	0.00228828	0.00464236	0.00781537
3646320	0.00136476	0.00610353	0.0129076	0.0226908	0.000412916	0.002279	0.00476027	0.00849044	0.000527184	0.00279121	0.00566121	0.00952726
5266143	0.00444011	0.0197511	0.0414486	0.0720596	0.000715172	0.00394453	0.00823167	0.0146619	0.00109942	0.00581379	0.0117733	0.0197716
1826450	0.0125764	0.0551563	0.113431	0.191603	0.000754881	0.00416317	0.00868691	0.01547	0.00126635	0.00669412	0.0135498	0.0227411
1354522	0.00448107	0.0199319	0.0418238	0.0727011	0.000419012	0.00231261	0.0048304	0.00861527	0.000548814	0.0029056	0.00589287	0.00991633
1775208	0.0476474	0.19656	0.371498	0.55978	0.000883938	0.0048735	0.0101651	0.0180919	0.00190635	0.0100634	0.0203343	0.0340475
3160968	0.000990432	0.00443232	0.00938221	0.0165158	0.000571942	0.00315556	0.00658806	0.011742	0.000682245	0.00361099	0.00732082	0.0123132
1227352	0.0270981	0.115872	0.229979	0.36979	0.000583457	0.00321902	0.0067203	0.0119771	0.00107262	0.00567239	0.0114878	0.019294
2217986	0.00115358	0.00516097	0.0109201	0.0192116	0.00029543	0.00163099	0.00340796	0.00608169	0.000357061	0.00189117	0.00383752	0.00646221
5581195	0.0164596	0.0717	0.146048	0.243404	0.000801666	0.00442072	0.00922303	0.0164213	0.00132745	0.00701617	0.0141994	0.0238258
5370035	0.00468158	0.0208164	0.043658	0.0758349	0.000309572	0.00170901	0.00357083	0.00637193	0.000379576	0.00201033	0.00407905	0.00686838
3588388	0.00112592	0.00503745	0.0106595	0.018755	0.000408485	0.00225456	0.0047093	0.00839969	0.000480256	0.00254301	0.00515846	0.00868267
5196018	0.00219986	0.00982396	0.020732	0.0363355	0.000263354	0.00145401	0.00303845	0.00542307	0.000361465	0.00191448	0.00388477	0.00654168
5792744	0.0533848	0.218032	0.406608	0.602291	0.0010642	0.00586497	0.0122265	0.021743	0.00171234	0.00904304	0.0182822	0.0306332
2588775	0.000191863	0.000859807	0.00182367	0.00321961	0.000154385	0.000852591	0.00178225	0.00318255	0.000188282	0.000997598	0.00202523	0.00341252
4928561	0.00408994	0.0182045	0.0382365	0.066559	0.000873957	0.00481858	0.0100509	0.0178894	0.00116273	0.00614773	0.0124474	0.0208988
5393210	0.00145257	0.00649525	0.013733	0.0241341	0.000587269	0.00324002	0.00676407	0.0120549	0.000844876	0.0044702	0.00905873	0.0152271
5621894	0.00116175	0.00519745	0.0109971	0.0193464	0.000347054	0.00191577	0.00400238	0.00714079	0.000522645	0.0027672	0.00561259	0.00944559
5849688	0.00130496	0.0058367	0.0123452	0.0217068	0.000416059	0.00229633	0.00479643	0.00855481	0.000553422	0.00292996	0.00594221	0.00999919
1677855	0.00453444	0.0201674	0.0423123	0.0735361	0.000521672	0.00287854	0.00601061	0.0107153	0.000773033	0.00409071	0.00829134	0.0139409
3175330	0.0123031	0.0539834	0.111094	0.187835	0.000463954	0.00256039	0.00534722	0.00953511	0.000898796	0.00475494	0.00963432	0.0161914
2060328	0.00464595	0.0206593	0.0433323	0.0752788	0.000512632	0.00282871	0.00590673	0.0105305	0.000737066	0.00390069	0.00790695	0.0132963
4192908	0.00165194	0.00738417	0.0156047	0.0274035	0.000421315	0.00232531	0.00485689	0.00866243	0.000524454	0.00277677	0.00563197	0.00947814
4302030	0.00361858	0.0161197	0.0338976	0.0591062	0.000663237	0.00365851	0.007636	0.0136041	0.000871608	0.00461137	0.00934413	0.0157053
5121966	0.0129513	0.0567636	0.116628	0.196747	0.000997346	0.00549735	0.0114625	0.0203904	0.00146875	0.00776066	0.0157	0.0263302
3766398	0.000730436	0.00327028	0.00692696	0.0122053	0.000314043	0.00173368	0.00362231	0.00646367	0.00045352	0.00240157	0.00487192	0.00820118
5702372	0.00378549	0.0168583	0.0354361	0.0617517	0.000410178	0.0022639	0.00472878	0.00843437	0.000645134	0.00341484	0.00692385	0.0116471
3264189	0.0144013	0.0629593	0.128896	0.216349	0.000537659	0.00296665	0.00619429	0.0110419	0.000767556	0.00406178	0.00823282	0.0138427
4027315	0.00728315	0.0322378	0.0671744	0.115604	0.000687713	0.00379332	0.00791678	0.0141028	0.00104947	0.00555026	0.0112412	0.0188814
4633505	0.000460825	0.00206416	0.00437517	0.0077166	0.000293503	0.00162036	0.00338576	0.00604213	0.000343775	0.00182086	0.00369497	0.00622247
5391186	0.00361728	0.0161139	0.0338856	0.0590857	0.000685619	0.00378178	0.00789275	0.0140601	0.000965105	0.005105	0.0103417	0.0173761
1165668	0.00339731	0.0151399	0.0318548	0.0555885	0.000454369	0.00250755	0.00523701	0.00933899	0.000696734	0.00368756	0.00747576	0.0125731
1692119	0.00649041	0.0287686	0.060064	0.10366	0.000678832	0.0037444	0.0078149	0.0139219	0.00100842	0.00533362	0.0108036	0.0181492
3979087	0.000534152	0.00239231	0.00506977	0.00893931	0.00032003	0.0017667	0.00369126	0.00658651	0.000386167	0.00204521	0.00414974	0.00698724
4255012	0.00241021	0.0107594	0.0226942	0.0397441	0.000714748	0.00394219	0.00822682	0.0146533	0.0009363	0.00495295	0.0100345	0.0168616
5627490	0.00242461	0.0108234	0.0228284	0.0399771	0.000582255	0.00321239	0.00670649	0.0119525	0.000781712	0.00413656	0.00838407	0.0140963
2961955	0.00246166	0.0109881	0.0231735	0.0405761	0.000351252	0.00193892	0.0040507	0.00722686	0.000492057	0.00260543	0.00528491	0.00889513
2762116	0.00231082	0.0103175	0.0217675	0.038135	0.000661396	0.00364837	0.00761488	0.0135666	0.000925897	0.00489803	0.00992351	0.0166758
3802627	0.00519628	0.0230844	0.0483523	0.0838341	0.000373604	0.0020622	0.00430796	0.00768506	0.000676025	0.00357812	0.0072543	0.0122016
2161245	0.00178655	0.00798397	0.0168665	0.0296049	0.000390873	0.00215744	0.00450668	0.00803893	0.000549018	0.00290668	0.00589506	0.00991999
4617686	0.0114447	0.0502923	0.103718	0.175891	0.000842374	0.00464477	0.00968928	0.0172482	0.00131531	0.00695219	0.0140703	0.0236104
1632161	0.00406489	0.0180938	0.0380064	0.0661643	0.000700905	0.00386597	0.00806808	0.0143715	0.000913262	0.00483132	0.00978869	0.01645
3709229	0.00804805	0.0355761	0.0739895	0.126987	0.00053877	0.00297277	0.00620706	0.0110646	0.00079268	0.0041945	0.00850125	0.0142928
1033755	0.00268651	0.0119871	0.0252661	0.0442042	0.000590745	0.00325917	0.00680397	0.0121258	0.000788962	0.00417486	0.00846153	0.0142262
2237262	0.00207286	0.00925888	0.0195457	0.0342721	0.000432998	0.00238973	0.00499126	0.00890162	0.000716764	0.00379341	0.00768993	0.0129323
2527452	0.00382005	0.0170112	0.0357543	0.0622986	0.000544551	0.00300463	0.00627346	0.0111827	0.000869637	0.00460097	0.00932309	0.0156701
3689601	0.0668438	0.266654	0.482179	0.68736	0.0012308	0.00678058	0.0141282	0.0251059	0.00233903	0.012336	0.024897	0.0416212
4161495	0.00141704	0.00633673	0.013399	0.0235502	0.000482678	0.00266361	0.00556247	0.00991811	0.000582954	0.00308612	0.00625841	0.0105301
4696296	0.00250143	0.0111649	0.023544	0.0412188	0.000322881	0.00178243	0.00372408	0.00664499	0.000444225	0.0023524	0.00477228	0.00803373
3294586	0.0028659	0.0127835	0.0269327	0.0470894	0.000417767	0.00230574	0.00481607	0.00858978	0.000569387	0.00301438	0.00611316	0.0102862
3200846	0.0025929	0.0115713	0.0243954	0.0426953	0.000513557	0.00283381	0.00591737	0.0105494	0.000565638	0.00299456	0.00607302	0.0102188
3338848	0.00170754	0.00763194	0.016126	0.0283133	0.000276082	0.00152424	0.00318509	0.00568447	0.000393172	0.00208228	0.00422488	0.00711357
3473232	0.000971034	0.00434566	0.00919922	0.0161948	0.000404743	0.00223393	0.00466625	0.00832305	0.000517949	0.00274237	0.0055623	0.00936111
3807660	0.0043082	0.0191687	0.0402397	0.069991	0.00055207	0.00304606	0.00635983	0.0113363	0.000723856	0.00383088	0.00776574	0.0130595
2454290	0.00284891	0.0127081	0.026775	0.0468166	0.000771572	0.00425506	0.0088782	0.0158095	0.0011602	0.00613439	0.0124205	0.0208538
2489388	0.00148072	0.00662076	0.0139974	0.0245962	0.000432022	0.00238435	0.00498004	0.00888164	0.00057601	0.0030494	0.00618407	0.0104053
3330653	0.00104082	0.00465742	0.00985744	0.0173492	0.000479929	0.00264845	0.00553087	0.00986188	0.000565784	0.00299533	0.00607458	0.0102215
5192480	0.00324163	0.01445	0.0304151	0.053106	0.000485966	0.00268173	0.00560027	0.00998535	0.000673619	0.0035654	0.00722856	0.0121584
1056242	0.000982003	0.00439467	0.00930269	0.0163763	0.000383007	0.00211406	0.00441617	0.00787776	0.000539457	0.00285612	0.00579267	0.00974804
1389849	0.000704374	0.00315374	0.00668055	0.0117722	0.000270498	0.00149343	0.00312076	0.00556979	0.000345572	0.00183037	0.00371425	0.0062549
2233532	0.0028758	0.0128274	0.0270246	0.0472484	0.000329747	0.00182031	0.00380314	0.00678585	0.000483717	0.00256131	0.00519555	0.00874499
2664527	0.000400829	0.00179561	0.00380653	0.00671514	0.000229193	0.0012655	0.0026448	0.0047212	0.000255864	0.00135548	0.00275126	0.00463473
3637112	0.067846	0.270178	0.487445	0.692955	0.00112674	0.00620877	0.0129408	0.0230067	0.00222392	0.0117318	0.023685	0.0396118
4718598	0.00973546	0.0429088	0.0888664	0.151613	0.000629045	0.00347017	0.00724364	0.0129071	0.000896279	0.00474165	0.00960746	0.0161464
3076597	0.000401717	0.00179959	0.00381495	0.00672997	0.000267061	0.00147447	0.00308117	0.00549922	0.00033731	0.00178664	0.0036256	0.0061058
3292431	0.00152704	0.00682735	0.0144325	0.0253565	0.00052312	0.00288652	0.00602725	0.0107449	0.000621498	0.0032899	0.00667095	0.0112226
4554360	0.00524234	0.0232871	0.0487713	0.0845466	0.000476116	0.00262743	0.00548704	0.00978389	0.000704993	0.00373121	0.00756407	0.0127212
2501386	0.00120595	0.00539475	0.0114133	0.0200754	0.000476516	0.00262964	0.00549164	0.00979209	0.000545394	0.00288751	0.00585624	0.00985481
3395529	0.00387546	0.0172563	0.0362644	0.0631748	0.000437989	0.00241724	0.00504866	0.00900378	0.000542492	0.00287217	0.00582517	0.00980262
4631069	0.00539383	0.0239537	0.0501485	0.0868869	0.000779642	0.00429949	0.00897069	0.0159736	0.00103896	0.00549477	0.0111291	0.0186939
5165165	0.0072756	0.0322048	0.067107	0.115491	0.000884443	0.00487628	0.0101709	0.0181022	0.0010655	0.00563482	0.0114119	0.0191671
5967930	0.000451491	0.00202239	0.00428673	0.00756087	0.000300006	0.00165624	0.00346066	0.00617561	0.000337	0.001785	0.00362226	0.00610019
1364461	0.00351117	0.0156441	0.0329064	0.0574002	0.000484414	0.00267318	0.00558243	0.0099536	0.000671583	0.00355464	0.00720678	0.0121218
5188380	0.0024065	0.0107429	0.0226596	0.0396842	0.000373143	0.00205966	0.00430265	0.00767561	0.000534903	0.00283204	0.0057439	0.00966613
2770275	0.00281533	0.012559	0.0264631	0.0462769	0.000416246	0.00229736	0.00479858	0.00855863	0.000570451	0.00302001	0.00612455	0.0103054
3441597	0.00200248	0.0089456	0.0188877	0.0331268	0.000582767	0.00321521	0.00671238	0.011963	0.000735586	0.00389287	0.00789114	0.0132698
4026221	0.00396907	0.0176702	0.0371256	0.0646532	0.000586299	0.00323467	0.00675293	0.0120351	0.000897391	0.00474752	0.00961932	0.0161663
4030600	0.056948	0.231141	0.427519	0.626716	0.00260517	0.0143075	0.0296887	0.0524311	0.00388567	0.0204249	0.0410494	0.0682374
5202858	0.00165753	0.00740905	0.015657	0.0274949	0.000497816	0.00274705	0.00573647	0.0102276	0.000680943	0.00360411	0.00730689	0.0122898
5406511	0.00245793	0.0109715	0.0231388	0.0405158	0.000469187	0.00258924	0.00540739	0.00964218	0.000701769	0.00371417	0.0075296	0.0126634
2474997	0.00271021	0.0120923	0.0254864	0.0445857	0.000345392	0.0019066	0.00398324	0.00710671	0.000550862	0.00291643	0.0059148	0.00995315
5280281	0.033635	0.142192	0.277812	0.437297	0.000974801	0.00537335	0.0112047	0.0199339	0.00164568	0.00869225	0.0175762	0.0294575
1378194	0.00785075	0.0347159	0.0722359	0.124064	0.000808891	0.00446049	0.0093058	0.0165681	0.00117657	0.00622075	0.0125948	0.0211451
2293602	0.00870651	0.0384426	0.0798204	0.136675	0.00101872	0.00561488	0.0117068	0.020823	0.00152193	0.00804075	0.0162643	0.0272712
1051698	0.00603397	0.0267667	0.0559481	0.0967136	0.000336343	0.00185669	0.00387907	0.00692113	0.000569902	0.00301711	0.00611868	0.0102955
1641517	0.00222459	0.00993397	0.0209629	0.0367369	0.00032155	0.00177509	0.00370875	0.00661769	0.000474377	0.00251191	0.00509546	0.00857682
1979838	0.00576972	0.0256063	0.0535579	0.0926693	0.000383811	0.00211849	0.00442542	0.00789423	0.000605342	0.00320448	0.00649804	0.0109324
1958800	0.000826278	0.00369877	0.00783267	0.0137963	0.000323276	0.00178461	0.00372862	0.00665309	0.000357132	0.00189155	0.00383828	0.00646349
3231043	0.000426802	0.00191188	0.00405273	0.0071488	0.000262386	0.00144867	0.0030273	0.00540319	0.000327671	0.00173562	0.00352215	0.00593179
3465254	0.000916525	0.00410211	0.00868483	0.0152923	0.000354897	0.00195903	0.00409266	0.0073016	0.000424755	0.00224939	0.00456355	0.00768291
4270411	0.000509627	0.00228256	0.0048375	0.00853052	0.000220465	0.00121734	0.0025442	0.00454181	0.000282611	0.00149709	0.00303847	0.00511805
5794443	0.000355323	0.00159188	0.00337503	0.00595491	0.00020628	0.00113905	0.00238068	0.00425017	0.000279238	0.00147923	0.00300225	0.00505711
2476265	0.00394491	0.0175634	0.0369034	0.0642719	0.000415269	0.00229197	0.00478734	0.00853863	0.000609844	0.00322829	0.00654623	0.0110133
2614801	0.00315785	0.0140786	0.0296395	0.0517675	0.000432084	0.00238469	0.00498075	0.00888291	0.000597725	0.00316422	0.00641652	0.0107956
1176822	0.0021093	0.00942102	0.0198862	0.0348645	0.000681261	0.00375778	0.00784276	0.0139714	0.000927673	0.0049074	0.00994246	0.0167075
1628534	0.000938385	0.00419979	0.00889114	0.0156543	0.000332106	0.00183332	0.00383029	0.00683422	0.000406498	0.00215279	0.0043678	0.00735383
1929431	0.00441881	0.0196571	0.0412535	0.0717259	0.000695254	0.00383485	0.00800327	0.0142564	0.00101383	0.00536217	0.0108613	0.0182457
3573400	0.00110919	0.00496278	0.0105019	0.0184789	0.000470196	0.0025948	0.00541898	0.00966281	0.000643149	0.00340435	0.00690261	0.0116114
3911328	0.000352296	0.00157833	0.00334631	0.00590432	0.000256409	0.00141569	0.00295843	0.00528042	0.000299147	0.00158463	0.003216	0.00541676
4698145	0.00416967	0.0185568	0.0389688	0.0678142	0.000383006	0.00211405	0.00441615	0.00787773	0.000616958	0.00326589	0.00662236	0.0111411
1084006	0.00166608	0.00744719	0.0157373	0.027635	0.000405814	0.00223983	0.00467858	0.00834499	0.000623578	0.00330089	0.00669321	0.01126
4188745	0.00307083	0.0136927	0.0288335	0.0503755	0.000291241	0.00160788	0.00335971	0.0059957	0.000428782	0.0022707	0.00460673	0.00775548
5344316	0.00396968	0.0176729	0.0371312	0.0646628	0.000428028	0.00236232	0.00493409	0.00879986	0.000554153	0.00293383	0.00595004	0.0100123
5901343	0.000308609	0.00138271	0.0029319	0.00517394	0.000287889	0.00158938	0.00332109	0.00592687	0.000319639	0.0016931	0.00343595	0.00578679
4109540	0.00672315	0.0297881	0.0621566	0.107182	0.000754296	0.00415995	0.00868021	0.0154581	0.00124427	0.00657775	0.0133151	0.0223489
1446121	0.0356775	0.15029	0.292203	0.456955	0.00112186	0.00618193	0.012885	0.0229081	0.0018536	0.00978607	0.0197767	0.0331203
2668256	0.00571654	0.0253726	0.0530762	0.0918532	0.000838833	0.00462529	0.00964874	0.0171763	0.0012978	0.00685993	0.0138843	0.0232997
2327597	0.00179919	0.00804029	0.0169849	0.0298115	0.000568107	0.00313444	0.00654403	0.0116637	0.00078072	0.00413132	0.00837348	0.0140786
4625476	0.00280492	0.0125128	0.0263665	0.0461096	0.000278164	0.00153573	0.00320907	0.00572721	0.000416859	0.00220761	0.00447889	0.00754059
4689700	0.000850252	0.00380593	0.00805911	0.0141939	0.000387537	0.00213904	0.00446829	0.00797057	0.000496805	0.00263054	0.00533579	0.0089806
5661131	0.00431751	0.0192098	0.0403252	0.0701373	0.000515554	0.00284482	0.00594031	0.0105902	0.00065775	0.00348152	0.00705881	0.0118736
5330707	0.0125116	0.0548785	0.112877	0.190712	0.000567921	0.00313341	0.00654189	0.0116599	0.000989523	0.00523389	0.0106021	0.017812
5980469	0.00248176	0.0110774	0.0233608	0.040901	0.000526758	0.00290657	0.00606904	0.0108192	0.000675845	0.00357716	0.00725237	0.0121983
5058777	0.0019164	0.00856235	0.0180825	0.0317243	0.000539273	0.00297554	0.00621283	0.0110749	0.000626816	0.00331801	0.00672786	0.0113182
5924681	0.00151656	0.00678061	0.0143341	0.0251845	0.000298184	0.00164618	0.00343967	0.00613821	0.000430203	0.00227821	0.00462197	0.00778109
3842727	0.00126755	0.00566973	0.0119932	0.0210907	0.000818902	0.00451559	0.00942046	0.0167715	0.000898674	0.00475429	0.00963302	0.0161892
4362285	0.019714	0.0853906	0.172553	0.284396	0.00062189	0.00343076	0.00716152	0.0127612	0.0011246	0.00594663	0.0120415	0.0202201
4531782	0.005687	0.0252428	0.0528085	0.0913997	0.00045655	0.00251957	0.00526209	0.00938362	0.00067385	0.00356662	0.00723103	0.0121625
3437368	0.0152765	0.0666837	0.136226	0.227963	0.00056879	0.0031382	0.00655186	0.0116777	0.000956814	0.00506124	0.0102533	0.017228
1060958	0.000761299	0.00340828	0.00721871	0.0127179	0.000244504	0.00135	0.00282126	0.00503585	0.000337673	0.00178856	0.00362949	0.00611234
1794692	0.00145377	0.00650058	0.0137442	0.0241537	0.000603879	0.00333153	0.00695477	0.0123938	0.000705347	0.00373308	0.00756785	0.0127276
2275603	0.00172357	0.00770339	0.0162763	0.0285756	0.000394914	0.00217972	0.00455317	0.00812171	0.000494977	0.00262087	0.00531619	0.00894768
3131602	0.00360644	0.016066	0.0337856	0.0589136	0.000389965	0.00215243	0.00449622	0.00802031	0.000591581	0.00313173	0.00635076	0.0106852
5303319	0.00481697	0.0214134	0.0448949	0.0779454	0.00067328	0.00371383	0.00775121	0.0138088	0.00102766	0.00543519	0.0110088	0.0184925
2736015	0.00409866	0.018243	0.0383166	0.0666963	0.000582953	0.00321623	0.0067145	0.0119668	0.000874964	0.00462909	0.00937995	0.0157653
2796124	0.000866483	0.00387847	0.00821239	0.014463	0.000292541	0.00161505	0.00337468	0.00602238	0.000351894	0.00186383	0.00378208	0.00636898
3597253	0.00987667	0.0435205	0.0901016	0.153644	0.00119762	0.00659827	0.0137497	0.024437	0.00170222	0.00898978	0.018175	0.0304548
1128787	0.00103264	0.00462087	0.00978029	0.0172139	0.000349774	0.00193077	0.00403369	0.00719656	0.000495506	0.00262367	0.00532186	0.00895721
1334395	0.00112818	0.00504756	0.0106808	0.0187924	0.000323027	0.00178324	0.00372576	0.00664799	0.000413438	0.00218951	0.00444221	0.00747894
2672345	0.0277807	0.118649	0.235103	0.37718	0.000717537	0.00395755	0.00825879	0.0147101	0.0010813	0.00571821	0.0115803	0.0194488
4262567	0.000974012	0.00435897	0.00922731	0.0162441	0.000223346	0.00123324	0.00257741	0.00460103	0.000284555	0.00150738	0.00305935	0.00515319
6000091	0.000775928	0.00347369	0.00735696	0.0129608	0.000336385	0.00185692	0.00387956	0.00692199	0.000403235	0.00213552	0.0043328	0.007295
1263632	0.00356256	0.0158717	0.0333807	0.0582168	0.000411761	0.00227263	0.00474699	0.00846679	0.000615233	0.00325678	0.0066039	0.0111101
2670291	0.000349155	0.00156427	0.00331653	0.00585183	0.00027676	0.00152799	0.0031929	0.0056984	0.000319965	0.00169483	0.00343945	0.00579268
4493291	0.00195604	0.00873886	0.0184534	0.0323705	0.000579976	0.00319983	0.00668032	0.011906	0.000889035	0.0047034	0.00953015	0.0160169
4638029	0.00538898	0.0239324	0.0501044	0.0868119	0.000692402	0.00381914	0.00797055	0.0141983	0.00100453	0.0053131	0.0107621	0.0180798
1363366	0.00325065	0.0144899	0.0304985	0.05325	0.000466409	0.00257392	0.00537545	0.00958534	0.000635932	0.0033662	0.00682539	0.0114818
1713409	0.0100224	0.0441512	0.0913744	0.155734	0.00186554	0.0102627	0.0213427	0.0378177	0.0021408	0.0112953	0.022809	0.0381583
3935606	0.00130257	0.00582604	0.0123227	0.0216675	0.000376539	0.00207839	0.00434174	0.00774522	0.000506889	0.00268388	0.00544382	0.00916209
4916887	0.00219079	0.00978362	0.0206474	0.0361883	0.00047262	0.00260816	0.00544685	0.00971239	0.000625363	0.00331033	0.00671231	0.0112921
5886926	0.00085045	0.00380681	0.00806098	0.0141972	0.000261817	0.00144553	0.00302075	0.00539151	0.000362203	0.00191839	0.00389269	0.00655499
1800774	0.00061115	0.00273679	0.00579867	0.0102217	0.000200399	0.00110659	0.00231288	0.00412923	0.00028409	0.00150492	0.00305435	0.00514477
1394269	0.00341395	0.0152136	0.0320085	0.0558535	0.000559469	0.00308684	0.00644482	0.0114874	0.000921878	0.00487681	0.00988063	0.016604
3822817	0.00244995	0.010936	0.0230645	0.0403868	0.000474606	0.00261912	0.00546969	0.00975302	0.00056914	0.00301308	0.00611051	0.0102818
1643005	0.00430742	0.0191653	0.0402326	0.0699789	0.000647555	0.00357213	0.00745605	0.0132845	0.00095036	0.00502717	0.0101845	0.0171128
3220300	0.00195321	0.00872624	0.0184269	0.0323242	0.000600341	0.00331204	0.00691415	0.0123216	0.000803491	0.00425161	0.00861674	0.0144864
3542583	0.000719078	0.0032195	0.00681959	0.0120166	0.000354422	0.00195641	0.00408719	0.00729187	0.000468071	0.00247855	0.00502787	0.00846325
1524807	0.00672282	0.0297866	0.0621536	0.107177	0.00101316	0.00558432	0.0116432	0.0207105	0.00150274	0.00793966	0.0160607	0.0269316
4527397	0.00470861	0.0209357	0.0439051	0.0762566	0.00050302	0.00277573	0.00579627	0.010334	0.000762015	0.0040325	0.0081736	0.0137434
4837757	0.0200524	0.0868048	0.175266	0.288536	0.00065341	0.00360439	0.00752325	0.0134039	0.00122107	0.00645538	0.0130682	0.0219364
5290312	0.00180887	0.0080834	0.0170756	0.0299695	0.00064144	0.00353845	0.00738589	0.0131599	0.000872361	0.00461535	0.00935217	0.0157188
3812631	0.00191126	0.00853945	0.0180343	0.0316405	0.000486494	0.00268465	0.00560634	0.00999614	0.000732737	0.00387781	0.00786068	0.0132187
5624170	0.0197623	0.0855924	0.17294	0.284988	0.000957075	0.00527586	0.011002	0.0195748	0.00153168	0.00809207	0.0163677	0.0274435
5498074	0.00939548	0.0414349	0.0858863	0.146704	0.000710701	0.00391991	0.00818041	0.0145709	0.00116406	0.00615476	0.0124616	0.0209225
1139476	0.0039342	0.0175161	0.0368049	0.0641028	0.000842776	0.00464698	0.00969388	0.0172564	0.00120713	0.00638191	0.01292	0.0216887
3240485	0.000721323	0.00322954	0.00684081	0.0120539	0.000307487	0.00169751	0.00354682	0.00632914	0.000412226	0.0021831	0.00442922	0.00745709
3254784	0.00228623	0.0102081	0.0215381	0.0377364	0.000398972	0.0022021	0.00459986	0.00820485	0.000534162	0.00282812	0.00573596	0.0096528
4527517	0.00482492	0.0214485	0.0449674	0.0780692	0.00067554	0.00372627	0.00777713	0.0138548	0.00103668	0.00548278	0.0111049	0.0186534
5478582	0.00133579	0.00597423	0.0126351	0.0222141	0.000586238	0.00323434	0.00675223	0.0120338	0.000727223	0.00384868	0.00780174	0.0131199
2166623	0.0051133	0.022719	0.0475969	0.0825488	0.000679377	0.0037474	0.00782115	0.013933	0.000976017	0.0051626	0.0104581	0.0175709
5870236	0.000954514	0.00427185	0.00904335	0.0159214	0.00025728	0.0014205	0.00296847	0.00529831	0.000328775	0.00174146	0.003534	0.00595172
1062339	0.00575056	0.0255221	0.0533844	0.0923754	0.000772842	0.00426205	0.00889276	0.0158353	0.00117019	0.00618711	0.0125269	0.0210316
1417059	0.00119859	0.00536191	0.011344	0.0199541	0.000535613	0.00295537	0.00617078	0.0110001	0.000675916	0.00357754	0.00725312	0.0121996
1456465	0.00140809	0.00629681	0.0133149	0.0234032	0.00050737	0.00279971	0.00584626	0.0104229	0.000711251	0.00376428	0.00763098	0.0128335
1596498	0.00145977	0.00652732	0.0138006	0.0242522	0.000484475	0.00267351	0.00558312	0.00995485	0.000553344	0.00292955	0.00594138	0.00999778
2147315	0.0030124	0.0134335	0.0282918	0.0494395	0.000788442	0.00434793	0.00907152	0.0161525	0.00111506	0.0058963	0.0119399	0.0200502
2758159	0.00338028	0.0150644	0.0316973	0.0553172	0.000609934	0.00336489	0.00702427	0.0125173	0.000882292	0.00466779	0.00945818	0.0158964
3090217	0.00107134	0.00479373	0.0101452	0.0178536	0.000276315	0.00152553	0.00318777	0.00568925	0.000345011	0.0018274	0.00370823	0.00624477
5754085	0.0228373	0.0983815	0.197294	0.321764	0.000402132	0.00221953	0.00463622	0.00826958	0.000663053	0.00350956	0.00711554	0.0119688
1504895	0.00546171	0.0242523	0.050765	0.0879336	0.000935342	0.00515631	0.0107534	0.0191344	0.00135197	0.00714542	0.01446	0.0242609
3262268	0.00477834	0.0212431	0.0445421	0.0773437	0.000610584	0.00336847	0.00703175	0.0125306	0.000978108	0.00517364	0.0104804	0.0176082
2197053	0.0138189	0.0604747	0.123987	0.208531	0.000363104	0.00200429	0.00418711	0.00746984	0.000652302	0.00345273	0.00700054	0.0117758
4436426	0.00102413	0.00458286	0.00970004	0.0170732	0.000294694	0.00162693	0.00339948	0.00606658	0.000383466	0.00203092	0.00412078	0.00693854
3976158	0.00097778	0.0043758	0.00926286	0.0163064	0.000243421	0.00134402	0.00280877	0.00501359	0.000386422	0.00204655	0.00415248	0.00699183
5350583	0.00364745	0.0162475	0.0341638	0.0595643	0.000491702	0.00271335	0.0056662	0.0101026	0.000783569	0.00414637	0.00840391	0.0141296
5874517	0.00177628	0.00793823	0.0167703	0.0294372	0.000708847	0.0039097	0.00815915	0.0145332	0.000866746	0.0045857	0.00929223	0.0156183
5907973	0.00109467	0.00489792	0.0103651	0.018239	0.000307973	0.00170019	0.00355241	0.00633911	0.000461241	0.00244242	0.00495467	0.00834025
1383146	0.00350055	0.0155971	0.0328083	0.0572313	0.000331376	0.00182929	0.00382189	0.00681926	0.00055778	0.00295301	0.00598888	0.0100776
3023052	0.00131676	0.00588936	0.0124562	0.0219011	0.000500876	0.00276392	0.00577164	0.0102902	0.000650445	0.00344291	0.00698067	0.0117424
4840386	0.0013139	0.00587657	0.0124292	0.0218539	0.000326821	0.00180416	0.00376944	0.00672582	0.000426059	0.00225629	0.00457754	0.00770641
5136643	0.0267122	0.114299	0.227069	0.365576	0.00150743	0.00829935	0.0172784	0.0306654	0.00212476	0.0112111	0.0226398	0.0378775
5518933	0.00216003	0.00964678	0.0203602	0.0356889	0.000564659	0.00311544	0.00650443	0.0115933	0.00077117	0.00408087	0.00827143	0.0139075
1684204	0.0054621	0.024254	0.0507685	0.0879396	0.000500388	0.00276123	0.00576603	0.0102802	0.000764168	0.00404388	0.00819661	0.013782
4340929	0.00076483	0.00342407	0.00725207	0.0127765	0.000266186	0.00146964	0.00307108	0.00548124	0.000320649	0.00169845	0.0034468	0.00580504
2197475	0.00197395	0.00881861	0.0186209	0.0326623	0.000638428	0.00352186	0.00735132	0.0130984	0.000816932	0.00432261	0.00876031	0.014727
3674528	0.00139859	0.00625442	0.0132256	0.023247	0.000385174	0.00212601	0.0044411	0.00792216	0.00047775	0.00252975	0.0051316	0.00863754
3736413	0.000603908	0.00270439	0.00573014	0.0101011	0.000289254	0.00159692	0.00333682	0.00595491	0.000379179	0.00200823	0.00407479	0.00686122
3786027	0.00421982	0.0187784	0.039429	0.0686027	0.000606567	0.00334634	0.00698563	0.0124487	0.000865003	0.00457649	0.00927362	0.0155872
4743837	0.000534282	0.00239289	0.005071	0.00894146	0.000274953	0.00151802	0.00317209	0.00566129	0.000325859	0.00172603	0.00350271	0.00589909
4402672	0.00561413	0.0249225	0.052148	0.09028	0.000571292	0.00315198	0.0065806	0.0117287	0.00103982	0.00549932	0.0111383	0.0187093
1243512	0.00482381	0.0214436	0.0449573	0.0780519	0.000524419	0.00289368	0.00604217	0.0107714	0.000734987	0.0038897	0.00788473	0.0132591
1355031	0.00275237	0.0122795	0.0258783	0.0452644	0.000382408	0.00211076	0.00440928	0.00786549	0.000502962	0.00266311	0.00540175	0.00909142
1645902	0.00329603	0.0146911	0.0309183	0.0539741	0.000977715	0.00538938	0.011238	0.0199929	0.00119432	0.00631436	0.0127837	0.0214609
3250362	0.000928723	0.00415662	0.00879996	0.0154943	0.000211749	0.00116923	0.00244373	0.00436263	0.000315559	0.00167151	0.00339217	0.00571313
3682952	0.00515412	0.0228987	0.0479685	0.0831812	0.000821377	0.00452921	0.00944881	0.0168218	0.00132472	0.00700181	0.0141704	0.0237775
4030789	0.000711227	0.00318439	0.00674535	0.0118861	0.000387458	0.00213861	0.00446738	0.00796895	0.000506657	0.00268265	0.00544134	0.00915792
1381361	0.0280552	0.119764	0.237155	0.380129	0.000918216	0.00506209	0.0105574	0.0187872	0.0015384	0.00812745	0.0164389	0.0275623
2302310	0.00141807	0.00634134	0.0134088	0.0235672	0.000445702	0.00245977	0.00513736	0.00916164	0.000575044	0.00304429	0.00617372	0.0103879
3080518	0.00218403	0.00975353	0.0205842	0.0360785	0.000303348	0.00167467	0.00349914	0.00624419	0.00043164	0.00228581	0.00463737	0.00780697
4411053	0.0013878	0.0062063	0.0131242	0.0230696	0.000397542	0.00219422	0.0045834	0.00817554	0.000463565	0.00245471	0.00497958	0.0083821
5799987	0.0167133	0.0727729	0.148142	0.246678	0.000471386	0.00260136	0.00543266	0.00968715	0.00075306	0.00398519	0.0080779	0.013583
2265288	0.00156678	0.00700454	0.0148056	0.0260082	0.000341075	0.00188279	0.00393355	0.00701818	0.000440372	0.00233201	0.00473098	0.00796431
4106175	0.000876964	0.00392531	0.00831136	0.0146368	0.000440562	0.00243143	0.00507825	0.00905645	0.000527459	0.00279267	0.00566416	0.00953221
1279749	0.00034504	0.00154584	0.0032775	0.00578305	0.000195679	0.00108054	0.00225846	0.00403217	0.000229481	0.00121578	0.00246788	0.00415777
2607419	0.00497157	0.0220947	0.0463054	0.0803498	0.000646523	0.00356645	0.00744421	0.0132635	0.00106591	0.00563698	0.0114163	0.0191744
4556181	0.000292377	0.00131002	0.00277788	0.00490242	0.000169701	0.00093714	0.0019589	0.00349775	0.000213972	0.00113365	0.00230127	0.00387729
5468659	0.00188939	0.00844208	0.0178297	0.0312839	0.000600448	0.00331263	0.00691538	0.0123238	0.000752195	0.00398062	0.00806865	0.0135675
5879498	0.00331355	0.0147687	0.0310804	0.0542536	0.000429675	0.0023714	0.00495304	0.00883359	0.000668925	0.00354059	0.00717835	0.0120741
2341867	0.028532	0.121698	0.240707	0.385219	0.00127638	0.00703094	0.0146478	0.0260239	0.00199375	0.0105228	0.0212575	0.0355819
5039796	0.00140354	0.00627652	0.0132722	0.0233284	0.00044557	0.00245904	0.00513584	0.00915894	0.000577271	0.00305607	0.00619757	0.010428
2443770	0.00774102	0.0342372	0.0712593	0.122435	0.000600675	0.00331388	0.00691799	0.0123284	0.0010459	0.00553143	0.0112031	0.0188178
4914995	0.00152516	0.00681896	0.0144148	0.0253256	0.000339985	0.00187678	0.003921	0.00699582	0.000410287	0.00217284	0.00440842	0.00742214
5972775	0.00541946	0.0240665	0.0503813	0.0872823	0.000607487	0.00335141	0.00699618	0.0124674	0.000824897	0.00436468	0.00884538	0.0148696
1333926	0.00448655	0.0199561	0.041874	0.0727869	0.000569843	0.003144	0.00656395	0.0116992	0.000851452	0.00450493	0.00912895	0.0153448
3262475	0.000565873	0.00253423	0.00537011	0.00946779	0.000243174	0.00134266	0.00280592	0.00500851	0.000297326	0.00157499	0.00319645	0.00538386
5670270	0.0028326	0.0126357	0.0266235	0.0465544	0.000434612	0.00239862	0.00500982	0.00893465	0.000606608	0.00321118	0.00651159	0.0109552
3083848	0.00263345	0.0117514	0.0247727	0.0433492	0.0003742	0.00206549	0.00431482	0.00769727	0.000609414	0.00322601	0.00654162	0.0110056
3179223	0.00058903	0.00263784	0.00558933	0.00985344	0.000449184	0.00247897	0.0051774	0.00923291	0.000523592	0.00277221	0.00562274	0.00946264
5057912	0.000726707	0.00325361	0.00689171	0.0121433	0.000347993	0.00192095	0.00401319	0.00716004	0.000413096	0.0021877	0.00443855	0.00747278
2167592	0.00406002	0.0180723	0.0379616	0.0660875	0.000659519	0.00363803	0.00759334	0.0135284	0.000823726	0.0043585	0.00883288	0.0148486
5827622	0.000826534	0.00369991	0.00783509	0.0138006	0.000538037	0.00296873	0.00619862	0.0110496	0.000635474	0.00336378	0.00682049	0.0114736
5992203	0.00384057	0.017102	0.0359432	0.0626231	0.000563896	0.00311123	0.00649566	0.0115777	0.000919832	0.004866	0.0098588	0.0165674
1526697	0.0269325	0.115197	0.228731	0.367984	0.000545908	0.00301211	0.00628905	0.0112104	0.00116029	0.00613488	0.0124215	0.0208554
1544202	0.00830228	0.0366836	0.0762446	0.13074	0.000484081	0.00267134	0.0055786	0.00994679	0.00077582	0.00410544	0.00832112	0.0139908
1811742	0.00359437	0.0160125	0.0336743	0.058722	0.000564333	0.00311364	0.00650068	0.0115867	0.000851219	0.0045037	0.00912645	0.0153406
5209309	0.00289725	0.0129226	0.0272237	0.0475928	0.000442997	0.00244486	0.00510625	0.00910629	0.000651579	0.00344891	0.0069928	0.0117628
3010606	0.0108822	0.0478673	0.0988541	0.167974	0.000704216	0.0038842	0.00810604	0.0144389	0.00111615	0.00590204	0.0119515	0.0200695
3521296	0.00331148	0.0147595	0.0310612	0.0542206	0.000490797	0.00270837	0.0056558	0.0100841	0.000650412	0.00344274	0.00698031	0.0117418
2334315	0.00625236	0.0277249	0.0579194	0.100043	0.000660291	0.00364228	0.00760219	0.0135441	0.00103154	0.00545565	0.0110501	0.0185617
1174315	0.0387072	0.162192	0.313076	0.484928	0.00073149	0.00403438	0.00841877	0.0149941	0.00125013	0.00660861	0.0133774	0.0224529
1522420	0.00757004	0.0334909	0.0697357	0.11989	0.000740493	0.00408395	0.00852199	0.0151773	0.00117172	0.00619516	0.0125431	0.0210588
3299857	0.0025837	0.0115304	0.0243098	0.0425469	0.000578134	0.00318969	0.00665918	0.0118684	0.000768025	0.00406425	0.00823782	0.0138511
3789655	0.0303266	0.128948	0.253946	0.40403	0.000685375	0.00378044	0.00788995	0.0140552	0.00130782	0.00691273	0.0139908	0.0234775
5925408	0.00377295	0.0168029	0.0353206	0.0615532	0.000433062	0.00239008	0.00499199	0.00890292	0.000633158	0.00335153	0.00679571	0.011432
2667100	0.00150286	0.00671953	0.0142054	0.0249597	0.000564719	0.00311577	0.00650511	0.0115946	0.000725797	0.00384114	0.00778649	0.0130943
5360706	0.00286833	0.0127943	0.0269553	0.0471285	0.000352322	0.00194483	0.00406302	0.0072488	0.000523981	0.00277427	0.00562691	0.00946965
1580961	0.000706462	0.00316308	0.0067003	0.0118069	0.000209918	0.00115913	0.00242262	0.00432497	0.000266924	0.00141404	0.00287003	0.00483462
5546219	0.00371418	0.0165428	0.034779	0.0606223	0.000934404	0.00515115	0.0107426	0.0191154	0.00119824	0.00633504	0.0128254	0.0215306
3868581	0.00520466	0.0231212	0.0484285	0.0839637	0.000669247	0.00369161	0.00770494	0.0137266	0.000936931	0.00495628	0.0100412	0.0168729
1056080	0.00271071	0.0120945	0.025491	0.0445938	0.000472636	0.00260825	0.00544704	0.00971272	0.000676067	0.00357834	0.00725474	0.0122023
2717913	0.000832674	0.00372736	0.00789308	0.0139024	0.000428781	0.00236647	0.00494276	0.00881528	0.000527952	0.00279527	0.00566944	0.00954108
1198473	0.00287144	0.0128081	0.0269841	0.0471784	0.000361789	0.00199704	0.00417198	0.00744289	0.000496353	0.00262815	0.00533094	0.00897246
5282491	0.00376614	0.0167727	0.0352578	0.0614454	0.000382891	0.00211342	0.00441484	0.00787539	0.000556071	0.00294397	0.00597058	0.0100468
2300459	0.0102392	0.0450894	0.0932658	0.158837	0.000934602	0.00515224	0.0107449	0.0191194	0.00112469	0.0059471	0.0120424	0.0202217
3816706	0.00312195	0.0139194	0.0293071	0.0511935	0.000645185	0.00355908	0.00742887	0.0132362	0.000950216	0.00502641	0.0101829	0.0171102
3906314	0.00690274	0.0305742	0.0637684	0.109891	0.000503782	0.00277993	0.00580503	0.0103496	0.000808393	0.0042775	0.0086691	0.0145741
5319135	0.0048963	0.0217631	0.0456189	0.0791799	0.000419236	0.00231384	0.00483297	0.00861986	0.000620484	0.00328454	0.0066601	0.0112044
2311502	0.00817526	0.0361304	0.0751185	0.128867	0.000346071	0.00191035	0.00399106	0.00712062	0.000555439	0.00294063	0.00596382	0.0100355
4707963	0.000707739	0.00316879	0.00671237	0.0118281	0.000254046	0.00140265	0.0029312	0.00523187	0.000271241	0.00143689	0.00291639	0.00491262
6025115	0.000938206	0.00419899	0.00888946	0.0156514	0.000267491	0.00147684	0.00308612	0.00550805	0.000361812	0.00191632	0.00388849	0.00654793
2402479	0.00354277	0.0157841	0.0331982	0.0579025	0.000545839	0.00301173	0.00628826	0.011209	0.000771774	0.00408406	0.00827788	0.0139183
5461669	0.000742612	0.00332473	0.00704207	0.0124076	0.000428142	0.00236295	0.00493541	0.00880221	0.000491428	0.0026021	0.00527817	0.00888381
2522416	0.00211401	0.00944202	0.0199303	0.0349412	0.000443019	0.00244497	0.0051065	0.00910673	0.000626629	0.00331702	0.00672585	0.0113148
3528502	0.000809631	0.00362435	0.00767541	0.0135201	0.000516156	0.00284814	0.00594723	0.0106025	0.000637073	0.00337223	0.0068376	0.0115023
5953127	0.00222808	0.0099495	0.0209955	0.0367935	0.000363971	0.00200908	0.0041971	0.00748762	0.000515726	0.00273061	0.00553849	0.00932111
3594543	0.0016855	0.00753373	0.0159194	0.0279527	0.000542	0.00299057	0.00624415	0.0111306	0.000649584	0.00343836	0.00697145	0.011727
5503816	0.00059204	0.0026513	0.00561782	0.00990356	0.000154444	0.000852915	0.00178292	0.00318376	0.000218291	0.00115652	0.00234768	0.00395541
1012678	0.00517063	0.0229714	0.0481188	0.083437	0.000548663	0.00302729	0.0063207	0.0112667	0.000775411	0.00410327	0.00831674	0.0139835
2750270	0.000812217	0.00363591	0.00769984	0.013563	0.000495845	0.00273619	0.00571382	0.0101873	0.000622229	0.00329376	0.00667877	0.0112358
4984528	0.000682726	0.00305693	0.00647583	0.0114124	0.000321227	0.00177331	0.00370503	0.00661106	0.000338733	0.00179417	0.00364087	0.00613147
5461658	0.000573152	0.0025668	0.00543903	0.00958903	0.000336709	0.00185871	0.00388328	0.00692864	0.000405024	0.00214499	0.00435198	0.00732725
2952787	0.00228801	0.010216	0.0215547	0.0377653	0.000341781	0.00188668	0.00394167	0.00703265	0.000527446	0.0027926	0.00566402	0.00953198
4002579	0.00287583	0.0128276	0.0270249	0.047249	0.000389515	0.00214995	0.00449105	0.0080111	0.000559393	0.00296154	0.00600615	0.0101066
1644697	0.00625816	0.0277503	0.0579717	0.100132	0.00104475	0.00575801	0.0120043	0.0213496	0.00153329	0.00810058	0.0163848	0.0274721
4083351	0.00438958	0.019528	0.0409857	0.0712677	0.000790822	0.00436103	0.00909879	0.0162008	0.00119445	0.00631502	0.012785	0.0214631
3188660	0.00266091	0.0118733	0.025028	0.0437917	0.000540275	0.00298106	0.00622434	0.0110953	0.000748717	0.00396225	0.00803149	0.0135052
2123924	0.004814	0.0214003	0.0448677	0.0778992	0.000473307	0.00261195	0.00545475	0.00972644	0.000712375	0.00377022	0.007643	0.0128536
2342657	0.00207609	0.00927325	0.0195759	0.0343246	0.000467482	0.00257984	0.00538778	0.00960729	0.000680864	0.00360369	0.00730604	0.0122884
3187847	0.00140266	0.0062726	0.0132639	0.023314	0.000530932	0.00292957	0.006117	0.0109045	0.000466792	0.00247178	0.00501417	0.00844022
4405232	0.00196919	0.00879742	0.0185764	0.0325847	0.000529674	0.00292264	0.00610255	0.0108788	0.000770607	0.0040779	0.00826541	0.0138974
1935866	0.00271685	0.0121218	0.0255481	0.0446927	0.000810987	0.00447203	0.0093298	0.0166107	0.000896146	0.00474095	0.00960605	0.0161441
3242155	0.00326629	0.0145593	0.0306433	0.0534997	0.000514974	0.00284163	0.00593365	0.0105784	0.000806819	0.00426919	0.00865229	0.0145459
5191973	0.0359302	0.151288	0.293965	0.459341	0.000949473	0.00523404	0.010915	0.0194208	0.00175203	0.00925184	0.0187023	0.0313326
5329349	0.000443934	0.00198856	0.00421511	0.00743476	0.000318598	0.0017588	0.00367476	0.00655712	0.000359385	0.00190348	0.00386246	0.00650415
1264455	0.0097548	0.0429926	0.0890357	0.151891	0.00071177	0.00392579	0.00819266	0.0145927	0.00131728	0.00696261	0.0140914	0.0236455
3254476	0.00323215	0.014408	0.0303274	0.0529547	0.000755741	0.0041679	0.00869677	0.0154875	0.000941499	0.00498039	0.01009	0.0169545
3901154	0.004789	0.0212901	0.0446394	0.0775098	0.000456349	0.00251847	0.00525978	0.00937952	0.000705775	0.00373534	0.00757243	0.0127353
5812009	0.000896146	0.00401104	0.00849246	0.0149547	0.00039301	0.00216923	0.00453126	0.00808271	0.000532269	0.0028181	0.00571568	0.00961874
2368862	0.00454796	0.0202271	0.0424361	0.0737477	0.000754055	0.00415862	0.00867744	0.0154532	0.00111689	0.00590597	0.0119594	0.0200828
4422604	0.000471517	0.00211202	0.00447648	0.00789498	0.000200012	0.00110445	0.00230842	0.00412128	0.000239707	0.00126993	0.00257774	0.00434267
2053688	0.0511973	0.209899	0.393434	0.58656	0.00115815	0.00638136	0.0132993	0.0236407	0.0020897	0.0110269	0.0222701	0.0372637
5807059	0.0048119	0.0213911	0.0448485	0.0778664	0.00135504	0.0074629	0.0155441	0.0276064	0.00170669	0.0090133	0.0182223	0.0305336
1786298	0.00958273	0.0422469	0.0875287	0.149411	0.000573242	0.00316273	0.006603	0.0117686	0.000935891	0.00495079	0.0100301	0.0168543
1185415	0.00174645	0.00780533	0.0164908	0.0289497	0.00034289	0.0018928	0.00395444	0.0070554	0.00045581	0.00241369	0.00489646	0.00824243
2401334	0.00220452	0.0098447	0.0207756	0.0364112	0.000434859	0.00239998	0.00501266	0.00893971	0.000526691	0.0027886	0.00565593	0.00951839
5899799	0.00635749	0.0281859	0.0588671	0.101642	0.000766772	0.00422864	0.0088232	0.0157119	0.00106884	0.00565247	0.0114476	0.0192267
5411106	0.00317915	0.014173	0.0298367	0.052108	0.00064445	0.00355503	0.00742043	0.0132212	0.000945829	0.00500325	0.0101362	0.0170318
2217025	0.00150567	0.00673203	0.0142317	0.0250058	0.000400545	0.00221078	0.00461795	0.00823706	0.000557352	0.00295075	0.0059843	0.0100699
3180231	0.000429177	0.00192251	0.00407524	0.00718844	0.000255901	0.00141289	0.00295258	0.00526999	0.000325796	0.0017257	0.00350204	0.00589795
5744574	0.00204203	0.00912164	0.0192575	0.0337705	0.000562701	0.00310464	0.00648193	0.0115533	0.000896506	0.00474284	0.00960988	0.0161505
1629423	0.00320169	0.0142729	0.0300454	0.0524682	0.00116866	0.00643914	0.0134193	0.0238528	0.00147875	0.00781333	0.0158061	0.0265072
4984616	0.00455172	0.0202436	0.0424705	0.0738065	0.000342663	0.00189155	0.00395183	0.00705074	0.000475361	0.00251711	0.005106	0.00859453
4406648	0.0057655	0.0255877	0.0535196	0.0926045	0.000786991	0.00433994	0.0090549	0.016123	0.00107465	0.00568311	0.0115094	0.0193302
1481600	0.0033636	0.0149905	0.0315432	0.0550515	0.000428341	0.00236404	0.00493769	0.00880627	0.000601398	0.00318364	0.00645583	0.0108616
4549951	0.00457192	0.0203327	0.0426552	0.0741222	0.000563732	0.00311033	0.00649378	0.0115744	0.000738797	0.00390983	0.00792545	0.0133273
4571805	0.000546197	0.0024462	0.00518383	0.00914001	0.000321109	0.00177265	0.00370367	0.00660864	0.000435208	0.00230469	0.00467562	0.00787127
3388184	0.000880313	0.00394028	0.00834298	0.0146923	0.000274695	0.00151659	0.00316911	0.00565599	0.000375203	0.00198719	0.00403214	0.00678949
1451795	0.0423435	0.176306	0.3374	0.516712	0.000590012	0.00325513	0.00679556	0.0121109	0.00111584	0.0059004	0.0119482	0.020064
1669569	0.00291292	0.0129922	0.0273691	0.0478443	0.000514416	0.00283855	0.00592723	0.010567	0.000678504	0.00359122	0.0072808	0.012246
3326592	0.00498875	0.0221704	0.046462	0.0806166	0.000904401	0.00498609	0.0103993	0.018507	0.00123699	0.00653936	0.0132377	0.0222195
4890233	0.00262146	0.0116981	0.0246611	0.0431558	0.000297398	0.00164185	0.00343062	0.00612208	0.000438584	0.00232255	0.00471181	0.0079321
3337068	0.000628009	0.0028122	0.00595821	0.0105023	0.000238845	0.00131877	0.00275603	0.00491956	0.00031428	0.00166474	0.00337844	0.00569003
3363883	0.00196805	0.0087923	0.0185657	0.032566	0.000446891	0.00246632	0.00515103	0.00918598	0.000586177	0.00310316	0.0062929	0.010588
4917344	0.00265113	0.0118299	0.0249371	0.0436341	0.000540172	0.00298049	0.00622315	0.0110932	0.000647305	0.00342631	0.00694707	0.0116861
1172939	0.00363648	0.0161989	0.0340627	0.0593903	0.0005293	0.00292058	0.00609825	0.0108711	0.000771407	0.00408212	0.00827396	0.0139117
1485821	0.00222272	0.00992566	0.0209455	0.0367065	0.000479722	0.00264731	0.00552849	0.00985764	0.000530186	0.00280709	0.00569338	0.00958128
2340235	0.000929866	0.00416172	0.00881075	0.0155133	0.000325495	0.00179685	0.00375418	0.00669862	0.000385143	0.00203979	0.00413877	0.00696879
5143542	0.00468738	0.020842	0.043711	0.0759254	0.000901737	0.00497143	0.0103689	0.018453	0.00140424	0.00742083	0.0150152	0.0251876
5494995	0.00169311	0.00756765	0.0159907	0.0280773	0.000721745	0.00398072	0.00830704	0.0147957	0.000940218	0.00497363	0.0100763	0.0169316
2294495	0.000491097	0.00219964	0.00466198	0.00822155	0.000263793	0.00145643	0.00304351	0.00543208	0.00034097	0.00180601	0.00366487	0.00617184
1388711	0.00059039	0.00264392	0.0056022	0.00987608	0.000307077	0.00169525	0.00354209	0.00632072	0.000407155	0.00215627	0.00437483	0.00736567
1567824	0.00174899	0.00781666	0.0165146	0.0289912	0.00047323	0.00261153	0.00545387	0.00972487	0.000576747	0.0030533	0.00619196	0.0104185
2957326	0.00431306	0.0191902	0.0402843	0.0700674	0.00050487	0.00278593	0.00581753	0.0103718	0.000692459	0.00366497	0.00743004	0.0124964
3549406	0.00177987	0.00795421	0.0168039	0.0294958	0.000272927	0.00150683	0.00314874	0.00561967	0.000421586	0.00223262	0.00452958	0.0076258
5044008	0.00302393	0.0134847	0.0283988	0.0496244	0.000593374	0.00327366	0.00683417	0.0121795	0.000763294	0.00403926	0.00818727	0.0137664
1985618	0.0232803	0.100212	0.200749	0.326913	0.000873025	0.00481344	0.0100402	0.0178704	0.00143797	0.00759854	0.0153733	0.0257852
2549466	0.00543798	0.0241479	0.0505494	0.0875678	0.00061431	0.003389	0.00707451	0.0126066	0.000929473	0.00491691	0.00996167	0.0167397
3453729	0.000962486	0.00430747	0.00911857	0.0160533	0.000414122	0.00228565	0.00477415	0.00851515	0.00055426	0.0029344	0.00595119	0.0100143
3785407	0.00373665	0.0166422	0.0349861	0.0609783	0.000483983	0.0026708	0.00557747	0.00994479	0.000706855	0.00374105	0.00758398	0.0127546
4407503	0.00175921	0.00786219	0.0166104	0.0291582	0.000463262	0.00255657	0.00533926	0.00952095	0.000572567	0.0030312	0.0061472	0.0103434
4793717	0.0359499	0.151366	0.294102	0.459527	0.000848698	0.00467957	0.00976169	0.0173766	0.00149194	0.00788279	0.0159461	0.0267406
5574393	0.00419631	0.0186745	0.0392134	0.0682332	0.000980207	0.00540309	0.0112665	0.0200434	0.00150953	0.00797544	0.0161327	0.0270518
1441816	0.000324792	0.00145518	0.00308543	0.00544455	0.000254215	0.00140358	0.00293315	0.00523535	0.000283967	0.00150427	0.00305303	0.00514255
1749229	0.00176082	0.00786937	0.0166255	0.0291846	0.00040336	0.0022263	0.00465034	0.00829472	0.000568522	0.00300981	0.0061039	0.0102707
4264716	0.000829173	0.00371171	0.00786002	0.0138443	0.000315583	0.00174217	0.00364004	0.00649526	0.000365649	0.00193662	0.00392965	0.00661715
1435510	0.0014862	0.00664522	0.0140489	0.0246862	0.000483864	0.00267015	0.0055761	0.00994235	0.000713501	0.00377617	0.00765504	0.0128738
3525248	0.00819931	0.0362351	0.0753318	0.129222	0.00177617	0.009773	0.0203299	0.0360375	0.00200164	0.0105643	0.0213408	0.0357203
3842952	0.00163097	0.00729069	0.0154079	0.02706	0.000382187	0.00210954	0.00440673	0.00786096	0.000559332	0.00296122	0.0060055	0.0101055
4834297	0.00281675	0.0125653	0.0264764	0.0462998	0.000524942	0.00289656	0.00604818	0.0107821	0.000774179	0.00409677	0.00830358	0.0139614
5960758	0.00681281	0.0301806	0.0629616	0.108536	0.000588845	0.0032487	0.00678216	0.012087	0.000816601	0.00432086	0.00875678	0.0147211
5992661	0.00110649	0.00495068	0.0104764	0.0184342	0.000581535	0.00320842	0.00669823	0.0119378	0.000723637	0.00382973	0.0077634	0.0130556
3862243	0.00605747	0.0268698	0.0561604	0.0970724	0.000458592	0.00253083	0.00528557	0.00942541	0.000689626	0.00365	0.00739975	0.0124456
4737318	0.00393749	0.0175306	0.0368351	0.0641547	0.000458172	0.00252852	0.00528074	0.00941682	0.000666877	0.00352976	0.00715644	0.0120374
1203992	0.00702647	0.0311155	0.0648775	0.111753	0.000511724	0.00282371	0.00589631	0.010512	0.000671417	0.00355376	0.007205	0.0121189
1457910	0.00111442	0.00498612	0.0105512	0.0185652	0.000283777	0.0015667	0.00327374	0.00584247	0.000364089	0.00192837	0.00391292	0.00658901
3101735	0.00312036	0.0139124	0.0292924	0.0511681	0.000422043	0.00232932	0.00486526	0.00867734	0.000637957	0.0033769	0.00684706	0.0115182
3378321	0.00476957	0.0212045	0.044462	0.0772071	0.000768797	0.00423978	0.00884641	0.015753	0.00119256	0.00630507	0.0127649	0.0214295
4301825	0.00504223	0.022406	0.0469494	0.0814467	0.000564805	0.00311624	0.0065061	0.0115963	0.000941651	0.00498119	0.0100916	0.0169572
1397053	0.00176451	0.00788578	0.01666	0.0292448	0.000497767	0.00274678	0.00573591	0.0102266	0.000638265	0.00337853	0.00685036	0.0115238
1369801	0.00472731	0.0210181	0.044076	0.0765483	0.000931319	0.00513418	0.0107073	0.0190528	0.00124928	0.00660412	0.0133683	0.0224378
3030776	0.00137161	0.00613409	0.012972	0.0228035	0.000541168	0.00298599	0.0062346	0.0111136	0.0007331	0.00387973	0.00786456	0.0132252
4125644	0.00435854	0.019391	0.0407012	0.070781	0.000680903	0.00375581	0.00783866	0.0139641	0.000922614	0.00488069	0.00988848	0.0166171
5517510	0.00136282	0.00609488	0.0128894	0.0226589	0.000266868	0.0014734	0.00307894	0.00549526	0.000347766	0.00184198	0.00373779	0.0062945
1990213	0.000509466	0.00228184	0.00483598	0.00852783	0.000215063	0.00118752	0.00248192	0.00443075	0.000208413	0.00110422	0.00224155	0.00377675
2055140	0.00458094	0.0203726	0.0427378	0.0742632	0.00106944	0.00589374	0.0122863	0.0218488	0.00146293	0.00773003	0.0156383	0.0262272
3770157	0.000531226	0.00237922	0.00504207	0.00889054	0.000247149	0.00136459	0.00285173	0.00509019	0.000314632	0.0016666	0.00338221	0.00569639
4862064	0.00126693	0.00566695	0.0119873	0.0210804	0.000451616	0.00249237	0.00520536	0.00928267	0.000550543	0.00291474	0.00591139	0.00994742
1711172	0.0132046	0.0578482	0.118782	0.200204	0.00121905	0.006716	0.0139941	0.024869	0.00170258	0.00899167	0.0181788	0.0304611
2215039	0.000878194	0.00393081	0.00832297	0.0146572	0.00033873	0.00186985	0.00390655	0.00697008	0.000394068	0.00208702	0.00423449	0.00712972
2402394	0.00591837	0.0262592	0.0549031	0.0949465	0.00116613	0.00642521	0.0133903	0.0238017	0.00172073	0.00908719	0.018371	0.0307811
2409119	0.00105961	0.00474135	0.0100346	0.0176598	0.000324581	0.00179181	0.00374366	0.00667988	0.000451521	0.002391	0.00485049	0.00816518
2666044	0.00406709	0.0181036	0.0380267	0.0661991	0.000632674	0.00349016	0.00728529	0.0129811	0.000955345	0.00505349	0.0102377	0.0172018
3957041	0.00154816	0.00692152	0.0146308	0.0257029	0.000464434	0.00256304	0.00535274	0.00954494	0.000732055	0.00387421	0.00785339	0.0132065
2136908	0.000932534	0.00417364	0.00883592	0.0155574	0.000560945	0.00309497	0.00646177	0.0115175	0.000702672	0.00371894	0.00753925	0.0126796
5768461	0.0105387	0.046384	0.0958725	0.163104	0.000495505	0.00273431	0.0057099	0.0101804	0.000749827	0.00396811	0.00804334	0.013525
5838882	0.00194297	0.00868068	0.0183311	0.0321575	0.000260675	0.00143923	0.00300759	0.00536805	0.000346848	0.00183712	0.00372794	0.00627793
1186689	0.00789929	0.0349275	0.0726675	0.124784	0.000871762	0.0048065	0.0100258	0.0178448	0.00112854	0.00596741	0.0120834	0.0202902
2282537	0.00245127	0.0109419	0.0230767	0.0404081	0.000324189	0.00178965	0.00373914	0.00667183	0.000416845	0.00220754	0.00447874	0.00754035
2437305	0.000372259	0.00166771	0.00353564	0.00623791	0.000382704	0.00211239	0.00441268	0.00787155	0.000456117	0.00241531	0.00489976	0.00824796
4158777	0.00586362	0.0260187	0.0544079	0.0941084	0.000638728	0.00352351	0.00735477	0.0131046	0.0010825	0.00572454	0.0115931	0.0194702
4478497	0.00245772	0.0109706	0.0231369	0.0405125	0.000527446	0.00291036	0.00607696	0.0108333	0.000727823	0.00385185	0.00780815	0.0131306
5061340	0.00142782	0.00638482	0.0135004	0.0237274	0.000369784	0.00204114	0.004264	0.00760678	0.000455317	0.00241108	0.00489118	0.00823355
3595598	0.00203613	0.00909539	0.0192024	0.0336746	0.000348247	0.00192235	0.00401611	0.00716525	0.000513438	0.00271851	0.00551398	0.00927995
4631579	0.00615949	0.0273175	0.0570816	0.0986288	0.0010267	0.00565879	0.011798	0.0209846	0.00144174	0.00761839	0.0154133	0.0258519
4704386	0.00349542	0.0155744	0.032761	0.0571498	0.000526393	0.00290456	0.00606485	0.0108117	0.000768942	0.0040691	0.00824762	0.0138676
[truncated: 442,933+ more rows]
