# Supplementary material for: Personalized prediction for multiple chronic diseases by developing the multi-task Cox learning model
Source: PLoS Comput Biol. 2023 Sep 21;19(9):e1011396. doi: 10.1371/journal.pcbi.1011396 (PMC10569718; doi:10.1371/journal.pcbi.1011396)
Supplement: S5 Table — The absolute risk of each subject developing colorectal cancer, liver cancer, and hypertension in the 1-th, 3-th, 5-th, and 7-th year, respectively. (XLSX) [file pcbi.1011396.s005.xlsx]

## Sheet: AR
eid	t1_Colorectal cancer	t3_Colorectal cancer	t5_Colorectal cancer	t7_Colorectal cancer	t1_Liver cancer	t3_Liver cancer	t5_Liver cancer	t7_Liver cancer	t1_Hypertension	t3_Hypertension	t5_Hypertension	t7_Hypertension
2025907	0.0060844	0.0265017	0.052225	0.0822643	0.000424083	0.00206676	0.00449126	0.0079366	0.13991	0.437501	0.744085	1
2907262	0.00682234	0.0296786	0.0583918	0.0918025	0.000792428	0.00385912	0.0083774	0.0147816	0.19027	0.58828	0.988462	1
5538853	0.00752914	0.032714	0.0642648	0.100852	0.000534092	0.00260233	0.00565333	0.00998563	0.234102	0.716686	1	1
1269537	0.00747047	0.0324623	0.0637786	0.100104	0.000460255	0.00224288	0.00487349	0.00861077	0.0994606	0.313848	0.539033	0.767249
4529614	0.00537038	0.0234201	0.0462242	0.072947	0.000413931	0.00201732	0.00438396	0.0077473	0.118696	0.372936	0.637537	0.903044
4308706	0.00686049	0.0298426	0.0587096	0.092293	0.00085013	0.00413967	0.00898492	0.0158499	0.203097	0.626129	1	1
5796466	0.0125584	0.0541007	0.105126	0.162863	0.000475594	0.00231757	0.00503555	0.00889655	0.138788	0.434101	0.738502	1
4161089	0.00366941	0.0160485	0.0317928	0.0503954	0.000230223	0.00112241	0.00244045	0.00431598	0.0346598	0.110965	0.193612	0.280204
4170342	0.00537687	0.0234481	0.0462789	0.0730321	0.000535459	0.00260898	0.00566776	0.0100111	0.0632291	0.201144	0.348519	0.50069
1864972	0.00239067	0.0104786	0.0208166	0.0331074	0.000242804	0.00118372	0.00257367	0.00455134	0.128569	0.403061	0.687392	0.971238
4379768	0.00677797	0.0294878	0.058022	0.0912316	0.000543404	0.00264766	0.00575164	0.0101589	0.115753	0.363929	0.622583	0.882519
1776005	0.00683427	0.0297299	0.0584911	0.0919559	0.000588071	0.00286504	0.00622308	0.0109896	0.100941	0.318415	0.546681	0.777841
2154684	0.00148107	0.00650178	0.0129421	0.0206327	0.000255252	0.00124437	0.00270545	0.00478414	0.0824435	0.261144	0.45037	0.643834
5634642	0.00540988	0.0235907	0.046557	0.0734646	0.000407784	0.00198739	0.00431899	0.00763268	0.0713562	0.226585	0.391826	0.561732
2959618	0.00607461	0.0264595	0.052143	0.0821373	0.000386534	0.0018839	0.00409434	0.00723629	0.0694735	0.2207	0.381823	0.547656
4434546	0.0068395	0.0297524	0.0585347	0.0920232	0.000337419	0.00164468	0.00357493	0.00631956	0.11186	0.351995	0.602736	0.855227
3258346	0.00317832	0.0139124	0.0275905	0.0437904	0.000432273	0.00210664	0.00457782	0.00808929	0.169924	0.527783	0.89116	1
3948149	0.00568646	0.0247852	0.0488848	0.0770824	0.000708722	0.00345204	0.00749549	0.01323	0.364175	1	1	1
5261438	0.00194702	0.00854051	0.0169829	0.0270416	0.000174998	0.000853261	0.00185554	0.0032823	0.0695978	0.221089	0.382485	0.548587
5517879	0.00348944	0.0152661	0.0302546	0.0479798	0.000426711	0.00207956	0.00451904	0.00798559	0.0655406	0.208389	0.360871	0.518126
2665116	0.00505027	0.0220361	0.043523	0.0687414	0.00687383	0.0330832	0.0705831	0.12153	0.0670231	0.213032	0.368778	0.529277
2911721	0.00172933	0.00758841	0.0150968	0.0240522	0.00022915	0.00111718	0.0024291	0.00429592	0.101031	0.31869	0.547141	0.778479
6011931	0.0066934	0.0291241	0.0573168	0.0901425	0.000320873	0.00156408	0.0033999	0.00601055	0.0694368	0.220585	0.381628	0.547382
2347164	0.00805895	0.0349844	0.0686459	0.10758	0.000455051	0.00221755	0.00481852	0.00851381	0.117909	0.370529	0.633542	0.897564
5964212	0.00363201	0.015886	0.0314733	0.0498939	0.000491976	0.00239732	0.00520859	0.00920164	0.0786582	0.249365	0.430452	0.615955
2552805	0.00274397	0.0120199	0.0238602	0.0379129	0.000919689	0.00447778	0.00971684	0.0171362	0.0539034	0.171834	0.298413	0.429735
4143127	0.0029822	0.0130582	0.0259077	0.0411407	0.000249459	0.00121614	0.00264412	0.0046758	0.0668203	0.212397	0.367697	0.527754
4662392	0.00503411	0.0219662	0.0433864	0.0685285	0.000522897	0.00254784	0.00553513	0.00977729	0.167129	0.519428	0.877644	1
4059187	0.0387406	0.159609	0.293376	0.42637	0.0393059	0.177646	0.346583	0.529181	1	1	1	1
4378248	0.00710642	0.0308995	0.0607562	0.0954497	0.000388415	0.00189306	0.00411423	0.00727138	0.0654351	0.208058	0.360307	0.517331
4245522	0.00476292	0.0207925	0.0410924	0.064951	0.000225286	0.00109835	0.00238818	0.00422362	0.0761489	0.241545	0.417209	0.597388
3931984	0.00672206	0.0292474	0.0575559	0.0905118	0.00073805	0.00359468	0.00780456	0.0137739	0.177932	0.551663	0.929688	1
4354589	0.010329	0.0446658	0.087212	0.135881	0.000530008	0.00258245	0.00561022	0.00990963	0.0896352	0.283467	0.488016	0.696372
2482612	0.00731405	0.031791	0.062481	0.0981067	0.000997723	0.00485698	0.0105374	0.0185773	0.18365	0.568658	0.957012	1
5074341	0.00631259	0.0274849	0.0541357	0.0852237	0.000285046	0.00138954	0.0030208	0.00534115	0.0796103	0.252329	0.435469	0.622982
5077597	0.00467397	0.0204072	0.0403389	0.0637747	0.000298322	0.00145422	0.0031613	0.00558926	0.140043	0.437903	0.744744	1
5552811	0.00686768	0.0298735	0.0587694	0.0923854	0.0007079	0.00344804	0.00748682	0.0132148	0.0971541	0.306729	0.5271	0.750704
3444034	0.00494541	0.0215824	0.0426366	0.0673598	0.000398721	0.00194325	0.00422318	0.00746364	0.0769455	0.244029	0.421417	0.60329
4337723	0.00960454	0.0415844	0.0813231	0.126941	0.000744717	0.00362711	0.00787481	0.0138976	0.259852	0.790902	1	1
1498031	0.00840435	0.0364624	0.0714923	0.111941	0.000415929	0.00202705	0.00440508	0.00778457	0.0662149	0.210501	0.364468	0.523201
5005096	0.00403774	0.0176485	0.0349341	0.0553216	0.000205614	0.00100248	0.00217985	0.00385549	0.0598676	0.190593	0.330509	0.475226
5296064	0.00869339	0.0376979	0.0738684	0.115575	0.000316575	0.00154314	0.00335443	0.00593028	0.12804	0.401451	0.684734	0.967611
5492439	0.00723417	0.0314481	0.0618178	0.0970854	0.000810602	0.0039475	0.00856879	0.0151182	0.177041	0.549009	0.925414	1
2686014	0.00405628	0.0177289	0.035092	0.0555689	0.000308933	0.00150591	0.00327357	0.00578751	0.127307	0.399218	0.681046	0.962578
2793173	0.00730799	0.031765	0.0624307	0.0980292	0.000436669	0.00212805	0.00462428	0.00817123	0.0939145	0.296716	0.510295	0.727369
3824248	0.0148918	0.0638989	0.123542	0.190264	0.000736975	0.00358946	0.00779324	0.013754	0.284542	0.861228	1	1
5791552	0.00143162	0.00628522	0.0125123	0.0199502	0.000221731	0.00108102	0.00235053	0.0041571	0.0689515	0.219067	0.379047	0.543746
5913579	0.00685722	0.0298286	0.0586823	0.092251	0.000305271	0.00148808	0.00323483	0.0057191	0.0638813	0.203189	0.352007	0.505615
1806684	0.00659791	0.0287133	0.05652	0.0889114	0.000410878	0.00200246	0.0043517	0.00769038	0.0636122	0.202345	0.350568	0.503584
3314555	0.00273712	0.0119901	0.0238013	0.03782	0.000400009	0.00194953	0.0042368	0.00748767	0.168166	0.522529	0.882663	1
5182172	0.00663335	0.0288658	0.0568158	0.0893685	0.000323749	0.00157809	0.00343033	0.00606428	0.0992002	0.313045	0.537688	0.765384
5609470	0.00595949	0.0259632	0.0511777	0.0806408	0.000649949	0.00316613	0.00687584	0.0121392	0.340116	1	1	1
2155954	0.0058863	0.0256475	0.0505635	0.0796881	0.00033098	0.00161332	0.00350683	0.00619933	0.0656264	0.208658	0.361329	0.518772
1844282	0.00169952	0.00745798	0.0148383	0.0236422	0.000166076	0.000809775	0.00176102	0.00311521	0.0507009	0.161741	0.281104	0.405143
2331247	0.00415421	0.0181539	0.0359255	0.0568743	0.0005129	0.00249918	0.00542957	0.00959122	0.0784941	0.248853	0.429587	0.614743
5505080	0.00407872	0.0178263	0.035283	0.0558681	0.000231767	0.00112994	0.00245681	0.00434488	0.0564911	0.179979	0.312361	0.449521
1889909	0.0114434	0.049391	0.0962059	0.149468	0.000926707	0.00451189	0.00979066	0.0172658	0.795206	1	1	1
5220048	0.00483811	0.021118	0.0417289	0.0659441	0.000276808	0.0013494	0.00293361	0.00518716	0.063437	0.201795	0.349631	0.50226
2135680	0.00560608	0.0244382	0.0482088	0.0760324	0.000408101	0.00198893	0.00432234	0.00763858	0.136433	0.42696	0.726768	1
3788399	0.001736	0.00761759	0.0151547	0.0241439	0.000196682	0.000958949	0.00208525	0.0036883	0.146802	0.458343	0.778236	1
2255538	0.00112249	0.00493064	0.00982236	0.0156739	0.000313876	0.00153	0.00332588	0.00587986	0.0759153	0.240817	0.415974	0.595656
4615224	0.00165714	0.00727255	0.0144707	0.023059	0.000201729	0.000983546	0.0021387	0.00378277	0.0978611	0.308912	0.530761	0.755781
1176067	0.00303468	0.0132868	0.0263583	0.0418504	0.000266469	0.00129903	0.00282419	0.00499388	0.0747802	0.237276	0.409972	0.587231
1657653	0.00715907	0.0311256	0.0611938	0.0961241	0.000534175	0.00260274	0.00565421	0.00998717	0.261874	0.796694	1	1
2616129	0.0086586	0.0375492	0.0735827	0.115138	0.000526599	0.00256586	0.00557422	0.00984618	0.0882795	0.279265	0.48094	0.686511
1841943	0.00282874	0.0123895	0.0245892	0.0390626	0.000320948	0.00156445	0.00340069	0.00601196	0.0699454	0.222176	0.384332	0.551188
4819951	0.00953671	0.0412955	0.08077	0.1261	0.000796721	0.00388	0.00842262	0.0148612	0.232112	0.710912	1	1
2988907	0.0050538	0.0220513	0.0435528	0.0687878	0.000372129	0.00181375	0.00394203	0.00696751	0.109111	0.343558	0.58868	0.835865
3576979	0.0112162	0.0484293	0.094379	0.146714	0.000538987	0.00262616	0.00570501	0.0100767	0.147227	0.459624	0.780331	1
2958105	0.00520568	0.0227082	0.0448352	0.0707853	0.000347157	0.00169212	0.00367794	0.00650139	0.0810478	0.256803	0.443035	0.633573
1848650	0.00903972	0.0391766	0.0767082	0.119912	0.000470689	0.00229369	0.00498373	0.00880517	0.0858952	0.271867	0.468471	0.66912
6008237	0.00566828	0.0247067	0.0487319	0.0768449	0.000280192	0.00136589	0.00296944	0.00525044	0.0782309	0.248034	0.428199	0.612798
2257748	0.00250858	0.0109932	0.0218333	0.0347137	0.000286897	0.00139856	0.0030404	0.00537575	0.0493838	0.157586	0.27397	0.394996
1079707	0.00529195	0.0230811	0.045563	0.0719181	0.00031467	0.00153386	0.00333428	0.0058947	0.0481156	0.153582	0.267093	0.385206
4238505	0.00726128	0.0315645	0.0620429	0.0974321	0.000473109	0.00230547	0.0050093	0.00885025	0.216347	0.664986	1	1
2668940	0.0054244	0.0236535	0.0466794	0.073655	0.000277317	0.00135188	0.00293901	0.00519669	0.0783012	0.248253	0.42857	0.613318
3070736	0.00641057	0.0279069	0.0549551	0.0864917	0.00038488	0.00187585	0.00407686	0.00720544	0.121637	0.381924	0.652437	0.923462
1695583	0.00193589	0.00849184	0.0168865	0.0268889	0.000368309	0.00179514	0.00390164	0.00689623	0.163147	0.507509	0.858326	1
4263398	0.00437636	0.0191175	0.0378141	0.0598294	0.000277929	0.00135486	0.00294548	0.00520812	0.0477333	0.152375	0.265017	0.382251
5803172	0.00431782	0.0188636	0.0373167	0.0590515	0.000413698	0.00201619	0.0043815	0.00774296	0.0847291	0.268246	0.462363	0.660592
1154202	0.006254	0.0272326	0.0536455	0.0844647	0.000421759	0.00205544	0.0044667	0.00789327	0.0550243	0.175364	0.304459	0.438315
2067376	0.0071374	0.0310326	0.0610138	0.0958466	0.00040879	0.00199229	0.00432962	0.00765143	0.0710651	0.225675	0.39028	0.559558
1312268	0.00648892	0.0282442	0.0556098	0.0875043	0.000424391	0.00206826	0.00449453	0.00794235	0.0954415	0.301437	0.518223	0.738382
3986436	0.00457175	0.0199644	0.0394723	0.0624213	0.000256748	0.00125166	0.00272128	0.00481211	0.0770388	0.244319	0.421909	0.60398
4658596	0.00341562	0.014945	0.0296231	0.0469873	0.000300553	0.00146509	0.00318491	0.00563095	0.0519176	0.165577	0.287686	0.4145
4544071	0.00115165	0.0050585	0.0100764	0.0160781	0.000205336	0.00100112	0.0021769	0.00385028	0.0780842	0.247577	0.427426	0.611714
4703079	0.0038895	0.0170048	0.0336709	0.0533418	0.000286063	0.0013945	0.00303157	0.00536017	0.054873	0.174887	0.303643	0.437158
5823210	0.00603579	0.0262921	0.0518175	0.0816328	0.000562484	0.00274052	0.00595305	0.0105138	0.0650163	0.206746	0.358071	0.514176
1900467	0.0119844	0.0516788	0.100544	0.155993	0.000604212	0.00294359	0.0063934	0.0112896	0.135863	0.425232	0.723925	1
4117778	0.0203137	0.0863619	0.16504	0.250747	0.000871165	0.00424193	0.00920631	0.016239	0.142018	0.443882	0.754552	1
4752951	0.00559224	0.0243784	0.0480923	0.0758514	0.00044617	0.00217431	0.00472468	0.00834831	0.125106	0.39251	0.669959	0.947433
5677356	0.0064996	0.0282901	0.0556991	0.0876423	0.000360056	0.00175494	0.00381436	0.00674218	0.0653374	0.207752	0.359786	0.516595
1033734	0.0100609	0.0435263	0.0850365	0.132583	0.000440392	0.00214617	0.00466362	0.00824062	0.114446	0.359925	0.615928	0.873374
2811198	0.00339103	0.0148381	0.0294126	0.0466565	0.000318067	0.00155041	0.00337021	0.00595814	0.0982414	0.310086	0.532729	0.758511
3390972	0.00744357	0.0323469	0.0635556	0.0997606	0.000603814	0.00294165	0.00638919	0.0112822	0.236896	0.724781	1	1
3107916	0.0029636	0.0129772	0.025748	0.0408891	0.000313727	0.00152927	0.0033243	0.00587708	0.104904	0.330622	0.567092	0.806072
4580647	0.00899106	0.0389689	0.0763097	0.119304	0.00053524	0.00260792	0.00566545	0.010007	0.0646512	0.205602	0.356121	0.511424
5497727	0.0132928	0.0571931	0.110959	0.171579	0.000939765	0.00457535	0.00992799	0.0175071	0.209623	0.645298	1	1
1956767	0.00684441	0.0297735	0.0585756	0.0920863	0.000321836	0.00156877	0.00341009	0.00602855	0.11714	0.368175	0.629636	0.892202
3025249	0.00231384	0.0101432	0.0201536	0.0320595	0.000259696	0.00126602	0.00275249	0.00486724	0.0712028	0.226106	0.391011	0.560586
4211182	0.00438933	0.0191737	0.0379242	0.0600016	0.000369671	0.00180177	0.00391604	0.00692164	0.12913	0.404771	0.690214	0.975087
4877657	0.00559715	0.0243996	0.0481337	0.0759157	0.000284399	0.00138639	0.00301396	0.00532906	0.055071	0.175511	0.304711	0.438672
1884931	0.00870006	0.0377264	0.0739231	0.115659	0.000840856	0.00409459	0.00888731	0.0156783	0.293596	0.886814	1	1
4313632	0.0070557	0.0306816	0.0603344	0.0947995	0.00074007	0.00360451	0.00782585	0.0138114	0.156798	0.488453	0.827363	1
3807756	0.00966685	0.0418497	0.0818309	0.127714	0.00090904	0.00442602	0.00960482	0.0169393	0.076444	0.242465	0.418768	0.599575
1519226	0.00767723	0.033349	0.0654913	0.102737	0.00035622	0.00173626	0.00377379	0.00667058	0.0596242	0.189828	0.329203	0.473377
1757092	0.00778281	0.0338016	0.0663648	0.104079	0.000470367	0.00229212	0.00498033	0.00879917	0.169966	0.52791	0.891366	1
2801320	0.00715639	0.0311141	0.0611716	0.0960898	0.000495659	0.00241525	0.00524749	0.00927024	0.119057	0.374038	0.639364	0.905549
5662336	0.00674272	0.0293362	0.0577281	0.0907778	0.000497904	0.00242618	0.0052712	0.00931203	0.0855596	0.270825	0.466714	0.666667
1162077	0.00613583	0.0267234	0.052656	0.0829322	0.000870206	0.00423727	0.00919622	0.0162213	0.190313	0.588407	0.988665	1
2220077	0.0062541	0.027233	0.0536463	0.084466	0.000488714	0.00238144	0.00517413	0.0091409	0.10905	0.343368	0.588364	0.83543
4535930	0.0185151	0.078957	0.151471	0.231165	0.00205185	0.00996814	0.021561	0.0378495	0.469877	1	1	1
2759271	0.00574572	0.0250409	0.0493828	0.0778557	0.000325409	0.00158618	0.00344789	0.00609529	0.0887056	0.280586	0.483165	0.689613
1426833	0.00432589	0.0188986	0.0373853	0.0591588	0.000455004	0.00221732	0.00481802	0.00851294	0.111017	0.349408	0.598428	0.849297
3604539	0.0034012	0.0148823	0.0294997	0.0467933	0.00027121	0.00132213	0.00287437	0.00508252	0.152434	0.475324	0.805972	1
1707555	0.00451233	0.0197069	0.0389683	0.0616338	0.000646171	0.00314775	0.006836	0.0120691	0.116071	0.364903	0.624202	0.884742
2832638	0.00742381	0.0322621	0.0633917	0.0995085	0.000364355	0.00177588	0.00385982	0.00682242	0.101306	0.319539	0.548562	0.780446
4280049	0.00356206	0.0155819	0.0308755	0.0489552	0.000344204	0.00167773	0.00364671	0.00644627	0.0822774	0.260627	0.449498	0.642614
1473038	0.00659809	0.028714	0.0565215	0.0889138	0.000281424	0.00137189	0.00298247	0.00527345	0.066504	0.211407	0.36601	0.525375
5193009	0.00159011	0.00697915	0.013889	0.0221359	0.000228072	0.00111193	0.00241768	0.00427574	0.0796402	0.252422	0.435626	0.623203
3901513	0.00207007	0.00907836	0.0180476	0.0287276	0.000213455	0.00104069	0.00226289	0.00400224	0.100695	0.317657	0.545411	0.776084
5321700	0.00510524	0.0222738	0.0439873	0.0694647	0.000427531	0.00208355	0.00452771	0.00800088	0.0607794	0.193456	0.3354	0.482145
4371673	0.00415806	0.0181706	0.0359583	0.0569257	0.000274862	0.00133992	0.00291302	0.00515079	0.0919446	0.29062	0.500051	0.713124
4702661	0.00647027	0.0281639	0.0554541	0.0872635	0.000318121	0.00155067	0.00337079	0.00595916	0.0822953	0.260683	0.449592	0.642746
1208342	0.00320879	0.014045	0.0278517	0.0442015	0.000264622	0.00129003	0.00280463	0.00495934	0.0836263	0.26482	0.45658	0.652514
3340129	0.00467417	0.0204081	0.0403406	0.0637775	0.000388146	0.00189175	0.00411138	0.00726637	0.0935088	0.295461	0.508187	0.724439
5423741	0.00212987	0.00933964	0.0185646	0.0295459	0.000293018	0.00142838	0.00310517	0.00549014	0.0795006	0.251988	0.434891	0.622173
3248206	0.00273474	0.0119797	0.0237808	0.0377876	0.000335106	0.00163342	0.00355047	0.00627638	0.0901918	0.285192	0.490919	0.700415
2990527	0.00906969	0.0393045	0.0769536	0.120286	0.000407727	0.00198711	0.00431838	0.00763161	0.114043	0.358691	0.613876	0.870553
3782199	0.00412011	0.0180059	0.0356353	0.0564199	0.00034555	0.00168429	0.00366094	0.0064714	0.0600675	0.191221	0.331582	0.476744
2461567	0.0102907	0.0445035	0.0869023	0.135412	0.000671288	0.00326994	0.00710086	0.0125354	0.161623	0.502939	0.850911	1
4857738	0.00540726	0.0235794	0.0465349	0.0734304	0.000288229	0.00140505	0.00305449	0.00540064	0.089199	0.282115	0.48574	0.693202
3697359	0.0101479	0.0438963	0.0857431	0.133654	0.000443895	0.00216323	0.00470064	0.00830592	0.125068	0.392393	0.669765	0.947168
3440575	0.00524781	0.0228903	0.0451907	0.0713387	0.000376623	0.00183564	0.00398955	0.00705138	0.131026	0.410537	0.699727	0.988054
5946839	0.00500603	0.0218447	0.0431491	0.0681587	0.000250199	0.00121975	0.00265196	0.00468965	0.0264595	0.0848664	0.148372	0.215188
2265101	0.00651819	0.0283702	0.0558544	0.0878825	0.000448066	0.00218354	0.00474471	0.00838364	0.0749679	0.237862	0.410965	0.588625
4853635	0.0032698	0.0143106	0.0283745	0.0450241	0.000366873	0.00178815	0.00388645	0.00686942	0.100933	0.318389	0.546637	0.77778
1187827	0.0082291	0.0357127	0.0700491	0.109731	0.000309598	0.00150916	0.00328062	0.00579995	0.143722	0.449036	0.763	1
3402642	0.00192847	0.00845941	0.0168223	0.0267872	0.000419722	0.00204552	0.00444517	0.00785529	0.126795	0.397659	0.67847	0.959061
3570237	0.00662226	0.028818	0.0567233	0.0892255	0.00036731	0.00179028	0.00389108	0.00687758	0.105356	0.332013	0.569417	0.809283
2054943	0.0115744	0.0499455	0.0972584	0.151052	0.0008456	0.00411765	0.00893724	0.0157661	0.0981902	0.309928	0.532464	0.758144
1013606	0.00696929	0.0303103	0.0596155	0.0936908	0.00044414	0.00216443	0.00470323	0.00831049	0.188756	0.583797	0.981286	1
2370956	0.0109218	0.0471816	0.0920061	0.143133	0.000493165	0.00240311	0.00522115	0.00922379	0.0842132	0.266644	0.459658	0.656814
4948437	0.00647434	0.0281814	0.0554881	0.087316	0.000404894	0.00197332	0.00428844	0.00757877	0.0712028	0.226106	0.391011	0.560586
1080482	0.0078574	0.0341212	0.0669814	0.105026	0.000390948	0.0019054	0.00414101	0.00731865	0.0725587	0.230342	0.398206	0.570702
2086005	0.00230682	0.0101126	0.0200931	0.0319638	0.000303589	0.00147988	0.00321703	0.00568767	0.0748925	0.237626	0.410566	0.588065
3757544	0.00553547	0.0241332	0.0476146	0.075109	0.000500733	0.00243995	0.00530107	0.0093647	0.0779503	0.24716	0.426719	0.610724
4964329	0.0110233	0.0476119	0.0928248	0.144369	0.000812233	0.00395543	0.00858596	0.0151484	0.115473	0.363072	0.621159	0.880562
5315774	0.00374805	0.0163903	0.0324642	0.0514492	0.000246403	0.00120125	0.00261177	0.00461865	0.0799802	0.253481	0.437417	0.62571
3599050	0.0099672	0.043128	0.0842754	0.131428	0.000474091	0.00231025	0.00501967	0.00886854	0.136373	0.426778	0.726468	1
2568214	0.00148978	0.00653992	0.0130177	0.0207528	0.000258038	0.00125795	0.00273494	0.00483624	0.0759673	0.240979	0.416249	0.596042
2626903	0.00401693	0.0175581	0.0347568	0.0550439	0.000411423	0.00200511	0.00435745	0.00770053	0.059931	0.190792	0.330849	0.475707
3493267	0.00879669	0.0381391	0.0747162	0.116871	0.000422089	0.00205705	0.00447019	0.00789942	0.130808	0.409877	0.698637	0.98657
4606449	0.00522788	0.0228041	0.0450225	0.0710769	0.000362026	0.00176454	0.0038352	0.00677896	0.0826262	0.261712	0.45133	0.645176
5630169	0.00683877	0.0297493	0.0585287	0.0920138	0.000475666	0.00231792	0.00503631	0.00889788	0.0720838	0.228858	0.395687	0.567161
1791813	0.00963783	0.0417262	0.0815944	0.127354	0.000841337	0.00409693	0.00889237	0.0156872	0.241155	0.737102	1	1
4890812	0.0077655	0.0337274	0.0662216	0.103859	0.000526836	0.00256701	0.00557672	0.00985059	0.156343	0.487085	0.825137	1
5217286	0.00552098	0.0240707	0.0474926	0.0749194	0.000360574	0.00175747	0.00381983	0.00675185	0.0848716	0.268689	0.46311	0.661635
4526058	0.00461395	0.0201472	0.0398301	0.0629803	0.000385759	0.00188013	0.00408615	0.00722183	0.0897489	0.28382	0.48861	0.697199
3272091	0.00245457	0.0107576	0.0213678	0.0339783	0.00034862	0.00169924	0.00369341	0.0065287	0.164514	0.511602	0.864964	1
4996270	0.00595155	0.0259289	0.051111	0.0805374	0.000342381	0.00166885	0.00362742	0.00641222	0.0647898	0.206036	0.356862	0.512469
4918966	0.0124854	0.053793	0.104545	0.161992	0.000538288	0.00262275	0.00569763	0.0100637	0.17468	0.541976	0.914077	1
3457956	0.00692096	0.0301026	0.0592132	0.0930701	0.000380076	0.00185245	0.00402606	0.0071158	0.0942695	0.297814	0.512139	0.729932
5198332	0.00745011	0.032375	0.0636098	0.099844	0.000569131	0.00277287	0.00602321	0.0106374	0.221323	0.679518	1	1
3174473	0.00795875	0.0345554	0.0678188	0.106311	0.000497166	0.00242259	0.00526341	0.00929829	0.103578	0.32654	0.560271	0.796645
1516126	0.00369365	0.0161539	0.0319999	0.0507204	0.000405782	0.00197764	0.00429783	0.00759533	0.103671	0.326827	0.560752	0.797309
2672193	0.0103855	0.0449061	0.0876705	0.136576	0.000912929	0.00444493	0.00964573	0.0170112	0.177778	0.551204	0.928949	1
3094960	0.00241626	0.0105903	0.0210374	0.0334563	0.000291912	0.00142299	0.00309347	0.00546948	0.133192	0.417121	0.710576	1
5340324	0.00304994	0.0133533	0.0264892	0.0420566	0.000331055	0.00161368	0.00350762	0.00620073	0.112696	0.354561	0.607006	0.861103
2165156	0.00315962	0.0138309	0.0274301	0.043538	0.00135219	0.00657804	0.0142568	0.0250984	0.149254	0.465741	0.79033	1
4359758	0.00686491	0.0298617	0.0587464	0.0923499	0.000491989	0.00239738	0.00520873	0.00920189	0.0952013	0.300695	0.516976	0.736651
5759312	0.00667619	0.0290501	0.0571733	0.0899208	0.000450549	0.00219563	0.00477095	0.00842992	0.115796	0.36406	0.622801	0.882818
5799615	0.00674673	0.0293535	0.0577615	0.0908294	0.000756835	0.00368604	0.00800249	0.0141222	0.189762	0.586777	0.986057	1
1659511	0.00268133	0.0117468	0.0233212	0.0370626	0.000294346	0.00143485	0.00311922	0.00551495	0.0663261	0.21085	0.365062	0.524037
1067064	0.00626908	0.0272975	0.0537717	0.0846602	0.000267383	0.00130348	0.00283386	0.00501097	0.221368	0.67965	1	1
3237777	0.00510687	0.0222809	0.0440011	0.0694863	0.000318402	0.00155205	0.00337376	0.00596441	0.0410635	0.131279	0.228698	0.330434
4349707	0.00408056	0.0178343	0.0352987	0.0558927	0.000434474	0.00211736	0.00460109	0.00813032	0.0814298	0.257991	0.445044	0.636384
4140672	0.00670476	0.029173	0.0574115	0.0902889	0.000518169	0.00252482	0.0054852	0.00968929	0.0982933	0.310246	0.532997	0.758883
2450452	0.00905259	0.0392315	0.0768136	0.120072	0.000663462	0.00323187	0.00701835	0.0123902	0.106377	0.335153	0.574659	0.816522
5006031	0.00486123	0.0212181	0.0419246	0.0662494	0.000408093	0.00198889	0.00432225	0.00763843	0.0645145	0.205174	0.355391	0.510393
5853284	0.0101362	0.0438466	0.0856484	0.133511	0.000808153	0.00393559	0.008543	0.0150729	0.171664	0.532979	0.899557	1
4898185	0.00580543	0.0252986	0.0498845	0.0786344	0.000320449	0.00156202	0.00339542	0.00600264	0.082567	0.261528	0.451019	0.644741
3061286	0.00735864	0.0319825	0.0628511	0.0986765	0.000622774	0.00303391	0.00658921	0.0116345	0.183007	0.56675	0.953948	1
2552146	0.00900495	0.0390282	0.0764234	0.119477	0.000504484	0.00245821	0.00534069	0.00943454	0.120841	0.379493	0.64841	0.917947
4303931	0.00264983	0.0116094	0.02305	0.0366347	0.000212886	0.00103792	0.00225686	0.00399158	0.0925284	0.292427	0.503089	0.717351
1283942	0.00218382	0.00957533	0.0190308	0.0302836	0.00030112	0.00146785	0.00319091	0.00564154	0.139063	0.434934	0.739871	1
2311329	0.00650112	0.0282967	0.0557118	0.0876619	0.00034728	0.00169271	0.00367924	0.00650368	0.110542	0.347952	0.596003	0.845956
3620564	0.0108704	0.0469637	0.0915914	0.142507	0.000533378	0.00259886	0.0056458	0.00997235	0.132969	0.416444	0.70946	1
3307655	0.00913272	0.0395734	0.0774695	0.121073	0.000603873	0.00294194	0.00638982	0.0112833	0.12178	0.382359	0.653158	0.92445
6016673	0.00506496	0.0220996	0.043647	0.0689346	0.000325501	0.00158663	0.00344887	0.00609701	0.0649136	0.206425	0.357523	0.513402
1230759	0.00808584	0.0350996	0.0688678	0.10792	0.000411993	0.00200789	0.00436348	0.00771117	0.0861771	0.272742	0.469947	0.67118
1293721	0.0126484	0.0544805	0.105843	0.163936	0.000954036	0.0046447	0.0100781	0.0177707	0.3024	0.911586	1	1
4923069	0.00229025	0.0100402	0.0199501	0.0317376	0.000208771	0.00101786	0.00221328	0.00391457	0.0638509	0.203093	0.351844	0.505386
5452765	0.00709877	0.0308666	0.0606926	0.0953516	0.000638302	0.00310946	0.006753	0.0119229	0.182501	0.565247	0.951535	1
3206692	0.00775771	0.033694	0.0661572	0.10376	0.000335399	0.00163484	0.00355357	0.00628185	0.0631608	0.200929	0.348154	0.500173
1920758	0.00746418	0.0324353	0.0637265	0.100024	0.000417206	0.00203327	0.00441858	0.00780838	0.12612	0.395602	0.67507	0.954417
4935027	0.00344281	0.0150633	0.0298558	0.0473531	0.00034206	0.00166729	0.00362403	0.00640624	0.0818871	0.259413	0.447447	0.639746
2182652	0.00337718	0.0147778	0.0292941	0.0464701	0.000429939	0.00209528	0.00455316	0.00804578	0.140825	0.440272	0.748632	1
3565239	0.00889781	0.0385709	0.0755455	0.118137	0.000675539	0.00329062	0.00714568	0.0126143	0.163551	0.508719	0.86029	1
6021122	0.00437237	0.0191002	0.0377802	0.0597764	0.00028785	0.0014032	0.00305048	0.00539356	0.0350941	0.112344	0.195998	0.283625
1424037	0.0037649	0.0164635	0.032608	0.0516748	0.000358092	0.00174538	0.00379359	0.00670553	0.0871916	0.27589	0.475254	0.678584
2642863	0.00578057	0.0251913	0.0496757	0.0783103	0.000661285	0.00322128	0.00699539	0.0123497	0.135449	0.423975	0.721857	1
3088144	0.00579596	0.0252577	0.0498049	0.078511	0.000352845	0.00171982	0.0037381	0.00660759	0.0445789	0.142406	0.247869	0.357808
2731611	0.00304286	0.0133225	0.0264285	0.041961	0.000761369	0.00370809	0.00805025	0.0142062	1	1	1	1
1419630	0.00922577	0.0399702	0.0782306	0.122233	0.000421585	0.0020546	0.00446487	0.00789003	0.0789616	0.250309	0.432051	0.618196
2290720	0.00796161	0.0345676	0.0678424	0.106347	0.000369037	0.00179869	0.00390933	0.0069098	0.106487	0.33549	0.575223	0.817301
4579103	0.00406996	0.0177883	0.0352085	0.0557513	0.000316518	0.00154287	0.00335383	0.00592922	0.0917382	0.289981	0.498976	0.71163
6020152	0.00798053	0.0346486	0.0679986	0.106587	0.00065765	0.00320359	0.00695706	0.0122822	0.161404	0.502283	0.849845	1
1713176	0.00829243	0.0359837	0.0705709	0.11053	0.00049798	0.00242655	0.005272	0.00931344	0.104238	0.328571	0.563666	0.801337
3787408	0.00510432	0.0222699	0.0439795	0.0694527	0.000442508	0.00215648	0.00468599	0.00828007	0.0712028	0.226106	0.391011	0.560586
3296855	0.00301567	0.0132041	0.0261951	0.0415935	0.00057952	0.00282343	0.00613284	0.0108306	0.0668978	0.21264	0.36811	0.528336
4061101	0.00386521	0.0168993	0.0334638	0.0530171	0.000302473	0.00147444	0.00320522	0.00566682	0.0809947	0.256638	0.442756	0.633183
4068634	0.00558977	0.0243677	0.0480715	0.0758191	0.000394177	0.00192113	0.00417514	0.00737888	0.0989134	0.31216	0.536205	0.763329
3905443	0.00315406	0.0138067	0.0273824	0.0434629	0.000312616	0.00152386	0.00331255	0.00585633	0.113334	0.356515	0.610257	0.865575
5208658	0.00381836	0.0166958	0.0330642	0.0523904	0.000297428	0.00144986	0.00315184	0.00557255	0.0929184	0.293634	0.505117	0.720171
5616954	0.010345	0.0447341	0.0873423	0.136079	0.000527103	0.00256831	0.00557954	0.00985557	0.088561	0.280137	0.48241	0.68856
5704092	0.00850595	0.0368968	0.0723281	0.11322	0.000413761	0.0020165	0.00438217	0.00774414	0.109111	0.343558	0.58868	0.835865
1067558	0.00644178	0.0280412	0.0552159	0.0868951	0.000341427	0.0016642	0.00361733	0.00639441	0.0929757	0.293811	0.505415	0.720585
3653587	0.00295996	0.0129614	0.0257168	0.0408399	0.000273056	0.00133112	0.0028939	0.00511703	0.0939854	0.296935	0.510663	0.727881
5118622	0.00664248	0.028905	0.056892	0.0894862	0.000349714	0.00170457	0.00370498	0.00654913	0.090659	0.286639	0.493355	0.703806
4464728	0.00391997	0.0171371	0.0339307	0.0537491	0.000300169	0.00146322	0.00318084	0.00562376	0.0854541	0.270497	0.466161	0.665896
4954988	0.00902698	0.0391222	0.0766038	0.119752	0.000437073	0.00213002	0.00462855	0.00817877	0.0942695	0.297814	0.512139	0.729932
4133180	0.0140669	0.060444	0.11707	0.180674	0.000788069	0.00383793	0.00833149	0.0147009	0.352427	1	1	1
2623742	0.00696868	0.0303077	0.0596104	0.0936829	0.000826633	0.00402544	0.00873758	0.015415	0.237158	0.725539	1	1
1687846	0.00571914	0.0249262	0.0491595	0.0775089	0.000507146	0.00247117	0.0053688	0.0094841	0.117721	0.369954	0.632588	0.896254
2511658	0.00325901	0.0142636	0.0282821	0.0448786	0.000298536	0.00145526	0.00316356	0.00559325	0.137829	0.431195	0.733729	1
1912116	0.00213762	0.00937351	0.0186316	0.0296519	0.00028289	0.00137904	0.00299799	0.00530086	0.00951029	0.0306188	0.0537534	0.0783043
2152445	0.00544496	0.0237423	0.0468526	0.0739243	0.000277789	0.00135418	0.002944	0.0052055	0.0196115	0.0629982	0.110325	0.160291
4169379	0.00730374	0.0317468	0.0623954	0.097975	0.000403117	0.00196466	0.00426966	0.00754563	0.0942695	0.297814	0.512139	0.729932
4215215	0.00490186	0.0213939	0.0422683	0.0667855	0.000421717	0.00205524	0.00446626	0.00789249	0.089731	0.283764	0.488516	0.697068
5491621	0.00683354	0.0297268	0.058485	0.0919465	0.00050517	0.00246155	0.00534793	0.00944731	0.127033	0.398385	0.679669	0.960697
5523184	0.00512242	0.0223482	0.0441324	0.0696908	0.00108389	0.00527554	0.0114426	0.0201662	0.342068	1	1	1
5628672	0.00453812	0.0198187	0.0391871	0.0619758	0.000446723	0.002177	0.00473053	0.00835863	0.0874454	0.276677	0.476581	0.680434
1478356	0.00474843	0.0207297	0.0409697	0.0647594	0.00023669	0.00115392	0.00250893	0.00443697	0.0469834	0.150006	0.260946	0.376451
4920252	0.00582106	0.025366	0.0500158	0.0788382	0.00114462	0.00557048	0.0120802	0.0212846	0.182402	0.564954	0.951063	1
2230257	0.00832815	0.0361365	0.0708651	0.11098	0.0126147	0.0600415	0.12604	0.212176	0.0831711	0.263405	0.454191	0.649175
2071982	0.00344792	0.0150855	0.0298994	0.0474217	0.000311226	0.00151708	0.00329784	0.00583035	0.0712028	0.226106	0.391011	0.560586
4042809	0.00697991	0.0303559	0.0597038	0.0938271	0.000443879	0.00216315	0.00470047	0.00830562	0.121284	0.380844	0.650649	0.921013
4743039	0.00759052	0.0329772	0.0647733	0.101633	0.00049088	0.00239199	0.00519702	0.00918125	0.113252	0.356264	0.609839	0.865001
4852629	0.00236635	0.0103725	0.0206069	0.0327759	0.000305959	0.00149143	0.00324211	0.00573196	0.0663688	0.210983	0.365289	0.524359
5649920	0.00898955	0.0389625	0.0762973	0.119285	0.00270131	0.0131068	0.0282974	0.0495444	0.125212	0.392833	0.670493	0.948163
1400401	0.00809511	0.0351393	0.0689443	0.108037	0.000480559	0.00234174	0.005088	0.00898902	0.260576	0.792978	1	1
2416992	0.00594798	0.0259135	0.0510811	0.0804909	0.00043747	0.00213195	0.00463274	0.00818616	0.0958168	0.302597	0.520169	0.741085
2767522	0.00638301	0.0277882	0.0547247	0.0861351	0.000309228	0.00150735	0.0032767	0.00579303	0.118129	0.3712	0.634657	0.899093
5262044	0.0109279	0.0472078	0.092056	0.143209	0.000714191	0.00347864	0.00755313	0.0133315	0.22657	0.694805	1	1
1702236	0.00424098	0.0185304	0.0366636	0.0580296	0.000554532	0.00270182	0.00586911	0.0103659	0.0904823	0.286092	0.492434	0.702524
2678204	0.00324016	0.0141815	0.0281205	0.0446244	0.000478841	0.00233337	0.00506984	0.00895702	0.0650641	0.206896	0.358326	0.514536
2784181	0.00355774	0.0155631	0.0308387	0.0488973	0.00026645	0.00129894	0.00282399	0.00499353	0.0391191	0.125117	0.218067	0.315232
4970384	0.00754278	0.0327725	0.0643778	0.101025	0.000442316	0.00215554	0.00468395	0.00827648	0.103724	0.326989	0.561022	0.797683
5212439	0.00233437	0.0102328	0.0203309	0.0323396	0.000220081	0.00107299	0.00233306	0.00412624	0.0648006	0.20607	0.356919	0.51255
2871410	0.0052568	0.0229292	0.0452665	0.0714567	0.000464911	0.00226555	0.00492269	0.00869752	0.0947539	0.299312	0.514654	0.733426
2560431	0.00227088	0.00995559	0.0197828	0.0314731	0.000358255	0.00174617	0.00379531	0.00670857	0.0524434	0.167235	0.290528	0.418538
3516410	0.00206019	0.00903516	0.0179621	0.0285922	0.000279032	0.00136024	0.00295716	0.00522875	0.0712028	0.226106	0.391011	0.560586
4353530	0.00612077	0.0266585	0.0525298	0.0827367	0.000399925	0.00194912	0.00423591	0.0074861	0.0851464	0.269542	0.464549	0.663645
4756994	0.00273441	0.0119783	0.0237779	0.0377832	0.000348892	0.00170057	0.00369629	0.00653379	0.161908	0.503795	0.852299	1
5110135	0.00658035	0.0286377	0.0563735	0.0886849	0.000580123	0.00282636	0.00613921	0.0108418	0.196123	0.605579	1	1
2035156	0.0022086	0.0096836	0.0192449	0.0306224	0.000385148	0.00187715	0.00407969	0.00721044	0.157128	0.489447	0.828981	1
2595690	0.010838	0.0468264	0.0913301	0.142112	0.000725259	0.00353248	0.00766978	0.0135368	0.19499	0.602233	1	1
4504146	0.00509583	0.0222332	0.0439078	0.069341	0.00042212	0.0020572	0.00447052	0.0079	0.113502	0.357032	0.611117	0.866758
1522451	0.00764158	0.0331962	0.0651961	0.102283	0.000504456	0.00245807	0.00534039	0.00943402	0.171191	0.531568	0.897277	1
2836343	0.00975386	0.0422202	0.0825397	0.128791	0.000421652	0.00205492	0.00446557	0.00789127	0.132344	0.414547	0.706335	0.997054
2124512	0.00936409	0.0405599	0.079361	0.123955	0.000460988	0.00224646	0.00488124	0.00862444	0.119045	0.374002	0.639305	0.905468
4933800	0.0120984	0.0521599	0.101455	0.15736	0.000734246	0.00357618	0.00776448	0.0137034	0.161805	0.503485	0.851797	1
3501680	0.0122521	0.0528087	0.102683	0.159203	0.00059735	0.00291019	0.00632099	0.011162	0.116122	0.365059	0.624461	0.885098
4848064	0.00314462	0.0137656	0.0273015	0.0433356	0.000338813	0.00165147	0.00358968	0.00634561	0.0712028	0.226106	0.391011	0.560586
3269767	0.00238357	0.0104476	0.0207554	0.0330107	0.000300505	0.00146486	0.0031844	0.00563005	0.0712028	0.226106	0.391011	0.560586
4175760	0.00165016	0.00724197	0.0144101	0.0229629	0.000356892	0.00173954	0.0037809	0.00668314	0.0499388	0.159337	0.276977	0.399274
4804456	0.00520477	0.0227042	0.0448275	0.0707733	0.000524253	0.00255444	0.00554945	0.00980254	0.151386	0.472167	0.800822	1
3527643	0.00360546	0.0157706	0.0312465	0.0495378	0.0028112	0.0136371	0.029433	0.0515099	0.0826277	0.261716	0.451338	0.645187
5423794	0.00839647	0.0364287	0.0714275	0.111842	0.000479431	0.00233625	0.00507608	0.00896801	0.182934	0.566532	0.953599	1
4050602	0.00471068	0.0205662	0.0406499	0.0642603	0.000267107	0.00130214	0.00283094	0.00500581	0.0727812	0.231037	0.399385	0.57236
1914676	0.00854643	0.0370699	0.072661	0.113729	0.000689223	0.00335719	0.00728995	0.0128683	0.138826	0.434217	0.738693	1
5100146	0.0027602	0.0120907	0.0239998	0.0381331	0.000219316	0.00106926	0.00232496	0.00411192	0.0400986	0.128222	0.223425	0.322895
2914228	0.00366813	0.016043	0.0317819	0.0503783	0.000212532	0.00103619	0.00225311	0.00398496	0.064905	0.206397	0.357477	0.513337
1317520	0.00689676	0.0299986	0.0590117	0.0927592	0.000394433	0.00192237	0.00417785	0.00738366	0.0784061	0.248579	0.429123	0.614093
1208493	0.00794411	0.0344926	0.0676978	0.106125	0.000341554	0.00166482	0.00361867	0.00639678	0.0828108	0.262285	0.452299	0.646531
4697667	0.00562192	0.0245066	0.048342	0.0762394	0.000302771	0.0014759	0.00320838	0.0056724	0.0690169	0.219272	0.379395	0.544237
4807769	0.00655401	0.0285243	0.0561535	0.0883449	0.000342422	0.00166905	0.00362785	0.00641299	0.146498	0.457425	0.776734	1
3118509	0.00189788	0.00832563	0.0165574	0.0263675	0.00036631	0.00178541	0.0038805	0.00685892	0.0640708	0.203783	0.35302	0.507045
4464624	0.00792661	0.0344177	0.0675533	0.105904	0.00046708	0.00227612	0.00494561	0.00873794	0.0735431	0.233415	0.403422	0.578033
2989763	0.00533401	0.0232629	0.0459176	0.07247	0.00037166	0.00181146	0.00393707	0.00695876	0.0814298	0.257991	0.445044	0.636384
4477429	0.00454998	0.01987	0.0392877	0.0621329	0.000435633	0.002123	0.00461333	0.00815193	0.0875885	0.277121	0.477329	0.681477
2653409	0.00744624	0.0323583	0.0635777	0.0997946	0.000272917	0.00133044	0.00289243	0.00511443	0.0548907	0.174943	0.303738	0.437293
2466207	0.0112449	0.0485509	0.0946101	0.147063	0.000448106	0.00218373	0.00474513	0.00838439	0.147186	0.459502	0.780132	1
3356627	0.00627885	0.0273396	0.0538535	0.0847867	0.000654194	0.00318678	0.00692061	0.0122181	0.11537	0.362756	0.620633	0.87984
3807116	0.00830339	0.0360306	0.0706611	0.110668	0.000538763	0.00262507	0.00570264	0.0100725	0.0897818	0.283922	0.488781	0.697438
4140570	0.00149571	0.0065659	0.0130693	0.0208347	0.000155204	0.000756777	0.00164582	0.00291155	0.0378107	0.120967	0.210902	0.304978
1939977	0.00456205	0.0199224	0.0393901	0.0622929	0.000473807	0.00230887	0.00501668	0.00886326	0.0911228	0.288076	0.495771	0.707169
1964518	0.00652374	0.0283941	0.0559007	0.0879541	0.000515121	0.00250999	0.00545303	0.00963257	0.0822623	0.26058	0.449419	0.642503
2030291	0.00790867	0.0343409	0.0674051	0.105676	0.000424965	0.00207106	0.00450059	0.00795305	0.0824435	0.261144	0.45037	0.643834
5879655	0.00651773	0.0283682	0.0558505	0.0878764	0.000386777	0.00188508	0.0040969	0.00724082	0.0967895	0.305602	0.525211	0.748083
3189768	0.00717832	0.0312083	0.0613538	0.0963706	0.000296598	0.00144582	0.00314305	0.00555704	0.0524627	0.167295	0.290632	0.418686
1823850	0.00553994	0.0241526	0.0476522	0.0751675	0.000280792	0.00136882	0.00297579	0.00526165	0.0866712	0.274275	0.472532	0.674787
2110283	0.0116748	0.0503702	0.098064	0.152265	0.000603704	0.00294111	0.00638803	0.0112801	0.168618	0.52388	0.884848	1
2032101	0.00472098	0.0206108	0.0407372	0.0643965	0.000303318	0.00147856	0.00321417	0.00568262	0.0362832	0.11612	0.202527	0.292983
2782544	0.00416078	0.0181824	0.0359814	0.0569618	0.000418055	0.00203741	0.00442755	0.00782421	0.109096	0.343509	0.588599	0.835754
3396280	0.00141443	0.00620995	0.012363	0.0197129	0.000276123	0.00134607	0.00292638	0.00517438	0.0446033	0.142483	0.248002	0.357998
1733617	0.00262515	0.0115018	0.0228376	0.0362993	0.000335282	0.00163427	0.00355233	0.00627967	0.0995721	0.314192	0.539609	0.768047
2900750	0.00589676	0.0256926	0.0506513	0.0798243	0.000923816	0.00449784	0.00976025	0.0172124	0.0465186	0.148538	0.25842	0.372852
5261662	0.00277215	0.0121428	0.0241026	0.0382952	0.000178755	0.000871574	0.00189535	0.00335266	0.0344292	0.110232	0.192345	0.278386
5920978	0.00560788	0.0244459	0.048224	0.0760559	0.000501834	0.00244531	0.00531271	0.00938521	0.139979	0.43771	0.744428	1
2170671	0.00262533	0.0115026	0.0228391	0.0363018	0.000244165	0.00119035	0.00258807	0.00457679	0.102815	0.324191	0.556344	0.791214
2740740	0.00455351	0.0198853	0.0393177	0.0621797	0.000391814	0.00190962	0.00415017	0.0073348	0.114442	0.359911	0.615906	0.873343
3034243	0.00913867	0.0395987	0.0775181	0.121147	0.000610898	0.00297612	0.00646393	0.0114138	0.199802	0.616426	1	1
5422619	0.00643323	0.0280044	0.0551445	0.0867846	0.000416774	0.00203117	0.00441401	0.00780031	0.168321	0.522993	0.883412	1
1616069	0.00297812	0.0130405	0.0258727	0.0410856	0.00032573	0.00158774	0.00345129	0.00610128	0.210811	0.64878	1	1
3653253	0.00477611	0.0208496	0.0412041	0.0651253	0.000391606	0.00190861	0.00414797	0.00733092	0.0814298	0.257991	0.445044	0.636384
3994850	0.00678339	0.0295111	0.0580671	0.0913013	0.000429697	0.0020941	0.0045506	0.00804126	0.0512999	0.16363	0.284345	0.409752
4226632	0.00212163	0.00930362	0.0184933	0.0294331	0.000240355	0.00117178	0.00254773	0.00450552	0.0599958	0.190996	0.331197	0.476199
4688934	0.00352144	0.0154053	0.0305283	0.0484098	0.000238222	0.00116139	0.00252515	0.00446563	0.0376926	0.120593	0.210255	0.304051
3923443	0.00688873	0.029964	0.0589448	0.092656	0.000757292	0.00368827	0.00800731	0.0141307	0.715431	1	1	1
2807973	0.0140203	0.0602486	0.116704	0.180129	0.000599106	0.00291874	0.00633952	0.0111947	0.178273	0.552677	0.931321	1
4972945	0.00279875	0.0122588	0.0243314	0.0386561	0.000259813	0.0012666	0.00275373	0.00486943	0.0663773	0.21101	0.365335	0.524423
4618547	0.0136427	0.0586638	0.113726	0.175702	0.00253313	0.0122948	0.026557	0.046529	0.529729	1	1	1
1244454	0.00531397	0.0231763	0.0457486	0.0722071	0.000886429	0.00431613	0.00936694	0.0165213	0.122715	0.385215	0.657889	0.930925
2195048	0.00769904	0.0334425	0.0656718	0.103014	0.000365454	0.00178124	0.00387145	0.00684294	0.101543	0.320271	0.549786	0.782141
4510149	0.00405599	0.0177277	0.0350895	0.0555651	0.000336065	0.00163809	0.00356062	0.0062943	0.0802241	0.25424	0.438701	0.627507
4326541	0.00323018	0.0141381	0.028035	0.0444899	0.000165277	0.000805878	0.00175255	0.00310024	0.0380275	0.121655	0.21209	0.306679
3261234	0.00195775	0.00858742	0.0170758	0.0271887	0.000250916	0.00122324	0.00265954	0.00470305	0.0436867	0.139583	0.24301	0.350874
4497385	0.00760652	0.0330458	0.0649058	0.101837	0.000540781	0.00263489	0.00572395	0.0101101	0.142329	0.444824	0.756098	1
4658626	0.00321012	0.0140508	0.0278631	0.0442194	0.000284827	0.00138847	0.00301849	0.00533706	0.0589588	0.187738	0.32563	0.46832
1890686	0.00535056	0.0233344	0.0460571	0.0726871	0.00046915	0.00228619	0.00496747	0.00877649	0.0519435	0.165659	0.287826	0.414699
1113689	0.00177758	0.00779949	0.0155151	0.0247155	0.000219339	0.00106937	0.0023252	0.00411235	0.0814469	0.258044	0.445133	0.636509
5539624	0.00833535	0.0361673	0.0709244	0.111071	0.00198503	0.00964476	0.0208656	0.0366386	1	1	1	1
1977835	0.00372472	0.0162889	0.0322651	0.0511367	0.000381104	0.00185746	0.00403693	0.00713498	0.120419	0.378202	0.646269	0.915014
2653107	0.014312	0.0614715	0.118997	0.183534	0.000673573	0.00328106	0.00712496	0.0125778	0.173904	0.539662	0.910345	1
4326845	0.00149545	0.00656473	0.013067	0.020831	0.000182917	0.00089186	0.00193944	0.00343059	0.0394114	0.126044	0.219667	0.31752
2462112	0.0179416	0.0765862	0.147104	0.224822	0.00219984	0.010684	0.0230997	0.0405263	0.247933	0.756661	1	1
4524881	0.00377873	0.0165236	0.0327261	0.05186	0.00045241	0.00220469	0.00479061	0.0084646	0.0565887	0.180286	0.312886	0.450266
3987164	0.00620803	0.0270345	0.0532606	0.0838688	0.000308903	0.00150577	0.00327325	0.00578695	0.0833822	0.264061	0.455299	0.650723
1010580	0.0107063	0.0462678	0.0902663	0.140504	0.000499302	0.00243298	0.00528597	0.00933806	0.113295	0.356397	0.61006	0.865305
4552383	0.00995609	0.0430807	0.0841851	0.13129	0.000852188	0.00414968	0.00900659	0.015888	0.243067	0.742625	1	1
4494812	0.004342	0.0189685	0.0375222	0.0593729	0.000640877	0.00312199	0.00678017	0.0119708	0.128423	0.402618	0.686661	0.97024
5518846	0.00663837	0.0288874	0.0568577	0.0894333	0.000296042	0.00144312	0.00313718	0.00554666	0.100219	0.316188	0.542952	0.772678
1284217	0.0106086	0.0458531	0.0894761	0.139309	0.000448405	0.00218519	0.00474829	0.00838997	0.139887	0.437433	0.743972	1
1534083	0.00720043	0.0313032	0.0615375	0.0966536	0.000335488	0.00163528	0.00355452	0.00628352	0.0681111	0.216438	0.374574	0.537446
4885680	0.00470592	0.0205456	0.0406096	0.0641974	0.000761864	0.0037105	0.00805547	0.0142154	0.21032	0.647341	1	1
5071909	0.00604902	0.0263491	0.0519284	0.0818047	0.000281349	0.00137153	0.00298168	0.00527205	0.0618102	0.196692	0.340924	0.489957
3170376	0.00678458	0.0295162	0.058077	0.0913166	0.000510787	0.00248889	0.00540725	0.00955187	0.104107	0.328167	0.562991	0.800405
5865998	0.00377685	0.0165154	0.03271	0.0518348	0.000323248	0.00157565	0.00342503	0.00605493	0.0609792	0.194084	0.336471	0.48366
2269663	0.00386412	0.0168946	0.0334545	0.0530025	0.000249933	0.00121846	0.00264914	0.00468468	0.0632807	0.201305	0.348795	0.501079
2594648	0.00971009	0.0420339	0.0821832	0.128249	0.000539617	0.00262922	0.00571166	0.0100884	0.121036	0.380089	0.649397	0.919298
3410027	0.0087987	0.0381477	0.0747327	0.116896	0.000790301	0.00384878	0.008355	0.0147422	0.142754	0.446111	0.758207	1
4416196	0.00984837	0.0426224	0.083309	0.12996	0.000543521	0.00264823	0.00575288	0.0101611	0.0811475	0.257113	0.443559	0.634307
4571202	0.00214707	0.0094148	0.0187133	0.0297812	0.000243955	0.00118933	0.00258585	0.00457287	0.0515583	0.164445	0.285743	0.411738
4990722	0.00540802	0.0235827	0.0465414	0.0734404	0.000294962	0.00143785	0.00312574	0.00552647	0.0379958	0.121555	0.211917	0.30643
5374117	0.00596271	0.025977	0.0512047	0.0806826	0.000431436	0.00210257	0.00456898	0.00807369	0.0977613	0.308604	0.530244	0.755065
5241696	0.00840917	0.036483	0.071532	0.112002	0.000577996	0.00281601	0.00611677	0.0108023	0.136238	0.426371	0.725798	1
4621856	0.00265648	0.0116384	0.0231073	0.036725	0.000337352	0.00164435	0.00357423	0.00631832	0.0878053	0.277794	0.478462	0.683057
2135466	0.0143591	0.0616687	0.119367	0.184082	0.000773414	0.00376667	0.00817714	0.0144294	0.218388	0.67095	1	1
4767843	0.00102649	0.0045097	0.0089857	0.0143424	0.000152989	0.000745982	0.00162235	0.00287006	0.0373813	0.119605	0.208549	0.301609
5857163	0.00179572	0.00787886	0.0156724	0.0249648	0.000227952	0.00111134	0.00241641	0.0042735	0.0298652	0.095717	0.167203	0.242285
5229075	0.00664846	0.0289308	0.0569419	0.0895633	0.00043326	0.00211145	0.00458825	0.00810768	0.125385	0.393362	0.671368	0.949358
1400647	0.0104347	0.0451148	0.0880685	0.137178	0.000649494	0.00316391	0.00687104	0.0121308	0.0354152	0.113364	0.197762	0.286154
4968495	0.00387832	0.0169562	0.0335756	0.0531923	0.000288661	0.00140715	0.00305906	0.00540871	0.0964452	0.304539	0.523427	0.745607
2132330	0.00344704	0.0150817	0.029892	0.0474099	0.000276295	0.0013469	0.00292819	0.00517758	0.0713771	0.226651	0.391937	0.561888
4574789	0.00191955	0.0084204	0.0167451	0.0266648	0.000300686	0.00146574	0.00318631	0.00563343	0.0387325	0.123891	0.215951	0.312205
5069186	0.00511043	0.0222963	0.0440311	0.069533	0.000472446	0.00230224	0.00500229	0.0088379	0.0470452	0.150201	0.261281	0.376929
5214010	0.00690597	0.0300381	0.0590883	0.0928775	0.00624208	0.0300794	0.0642898	0.110973	0.0147581	0.0474588	0.0832103	0.121049
5487935	0.00940201	0.0407216	0.0796707	0.124427	0.000480229	0.00234013	0.00508451	0.00898288	0.156712	0.488196	0.826945	1
3166958	0.00928271	0.040213	0.0786961	0.122942	0.00062304	0.0030352	0.00659202	0.0116394	0.115783	0.364021	0.622735	0.882728
4711456	0.0199818	0.0849991	0.162551	0.247169	0.000948111	0.00461591	0.0100158	0.0176613	0.162708	0.506191	0.856189	1
4733234	0.00369825	0.0161739	0.0320391	0.050782	0.000517756	0.00252282	0.00548085	0.00968161	0.189169	0.585022	0.983248	1
5528103	0.00390453	0.01707	0.033799	0.0535427	0.000337229	0.00164376	0.00357293	0.00631602	0.0631822	0.200996	0.348268	0.500335
2821509	0.00689505	0.0299912	0.0589974	0.0927372	0.000386763	0.00188502	0.00409676	0.00724056	0.111649	0.351349	0.60166	0.853746
3454036	0.00938358	0.040643	0.0795202	0.124197	0.000733944	0.00357472	0.0077613	0.0136978	0.290848	0.879058	1	1
4258956	0.00565499	0.0246493	0.0486202	0.0766714	0.000421199	0.00205272	0.00446078	0.00788283	0.114836	0.36112	0.617915	0.876105
4449651	0.00643026	0.0279917	0.0551197	0.0867462	0.00041369	0.00201615	0.00438142	0.00774282	0.0799934	0.253522	0.437486	0.625807
1588736	0.00171199	0.00751255	0.0149465	0.0238137	0.000241845	0.00117904	0.00256351	0.00453339	0.0584699	0.186201	0.323003	0.464601
2481512	0.00895629	0.0388205	0.0760248	0.118869	0.000605475	0.00294974	0.00640672	0.0113131	0.234684	0.718372	1	1
1060277	0.00784736	0.0340782	0.0668985	0.104898	0.000301967	0.00147198	0.00319987	0.00565738	0.0471082	0.1504	0.261623	0.377416
4968869	0.00559953	0.0244099	0.0481537	0.0759468	0.00056216	0.00273895	0.00594963	0.0105078	0.120744	0.379195	0.647916	0.917271
1508335	0.00505848	0.0220716	0.0435923	0.0688494	0.000321173	0.00156554	0.00340307	0.00601616	0.0803851	0.254741	0.439548	0.628693
4308119	0.00618206	0.0269226	0.0530432	0.083532	0.00023629	0.00115197	0.0025047	0.00442949	0.0424718	0.135739	0.236386	0.341418
5240296	0.00492466	0.0214926	0.0424611	0.0670862	0.0003297	0.00160708	0.00349329	0.00617543	0.0601451	0.191464	0.331998	0.477332
1830519	0.00387367	0.0169361	0.033536	0.0531303	0.000321016	0.00156478	0.00340142	0.00601324	0.077078	0.244441	0.422116	0.60427
4761643	0.00775244	0.0336714	0.0661136	0.103693	0.000591487	0.00288167	0.00625913	0.0110531	0.126544	0.396893	0.677205	0.957332
5397196	0.00945139	0.040932	0.0800738	0.12504	0.000522459	0.00254571	0.00553051	0.00976915	0.260106	0.791632	1	1
1554864	0.0079648	0.0345813	0.0678687	0.106388	0.000558823	0.0027227	0.00591441	0.0104457	0.113083	0.355748	0.608981	0.863821
4402617	0.00593938	0.0258764	0.051009	0.0803791	0.00120871	0.00588167	0.0127527	0.0224637	0.133427	0.417837	0.711755	1
5502252	0.00763157	0.0331533	0.0651133	0.102156	0.000415269	0.00202384	0.00439811	0.00777226	0.074294	0.235759	0.407399	0.583618
1276069	0.00335959	0.0147013	0.0291435	0.0462334	0.000277155	0.0013511	0.0029373	0.00519366	0.0677586	0.215334	0.372697	0.534801
1795621	0.004625	0.0201951	0.0399239	0.0631267	0.000366093	0.00178435	0.00387821	0.00685487	0.0790169	0.250482	0.432343	0.618604
5098968	0.00665918	0.0289769	0.0570314	0.0897016	0.000384207	0.00187257	0.00406974	0.00719288	0.0650186	0.206754	0.358084	0.514193
3121587	0.00761294	0.0330734	0.0649591	0.101919	0.000595218	0.00289982	0.00629849	0.0111224	0.189874	0.587107	0.986584	1
5523028	0.0130857	0.0563221	0.109318	0.16913	0.000514538	0.00250715	0.00544687	0.00962171	0.14578	0.455257	0.773187	1
4508538	0.0130064	0.055988	0.108688	0.168189	0.000919395	0.00447635	0.00971375	0.0171307	0.207875	0.640167	1	1
4150226	0.00684137	0.0297604	0.0585502	0.0920471	0.000429648	0.00209386	0.00455008	0.00804035	0.146448	0.457275	0.776489	1
4526482	0.00548617	0.0239203	0.0471996	0.0744639	0.000218842	0.00106695	0.00231994	0.00410305	0.0423899	0.135479	0.235939	0.340779
5799100	0.0137298	0.0590294	0.114413	0.176724	0.00117475	0.00571677	0.0123964	0.021839	0.160916	0.500819	0.847468	1
3747958	0.0123321	0.0531464	0.103322	0.16016	0.000600808	0.00292702	0.00635748	0.0112263	0.120539	0.378569	0.646879	0.915849
1108257	0.00228426	0.010014	0.0198984	0.0316558	0.000293006	0.00142832	0.00310504	0.00548991	0.0658995	0.209513	0.362786	0.520828
2442799	0.00640834	0.0278973	0.0549365	0.0864628	0.000320271	0.00156115	0.00339353	0.00599931	0.0731284	0.232121	0.401225	0.574946
3023173	0.00936511	0.0405643	0.0793693	0.123968	0.000465382	0.00226785	0.00492767	0.00870631	0.15349	0.478503	0.811157	1
1331974	0.00593165	0.0258431	0.0509441	0.0802785	0.000513233	0.0025008	0.00543308	0.00959741	0.166627	0.517928	0.875213	1
5460582	0.00522616	0.0227967	0.045008	0.0710544	0.000307738	0.0015001	0.00326094	0.0057652	0.123951	0.388988	0.664132	0.939467
3347283	0.0129706	0.0558374	0.108404	0.167765	0.000522488	0.00254585	0.00553081	0.00976967	0.108589	0.341954	0.586005	0.832178
4247611	0.00464185	0.0202681	0.0400667	0.0633497	0.000368082	0.00179404	0.00389923	0.00689198	0.0639051	0.203263	0.352134	0.505795
1906276	0.0109869	0.0474577	0.0925314	0.143927	0.00102585	0.00499363	0.0108329	0.0190962	0.187023	0.578663	0.973061	1
3388306	0.00317743	0.0139085	0.0275828	0.0437784	0.00033791	0.00164707	0.00358013	0.00632875	0.109617	0.345111	0.59127	0.839435
5186818	0.00847987	0.0367853	0.0721137	0.112892	0.000588261	0.00286597	0.00622509	0.0109931	0.186457	0.576987	0.970375	1
3521616	0.00525111	0.0229046	0.0452185	0.071382	0.000348313	0.00169775	0.00369017	0.00652298	0.0720629	0.228793	0.395576	0.567005
1718964	0.00378665	0.016558	0.0327936	0.051966	0.000289732	0.00141237	0.00307039	0.00542872	0.0526445	0.167868	0.291615	0.420082
2010639	0.00768236	0.033371	0.0655337	0.102802	0.000801532	0.00390339	0.00847327	0.0149503	0.135869	0.42525	0.723955	1
2811800	0.00410782	0.0179526	0.0355308	0.0562562	0.00039927	0.00194593	0.00422899	0.00747388	0.132677	0.415557	0.707999	0.99932
5869452	0.0156683	0.0671415	0.129594	0.199195	0.00130016	0.00632557	0.0137116	0.0241438	0.18726	0.579365	0.974187	1
5683777	0.00234516	0.01028	0.020424	0.0324869	0.000221856	0.00108164	0.00235186	0.00415945	0.0711551	0.225957	0.390758	0.56023
2781320	0.00154077	0.00676315	0.0134606	0.0214559	0.000171873	0.000838029	0.00182243	0.00322377	0.0704178	0.223652	0.386842	0.554721
3274918	0.0106832	0.0461697	0.0900794	0.140222	0.00084732	0.00412601	0.00895535	0.0157979	0.322572	0.967959	1	1
4115981	0.00368094	0.0160987	0.0318913	0.05055	0.000386136	0.00188196	0.00409013	0.00722887	0.068841	0.218721	0.378459	0.542919
2865702	0.00518641	0.0226249	0.0446726	0.0705321	0.000421873	0.002056	0.0044679	0.00789539	0.118298	0.371717	0.635514	0.900269
2881885	0.00223757	0.00981012	0.0194951	0.0310181	0.000233086	0.00113636	0.00247077	0.00436955	0.0468174	0.149482	0.260044	0.375165
5301900	0.00950135	0.0411449	0.0804815	0.125661	0.000662411	0.00322676	0.00700726	0.0123706	0.27718	0.840343	1	1
1106668	0.0074781	0.032495	0.0638418	0.100201	0.000408171	0.00198927	0.00432308	0.00763989	0.117525	0.369353	0.631591	0.894886
1892305	0.00794221	0.0344845	0.0676822	0.106101	0.00029502	0.00143813	0.00312636	0.00552755	0.0695133	0.220824	0.382035	0.547954
3223847	0.0051711	0.0225586	0.0445433	0.0703308	0.000526584	0.00256579	0.00557406	0.0098459	0.141809	0.443249	0.753515	1
1750794	0.00497828	0.0217246	0.0429145	0.067793	0.000482215	0.0023498	0.00510549	0.00901987	0.157969	0.491973	0.83309	1
1091824	0.0228857	0.0968713	0.18411	0.277946	0.0040306	0.0195062	0.0419542	0.0730628	1	1	1	1
2035241	0.00276513	0.0121122	0.0240422	0.0382	0.00042339	0.00206339	0.00448394	0.00792368	0.111867	0.352017	0.602773	0.855278
5075564	0.00508572	0.0221894	0.0438224	0.0692079	0.000300615	0.00146539	0.00318556	0.00563211	0.0534069	0.17027	0.295733	0.42593
1940850	0.0191636	0.0816323	0.156386	0.238279	0.00110083	0.00535786	0.0116206	0.0204784	0.19108	0.590678	0.992298	1
5470399	0.00412067	0.0180084	0.0356401	0.0564274	0.000389135	0.00189657	0.00412185	0.00728483	0.094808	0.299479	0.514935	0.733816
1346581	0.00907896	0.039344	0.0770295	0.120402	0.000408284	0.00198983	0.00432428	0.007642	0.083117	0.263237	0.453907	0.648778
3616137	0.0108702	0.046963	0.09159	0.142505	0.000506917	0.00247005	0.00536639	0.00947984	0.110023	0.346359	0.593349	0.842299
1549482	0.00437315	0.0191036	0.0377868	0.0597867	0.000430814	0.00209954	0.00456241	0.00806209	0.190748	0.589695	0.990725	1
1574402	0.00685798	0.0298319	0.0586887	0.0922608	0.000367884	0.00179307	0.00389714	0.00688829	0.0996677	0.314487	0.540104	0.768733
4658825	0.00805172	0.0349535	0.0685863	0.107488	0.000475132	0.00231532	0.00503067	0.00888794	0.0658295	0.209294	0.362412	0.520301
5959724	0.00494461	0.0215789	0.0426298	0.0673492	0.000415058	0.00202282	0.00439588	0.00776833	0.0812963	0.257576	0.444342	0.635402
3044835	0.00368328	0.0161088	0.0319113	0.0505814	0.000286889	0.00139852	0.00304031	0.00537559	0.0829197	0.262624	0.452871	0.64733
2654308	0.0067421	0.0293336	0.0577229	0.0907698	0.000400353	0.0019512	0.00424044	0.00749408	0.211212	0.649956	1	1
1561170	0.00797223	0.0346131	0.0679301	0.106482	0.000715638	0.00348568	0.00756838	0.0133583	0.192009	0.593424	0.996688	1
3425630	0.00632343	0.0275316	0.0542264	0.085364	0.000425346	0.00207291	0.00450461	0.00796015	0.136913	0.428417	0.729163	1
4963233	0.00449811	0.0196453	0.0388477	0.0614453	0.000312687	0.0015242	0.00331329	0.00585765	0.0806156	0.255458	0.440761	0.630391
5756972	0.00142582	0.00625983	0.012462	0.0198702	0.000240546	0.00117271	0.00254976	0.0045091	0.0499248	0.159293	0.276901	0.399166
1555070	0.00312981	0.0137011	0.0271745	0.0431356	0.000316513	0.00154284	0.00335378	0.00592912	0.0850655	0.269291	0.464125	0.663053
1894420	0.00882787	0.0382723	0.074972	0.117261	0.00037269	0.00181648	0.00394796	0.00697798	0.0962239	0.303855	0.52228	0.744015
5716039	0.0122405	0.05276	0.102591	0.159064	0.000841276	0.00409663	0.00889173	0.015686	0.255383	0.778087	1	1
2380602	0.0199565	0.0848952	0.162361	0.246896	0.000879726	0.00428354	0.0092964	0.0163974	0.197045	0.608297	1	1
3201263	0.0057862	0.0252156	0.0497229	0.0783837	0.000456543	0.00222482	0.00483428	0.00854162	0.121394	0.381182	0.651209	0.92178
4681129	0.0108593	0.0469169	0.0915023	0.142372	0.000739771	0.00360305	0.0078227	0.0138059	0.282016	0.854071	1	1
4829753	0.00789785	0.0342945	0.0673157	0.105539	0.000350506	0.00170843	0.00371336	0.00656392	0.0597763	0.190306	0.330019	0.474533
5239451	0.00762547	0.0331271	0.0650628	0.102078	0.000507201	0.00247144	0.00536939	0.00948513	0.106688	0.336111	0.576258	0.81873
2520031	0.00391432	0.0171126	0.0338825	0.0536735	0.000276437	0.0013476	0.0029297	0.00518024	0.0480786	0.153465	0.266892	0.38492
2581101	0.00381384	0.0166761	0.0330256	0.0523299	0.000483351	0.00235533	0.00511749	0.00904102	0.249396	0.760874	1	1
2694313	0.00391606	0.0171201	0.0338974	0.0536968	0.000447764	0.00218207	0.00474153	0.00837803	0.066342	0.210899	0.365146	0.524157
4667894	0.0106307	0.0459471	0.0896552	0.13958	0.000555694	0.00270748	0.00588138	0.0103875	0.176554	0.54756	0.92308	1
4863713	0.00291577	0.0127688	0.0253372	0.0402417	0.000360607	0.00175763	0.00382018	0.00675246	0.115605	0.363474	0.621828	0.881481
5745805	0.00227192	0.00996016	0.0197918	0.0314874	0.000256339	0.00124967	0.00271696	0.00480448	0.0906192	0.286516	0.493147	0.703517
2585874	0.0032188	0.0140886	0.0279375	0.0443364	0.00037942	0.00184926	0.00401912	0.00710356	0.094459	0.2984	0.513123	0.731299
2722107	0.00791343	0.0343612	0.0674444	0.105736	0.000365281	0.00178039	0.00386961	0.00683971	0.138419	0.432984	0.736668	1
3322341	0.00237156	0.0103952	0.0206518	0.032847	0.000322676	0.00157286	0.00341898	0.00604424	0.0796751	0.252531	0.43581	0.62346
3819494	0.0041832	0.0182797	0.0361721	0.0572604	0.000331932	0.00161795	0.00351689	0.0062171	0.110349	0.347358	0.595013	0.844592
2092833	0.00174263	0.00764659	0.0152121	0.0242351	0.000216676	0.00105639	0.00229701	0.00406252	0.0605101	0.192611	0.333956	0.480102
5108402	0.00113647	0.00499195	0.0099442	0.0158677	0.000169337	0.000825669	0.00179557	0.00317628	0.0633454	0.201508	0.349141	0.501568
1364542	0.00743547	0.0323121	0.0634884	0.0996572	0.000308962	0.00150605	0.00327388	0.00578805	0.0695072	0.220805	0.382003	0.547909
1751317	0.00567455	0.0247338	0.0487846	0.0769268	0.000289133	0.00140945	0.00306406	0.00541754	0.100836	0.318089	0.546135	0.777086
1102759	0.00367644	0.0160791	0.0318528	0.0504897	0.000720537	0.00350951	0.00762002	0.0134492	0.0786313	0.249281	0.430311	0.615757
1920496	0.00817651	0.0354877	0.0696156	0.109066	0.000407459	0.00198581	0.00431555	0.0076266	0.0945956	0.298822	0.513833	0.732284
2027661	0.00863543	0.0374502	0.0733924	0.114848	0.000675312	0.00328952	0.00714329	0.0126101	0.0944723	0.298441	0.513192	0.731395
2121729	0.00225421	0.00988281	0.0196389	0.0312455	0.000521514	0.00254111	0.00552053	0.00975156	0.0524014	0.167102	0.290301	0.418216
2953829	0.0120386	0.0519074	0.100977	0.156643	0.000418591	0.00204002	0.00443322	0.00783421	0.140569	0.439496	0.747359	1
1914496	0.00591951	0.0257907	0.0508422	0.0801205	0.000417653	0.00203545	0.00442331	0.00781672	0.0575623	0.183348	0.318125	0.45769
5910007	0.0121694	0.0524597	0.102023	0.158212	0.000501037	0.00244143	0.00530429	0.00937037	0.246314	0.751994	1	1
3984328	0.00460972	0.0201289	0.0397943	0.0629243	0.000330714	0.00161202	0.003504	0.00619435	0.0523794	0.167033	0.290183	0.418047
2892091	0.0140951	0.0605622	0.117292	0.181003	0.000852274	0.00415009	0.00900749	0.0158896	0.0847674	0.268365	0.462563	0.660872
5659213	0.00514099	0.0224285	0.0442892	0.069935	0.000463127	0.00225687	0.00490384	0.0086643	0.121594	0.381791	0.652218	0.923162
4585939	0.00505966	0.0220767	0.0436023	0.0688649	0.00123225	0.00599594	0.0129996	0.0228964	0.753895	1	1	1
4894293	0.00676747	0.0294427	0.0579344	0.0910964	0.000569077	0.00277261	0.00602263	0.0106364	0.172566	0.535672	0.903905	1
5337462	0.00314449	0.013765	0.0273004	0.0433338	0.000241998	0.00117979	0.00256513	0.00453625	0.0595833	0.1897	0.328983	0.473067
2388822	0.00768828	0.0333964	0.0655827	0.102878	0.000481221	0.00234496	0.00509499	0.00900135	0.130479	0.408874	0.696983	0.984316
4286520	0.00426963	0.0186546	0.0369072	0.0584108	0.000337681	0.00164596	0.0035777	0.00632446	0.0712028	0.226106	0.391011	0.560586
2527487	0.00818407	0.03552	0.0696779	0.109162	0.000432232	0.00210644	0.00457739	0.00808853	0.117386	0.368927	0.630884	0.893916
1255480	0.00493816	0.021551	0.0425753	0.0672642	0.000658444	0.00320746	0.00696543	0.012297	0.297358	0.897411	1	1
2351330	0.00497704	0.0217192	0.042904	0.0677767	0.000357888	0.00174439	0.00379143	0.00670172	0.0803674	0.254686	0.439455	0.628563
3652000	0.00772927	0.0335721	0.0659219	0.103399	0.000538041	0.00262156	0.00569503	0.0100591	0.17332	0.53792	0.907534	1
5561829	0.0114812	0.0495513	0.0965102	0.149926	0.000489025	0.00238295	0.00517742	0.00914669	0.0992153	0.313091	0.537766	0.765492
1256665	0.00443735	0.0193819	0.0383319	0.0606391	0.000434553	0.00211774	0.00460192	0.00813179	0.0768087	0.243602	0.420694	0.602277
4317652	0.00548185	0.0239016	0.0471632	0.0744073	0.000486234	0.00236937	0.00514794	0.00909472	0.147907	0.461679	0.783691	1
1864383	0.00960282	0.0415771	0.0813091	0.12692	0.000493354	0.00240403	0.00522314	0.00922731	0.126591	0.397036	0.677441	0.957655
5943364	0.0055011	0.0239848	0.0473253	0.0746593	0.000426972	0.00208083	0.0045218	0.00799047	0.142182	0.44438	0.75537	1
2359505	0.00451441	0.0197159	0.0389859	0.0616614	0.00041721	0.00203329	0.00441862	0.00780844	0.166576	0.517774	0.874964	1
2753837	0.0067307	0.0292845	0.0576278	0.090623	0.000585834	0.00285415	0.00619947	0.010948	0.148991	0.464947	0.789032	1
3502369	0.0102316	0.0442522	0.0864227	0.134685	0.000640638	0.00312083	0.00677764	0.0119663	0.178045	0.551999	0.93023	1
2716157	0.00702951	0.0305691	0.0601166	0.0944636	0.000384235	0.00187271	0.00407003	0.0071934	0.0832043	0.263509	0.454365	0.649418
3410163	0.00116246	0.00510588	0.0101706	0.0162278	0.000280268	0.00136626	0.00297024	0.00525184	0.0740262	0.234923	0.405981	0.581627
5001573	0.00345631	0.015122	0.0299712	0.0475345	0.000598811	0.0029173	0.00633641	0.0111892	0.251943	0.768201	1	1
2152575	0.0087332	0.0378679	0.0741951	0.116075	0.000864429	0.00420919	0.00913543	0.0161144	0.234701	0.718421	1	1
2491516	0.00430455	0.0188061	0.037204	0.0588752	0.000272738	0.00132957	0.00289055	0.00511109	0.0474283	0.151411	0.263362	0.379892
2944625	0.00746543	0.0324407	0.0637368	0.100039	0.00041572	0.00202604	0.00440287	0.00778067	0.0814298	0.257991	0.445044	0.636384
5076628	0.00803996	0.0349032	0.0684893	0.10734	0.00040313	0.00196473	0.00426979	0.00754587	0.0983285	0.310355	0.53318	0.759136
5821748	0.00290343	0.012715	0.0252312	0.0400746	0.000193973	0.000945744	0.00205655	0.00363758	0.0446412	0.142603	0.248208	0.358292
3700212	0.00339178	0.0148414	0.0294191	0.0466667	0.000384306	0.00187305	0.00407078	0.00719472	0.110458	0.347692	0.59557	0.84536
1182872	0.00607461	0.0264595	0.052143	0.0821372	0.000436516	0.0021273	0.00462266	0.00816838	0.11193	0.352209	0.603092	0.855717
1677439	0.0014186	0.00622822	0.0123992	0.0197705	0.000376551	0.00183529	0.00398879	0.00705004	0.106028	0.334081	0.572869	0.814052
5965218	0.00416279	0.0181912	0.0359986	0.0569886	0.000318351	0.0015518	0.00337323	0.00596346	0.0712777	0.22634	0.391409	0.561146
4221434	0.00623615	0.0271556	0.053496	0.0842333	0.00048372	0.00235713	0.00512139	0.0090479	0.112921	0.355251	0.608155	0.862684
3619730	0.00534739	0.0233207	0.0460304	0.0726455	0.000291929	0.00142307	0.00309364	0.00546978	0.0813285	0.257676	0.444511	0.635639
5290933	0.00575096	0.0250635	0.0494269	0.0779241	0.000481761	0.00234759	0.0051007	0.00901142	0.128624	0.403229	0.687669	0.971616
3879348	0.00500603	0.0218447	0.0431491	0.0681587	0.00174869	0.00850037	0.0184022	0.0323441	0.095006	0.300091	0.515963	0.735243
1122236	0.00639419	0.0278363	0.0548182	0.0862797	0.000256695	0.0012514	0.00272072	0.00481113	0.0452947	0.144669	0.251765	0.363365
4205695	0.00532753	0.0232349	0.045863	0.072385	0.000245651	0.00119759	0.0026038	0.00460458	0.0272277	0.0873151	0.152625	0.221311
5841862	0.00835235	0.03624	0.0710643	0.111286	0.000444564	0.00216649	0.0047077	0.00831838	0.123927	0.388913	0.664009	0.939298
1905863	0.0024873	0.0109004	0.0216499	0.034424	0.00040471	0.00197242	0.00428649	0.00757534	0.0358204	0.114651	0.199987	0.289342
2585276	0.00582215	0.0253707	0.0500249	0.0788523	0.000400183	0.00195038	0.00423864	0.00749091	0.106576	0.335766	0.575683	0.817936
6022272	0.00515098	0.0224717	0.0443735	0.0700664	0.000354219	0.00172651	0.00375263	0.00663323	0.0774658	0.24565	0.424163	0.607141
4738049	0.00572687	0.0249596	0.0492245	0.0776098	0.000318257	0.00155134	0.00337223	0.0059617	0.080773	0.255948	0.441589	0.63155
1262558	0.004051	0.017706	0.035047	0.0554985	0.000360727	0.00175821	0.00382146	0.00675472	0.07051	0.22394	0.387332	0.55541
1745045	0.00927814	0.0401936	0.0786587	0.122885	0.000593093	0.00288948	0.00627608	0.0110829	0.231573	0.709347	1	1
2234778	0.00420418	0.0183707	0.0363506	0.0575398	0.000369937	0.00180307	0.00391885	0.00692661	0.124407	0.390377	0.666431	0.942611
5617404	0.00271606	0.0118983	0.0236201	0.0375341	0.000149136	0.000727201	0.00158152	0.00279788	0.0549495	0.175128	0.304056	0.437743
1809121	0.00812837	0.0352816	0.0692186	0.108458	0.000371069	0.00180858	0.00393082	0.00694773	0.0696531	0.221261	0.382778	0.549001
2800217	0.0113584	0.0490316	0.0955234	0.148439	0.000673276	0.00327961	0.00712182	0.0125723	0.164757	0.512332	0.866147	1
5899114	0.00323533	0.0141605	0.0280791	0.0445593	0.000244293	0.00119097	0.00258943	0.00457919	0.0566417	0.180453	0.313171	0.450671
2436969	0.0129263	0.0556509	0.108052	0.16724	0.000530701	0.00258583	0.00561753	0.00992252	0.130497	0.408928	0.697073	0.984439
4323271	0.00522198	0.0227786	0.0449727	0.0709994	0.000702896	0.0034237	0.00743409	0.013122	0.128365	0.40244	0.686367	0.969839
1624310	0.00622096	0.0270902	0.0533689	0.0840364	0.000456361	0.00222393	0.00483236	0.00853823	0.299556	0.903593	1	1
4372824	0.00976835	0.0422819	0.0826576	0.12897	0.0013152	0.00639855	0.0138692	0.0244198	0.262895	0.799616	1	1
4116422	0.00208175	0.00912936	0.0181485	0.0288873	0.000361294	0.00176097	0.00382745	0.00676528	0.0919049	0.290497	0.499844	0.712837
4995126	0.015586	0.0667984	0.128955	0.198253	0.000571844	0.00278607	0.00605184	0.0106879	0.0594514	0.189286	0.328275	0.472065
3473170	0.00447593	0.0195491	0.0386594	0.0611511	0.00036865	0.0017968	0.00390524	0.00690258	0.100874	0.318208	0.546334	0.777362
5844192	0.0126338	0.0544189	0.105727	0.163762	0.000591178	0.00288016	0.00625586	0.0110473	0.161676	0.503099	0.851171	1
3362694	0.00412869	0.0180432	0.0357084	0.0565344	0.000274787	0.00133956	0.00291223	0.00514938	0.0817797	0.259079	0.446883	0.638956
4889976	0.0068026	0.0295937	0.0582272	0.0915485	0.00048428	0.00235985	0.0051273	0.00905832	0.13831	0.432654	0.736125	1
5587485	0.00639497	0.0278397	0.0548247	0.0862898	0.000660057	0.00321531	0.00698244	0.0123269	0.081996	0.259752	0.448019	0.640546
3863756	0.00496107	0.0216501	0.042769	0.0675662	0.000310342	0.00151278	0.00328849	0.00581385	0.0965318	0.304806	0.523876	0.74623
1012449	0.0053904	0.0235066	0.0463929	0.0732095	0.000389073	0.00189627	0.00412119	0.00728367	0.109111	0.343558	0.58868	0.835865
4217893	0.00424117	0.0185312	0.0366652	0.0580322	0.000341716	0.00166561	0.00362039	0.00639981	0.0906539	0.286623	0.493328	0.703769
2274713	0.00705368	0.0306729	0.0603176	0.0947735	0.000397357	0.00193661	0.00420876	0.00743819	0.0908949	0.28737	0.494584	0.705517
2551557	0.0152167	0.0652566	0.126079	0.194012	0.00127049	0.00618154	0.0134006	0.0235989	0.281977	0.85396	1	1
2614464	0.00246892	0.0108202	0.0214915	0.0341738	0.000304823	0.00148589	0.00323009	0.00571073	0.0712028	0.226106	0.391011	0.560586
3748437	0.00584702	0.025478	0.0502337	0.0791764	0.000322617	0.00157258	0.00341835	0.00604314	0.0729418	0.231538	0.400236	0.573556
3798509	0.0114703	0.0495051	0.0964224	0.149794	0.000606467	0.00295456	0.00641718	0.0113315	0.115682	0.363712	0.622222	0.882022
1145581	0.00860673	0.0373276	0.0731566	0.114487	0.000417401	0.00203422	0.00442064	0.00781201	0.0676289	0.214928	0.372006	0.533827
1008186	0.00291917	0.0127836	0.0253664	0.0402878	0.000568372	0.00276917	0.00601519	0.0106233	0.187079	0.578829	0.973327	1
2909399	0.0046518	0.0203112	0.040151	0.0634814	0.00184017	0.00894343	0.0193563	0.0340084	0.160644	0.500001	0.84614	1
2024934	0.00809477	0.0351378	0.0689415	0.108033	0.000477072	0.00232476	0.00505117	0.00892408	0.131875	0.413119	0.703982	0.993851
4666968	0.00673471	0.0293018	0.0576613	0.0906746	0.000303449	0.0014792	0.00321555	0.00568506	0.0352588	0.112867	0.196903	0.284922
1881175	0.00355286	0.0155419	0.0307969	0.0488317	0.000260983	0.0012723	0.00276611	0.0048913	0.064038	0.20368	0.352844	0.506798
4026786	0.016926	0.072376	0.139321	0.213469	0.000676044	0.00329308	0.007151	0.0126237	0.284488	0.861074	1	1
4532508	0.00436631	0.0190739	0.0377287	0.0596959	0.000263788	0.00128597	0.00279581	0.00494376	0.0824767	0.261247	0.450545	0.644078
4820599	0.00699924	0.030439	0.0598647	0.0940752	0.000396635	0.0019331	0.00420113	0.00742473	0.0973146	0.307224	0.527931	0.751857
2535496	0.00279232	0.0122308	0.0242761	0.0385689	0.000303461	0.00147926	0.00321568	0.00568528	0.0560623	0.17863	0.310052	0.446248
3800504	0.00135897	0.00596701	0.0118808	0.0189468	0.000269656	0.00131456	0.00285792	0.00505347	0.0724042	0.229859	0.397386	0.56955
5484141	0.0112332	0.0485014	0.094516	0.146921	0.000921659	0.00448736	0.00973756	0.0171726	0.171288	0.531858	0.897745	1
5676573	0.00111839	0.00491267	0.00978665	0.0156171	0.000203762	0.000993456	0.00216024	0.00382083	0.0627134	0.199526	0.34576	0.496791
5699729	0.00915287	0.0396593	0.0776343	0.121324	0.000480985	0.00234381	0.0050925	0.00899696	0.135556	0.424301	0.722393	1
1885486	0.00854125	0.0370477	0.0726184	0.113664	0.000383425	0.00186876	0.00406147	0.00717829	0.0989607	0.312306	0.536449	0.763668
1934257	0.00820522	0.0356105	0.0698523	0.109429	0.000627621	0.00305749	0.00664035	0.0117246	0.160713	0.50021	0.846479	1
5736588	0.00435714	0.0190342	0.0376508	0.0595741	0.000394973	0.001925	0.00418356	0.00739372	0.0831505	0.263341	0.454083	0.649024
1990855	0.0122086	0.0526253	0.102336	0.158682	0.000459349	0.00223848	0.00486393	0.00859391	0.0665407	0.211522	0.366206	0.525651
5143740	0.00550962	0.0240216	0.047397	0.0747708	0.00053376	0.00260072	0.00564982	0.00997944	0.0675702	0.214745	0.371693	0.533387
2419599	0.0104022	0.0449767	0.0878052	0.13678	0.000672898	0.00327777	0.00711783	0.0125653	0.114028	0.358642	0.613795	0.870441
3114820	0.00735067	0.0319482	0.0627849	0.0985746	0.000855613	0.00416633	0.00904264	0.0159513	0.313258	0.941996	1	1
5280826	0.00611886	0.0266502	0.0525138	0.0827119	0.000445891	0.00217295	0.00472173	0.00834311	0.0581063	0.185059	0.32105	0.461834
1606406	0.0100402	0.0434385	0.0848688	0.132328	0.000958201	0.00466494	0.0101219	0.0178476	0.247909	0.756592	1	1
4185600	0.00513076	0.0223842	0.0442028	0.0698005	0.000306696	0.00149502	0.0032499	0.00574571	0.0677762	0.21539	0.372791	0.534933
1480644	0.00522497	0.0227916	0.044998	0.0710387	0.000357084	0.00174047	0.00378292	0.0066867	0.11288	0.355124	0.607943	0.862393
1587109	0.00146146	0.0064159	0.0127717	0.0203621	0.000332252	0.00161951	0.00352028	0.00622308	0.0562442	0.179203	0.311032	0.447637
2961319	0.00807543	0.035055	0.0687819	0.107788	0.000341358	0.00166387	0.0036166	0.00639312	0.0772994	0.245131	0.423285	0.60591
3913049	0.00197588	0.00866665	0.0172326	0.0274372	0.000271148	0.00132183	0.00287371	0.00508136	0.0775413	0.245885	0.424561	0.607699
5414704	0.0060334	0.0262818	0.0517975	0.0816018	0.000456231	0.0022233	0.00483099	0.00853581	0.100695	0.317655	0.545408	0.776079
1861028	0.00355658	0.0155581	0.0308287	0.0488816	0.000356301	0.00173666	0.00377465	0.0066721	0.0701191	0.222718	0.385255	0.552487
2366673	0.00800695	0.0347618	0.0682168	0.106922	0.000392425	0.00191259	0.00415662	0.0073462	0.0845271	0.267619	0.461304	0.659113
1377620	0.00404835	0.0176945	0.0350245	0.0554631	0.000324422	0.00158137	0.00343745	0.00607686	0.0633759	0.201604	0.349304	0.501798
1550420	0.00247875	0.0108631	0.0215762	0.0343076	0.00024583	0.00119846	0.0026057	0.00460793	0.144536	0.451499	0.767034	1
3644970	0.00676163	0.0294176	0.0578857	0.0910212	0.00042621	0.00207712	0.00451375	0.00797627	0.0843311	0.26701	0.460276	0.657678
3766658	0.00868314	0.0376541	0.0737842	0.115447	0.000899679	0.00438053	0.00950634	0.0167663	0.227783	0.698333	1	1
4828246	0.00252971	0.0110854	0.0220154	0.0350012	0.000183287	0.000893665	0.00194336	0.00343752	0.0781542	0.247795	0.427795	0.612231
3361541	0.00702614	0.0305546	0.0600886	0.0944204	0.000314837	0.00153468	0.00333604	0.00589781	0.0866802	0.274303	0.472579	0.674852
5778207	0.0047507	0.0207395	0.040989	0.0647895	0.000303767	0.00148075	0.00321891	0.00569099	0.060121	0.191389	0.331869	0.47715
2186710	0.00624265	0.0271836	0.0535504	0.0843175	0.000392487	0.0019129	0.00415728	0.00734735	0.0760249	0.241158	0.416553	0.596469
1223827	0.0035094	0.0153529	0.0304254	0.0482481	0.000398252	0.00194097	0.00421822	0.00745488	0.143477	0.448295	0.761786	1
1575793	0.0152943	0.0655807	0.126684	0.194905	0.00346747	0.0167992	0.0361901	0.0631677	0.331062	0.991522	1	1
2083242	0.00174362	0.00765093	0.0152207	0.0242487	0.000263843	0.00128623	0.00279639	0.00494478	0.0712028	0.226106	0.391011	0.560586
4393300	0.00621301	0.027056	0.0533024	0.0839334	0.000422387	0.0020585	0.00447334	0.00790499	0.101912	0.321408	0.55169	0.784775
3275617	0.00206592	0.00906019	0.0180116	0.0286706	0.000268966	0.00131119	0.00285061	0.00504056	0.109111	0.343558	0.58868	0.835865
3237948	0.00791995	0.0343892	0.0674983	0.105819	0.00441013	0.0213272	0.0458214	0.0796759	0.191382	0.591569	0.993723	1
4862795	0.00599316	0.0261083	0.0514601	0.0810786	0.000477852	0.00232856	0.0050594	0.0089386	0.192984	0.596305	1	1
3597909	0.00250891	0.0109947	0.0218362	0.0347182	0.000327708	0.00159738	0.00347221	0.00613822	0.0753664	0.239105	0.413072	0.591584
5261599	0.00872966	0.0378528	0.0741661	0.11603	0.000666348	0.00324591	0.00704878	0.0124437	0.16228	0.504909	0.854108	1
1020516	0.00780153	0.0338818	0.0665195	0.104317	0.000300031	0.00146255	0.00317938	0.00562118	0.0626073	0.199193	0.345192	0.495989
2494077	0.00315184	0.0137971	0.0273634	0.0434331	0.000369076	0.00179888	0.00390975	0.00691054	0.0843294	0.267004	0.460267	0.657665
1906675	0.00197975	0.00868356	0.0172661	0.0274902	0.000153672	0.000749308	0.00162958	0.00288284	0.0506536	0.161592	0.280848	0.404779
2577082	0.00873008	0.0378546	0.0741695	0.116035	0.000770551	0.00375274	0.00814697	0.0143763	0.159129	0.495455	0.838753	1
3905875	0.0103544	0.0447739	0.0874183	0.136194	0.000705682	0.00343725	0.00746345	0.0131737	0.244838	0.747738	1	1
2711946	0.00457024	0.0199579	0.0394596	0.0624014	0.000528271	0.002574	0.00559188	0.00987731	0.0691032	0.219541	0.379854	0.544883
2785945	0.00724766	0.031506	0.0619298	0.0972579	0.000843472	0.0041073	0.00891484	0.0157267	0.273309	0.829335	1	1
4519645	0.00925611	0.0400996	0.0784787	0.122611	0.000574376	0.0027984	0.00607856	0.010735	0.108176	0.340683	0.583887	0.829257
5507853	0.0119579	0.0515667	0.100332	0.155674	0.000692102	0.00337119	0.0073203	0.0129217	0.139756	0.437033	0.743316	1
1239877	0.0107603	0.046497	0.0907027	0.141164	0.000435559	0.00212264	0.00461255	0.00815055	0.10629	0.334885	0.574211	0.815904
5950405	0.0104675	0.0452542	0.0883344	0.137581	0.00051632	0.00251583	0.00546569	0.00965488	0.13418	0.420123	0.715518	1
4480140	0.00466396	0.0203639	0.0402541	0.0636423	0.000371356	0.00180998	0.00393386	0.00695309	0.0635104	0.202026	0.350024	0.502814
5711674	0.00420348	0.0183677	0.0363447	0.0575305	0.000320435	0.00156195	0.00339527	0.00600238	0.122698	0.385162	0.657801	0.930805
5889055	0.00386659	0.0169053	0.0334756	0.0530355	0.000421962	0.00205643	0.00446885	0.00789705	0.114366	0.359679	0.61552	0.872813
2534728	0.0026564	0.0116381	0.0231066	0.036724	0.000315024	0.00153559	0.00333802	0.00590131	0.0799286	0.25332	0.437145	0.625329
2910901	0.001933	0.00847919	0.0168615	0.0268493	0.000186212	0.00090792	0.00197434	0.00349228	0.0541226	0.172525	0.299596	0.431414
3546853	0.0072135	0.0313594	0.0616461	0.0968209	0.000423872	0.00206574	0.00448904	0.00793267	0.0853912	0.270302	0.465832	0.665436
1087856	0.00759754	0.0330073	0.0648315	0.101723	0.000473335	0.00230657	0.00501169	0.00885447	0.139263	0.435541	0.740867	1
1174245	0.00577881	0.0251837	0.0496609	0.0782874	0.000528984	0.00257747	0.0055994	0.00989057	0.171713	0.533127	0.899795	1
3586449	0.00229538	0.0100626	0.0199943	0.0318075	0.000298592	0.00145554	0.00316416	0.00559431	0.104423	0.32914	0.564618	0.802653
5442175	0.00410232	0.0179287	0.035484	0.0561829	0.000240415	0.00117208	0.00254838	0.00450666	0.0806476	0.255558	0.440929	0.630627
3505765	0.008657	0.0375424	0.0735695	0.115118	0.000808245	0.00393604	0.00854397	0.0150746	0.112186	0.352995	0.6044	0.857517
4552240	0.00897091	0.0388829	0.0761446	0.119052	0.000726092	0.00353652	0.00767855	0.0135522	0.190704	0.589564	0.990516	1
4852525	0.00867943	0.0376382	0.0737537	0.1154	0.000292162	0.00142421	0.00309612	0.00547415	0.062045	0.197429	0.342181	0.491734
4949926	0.0042056	0.0183769	0.0363627	0.0575586	0.000314665	0.00153384	0.00333423	0.00589461	0.0606479	0.193044	0.334695	0.481148
1054120	0.0163026	0.0697843	0.134512	0.206424	0.000592295	0.0028856	0.00626765	0.0110681	0.209451	0.644793	1	1
2978862	0.00172183	0.00755562	0.0150318	0.0239491	0.00028368	0.00138288	0.00300635	0.00531561	0.0984343	0.310681	0.533727	0.759894
3573361	0.012105	0.0521879	0.101508	0.15744	0.00157559	0.0076615	0.0165944	0.0291871	0.546671	1	1	1
4255511	0.0107263	0.0463525	0.0904276	0.140748	0.00142121	0.00691285	0.0149795	0.0263632	0.139939	0.437588	0.744228	1
1151188	0.00370765	0.0162148	0.0321194	0.050908	0.00021238	0.00103545	0.00225151	0.00398212	0.048992	0.156349	0.271846	0.391973
4003519	0.00939715	0.0407008	0.079631	0.124366	0.00050231	0.00244763	0.00531773	0.00939406	0.117435	0.369076	0.631132	0.894256
4076284	0.00910944	0.039474	0.077279	0.120782	0.00052373	0.0025519	0.00554393	0.0097928	0.168686	0.524084	0.885178	1
3777724	0.00124726	0.00547755	0.0109089	0.017402	0.000196974	0.000960371	0.00208834	0.00369376	0.0575242	0.183229	0.31792	0.4574
2049298	0.00156042	0.00684919	0.0136312	0.0217268	0.000273136	0.00133151	0.00289475	0.00511852	0.0783924	0.248537	0.429051	0.613991
1292440	0.00684576	0.0297793	0.0585869	0.0921036	0.000350002	0.00170597	0.00370803	0.0065545	0.081148	0.257115	0.443562	0.63431
2580360	0.00361549	0.0158142	0.0313322	0.0496723	0.000354678	0.00172875	0.00375748	0.0066418	0.11659	0.366491	0.626839	0.888364
3217800	0.0157611	0.0675289	0.130316	0.200257	0.000526571	0.00256573	0.00557393	0.00984567	0.0966632	0.305212	0.524557	0.747175
3509330	0.00222867	0.00977125	0.0194183	0.0308966	0.000281934	0.00137438	0.00298787	0.00528299	0.0622115	0.197951	0.343073	0.492994
5920204	0.00952205	0.041233	0.0806504	0.125918	0.00202422	0.00983446	0.0212736	0.0373491	0.51139	1	1	1
3747614	0.00555866	0.0242334	0.0478098	0.0754123	0.000373084	0.0018184	0.00395213	0.00698533	0.0544895	0.17368	0.301575	0.434223
5071623	0.00293393	0.0128479	0.0254931	0.0404875	0.000273078	0.00133123	0.00289414	0.00511745	0.0584285	0.186071	0.322781	0.464286
5217870	0.0051519	0.0224757	0.0443813	0.0700785	0.000281302	0.0013713	0.00298119	0.00527118	0.0780647	0.247516	0.427323	0.61157
5940340	0.00152657	0.00670102	0.0133373	0.0212603	0.000211883	0.00103303	0.00224624	0.00397282	0.0776611	0.246258	0.425193	0.608585
1937451	0.00218375	0.00957502	0.0190302	0.0302826	0.000264487	0.00128937	0.00280321	0.00495683	0.0814298	0.257991	0.445044	0.636384
5298535	0.00602174	0.0262316	0.0516998	0.0814502	0.000404162	0.00196975	0.0042807	0.00756513	0.0706558	0.224396	0.388107	0.5565
3497964	0.00239178	0.0104835	0.0208262	0.0331226	0.000216029	0.00105324	0.00229015	0.0040504	0.083421	0.264182	0.455503	0.651008
2432360	0.00673369	0.0292974	0.0576528	0.0906616	0.00039338	0.00191724	0.00416672	0.00736401	0.142816	0.446296	0.75851	1
2471022	0.00779998	0.0338752	0.0665068	0.104297	0.000398372	0.00194156	0.00421949	0.00745713	0.0728456	0.231238	0.399726	0.57284
3205016	0.00368858	0.0161319	0.0319565	0.0506524	0.000476586	0.00232239	0.00504602	0.00891501	0.0693929	0.220448	0.381395	0.547053
4634212	0.0102489	0.0443258	0.0865632	0.134898	0.000690871	0.00336521	0.00730732	0.0128989	0.166205	0.516665	0.873169	1
5291185	0.00582694	0.0253914	0.0500651	0.0789148	0.00114098	0.00555281	0.012042	0.0212176	0.405538	1	1	1
2356073	0.00571646	0.0249146	0.0491369	0.077474	0.000363434	0.0017714	0.00385008	0.00680524	0.104917	0.330661	0.567159	0.806164
1481973	0.00613462	0.0267181	0.0526458	0.0829164	0.000325533	0.00158678	0.0034492	0.00609759	0.0867858	0.274631	0.473132	0.675623
1664200	0.00452543	0.0197637	0.0390795	0.0618075	0.000343859	0.00167605	0.00364305	0.00643981	0.061922	0.197043	0.341523	0.490803
3808702	0.00742657	0.0322739	0.0634145	0.0995436	0.000464521	0.00226366	0.00491857	0.00869027	0.140987	0.440763	0.749438	1
3027551	0.009121	0.0395233	0.0773735	0.120926	0.000434833	0.00211911	0.00460488	0.00813701	0.105553	0.332618	0.570428	0.81068
4597958	0.00524123	0.0228619	0.0451352	0.0712523	0.000300119	0.00146298	0.00318032	0.00562284	0.0631095	0.200768	0.347879	0.499785
5015334	0.00439906	0.0192159	0.0380069	0.0601309	0.000314623	0.00153364	0.00333378	0.00589382	0.0748846	0.237602	0.410524	0.588007
2522793	0.00892102	0.03867	0.0757358	0.118428	0.000495705	0.00241547	0.00524798	0.00927109	0.120379	0.378079	0.646066	0.914735
3620579	0.00470066	0.0205228	0.040565	0.0641278	0.000285582	0.00139215	0.00302648	0.00535117	0.135657	0.424607	0.722897	1
4074476	0.00612686	0.0266847	0.0525808	0.0828157	0.000537227	0.00261759	0.00568643	0.010044	0.140765	0.44009	0.748333	1
4314478	0.00234808	0.0102927	0.0204492	0.0325268	0.000256866	0.00125224	0.00272254	0.00481433	0.0814298	0.257991	0.445044	0.636384
2862804	0.00355342	0.0155444	0.0308018	0.0488393	0.000344338	0.00167838	0.00364812	0.00644876	0.0730883	0.231996	0.401013	0.574648
1813819	0.00808246	0.0350851	0.0688399	0.107877	0.000473208	0.00230595	0.00501035	0.0088521	0.191825	0.592879	0.995817	1
5049543	0.0071386	0.0310377	0.0610237	0.095862	0.000398922	0.00194423	0.00422531	0.00746739	0.145977	0.455851	0.774159	1
2656477	0.00702187	0.0305363	0.060053	0.0943656	0.000630029	0.00306921	0.00666574	0.0117693	0.100851	0.318137	0.546215	0.777197
4020722	0.00465198	0.020312	0.0401526	0.0634838	0.000346205	0.00168748	0.00366787	0.00648362	0.109714	0.345409	0.591766	0.840118
3056388	0.00386381	0.0168932	0.0334519	0.0529984	0.00035516	0.0017311	0.00376258	0.0066508	0.103272	0.325598	0.558696	0.794467
1480093	0.00537556	0.0234424	0.0462678	0.0730148	0.000296229	0.00144403	0.00313915	0.00555015	0.0288309	0.0924235	0.161491	0.23407
3990869	0.00318444	0.013939	0.0276429	0.043873	0.000411029	0.00200319	0.00435329	0.00769319	0.0909522	0.287547	0.494883	0.705933
5028813	0.0040329	0.0176274	0.0348928	0.0552569	0.000379352	0.00184893	0.00401841	0.0071023	0.0890854	0.281763	0.485148	0.692376
1608340	0.00430758	0.0188192	0.0372297	0.0589154	0.000381549	0.00185963	0.00404164	0.00714329	0.0556221	0.177245	0.307681	0.442886
3887002	0.0079867	0.0346751	0.0680496	0.106665	0.000560692	0.0027318	0.00593413	0.0104805	0.14164	0.44274	0.75268	1
4703903	0.00318065	0.0139225	0.0276105	0.0438219	0.000308182	0.00150226	0.00326563	0.00577349	0.235977	0.722118	1	1
4287580	0.00458714	0.0200311	0.0396029	0.0626253	0.000293749	0.00143194	0.00311291	0.00550381	0.0563192	0.179439	0.311435	0.448209
2592813	0.00599795	0.026129	0.0515003	0.0811409	0.00051434	0.00250619	0.00544478	0.00961802	0.0730689	0.231935	0.40091	0.574503
5570789	0.00724026	0.0314743	0.0618684	0.0971633	0.000662708	0.0032282	0.00701039	0.0123761	0.171403	0.5322	0.898299	1
3565458	0.00655097	0.0285113	0.0561282	0.0883057	0.000447733	0.00218192	0.00474119	0.00837744	0.0989419	0.312248	0.536352	0.763533
2322568	0.00518672	0.0226262	0.0446752	0.0705361	0.000396034	0.00193017	0.00419477	0.00741351	0.0598251	0.19046	0.330281	0.474904
4184087	0.00492914	0.021512	0.042499	0.0671453	0.000264283	0.00128838	0.00280105	0.00495301	0.0665949	0.211691	0.366495	0.526059
2875316	0.00440957	0.0192615	0.0380961	0.0602704	0.000322073	0.00156993	0.0034126	0.00603297	0.0637755	0.202857	0.351441	0.504817
4567238	0.00453602	0.0198096	0.0391693	0.0619479	0.000324911	0.00158375	0.00344262	0.00608598	0.0562522	0.179228	0.311074	0.447698
5621731	0.021332	0.0905341	0.172637	0.261628	0.000717392	0.00349421	0.00758687	0.0133909	0.244281	0.74613	1	1
4004834	0.00551022	0.0240242	0.0474021	0.0747786	0.000453184	0.00220846	0.00479879	0.00847902	0.058294	0.185649	0.322058	0.463262
1347867	0.012881	0.0554603	0.107693	0.166702	0.000732817	0.00356923	0.00774942	0.0136769	0.142692	0.445923	0.757899	1
1671603	0.00331427	0.0145041	0.0287554	0.0456231	0.000584897	0.00284959	0.00618958	0.0109306	0.114477	0.360019	0.616085	0.873589
3541745	0.00590171	0.0257139	0.0506928	0.0798887	0.000445864	0.00217282	0.00472144	0.0083426	0.189766	0.586788	0.986074	1
1380749	0.00623487	0.0271501	0.0534854	0.0842168	0.000287586	0.00140192	0.00304769	0.00538863	0.0585936	0.18659	0.323668	0.465542
1469031	0.0142126	0.0610548	0.118216	0.182375	0.000861768	0.00419625	0.00910742	0.0160652	0.19971	0.616155	1	1
3263565	0.0110278	0.0476313	0.0928618	0.144425	0.000664818	0.00323847	0.00703264	0.0124153	0.214094	0.658397	1	1
4488119	0.00659054	0.0286816	0.0564585	0.0888163	0.000445155	0.00216937	0.00471395	0.0083294	0.0958013	0.302549	0.520089	0.740973
5571431	0.00376935	0.0164829	0.0326461	0.0517345	0.000378021	0.00184244	0.00400433	0.00707746	0.154316	0.480989	0.815208	1
2263953	0.00448066	0.0195696	0.0386996	0.0612139	0.000287069	0.0013994	0.00304222	0.00537896	0.0841088	0.266319	0.459111	0.65605
4367966	0.00278551	0.0122011	0.0242175	0.0384765	0.000174689	0.000851754	0.00185227	0.00327651	0.078192	0.247912	0.427994	0.612511
1543402	0.009147	0.0396343	0.0775863	0.121251	0.000550571	0.00268254	0.0058273	0.0102922	0.124171	0.389659	0.665243	0.940985
2373006	0.0104433	0.0451516	0.0881388	0.137285	0.000518405	0.00252597	0.0054877	0.00969368	0.129818	0.406865	0.693669	0.979798
3049685	0.00123518	0.00542462	0.0108038	0.0172348	0.000224612	0.00109507	0.00238105	0.00421102	0.0905387	0.286267	0.492728	0.702933
1459510	0.00451199	0.0197054	0.0389654	0.0616293	0.000500874	0.00244064	0.00530257	0.00936734	0.0636969	0.20261	0.351021	0.504223
1075029	0.00499385	0.021792	0.0430462	0.0679982	0.000308251	0.00150259	0.00326636	0.00577478	0.102308	0.322627	0.553727	0.787594
1790778	0.00201766	0.00884928	0.0175942	0.0280097	0.000234223	0.0011419	0.00248281	0.00439082	0.0577202	0.183845	0.318974	0.458894
2025264	0.0109803	0.0474299	0.0924786	0.143847	0.000361167	0.00176035	0.0038261	0.00676291	0.0236486	0.075898	0.132784	0.19272
4936991	0.00816264	0.0354283	0.0695013	0.108891	0.000535584	0.00260959	0.00566908	0.0100134	0.220048	0.675799	1	1
3017657	0.00205877	0.00902896	0.0179498	0.0285728	0.000244279	0.0011909	0.00258928	0.00457893	0.057462	0.183033	0.317585	0.456926
3341357	0.00296638	0.0129893	0.0257719	0.0409267	0.00038062	0.0018551	0.00403181	0.00712595	0.113262	0.356294	0.60989	0.86507
4763103	0.0072042	0.0313194	0.0615688	0.0967018	0.000326569	0.00159183	0.00346016	0.00611695	0.050119	0.159906	0.277953	0.400663
2698445	0.00911309	0.0394896	0.0773088	0.120828	0.000444214	0.00216478	0.00470401	0.00831186	0.0790587	0.250612	0.432563	0.618912
1575395	0.00196717	0.00862859	0.0171573	0.0273178	0.0004134	0.00201474	0.00437835	0.00773741	0.156497	0.487548	0.82589	1
4048405	0.00335924	0.0146998	0.0291405	0.0462287	0.000293246	0.00142949	0.00310758	0.0054944	0.0558538	0.177974	0.308929	0.444656
4677970	0.00929674	0.0402729	0.0788108	0.123117	0.000497762	0.00242549	0.0052697	0.00930939	0.0785475	0.24902	0.429869	0.615138
1057181	0.00668318	0.0290801	0.0572315	0.0900108	0.000425748	0.00207487	0.00450886	0.00796765	0.0814298	0.257991	0.445044	0.636384
2187640	0.0105211	0.0454819	0.0887686	0.138238	0.000618308	0.00301218	0.0065421	0.0115515	0.113388	0.356681	0.610534	0.865956
5599767	0.00410958	0.0179602	0.0355457	0.0562796	0.000391364	0.00190743	0.00414541	0.0073264	0.14014	0.438196	0.745226	1
5809033	0.0103199	0.0446272	0.0871383	0.135769	0.000700074	0.00340997	0.00740434	0.0130696	0.13621	0.426284	0.725656	1
3204277	0.00187332	0.00821826	0.0163447	0.0260305	0.000318387	0.00155197	0.0033736	0.00596412	0.113	0.355492	0.608555	0.863234
4524735	0.00712458	0.0309775	0.0609071	0.0956823	0.00038909	0.00189635	0.00412137	0.00728399	0.0767254	0.243342	0.420254	0.60166
1946112	0.0069824	0.0303667	0.0597246	0.0938591	0.000440945	0.00214887	0.00466946	0.00825093	0.0808932	0.256322	0.442222	0.632435
5203086	0.0119336	0.051464	0.100138	0.155382	0.00098908	0.00481499	0.0104465	0.0184178	0.234536	0.717943	1	1
5809474	0.00399391	0.0174582	0.0345608	0.0547366	0.000327515	0.00159644	0.00347017	0.00613462	0.0712028	0.226106	0.391011	0.560586
2958166	0.0138735	0.0596327	0.115547	0.17841	0.000516872	0.00251851	0.00547151	0.00966514	0.139858	0.437343	0.743826	1
4419029	0.00487688	0.0212858	0.042057	0.0664559	0.00036059	0.00175754	0.00382	0.00675215	0.0672735	0.213816	0.370112	0.531159
5141270	0.00495852	0.0216391	0.0427475	0.0675327	0.000235687	0.00114903	0.00249831	0.0044182	0.0385595	0.123343	0.215004	0.310849
2225466	0.00886288	0.0384217	0.0752591	0.1177	0.000695347	0.00338698	0.0073545	0.0129819	0.132438	0.41483	0.706801	0.997689
2297948	0.00408671	0.017861	0.035351	0.0559747	0.000362321	0.00176598	0.00383831	0.00678446	0.13118	0.411005	0.700498	0.989104
2557219	0.00772898	0.0335709	0.0659195	0.103395	0.00063373	0.00308722	0.00670479	0.011838	0.18048	0.559241	0.941882	1
4878046	0.00367526	0.016074	0.0318428	0.0504739	0.000198883	0.000969676	0.00210856	0.0037295	0.0333966	0.106951	0.186666	0.270239
1896977	0.00542531	0.0236574	0.0466871	0.0736669	0.000325352	0.0015859	0.00344729	0.00609423	0.123244	0.386829	0.66056	0.934581
2361880	0.00613235	0.0267084	0.0526269	0.082887	0.000547333	0.00266678	0.00579312	0.010232	0.11509	0.361899	0.61921	0.877884
1457604	0.0106164	0.0458864	0.0895395	0.139405	0.000551013	0.00268469	0.00583196	0.0103004	0.160603	0.499879	0.845942	1
4575951	0.0133356	0.0573731	0.111298	0.172084	0.000499993	0.00243635	0.00529326	0.00935092	0.204965	0.63162	1	1
2397924	0.00499509	0.0217974	0.0430567	0.0680146	0.0003923	0.00191199	0.00415531	0.00734387	0.0712028	0.226106	0.391011	0.560586
3365296	0.00517451	0.0225734	0.0445722	0.0703757	0.000222333	0.00108396	0.00235691	0.00416836	0.0632497	0.201208	0.34863	0.500845
3373187	0.00828025	0.0359316	0.0704705	0.110376	0.000582627	0.00283855	0.00616564	0.0108884	0.117089	0.36802	0.629378	0.891848
3528984	0.00571148	0.0248932	0.0490951	0.077409	0.000377799	0.00184136	0.00400198	0.00707331	0.0716095	0.227377	0.393171	0.563623
3934686	0.00537234	0.0234286	0.0462407	0.0729727	0.00039072	0.00190429	0.0041386	0.00731439	0.142704	0.445958	0.757957	1
5013431	0.00530513	0.0231381	0.0456741	0.0720911	0.000441778	0.00215293	0.00467827	0.00826647	0.0860176	0.272247	0.469112	0.670014
2073889	0.00522637	0.0227976	0.0450098	0.0710571	0.000403268	0.0019654	0.00427126	0.00754846	0.0451697	0.144274	0.251085	0.362395
5701421	0.00447995	0.0195665	0.0386935	0.0612044	0.000270547	0.0013189	0.00286736	0.00507014	0.0558295	0.177898	0.308798	0.44447
1626999	0.00226005	0.00990829	0.0196893	0.0313252	0.000193511	0.000943493	0.00205166	0.00362893	0.0367031	0.117453	0.20483	0.296282
4091188	0.0101221	0.0437869	0.0855342	0.133338	0.000595773	0.00290252	0.00630435	0.0111327	0.193462	0.59772	1	1
4305240	0.00210486	0.00923036	0.0183483	0.0292037	0.00021367	0.00104174	0.00226517	0.00400627	0.0542019	0.172774	0.300024	0.432022
4663397	0.00258006	0.0113051	0.0224492	0.0356863	0.000280704	0.00136838	0.00297485	0.00525999	0.0824435	0.261144	0.45037	0.643834
3079384	0.0102405	0.0442899	0.0864947	0.134794	0.000464567	0.00226388	0.00491906	0.00869112	0.131464	0.411869	0.701921	0.991044
3523913	0.0104369	0.0451242	0.0880866	0.137206	0.00051503	0.00250955	0.00545206	0.00963087	0.122416	0.384304	0.656379	0.928859
4161198	0.00255802	0.011209	0.0222594	0.0353865	0.000365286	0.00178042	0.00386966	0.0068398	0.0741891	0.235432	0.406843	0.582838
5085790	0.00574146	0.0250226	0.0493471	0.0778002	0.000240197	0.00117101	0.00254606	0.00450257	0.0745969	0.236704	0.409002	0.585869
2171220	0.00644044	0.0280355	0.0552048	0.0868779	0.000381892	0.0018613	0.00404526	0.00714969	0.105506	0.332475	0.570187	0.810348
1324447	0.00491444	0.0214484	0.0423747	0.0669515	0.00053284	0.00259624	0.00564011	0.00996233	0.0845233	0.267607	0.461284	0.659085
3372964	0.00908511	0.0393702	0.0770798	0.120478	0.000712271	0.0034693	0.00753289	0.0132959	0.266798	0.810771	1	1
5988186	0.00866845	0.0375913	0.0736636	0.115262	0.000437571	0.00213244	0.00463381	0.00818805	0.0688779	0.218837	0.378655	0.543195
1874228	0.0110699	0.0478095	0.0932006	0.144937	0.000499981	0.00243629	0.00529313	0.0093507	0.134976	0.422539	0.719496	1
5181769	0.00717461	0.0311924	0.061323	0.0963231	0.000535172	0.00260759	0.00566474	0.0100057	0.138898	0.434436	0.739052	1
5740674	0.00275557	0.0120705	0.02396	0.0380703	0.00297762	0.0144397	0.0311505	0.054479	0.144228	0.450567	0.765507	1
3506606	0.00760997	0.0330607	0.0649344	0.101881	0.000256055	0.00124829	0.00271395	0.00479916	0.0804393	0.254909	0.439833	0.629092
5307796	0.013631	0.0586146	0.113634	0.175564	0.00060432	0.00294412	0.00639454	0.0112916	0.171014	0.531039	0.896422	1
5883669	0.00495113	0.0216071	0.042685	0.0674352	0.00040726	0.00198484	0.00431345	0.0076229	0.133704	0.418677	0.713138	1
1076615	0.0137434	0.0590864	0.114521	0.176884	0.00043001	0.00209562	0.0045539	0.00804709	0.096571	0.304928	0.524079	0.746512
3185351	0.00674754	0.029357	0.0577683	0.0908399	0.000596662	0.00290685	0.00631373	0.0111493	0.0892499	0.282273	0.486006	0.693571
3507398	0.0113131	0.0488397	0.0951589	0.14789	0.000518884	0.0025283	0.00549275	0.00970259	0.0849792	0.269023	0.463673	0.662422
4073248	0.0178564	0.0762334	0.146453	0.223875	0.00406953	0.0196931	0.0423516	0.0737432	1	1	1	1
1044235	0.00645785	0.0281104	0.0553503	0.0871029	0.000279608	0.00136305	0.00296326	0.00523952	0.0561833	0.179011	0.310704	0.447172
1510097	0.00143263	0.00628966	0.0125212	0.0199642	0.000221631	0.00108054	0.00234947	0.00415523	0.0610863	0.19442	0.337045	0.484472
3100224	0.00546009	0.0238077	0.04698	0.0741225	0.000354524	0.001728	0.00375585	0.00663893	0.0473516	0.151169	0.262945	0.379299
5536545	0.00593113	0.0258408	0.0509397	0.0802717	0.00046811	0.00228113	0.00495649	0.00875713	0.175609	0.544744	0.918541	1
1937982	0.00122672	0.00538754	0.0107301	0.0171177	0.000319975	0.00155971	0.00339041	0.0059938	0.111384	0.350534	0.600303	0.851878
3505487	0.00312176	0.0136661	0.0271055	0.043027	0.000244607	0.0011925	0.00259275	0.00458506	0.0611334	0.194568	0.337298	0.484829
3819025	0.011728	0.050595	0.0984904	0.152906	0.000603808	0.00294162	0.00638914	0.0112821	0.119134	0.374275	0.639758	0.906089
5308988	0.00147606	0.00647982	0.0128985	0.0205635	0.00020054	0.000977753	0.00212611	0.00376052	0.092113	0.291142	0.500927	0.714344
6013769	0.0107611	0.0465002	0.0907088	0.141173	0.000591542	0.00288193	0.00625971	0.0110541	0.0804495	0.254941	0.439887	0.629168
2097906	0.00635422	0.0276642	0.054484	0.0857626	0.00032668	0.00159237	0.00346133	0.00611902	0.0669585	0.21283	0.368434	0.528792
3882055	0.00178249	0.007821	0.0155577	0.0247831	0.000204405	0.000996587	0.00216704	0.00383285	0.0542968	0.173073	0.300535	0.432748
3588418	0.00790144	0.0343099	0.0673454	0.105585	0.000359967	0.00175451	0.00381342	0.00674052	0.090016	0.284647	0.490003	0.699139
2693949	0.00483456	0.0211026	0.0416988	0.0658972	0.000314498	0.00153302	0.00333245	0.00589147	0.100057	0.315689	0.542117	0.771521
4165411	0.00382757	0.0167358	0.0331428	0.0525136	0.000325244	0.00158537	0.00344614	0.0060922	0.0647201	0.205818	0.356489	0.511943
5194948	0.00456042	0.0199153	0.0393763	0.0622713	0.000300528	0.00146497	0.00318464	0.00563047	0.0648562	0.206244	0.357216	0.512969
1169902	0.00454807	0.0198618	0.0392715	0.0621076	0.000785997	0.00382785	0.00830967	0.0146625	0.144565	0.451584	0.767174	1
2741510	0.00281138	0.0123138	0.02444	0.0388273	0.000370886	0.00180769	0.00392888	0.00694431	0.0624874	0.198817	0.34455	0.495082
5422874	0.00331162	0.0144925	0.0287327	0.0455874	0.000250022	0.00121889	0.00265008	0.00468633	0.0745206	0.236466	0.408598	0.585302
1855888	0.0092766	0.040187	0.0786462	0.122866	0.000419638	0.00204512	0.00444429	0.00785373	0.14517	0.453413	0.770168	1
1946130	0.013513	0.0581187	0.112701	0.174175	0.000490037	0.00238788	0.00518811	0.00916554	0.0766073	0.242974	0.419631	0.600785
1987603	0.00942278	0.0408101	0.0798402	0.124685	0.000607516	0.00295967	0.00642826	0.011351	0.0938598	0.296547	0.510011	0.726974
2410167	0.00866369	0.037571	0.0736244	0.115202	0.000624727	0.00304341	0.00660982	0.0116708	0.0756068	0.239855	0.414344	0.593368
2669348	0.00558202	0.0243342	0.0480063	0.0757178	0.000379809	0.00185115	0.00402324	0.00711083	0.0613077	0.195115	0.338232	0.48615
1513988	0.00782905	0.0339997	0.0667471	0.104666	0.000391345	0.00190733	0.0041452	0.00732604	0.0931604	0.294383	0.506376	0.721921
2303537	0.00563011	0.0245419	0.0484109	0.0763464	0.000341684	0.00166546	0.00362005	0.00639921	0.0710118	0.225509	0.389997	0.55916
3450136	0.00386818	0.0169122	0.0334892	0.0530568	0.000361372	0.00176135	0.00382828	0.00676675	0.0643474	0.20465	0.354498	0.509132
5319223	0.00542089	0.0236383	0.0466498	0.0736089	0.000517056	0.00251941	0.00547345	0.00966858	0.145994	0.455902	0.774242	1
5335499	0.00685659	0.0298259	0.0586771	0.092243	0.000358823	0.00174894	0.00380132	0.00671918	0.0949556	0.299935	0.515701	0.73488
1140800	0.0144762	0.0621593	0.120286	0.185445	0.000573427	0.00279378	0.00606854	0.0107173	0.182285	0.564606	0.950505	1
3197100	0.00595666	0.0259509	0.0511539	0.0806039	0.000436723	0.00212831	0.00462485	0.00817223	0.112153	0.352896	0.604235	0.857291
3473003	0.00597459	0.0260283	0.0513043	0.0808371	0.000268545	0.00130914	0.00284616	0.0050327	0.0656243	0.208651	0.361317	0.518756
3494759	0.00626811	0.0272933	0.0537636	0.0846476	0.00045358	0.00221039	0.00480297	0.0084864	0.216034	0.664071	1	1
2047851	0.00573135	0.0249789	0.0492621	0.0776683	0.000798193	0.00388716	0.00843812	0.0148884	0.145027	0.45298	0.76946	1
2103508	0.00131284	0.0057649	0.0114795	0.0183091	0.000239339	0.00116683	0.00253698	0.00448653	0.0650422	0.206828	0.35821	0.514371
2308650	0.00392706	0.0171679	0.0339911	0.0538438	0.000343201	0.00167285	0.00363609	0.00642753	0.121371	0.381111	0.651091	0.921619
1562980	0.00869146	0.0376896	0.0738525	0.115551	0.000733755	0.00357379	0.00775931	0.0136943	0.243319	0.743352	1	1
3937761	0.00683407	0.0297291	0.0584895	0.0919534	0.000390272	0.00190211	0.00413386	0.00730603	0.0447644	0.142992	0.248879	0.359249
4977395	0.0081599	0.0354166	0.0694787	0.108856	0.000455699	0.0022207	0.00482536	0.00852589	0.097184	0.306821	0.527255	0.750918
5552200	0.00414965	0.0181341	0.0358867	0.0568135	0.000419376	0.00204384	0.00444152	0.00784884	0.10338	0.32593	0.559251	0.795234
2323670	0.00862998	0.0374269	0.0733475	0.114779	0.000700463	0.00341186	0.00740843	0.0130768	0.219665	0.67468	1	1
1382104	0.00723331	0.0314444	0.0618106	0.0970744	0.000923515	0.00449638	0.00975709	0.0172069	0.116661	0.366707	0.627198	0.888855
2105363	0.0127643	0.0549687	0.106765	0.165315	0.00174875	0.00850063	0.0184028	0.0323451	0.558077	1	1	1
2550498	0.00522786	0.0228041	0.0450223	0.0710767	0.000314848	0.00153473	0.00333616	0.00589802	0.07091	0.225191	0.389457	0.558399
3494670	0.00579166	0.0252392	0.0497688	0.0784549	0.000374254	0.0018241	0.0039645	0.00700717	0.090123	0.284979	0.49056	0.699915
2931009	0.00281329	0.0123222	0.0244564	0.0388532	0.00045637	0.00222397	0.00483245	0.00853839	0.233853	0.715963	1	1
2931044	0.00637751	0.0277645	0.0546787	0.086064	0.000238268	0.00116161	0.00252564	0.0044665	0.0414701	0.132567	0.230919	0.333608
1283597	0.00154741	0.00679222	0.0135182	0.0215475	0.000240006	0.00117008	0.00254404	0.004499	0.0525981	0.167722	0.291364	0.419726
3977255	0.00617128	0.0268761	0.0529529	0.0833921	0.000302321	0.0014737	0.00320361	0.00566398	0.0894059	0.282757	0.48682	0.694706
5513659	0.00520336	0.0226982	0.0448157	0.0707549	0.000575723	0.00280495	0.00609278	0.01076	0.0696193	0.221156	0.382599	0.548748
5962214	0.0100293	0.0433923	0.0847804	0.132194	0.000472037	0.00230025	0.00499797	0.00883028	0.088168	0.278919	0.480357	0.685699
2107078	0.00166681	0.00731487	0.0145546	0.0231922	0.00017696	0.000862827	0.00187633	0.00331905	0.0592855	0.188764	0.327384	0.470803
4279319	0.00535757	0.0233647	0.0461162	0.0727791	0.000393839	0.00191948	0.00417157	0.00737257	0.0847025	0.268163	0.462223	0.660397
2064373	0.00570998	0.0248867	0.0490825	0.0773894	0.000403301	0.00196556	0.0042716	0.00754906	0.0699454	0.222176	0.384332	0.551188
2461792	0.00296091	0.0129655	0.0257249	0.0408527	0.000437568	0.00213242	0.00463377	0.00818798	0.0347315	0.111193	0.194006	0.280769
3863594	0.00517821	0.0225894	0.0446033	0.0704243	0.000411045	0.00200327	0.00435346	0.00769349	0.0705851	0.224175	0.387731	0.555972
4326693	0.00248163	0.0108756	0.021601	0.0343468	0.000275139	0.00134127	0.00291595	0.00515596	0.112031	0.352521	0.60361	0.856431
4359211	0.00423051	0.0184849	0.0365745	0.0578902	0.000453878	0.00221184	0.00480612	0.00849196	0.177409	0.550106	0.92718	1
4471412	0.00495793	0.0216366	0.0427425	0.0675248	0.000325389	0.00158608	0.00344768	0.00609491	0.0730333	0.231824	0.400721	0.574238
3678292	0.00919683	0.0398468	0.0779939	0.121872	0.000406882	0.001983	0.00430945	0.00761585	0.0994657	0.313864	0.53906	0.767286
4424077	0.00463255	0.0202278	0.0399878	0.0632266	0.00048026	0.00234028	0.00508483	0.00898345	0.0581617	0.185233	0.321347	0.462255
4540479	0.00570753	0.0248761	0.0490618	0.0773573	0.000510858	0.00248924	0.005408	0.0095532	0.138549	0.433376	0.737312	1
3400455	0.00280572	0.0122892	0.0243913	0.0387505	0.000376523	0.00183515	0.00398849	0.0070495	0.123697	0.388213	0.66285	0.937713
4722757	0.0192089	0.0818191	0.156729	0.238775	0.0449457	0.200926	0.38616	0.578479	0.138593	0.43351	0.737532	1
3580694	0.00373616	0.0163387	0.0323628	0.05129	0.000385579	0.00187925	0.00408424	0.00721847	0.070896	0.225147	0.389383	0.558295
1303341	0.00112482	0.00494087	0.00984268	0.0157062	0.000178248	0.000869102	0.00188997	0.00334316	0.0520589	0.166023	0.28845	0.415586
4265049	0.00795311	0.0345312	0.0677722	0.10624	0.00126532	0.00615647	0.0133464	0.023504	0.376278	1	1	1
4329830	0.0100569	0.0435095	0.0850044	0.132534	0.000622052	0.00303039	0.0065816	0.0116211	0.115153	0.362091	0.619528	0.878321
5284741	0.00485301	0.0211825	0.041855	0.0661409	0.000502465	0.00244838	0.00531937	0.00939696	0.130292	0.408307	0.696049	0.983042
5657562	0.00659047	0.0286813	0.0564579	0.0888154	0.000534652	0.00260506	0.00565924	0.00999604	0.10729	0.337962	0.579348	0.822994
5782131	0.0114696	0.0495019	0.0964164	0.149785	0.000419176	0.00204287	0.00443941	0.00784511	0.0855111	0.270674	0.46646	0.666312
4994888	0.0025822	0.0113144	0.0224676	0.0357153	0.000338392	0.00164942	0.00358523	0.00633775	0.0824435	0.261144	0.45037	0.643834
2920701	0.0143059	0.0614461	0.11895	0.183463	0.000977972	0.00476101	0.0103297	0.0182127	0.260297	0.792177	1	1
4873410	0.0029038	0.0127166	0.0252343	0.0400796	0.000181865	0.000886731	0.00192829	0.00341088	0.0652771	0.207564	0.359464	0.516141
2250184	0.00674446	0.0293437	0.0577426	0.0908002	0.000645759	0.00314574	0.00683166	0.0120614	0.192123	0.593761	0.997228	1
1365576	0.00179728	0.00788569	0.0156859	0.0249863	0.000211448	0.00103091	0.00224163	0.00396467	0.0415244	0.132739	0.231215	0.334031
3756992	0.00610669	0.0265978	0.0524119	0.0825539	0.000315894	0.00153983	0.00334723	0.00591756	0.105762	0.333261	0.571501	0.812162
5771510	0.00347563	0.0152061	0.0301366	0.0477943	0.000318319	0.00155164	0.00337289	0.00596286	0.0712028	0.226106	0.391011	0.560586
1462700	0.00467341	0.0204048	0.0403341	0.0637673	0.000444647	0.00216689	0.00470858	0.00831992	0.0732574	0.232523	0.401909	0.575906
5302949	0.00993391	0.0429864	0.0840048	0.131017	0.000751154	0.00365841	0.00794263	0.0140169	0.181015	0.560833	0.944442	1
5515382	0.00536544	0.0233988	0.0461826	0.0728823	0.000326084	0.00158947	0.00345503	0.0061079	0.0824308	0.261104	0.450304	0.643741
5861428	0.00602906	0.0262631	0.0517611	0.0815453	0.000284291	0.00138586	0.00301282	0.00532704	0.0596382	0.189872	0.329278	0.473484
3055939	0.00991562	0.0429085	0.083856	0.130791	0.00035692	0.00173967	0.00378119	0.00668365	0.0742927	0.235755	0.407392	0.583608
5888665	0.00638581	0.0278003	0.0547481	0.0861714	0.00042848	0.00208817	0.00453774	0.00801858	0.0657708	0.20911	0.362099	0.519859
2104124	0.00300347	0.0131509	0.0260903	0.0414284	0.000379918	0.00185168	0.00402439	0.00711285	0.0523116	0.166819	0.289816	0.417526
5551369	0.00520431	0.0227023	0.0448237	0.0707674	0.000350013	0.00170603	0.00370814	0.00655471	0.143338	0.447876	0.761099	1
5705189	0.0077518	0.0336687	0.0661083	0.103685	0.000307591	0.00149938	0.00325938	0.00576245	0.0533655	0.17014	0.295509	0.425613
4886151	0.00894794	0.0387849	0.0759564	0.118764	0.000855118	0.00416392	0.00903743	0.0159422	0.147223	0.459613	0.780314	1
4819165	0.00831829	0.0360943	0.0707839	0.110856	0.000298306	0.00145414	0.00316113	0.00558895	0.083654	0.264906	0.456725	0.652716
1093114	0.005338	0.0232802	0.0459512	0.0725224	0.000304597	0.00148479	0.0032277	0.0057065	0.0574616	0.183032	0.317583	0.456923
1803316	0.0049542	0.0216204	0.042711	0.0674757	0.000453067	0.00220789	0.00479755	0.00847684	0.0551223	0.175672	0.304987	0.439064
2165311	0.0120638	0.0520141	0.101179	0.156946	0.00529017	0.0255395	0.0547341	0.0948385	0.0765847	0.242904	0.419511	0.600617
3108109	0.00268387	0.0117579	0.0233431	0.0370971	0.000223467	0.00108949	0.00236892	0.00418958	0.0375417	0.120114	0.209428	0.302867
1744359	0.00659076	0.0286825	0.0564603	0.0888192	0.000577945	0.00281576	0.00611622	0.0108013	0.176708	0.548019	0.92382	1
2766147	0.00420689	0.0183825	0.0363737	0.0575759	0.000638144	0.00310869	0.00675134	0.01192	0.423874	1	1	1
4635909	0.00760551	0.0330415	0.0648975	0.101824	0.000437405	0.00213163	0.00463206	0.00818495	0.0885145	0.279993	0.482167	0.688222
5091249	0.0126402	0.0544457	0.105778	0.163838	0.000861177	0.00419337	0.0091012	0.0160543	0.102753	0.323999	0.556023	0.79077
2040490	0.00568708	0.0247878	0.0488899	0.0770904	0.00033111	0.00161395	0.0035082	0.00620176	0.0683164	0.21708	0.375667	0.538986
2265563	0.0012344	0.0054212	0.0107969	0.017224	0.000221307	0.00107896	0.00234604	0.00414917	0.0777699	0.246597	0.425768	0.60939
2518065	0.00579498	0.0252535	0.0497967	0.0784981	0.000378695	0.00184572	0.00401146	0.00709003	0.163949	0.50991	0.86222	1
1750535	0.00477729	0.0208547	0.0412141	0.0651409	0.000255519	0.00124567	0.00270828	0.00478914	0.0315061	0.100939	0.176255	0.255292
1257449	0.00852003	0.036957	0.0724439	0.113397	0.000578234	0.00281717	0.00611928	0.0108067	0.15316	0.47751	0.809538	1
1370298	0.00446297	0.019493	0.0385495	0.0609792	0.000462591	0.00225426	0.00489819	0.00865432	0.158792	0.494445	0.83711	1
2658675	0.00702305	0.0305413	0.0600629	0.0943808	0.000436354	0.00212651	0.00462095	0.00816537	0.109111	0.343558	0.58868	0.835865
3607727	0.00903992	0.0391774	0.0767098	0.119914	0.000460993	0.00224648	0.00488129	0.00862452	0.111672	0.351419	0.601776	0.853906
3419975	0.00458959	0.0200417	0.0396236	0.0626577	0.000464332	0.00226274	0.00491657	0.00868674	0.0820724	0.25999	0.448421	0.641108
3632879	0.00514781	0.0224579	0.0443467	0.0700247	0.000406803	0.00198261	0.00430862	0.00761437	0.123755	0.38839	0.663143	0.938114
3377324	0.00349724	0.0153001	0.0303214	0.0480847	0.000312592	0.00152374	0.0033123	0.00585588	0.0516043	0.16459	0.285992	0.412092
2539662	0.00245492	0.0107591	0.0213708	0.033983	0.000321194	0.00156565	0.0034033	0.00601656	0.0848953	0.268762	0.463234	0.661808
4756732	0.00700674	0.0304713	0.0599272	0.0941715	0.000565691	0.00275613	0.0059869	0.0105735	0.193889	0.59898	1	1
5084046	0.0102615	0.0443792	0.0866652	0.135052	0.000427498	0.00208339	0.00452736	0.00800027	0.133017	0.41659	0.7097	1
2243550	0.00619829	0.0269925	0.0531791	0.0837425	0.000368102	0.00179413	0.00389944	0.00689235	0.0670107	0.212993	0.368712	0.529184
5158744	0.00233623	0.0102409	0.0203469	0.032365	0.000292074	0.00142378	0.00309518	0.0054725	0.0681331	0.216507	0.374691	0.537611
1153774	0.00926813	0.0401508	0.0785769	0.122761	0.000456927	0.00222668	0.00483834	0.00854877	0.0973593	0.307362	0.528163	0.752178
1164922	0.0103248	0.0446481	0.0871782	0.13583	0.00110153	0.00536125	0.0116279	0.0204913	0.387511	1	1	1
3162435	0.00653254	0.0284319	0.0559742	0.0880677	0.000362276	0.00176576	0.00383784	0.00678363	0.136742	0.427899	0.728312	1
3708061	0.00135147	0.00593416	0.0118156	0.0188432	0.000262729	0.0012808	0.00278459	0.00492395	0.0756505	0.239991	0.414575	0.593692
5822682	0.00330091	0.014446	0.028641	0.0454433	0.000338777	0.0016513	0.0035893	0.00634493	0.10316	0.325251	0.558116	0.793665
5522393	0.0114289	0.04933	0.09609	0.149293	0.000450959	0.00219763	0.00477528	0.00843757	0.174643	0.541866	0.9139	1
2770238	0.00750684	0.0326183	0.06408	0.100567	0.000474139	0.00231048	0.00502018	0.00886944	0.117524	0.369348	0.631583	0.894875
5741371	0.00593826	0.0258716	0.0509995	0.0803644	0.000419873	0.00204626	0.00444677	0.00785811	0.0411579	0.131578	0.229214	0.331171
5876424	0.00841265	0.0364979	0.0715607	0.112045	0.00047275	0.00230372	0.00500551	0.00884357	0.100177	0.316057	0.542733	0.772374
2709629	0.00496648	0.0216736	0.0428147	0.0676375	0.000457063	0.00222734	0.00483977	0.0085513	0.0588393	0.187362	0.324988	0.467411
4920224	0.00431117	0.0188348	0.0372602	0.0589631	0.000277791	0.00135419	0.00294402	0.00520554	0.0510245	0.162762	0.282855	0.407633
5104453	0.00793376	0.0344483	0.0676124	0.105994	0.00194197	0.00943635	0.0204172	0.0358575	0.225584	0.691935	1	1
2163089	0.00748419	0.0325211	0.0638923	0.100279	0.000338252	0.00164874	0.00358375	0.00633513	0.0768554	0.243748	0.420941	0.602622
2904584	0.00878177	0.0380754	0.0745938	0.116684	0.00045615	0.0022229	0.00483013	0.0085343	0.121092	0.380258	0.649678	0.919683
2315593	0.00889678	0.0385665	0.075537	0.118124	0.000390853	0.00190494	0.00414	0.00731686	0.0703306	0.22338	0.386379	0.554069
2367067	0.00809738	0.035149	0.068963	0.108066	0.000667713	0.00325255	0.00706317	0.0124691	0.0791872	0.251012	0.43324	0.619861
4666617	0.00829842	0.0360093	0.0706202	0.110606	0.000442392	0.00215591	0.00468476	0.00827791	0.11027	0.347117	0.594612	0.84404
4679799	0.00260696	0.0114224	0.0226809	0.036052	0.000288227	0.00140504	0.00305447	0.00540061	0.0542547	0.172941	0.300309	0.432426
5604426	0.00442607	0.019333	0.0382362	0.0604895	0.00052238	0.00254532	0.00552967	0.00976767	0.139602	0.436568	0.742552	1
4338533	0.00532278	0.0232144	0.0458229	0.0723227	0.000296287	0.00144431	0.00313977	0.00555124	0.0821134	0.260117	0.448636	0.641409
1600100	0.00608942	0.0265233	0.0522671	0.0823296	0.000340073	0.00165761	0.00360301	0.00636913	0.0974145	0.307533	0.528449	0.752574
5718134	0.00317979	0.0139187	0.0276031	0.0438102	0.000250088	0.00121921	0.00265078	0.00468757	0.0393441	0.12583	0.219298	0.316994
2319003	0.00479436	0.0209286	0.0413586	0.0653664	0.000340557	0.00165997	0.00360813	0.00637817	0.108479	0.341615	0.58544	0.831398
2424575	0.0162788	0.0696854	0.134328	0.206154	0.000881421	0.00429178	0.00931423	0.0164287	0.166868	0.518649	0.876381	1
2654832	0.00575159	0.0250663	0.0494322	0.0779324	0.000447248	0.00217956	0.00473607	0.00836841	0.0733523	0.23282	0.402412	0.576613
3155823	0.00591919	0.0257893	0.0508396	0.0801163	0.000435367	0.00212171	0.00461052	0.00814697	0.0620108	0.197322	0.341999	0.491475
5536978	0.00926099	0.0401204	0.0785185	0.122672	0.000692397	0.00337263	0.00732341	0.0129272	0.12498	0.392126	0.669324	0.946565
1130820	0.00235352	0.0103164	0.0204961	0.0326009	0.000350315	0.0017075	0.00371134	0.00656035	0.171067	0.531197	0.896677	1
1901975	0.0113352	0.0489332	0.0953364	0.148158	0.000543023	0.0026458	0.00574762	0.0101518	0.14056	0.439471	0.747317	1
4600399	0.00754665	0.0327891	0.06441	0.101075	0.000325525	0.00158674	0.00344912	0.00609745	0.0838431	0.265494	0.457717	0.654103
2831361	0.00515087	0.0224712	0.0443726	0.070065	0.000755757	0.0036808	0.00799113	0.0141022	0.0777893	0.246658	0.42587	0.609533
2987297	0.00611028	0.0266132	0.0524419	0.0826004	0.000359631	0.00175287	0.00380986	0.00673425	0.122011	0.383067	0.654331	0.926055
3242422	0.00919562	0.0398416	0.077984	0.121857	0.00061339	0.00298825	0.00649023	0.0114602	0.252512	0.76984	1	1
4799415	0.00482368	0.0210555	0.0416068	0.0657536	0.000260595	0.00127041	0.00276201	0.00488406	0.0835881	0.264702	0.45638	0.652234
5438359	0.00657398	0.0286103	0.0563202	0.0886026	0.000428179	0.00208671	0.00453455	0.00801296	0.120318	0.377895	0.645761	0.914317
2552657	0.0102952	0.0445224	0.0869383	0.135466	0.00106312	0.00517466	0.0112245	0.0197834	0.324873	0.974354	1	1
2467144	0.00956334	0.041409	0.0809872	0.12643	0.000453484	0.00220992	0.00480196	0.00848462	0.0853266	0.270102	0.465493	0.664964
2737364	0.00684887	0.0297927	0.0586128	0.0921436	0.000328232	0.00159993	0.00347776	0.00614801	0.0685315	0.217753	0.376812	0.540599
3276703	0.00603963	0.0263087	0.0518497	0.0816827	0.000437541	0.00213229	0.00463349	0.00818748	0.0954415	0.301437	0.518223	0.738382
5340990	0.0172141	0.0735717	0.141535	0.216704	0.00137131	0.00667078	0.014457	0.0254488	0.500751	1	1	1
1762076	0.00177622	0.00779354	0.0155033	0.0246968	0.000194418	0.000947915	0.00206126	0.00364592	0.0976696	0.30832	0.529769	0.754406
2914876	0.0120479	0.0519469	0.101052	0.156755	0.000804119	0.00391597	0.00850052	0.0149982	0.0869597	0.275171	0.474041	0.676892
3592573	0.00580267	0.0252867	0.0498613	0.0785985	0.000447877	0.00218262	0.00474271	0.00838012	0.138968	0.434647	0.739399	1
2500562	0.00560316	0.0244256	0.0481842	0.0759942	0.00053973	0.00262978	0.00571286	0.0100905	0.139888	0.437433	0.743973	1
4966120	0.00209721	0.00919696	0.0182823	0.0290991	0.000231734	0.00112977	0.00245645	0.00434426	0.0753931	0.239188	0.413214	0.591782
2318478	0.00271462	0.011892	0.0236077	0.0375145	0.000223906	0.00109162	0.00237356	0.0041978	0.058597	0.186601	0.323687	0.465568
4344536	0.0038055	0.0166399	0.0329545	0.0522183	0.000363945	0.00177389	0.00385549	0.00681478	0.0266913	0.0856052	0.149656	0.217036
2225878	0.00950382	0.0411554	0.0805016	0.125692	0.000604706	0.00294599	0.00639861	0.0112988	0.15676	0.488339	0.827178	1
4822915	0.00572113	0.0249348	0.0491762	0.077535	0.000707384	0.00344553	0.00748139	0.0132052	0.116896	0.367429	0.628397	0.890502
2420261	0.00507667	0.0221503	0.0437459	0.0690888	0.000519232	0.00253	0.00549643	0.00970908	0.18159	0.562542	0.947188	1
3704998	0.00635962	0.0276875	0.0545291	0.0858325	0.000647519	0.00315431	0.00685022	0.0120941	0.131479	0.411915	0.701998	0.991148
5139710	0.00536102	0.0233796	0.0461452	0.0728242	0.000438711	0.00213799	0.00464585	0.00820928	0.090989	0.287661	0.495074	0.706199
3451452	0.0106907	0.0462016	0.0901401	0.140313	0.000440605	0.00214721	0.00466587	0.0082446	0.125712	0.394358	0.673014	0.951608
2039661	0.00478947	0.0209074	0.0413172	0.0653018	0.000419218	0.00204307	0.00443985	0.0078459	0.1169	0.367439	0.628413	0.890525
1569582	0.0102429	0.0443002	0.0865144	0.134824	0.000741761	0.00361273	0.00784367	0.0138428	0.175786	0.545272	0.919392	1
5564860	0.00300629	0.0131632	0.0261146	0.0414666	0.000265712	0.00129534	0.00281617	0.00497973	0.0642574	0.204368	0.354017	0.508453
3141691	0.00377409	0.0165035	0.0326865	0.0517979	0.000404411	0.00197097	0.00428334	0.00756977	0.0825586	0.261502	0.450975	0.64468
3488344	0.00530994	0.0231589	0.0457147	0.0721543	0.000219757	0.0010714	0.00232963	0.00412016	0.0263714	0.0845854	0.147884	0.214485
3766412	0.00265487	0.0116314	0.0230934	0.0367031	0.000271549	0.00132378	0.00287796	0.00508886	0.0674902	0.214494	0.371267	0.532786
4951692	0.00631189	0.0274819	0.0541299	0.0852146	0.000672088	0.00327383	0.0071093	0.0125503	0.206141	0.635077	1	1
2714351	0.00957738	0.0414688	0.0811017	0.126605	0.000750041	0.003653	0.00793091	0.0139962	0.14344	0.448184	0.761604	1
4983140	0.00726093	0.031563	0.06204	0.0974277	0.000328985	0.0016036	0.00348572	0.00616208	0.035471	0.113541	0.198068	0.286593
1644835	0.00431657	0.0188582	0.0373061	0.0590349	0.000435072	0.00212027	0.00460741	0.00814147	0.0975611	0.307986	0.529208	0.753628
1809836	0.00330097	0.0144462	0.0286415	0.045444	0.00021159	0.00103161	0.00224314	0.00396734	0.0429125	0.137133	0.23879	0.34485
5277159	0.00423735	0.0185146	0.0366327	0.0579812	0.000361948	0.00176416	0.00383437	0.0067775	0.12516	0.392673	0.670229	0.947802
1604112	0.00368849	0.0161315	0.0319558	0.0506513	0.000202309	0.000986373	0.00214484	0.00379363	0.0345642	0.110661	0.193087	0.27945
1722657	0.00377713	0.0165166	0.0327124	0.0518385	0.000321726	0.00156824	0.00340893	0.00602649	0.0785485	0.249023	0.429874	0.615145
2832104	0.0073692	0.0320278	0.0629387	0.0988113	0.000387788	0.00189001	0.0041076	0.0072597	0.119997	0.376912	0.644131	0.912084
1159123	0.00668076	0.0290697	0.0572113	0.0899796	0.000575445	0.0028036	0.00608985	0.0107548	0.274193	0.831851	1	1
3406431	0.00190031	0.00833626	0.0165784	0.0264008	0.000195171	0.000951584	0.00206924	0.00366001	0.0589975	0.187859	0.325838	0.468614
2259541	0.00410403	0.0179362	0.0354985	0.0562057	0.000406494	0.00198111	0.00430535	0.00760861	0.0694948	0.220766	0.381936	0.547816
1359707	0.00233025	0.0102149	0.0202953	0.0322835	0.000224009	0.00109213	0.00237466	0.00419973	0.0624575	0.198723	0.34439	0.494856
2213003	0.00372776	0.0163021	0.032291	0.0511774	0.000255213	0.00124418	0.00270504	0.00478342	0.0737986	0.234213	0.404776	0.579934
4888937	0.00847883	0.0367809	0.0721051	0.112879	0.000510331	0.00248667	0.00540244	0.00954339	0.155371	0.484164	0.82038	1
5986123	0.00874978	0.0379387	0.0743312	0.116283	0.00167496	0.0081431	0.0176325	0.0310005	0.2095	0.644937	1	1
1308348	0.00899154	0.038971	0.0763136	0.119309	0.000424467	0.00206863	0.00449533	0.00794377	0.177039	0.549005	0.925408	1
5885497	0.0171236	0.0731964	0.14084	0.21569	0.000815781	0.00397267	0.00862332	0.0152141	0.229251	0.702601	1	1
3994587	0.00429358	0.0187585	0.0371107	0.0587293	0.000625238	0.0030459	0.00661521	0.0116803	0.142896	0.446538	0.758907	1
3180425	0.00415184	0.0181437	0.0359054	0.0568428	0.000326892	0.0015934	0.00346358	0.00612298	0.0427153	0.136509	0.237714	0.343314
3321109	0.0019366	0.00849493	0.0168927	0.0268986	0.000225704	0.00110039	0.00239261	0.00423145	0.082267	0.260595	0.449443	0.642538
3977846	0.00200614	0.00879894	0.0174945	0.027852	0.000241561	0.00117766	0.0025605	0.00452808	0.0704048	0.223612	0.386773	0.554624
4137372	0.00387448	0.0169396	0.0335429	0.0531411	0.00027682	0.00134946	0.00293375	0.0051874	0.0511991	0.163312	0.2838	0.408976
2187729	0.00682279	0.0296806	0.0583955	0.0918083	0.000631399	0.00307588	0.0066802	0.0117947	0.089084	0.281759	0.48514	0.692365
5598158	0.00312522	0.0136811	0.0271351	0.0430736	0.000303153	0.00147776	0.00321242	0.00567953	0.0730074	0.231743	0.400584	0.574045
4398179	0.00875026	0.0379408	0.0743352	0.116289	0.00138042	0.00671499	0.0145524	0.0256159	0.304693	0.918021	1	1
1369234	0.00439286	0.019189	0.0379541	0.0600485	0.000327047	0.00159416	0.00346522	0.00612588	0.0415848	0.13293	0.231545	0.334502
3007239	0.00590584	0.0257317	0.0507275	0.0799424	0.000516541	0.0025169	0.00546801	0.00965898	0.0867692	0.27458	0.473045	0.675502
3076393	0.00722434	0.0314059	0.0617361	0.0969596	0.000458133	0.00223256	0.00485108	0.00857125	0.131465	0.411873	0.701929	0.991055
4635422	0.00337632	0.0147741	0.0292867	0.0464585	0.000427285	0.00208235	0.00452511	0.0079963	0.0611732	0.194693	0.337511	0.485131
2308230	0.00265786	0.0116444	0.0231191	0.0367437	0.000284047	0.00138467	0.00301023	0.00532248	0.0734776	0.233211	0.403075	0.577546
2315623	0.0115347	0.0497775	0.0969396	0.150572	0.000534315	0.00260342	0.00565569	0.00998978	0.163198	0.50766	0.858571	1
3590753	0.00831653	0.0360868	0.0707694	0.110834	0.000651196	0.00317219	0.006889	0.0121624	0.142997	0.446845	0.75941	1
4048427	0.00320136	0.0140126	0.027788	0.0441012	0.000360272	0.00175599	0.00381664	0.00674621	0.0926433	0.292783	0.503687	0.718182
1127865	0.00502996	0.0219482	0.0433514	0.0684739	0.000576943	0.00281089	0.00610565	0.0107827	0.101324	0.319596	0.548656	0.780576
4458140	0.00172356	0.00756319	0.0150468	0.0239729	0.000253176	0.00123426	0.00268348	0.00474533	0.0814298	0.257991	0.445044	0.636384
2017705	0.00179732	0.00788583	0.0156862	0.0249867	0.000216234	0.00105424	0.00229233	0.00405425	0.0763419	0.242147	0.418228	0.598818
3366059	0.00359445	0.0157227	0.0311524	0.0493901	0.000250629	0.00122185	0.00265651	0.0046977	0.0499031	0.159224	0.276784	0.398999
4587967	0.00573441	0.0249921	0.0492878	0.0777082	0.000302006	0.00147217	0.00320028	0.00565809	0.0968821	0.305889	0.525691	0.748749
5306201	0.00292123	0.0127926	0.0253841	0.0403156	0.000397649	0.00193804	0.00421185	0.00744365	0.0717703	0.227879	0.394024	0.564823
5512678	0.00423639	0.0185105	0.0366245	0.0579685	0.000348608	0.00169918	0.00369329	0.00652849	0.0658046	0.209216	0.362279	0.520113
1135752	0.00702666	0.0305568	0.0600929	0.094427	0.00109819	0.005345	0.0115928	0.0204297	0.210338	0.647395	1	1
3340761	0.00481162	0.0210033	0.0415047	0.0655943	0.000625216	0.00304579	0.00661497	0.0116799	0.142687	0.445908	0.757874	1
3348895	0.0032367	0.0141665	0.0280908	0.0445778	0.000277361	0.0013521	0.00293948	0.00519752	0.057366	0.182731	0.317069	0.456194
5321998	0.00430484	0.0188074	0.0372064	0.058879	0.00035542	0.00173236	0.00376533	0.00665565	0.0906962	0.286754	0.493549	0.704076
1247382	0.00505506	0.0220568	0.0435635	0.0688044	0.000281236	0.00137098	0.00298049	0.00526995	0.0348456	0.111555	0.194633	0.281668
5912575	0.0144566	0.0620773	0.120133	0.185217	0.00131108	0.00637852	0.013826	0.024344	0.210124	0.646765	1	1
3312528	0.00809108	0.035122	0.068911	0.107986	0.000453346	0.00220925	0.0048005	0.00848205	0.0943929	0.298195	0.51278	0.730822
2489533	0.00589773	0.0256968	0.0506595	0.0798369	0.0004265	0.00207853	0.00451681	0.00798166	0.0874382	0.276655	0.476543	0.680382
5939335	0.00761579	0.0330856	0.0649826	0.101955	0.0004626	0.0022543	0.00489827	0.00865447	0.0796938	0.252589	0.435909	0.623598
5714871	0.00665904	0.0289763	0.0570302	0.0896997	0.000386389	0.0018832	0.00409281	0.00723359	0.0576417	0.183598	0.318551	0.458295
2313260	0.00233875	0.010252	0.0203687	0.0323995	0.000261016	0.00127246	0.00276646	0.00489192	0.06929	0.220126	0.380847	0.546282
2346361	0.0128059	0.0551438	0.107096	0.16581	0.00105605	0.00514031	0.0111502	0.019653	0.866228	1	1	1
3051659	0.0278124	0.116741	0.219564	0.327504	0.00163418	0.00794549	0.0172066	0.0302567	0.303869	0.91571	1	1
3709113	0.00290452	0.0127198	0.0252405	0.0400894	0.000209799	0.00102288	0.00222417	0.00393382	0.0335902	0.107566	0.187731	0.271768
5353187	0.00212867	0.00933442	0.0185542	0.0295295	0.000238835	0.00116438	0.00253165	0.0044771	0.0737905	0.234188	0.404733	0.579874
4719647	0.00494583	0.0215842	0.0426402	0.0673654	0.000321896	0.00156907	0.00341073	0.00602968	0.105928	0.333772	0.572353	0.813339
5542368	0.00743682	0.0323179	0.0634995	0.0996744	0.00061641	0.00300294	0.00652209	0.0115163	0.276583	0.838649	1	1
4541386	0.00553283	0.0241218	0.0475924	0.0750745	0.000555464	0.00270635	0.00587894	0.0103832	0.119327	0.374864	0.640735	0.907429
4714601	0.00287037	0.012571	0.0249471	0.0396268	0.000328258	0.00160006	0.00347803	0.00614849	0.0828918	0.262537	0.452725	0.647126
2250676	0.00614119	0.0267464	0.0527008	0.0830016	0.000246788	0.00120313	0.00261584	0.00462585	0.0540834	0.172401	0.299384	0.431114
2896767	0.00848091	0.0367898	0.0721222	0.112905	0.000443356	0.00216061	0.00469494	0.00829587	0.1499	0.467688	0.79351	1
4177597	0.00614724	0.0267725	0.0527516	0.0830802	0.000404584	0.00197181	0.00428517	0.007573	0.127053	0.398445	0.679769	0.960835
5375310	0.00881784	0.0382294	0.0748897	0.117136	0.000476231	0.00232067	0.00504228	0.00890841	0.0590846	0.188133	0.326306	0.469277
3515840	0.00585018	0.0254916	0.0502603	0.0792176	0.000399466	0.00194688	0.00423106	0.00747754	0.0766722	0.243177	0.419973	0.601266
4789093	0.00473131	0.0206556	0.0408247	0.0645332	0.000395402	0.00192709	0.0041881	0.00740174	0.107857	0.339705	0.582255	0.827005
5746113	0.00235482	0.0103221	0.0205074	0.0326187	0.000164257	0.000800908	0.00174175	0.00308114	0.0408623	0.130641	0.227599	0.328863
5106392	0.00585916	0.0255304	0.0503356	0.0793346	0.000415569	0.0020253	0.00440128	0.00777786	0.0911566	0.28818	0.495947	0.707415
5202964	0.00693871	0.0301789	0.059361	0.0932982	0.000594597	0.0028968	0.00629195	0.0111109	0.127021	0.398346	0.679605	0.96061
2750868	0.00529036	0.0230743	0.0455496	0.0718974	0.0003229	0.00157395	0.00342134	0.00604842	0.211172	0.649838	1	1
1157800	0.00445998	0.01948	0.038524	0.0609395	0.000592846	0.00288828	0.00627347	0.0110783	0.135308	0.423546	0.721153	1
4761250	0.00132063	0.00579902	0.0115473	0.0184168	0.000307384	0.00149837	0.00325719	0.00575858	0.132688	0.41559	0.708054	0.999395
2516390	0.00618668	0.0269425	0.0530819	0.0835919	0.000490376	0.00238953	0.00519169	0.00917186	0.0933244	0.29489	0.507228	0.723106
1842239	0.008791	0.0381148	0.0746696	0.116799	0.000816321	0.0039753	0.00862901	0.0152241	0.144008	0.449902	0.764418	1
1940155	0.00338815	0.0148255	0.029388	0.0466177	0.000402572	0.00196201	0.0042639	0.00753547	0.0674675	0.214423	0.371146	0.532616
2197614	0.00620413	0.0270177	0.053228	0.0838182	0.000682156	0.00332281	0.00721544	0.0127371	0.168208	0.522655	0.882866	1
3322234	0.00371402	0.0162424	0.0321737	0.0509933	0.000279927	0.0013646	0.00296663	0.00524548	0.074907	0.237672	0.410643	0.588173
5749557	0.005964	0.0259826	0.0512155	0.0806994	0.000376835	0.00183666	0.00399179	0.00705532	0.127044	0.398416	0.679722	0.960769
3931141	0.00455726	0.0199016	0.0393495	0.0622294	0.000477707	0.00232786	0.00505787	0.00893591	0.0947667	0.299351	0.514721	0.733518
5083103	0.00546592	0.0238329	0.0470291	0.0741988	0.000315999	0.00154034	0.00334833	0.00591952	0.0713359	0.226522	0.391718	0.56158
2124414	0.00393216	0.0171901	0.0340346	0.053912	0.000437186	0.00213056	0.00462974	0.00818086	0.266808	0.810799	1	1
2758876	0.00421336	0.0184106	0.0364287	0.057662	0.000244102	0.00119004	0.0025874	0.00457561	0.0628291	0.199889	0.346379	0.497666
3345542	0.00623229	0.027139	0.0534637	0.0841833	0.000429286	0.0020921	0.00454626	0.00803361	0.127052	0.398441	0.679762	0.960824
4329319	0.00503663	0.0219771	0.0434077	0.0685617	0.00056526	0.00275403	0.00598234	0.0105654	0.128689	0.403426	0.687995	0.972061
2475606	0.00828919	0.0359698	0.0705442	0.110489	0.00036674	0.0017875	0.00388505	0.00686695	0.0672065	0.213606	0.369755	0.530656
1722818	0.00236757	0.0103778	0.0206174	0.0327926	0.000276877	0.00134974	0.00293435	0.00518846	0.0780383	0.247434	0.427183	0.611375
1758226	0.00855002	0.0370852	0.0726905	0.113774	0.000400031	0.00194964	0.00423704	0.00748808	0.0921244	0.291177	0.500986	0.714426
2363860	0.00447221	0.019533	0.0386279	0.0611018	0.000326255	0.0015903	0.00345684	0.00611109	0.0839781	0.265913	0.458425	0.655092
4656529	0.0208102	0.0883982	0.168753	0.256071	0.00249834	0.0121267	0.0261966	0.045904	0.564913	1	1	1
5464397	0.00874976	0.0379387	0.0743311	0.116282	0.000621027	0.00302541	0.00657079	0.011602	0.092286	0.291677	0.501827	0.715596
5641373	0.0100803	0.0436089	0.0851943	0.132822	0.000514237	0.00250569	0.00544369	0.00961611	0.137562	0.430385	0.732397	1
4084354	0.00714392	0.0310606	0.0610679	0.0959301	0.000404074	0.00196932	0.00427977	0.00756348	0.104979	0.330852	0.567478	0.806605
2271743	0.0100996	0.0436909	0.0853509	0.13306	0.000638975	0.00311274	0.00676011	0.0119355	0.306187	0.922211	1	1
2405396	0.00781257	0.0339291	0.0666109	0.104457	0.000432817	0.00210929	0.00458357	0.00809942	0.118866	0.373454	0.638396	0.904221
2709053	0.00838012	0.0363588	0.0712929	0.111636	0.000472965	0.00230477	0.00500778	0.00884757	0.0595741	0.189671	0.328934	0.472996
4413868	0.00222571	0.00975831	0.0193927	0.0308561	0.000311419	0.00151802	0.00329988	0.00583395	0.062737	0.1996	0.345886	0.49697
4834628	0.00506868	0.0221157	0.0436785	0.0689837	0.000395199	0.0019261	0.00418595	0.00739794	0.129149	0.404826	0.690306	0.975213
1773562	0.00219244	0.00961298	0.0191053	0.0304014	0.000315854	0.00153963	0.0033468	0.00591681	0.126991	0.398256	0.679457	0.960408
2359973	0.0117304	0.0506053	0.0985099	0.152935	0.00113395	0.00551868	0.0119683	0.0210883	0.1836	0.56851	0.956775	1
5728838	0.00882599	0.0382642	0.0749566	0.117238	0.00050075	0.00244003	0.00530125	0.00936502	0.0843262	0.266995	0.460251	0.657643
1573884	0.00392897	0.0171762	0.0340074	0.0538693	0.000329542	0.00160631	0.00349161	0.00617247	0.0674646	0.214414	0.371131	0.532594
3279871	0.0043056	0.0188107	0.0372129	0.0588891	0.000415508	0.002025	0.00440063	0.00777672	0.190418	0.588719	0.989163	1
3818356	0.00279101	0.0122251	0.0242648	0.0385511	0.000364525	0.00177671	0.00386162	0.0068256	0.200747	0.619211	1	1
2652009	0.00837653	0.0363434	0.0712634	0.11159	0.000417142	0.00203296	0.00441791	0.00780719	0.104995	0.330901	0.567559	0.806717
1483140	0.00942087	0.0408019	0.0798246	0.124661	0.000487072	0.00237345	0.00515679	0.00911032	0.0884227	0.279709	0.481687	0.687554
4564448	0.00643222	0.0280001	0.0551361	0.0867716	0.00040255	0.0019619	0.00426366	0.00753506	0.0954415	0.301437	0.518223	0.738382
4609294	0.00498486	0.0217531	0.0429702	0.0678798	0.000419515	0.00204451	0.00444298	0.00785142	0.0812019	0.257282	0.443845	0.634707
5807651	0.00419354	0.0183246	0.0362602	0.0573982	0.000398889	0.00194408	0.00422496	0.00746678	0.168725	0.524203	0.88537	1
5820953	0.0103839	0.0448991	0.0876572	0.136556	0.000746626	0.0036364	0.00789493	0.0139329	0.230912	0.707428	1	1
2229381	0.00969729	0.0419793	0.0820789	0.128091	0.000589754	0.00287323	0.00624084	0.0110209	0.159023	0.495138	0.838237	1
2302134	0.00172176	0.00755527	0.0150312	0.023948	0.000256647	0.00125117	0.00272021	0.00481023	0.0712028	0.226106	0.391011	0.560586
2302980	0.0071978	0.0312919	0.0615156	0.0966199	0.000655127	0.00319132	0.00693045	0.0122354	0.0988094	0.311839	0.535667	0.762584
4242969	0.00380231	0.016626	0.0329273	0.0521756	0.000273221	0.00133193	0.00289565	0.00512011	0.0534848	0.170516	0.296153	0.426527
5336018	0.00411622	0.0179891	0.0356022	0.0563681	0.000158944	0.000775011	0.00168545	0.00298162	0.03218	0.103083	0.179968	0.260625
4190190	0.0114378	0.0493677	0.0961616	0.149401	0.000475657	0.00231787	0.00503621	0.00889771	0.0733716	0.23288	0.402514	0.576757
3394756	0.0141468	0.060779	0.117699	0.181607	0.000979422	0.00476806	0.010345	0.0182395	0.179459	0.556207	0.937002	1
4188852	0.00467277	0.020402	0.0403287	0.0637588	0.000483824	0.00235763	0.00512248	0.00904983	0.0953791	0.301244	0.517899	0.737933
4665373	0.0066749	0.0290445	0.0571625	0.0899041	0.000390834	0.00190485	0.0041398	0.00731652	0.0597221	0.190136	0.329728	0.474121
4822248	0.00153106	0.00672067	0.0133763	0.0213221	0.000246789	0.00120313	0.00261585	0.00462587	0.0694711	0.220692	0.381811	0.547639
5767081	0.0178417	0.0761727	0.146341	0.223712	0.00153717	0.00747524	0.0161927	0.0284851	0.52804	1	1	1
2028487	0.00882924	0.0382781	0.0749832	0.117278	0.000637129	0.00310376	0.00674064	0.0119012	0.197773	0.610445	1	1
2047452	0.00648752	0.0282382	0.0555982	0.0874863	0.000850364	0.00414081	0.00898739	0.0158542	0.129517	0.405949	0.692158	0.977738
3117364	0.0136359	0.0586351	0.113672	0.175621	0.000627472	0.00305677	0.00663878	0.0117218	0.0625207	0.198921	0.344728	0.495334
3580227	0.00993665	0.042998	0.0840271	0.13105	0.000497123	0.00242238	0.00526295	0.00929749	0.124378	0.390291	0.666288	0.942415
3492955	0.00901852	0.0390861	0.0765346	0.119647	0.000505832	0.00246477	0.00535493	0.00945964	0.0813287	0.257677	0.444512	0.63564
3570759	0.00514242	0.0224347	0.0443013	0.0699539	0.000319775	0.00155873	0.00338829	0.00599006	0.0730856	0.231987	0.400998	0.574627
2398395	0.00563088	0.0245452	0.0484174	0.0763564	0.000389579	0.00189873	0.00412653	0.0072931	0.112437	0.353765	0.605681	0.85928
1995901	0.00430693	0.0188164	0.0372242	0.0589067	0.000286429	0.00139628	0.00303545	0.00536701	0.0513088	0.163658	0.284393	0.40982
3183051	0.00281309	0.0123213	0.0244547	0.0388505	0.000354411	0.00172745	0.00375465	0.00663681	0.0540694	0.172357	0.299309	0.431007
3313568	0.00274778	0.0120366	0.023893	0.0379647	0.00017338	0.000845373	0.0018384	0.00325199	0.0460833	0.147162	0.256054	0.36948
5157814	0.00515171	0.0224748	0.0443796	0.0700759	0.00105267	0.00512394	0.0111148	0.0195909	0.0474559	0.151499	0.263512	0.380106
5999215	0.00289582	0.0126819	0.0251658	0.0399715	0.000200512	0.000977615	0.00212581	0.00375999	0.0348801	0.111665	0.194823	0.281939
5761437	0.00426087	0.0186167	0.0368327	0.0582943	0.000378002	0.00184235	0.00400413	0.00707711	0.0798028	0.252929	0.436483	0.624402
2010148	0.0117072	0.0505071	0.0983238	0.152655	0.00077622	0.00378031	0.0082067	0.0144814	0.222798	0.683819	1	1
3827730	0.00964378	0.0417515	0.0816429	0.127428	0.000661345	0.00322157	0.00699602	0.0123508	0.300227	0.905482	1	1
4537593	0.0112964	0.048769	0.0950245	0.147688	0.000845581	0.00411756	0.00893704	0.0157657	0.150542	0.469624	0.796671	1
5913807	0.00416229	0.018189	0.0359943	0.056982	0.000879559	0.00428273	0.00929465	0.0163943	0.165123	0.513428	0.867923	1
1187556	0.00698225	0.030366	0.0597234	0.0938572	0.000308231	0.0015025	0.00326615	0.00577441	0.0609292	0.193927	0.336203	0.483282
1810093	0.00369143	0.0161443	0.0319808	0.0506906	0.000434416	0.00211708	0.00460047	0.00812923	0.0626052	0.199186	0.345181	0.495972
1761249	0.00302284	0.0132353	0.0262566	0.0416903	0.00024147	0.00117722	0.00255954	0.00452639	0.0395662	0.126534	0.220513	0.318732
3544524	0.0106325	0.0459548	0.08967	0.139602	0.000542791	0.00264468	0.00574518	0.0101475	0.262196	0.797615	1	1
2657474	0.00984511	0.0426086	0.0832825	0.12992	0.000769583	0.00374804	0.00813678	0.0143584	0.276187	0.837522	1	1
1003023	0.00389711	0.0170379	0.0337358	0.0534436	0.000309556	0.00150895	0.00328017	0.00579915	0.0459395	0.146707	0.255272	0.368365
5408206	0.00639977	0.0278604	0.0548648	0.0863519	0.00049399	0.00240713	0.00522986	0.00923916	0.132458	0.41489	0.706901	0.997825
5667287	0.00981253	0.0424699	0.0830173	0.129517	0.000552572	0.00269228	0.00584842	0.0103294	0.118923	0.37363	0.638689	0.904623
1301382	0.0056946	0.0248203	0.0489532	0.0771886	0.000306651	0.0014948	0.00324943	0.00574488	0.0706781	0.224466	0.388225	0.556667
2164454	0.00705816	0.0306922	0.0603549	0.0948311	0.000442706	0.00215744	0.00468808	0.00828376	0.064253	0.204354	0.353994	0.50842
2357386	0.00725298	0.0315289	0.061974	0.0973259	0.000421395	0.00205367	0.00446286	0.00788649	0.0541607	0.172644	0.299801	0.431706
5506194	0.0061611	0.0268322	0.0528676	0.08326	0.000543599	0.00264861	0.0057537	0.0101625	0.0929503	0.293733	0.505283	0.720402
1787038	0.00603737	0.026299	0.0518308	0.0816534	0.000494453	0.00240938	0.00523475	0.00924777	0.115957	0.364552	0.623618	0.88394
5881927	0.00972255	0.0420869	0.0822847	0.128403	0.000470664	0.00229357	0.00498347	0.00880471	0.100843	0.318112	0.546173	0.777138
1171865	0.00529222	0.0230823	0.0455652	0.0719217	0.000349058	0.00170138	0.00369805	0.00653689	0.0605899	0.192861	0.334384	0.480708
1477314	0.00611108	0.0266167	0.0524486	0.0826108	0.000397946	0.00193948	0.00421499	0.00744919	0.162051	0.504223	0.852994	1
1903400	0.00321248	0.0140611	0.0278833	0.0442512	0.000693413	0.00337757	0.00733412	0.012946	0.284616	0.861439	1	1
2880519	0.00855159	0.0370919	0.0727034	0.113794	0.00046066	0.00224486	0.00487778	0.00861833	0.158779	0.494404	0.837043	1
3444858	0.00941539	0.0407786	0.0797799	0.124593	0.000536298	0.00261307	0.00567663	0.0100267	0.0948758	0.299689	0.515287	0.734305
5268822	0.00360802	0.0157817	0.0312684	0.0495721	0.000234095	0.00114128	0.00248146	0.00438843	0.0437529	0.139793	0.24337	0.351388
5816423	0.00205235	0.00900088	0.0178942	0.0284848	0.000736829	0.00358875	0.0077917	0.0137513	0.13733	0.429682	0.731242	1
2335076	0.00203436	0.00892226	0.0177386	0.0282385	0.000268994	0.00131133	0.00285091	0.00504109	0.0421775	0.134807	0.23478	0.339124
2035294	0.00354176	0.0154937	0.0307021	0.0486827	0.00019858	0.0009682	0.00210535	0.00372383	0.0615075	0.195742	0.339302	0.487664
2673353	0.00430296	0.0187992	0.0371904	0.0588539	0.000350661	0.00170918	0.003715	0.00656682	0.071433	0.226825	0.392233	0.562305
3173816	0.00117952	0.00518066	0.0103191	0.0164641	0.000226814	0.0011058	0.00240436	0.0042522	0.0712028	0.226106	0.391011	0.560586
5429391	0.00275956	0.0120879	0.0239943	0.0381244	0.000303848	0.00148114	0.00321977	0.00569251	0.102532	0.323318	0.554884	0.789195
2419608	0.0097716	0.0422957	0.0826842	0.129011	0.000425419	0.00207327	0.00450539	0.00796151	0.0903788	0.285771	0.491894	0.701773
2923149	0.011366	0.0490638	0.0955845	0.148532	0.000384721	0.00187507	0.00407517	0.00720247	0.059748	0.190217	0.329867	0.474318
4069944	0.00767734	0.0333495	0.0654922	0.102738	0.000369696	0.0018019	0.00391631	0.00692211	0.0731058	0.23205	0.401105	0.574778
5816143	0.0091116	0.0394833	0.0772967	0.120809	0.000461966	0.00225121	0.00489157	0.00864265	0.156858	0.488635	0.82766	1
5339457	0.00666015	0.0289811	0.0570395	0.0897141	0.000602355	0.00293455	0.0063738	0.0112551	0.174103	0.540257	0.911304	1
5334152	0.00116489	0.00511651	0.0101917	0.0162614	0.000176517	0.000860666	0.00187164	0.00331075	0.052116	0.166203	0.288758	0.416024
5432502	0.00775517	0.0336831	0.0661362	0.103728	0.000476313	0.00232107	0.00504315	0.00890994	0.226164	0.693624	1	1
4485436	0.0015003	0.006586	0.0131091	0.020898	0.000293476	0.00143061	0.00311002	0.00549871	0.0797778	0.252851	0.436351	0.624217
5812769	0.00590568	0.025731	0.0507261	0.0799404	0.000327883	0.00159823	0.00347406	0.00614149	0.0595154	0.189486	0.328618	0.47255
1424729	0.00544199	0.0237295	0.0468275	0.0738853	0.00035625	0.00173641	0.00377411	0.00667115	0.0877582	0.277648	0.478216	0.682714
3257406	0.0065722	0.0286026	0.0563054	0.0885796	0.000483722	0.00235714	0.00512141	0.00904793	0.0587694	0.187143	0.324613	0.46688
5536859	0.0135091	0.0581025	0.11267	0.17413	0.000900054	0.00438235	0.00951029	0.0167732	0.274045	0.831429	1	1
2468267	0.00381276	0.0166714	0.0330164	0.0523154	0.000379216	0.00184826	0.00401696	0.00709975	0.0769714	0.244109	0.421553	0.603482
5075746	0.00779692	0.033862	0.0664814	0.104258	0.000577352	0.00281288	0.00610997	0.0107903	0.234873	0.718921	1	1
1814698	0.00801121	0.03478	0.0682519	0.106975	0.000480569	0.00234179	0.0050881	0.0089892	0.100022	0.315582	0.541936	0.771271
1136060	0.00703675	0.0306002	0.0601768	0.0945565	0.00044506	0.0021689	0.00471295	0.00832763	0.0849405	0.268903	0.463471	0.66214
3066601	0.0070177	0.0305184	0.0600184	0.0943121	0.000365907	0.00178344	0.00387624	0.0068514	0.0737181	0.233962	0.40435	0.579336
4251406	0.0240444	0.101575	0.192574	0.289898	0.000991682	0.00482763	0.0104739	0.0184658	0.193011	0.596386	1	1
4579715	0.00218465	0.00957895	0.019038	0.030295	0.000183428	0.000894352	0.00194485	0.00344016	0.0461685	0.147431	0.256517	0.37014
4889777	0.00367437	0.0160701	0.0318352	0.0504619	0.000263819	0.00128611	0.00279613	0.00494433	0.0836909	0.265021	0.456919	0.652987
2690754	0.00554558	0.0241769	0.0476998	0.0752414	0.000367458	0.001791	0.00389263	0.00688034	0.0822205	0.26045	0.449199	0.642196
5427125	0.0112661	0.0486404	0.0947803	0.147319	0.000769847	0.00374932	0.00813956	0.0143633	0.0577017	0.183786	0.318874	0.458752
5580515	0.00980773	0.0424495	0.0829782	0.129457	0.000388214	0.00189209	0.00411211	0.00726765	0.0777251	0.246458	0.425531	0.609059
1027772	0.00143433	0.00629708	0.0125359	0.0199876	0.000204236	0.000995763	0.00216525	0.00382969	0.0501671	0.160057	0.278214	0.401033
4203920	0.00881482	0.0382165	0.0748649	0.117098	0.000459521	0.00223931	0.00486575	0.00859711	0.0992376	0.31316	0.537881	0.765652
4905291	0.00248992	0.0109118	0.0216725	0.0344597	0.000237036	0.00115561	0.00251259	0.00444344	0.0586842	0.186875	0.324155	0.466231
4537743	0.00466226	0.0203565	0.0402397	0.0636198	0.000395909	0.00192956	0.00419345	0.00741118	0.112976	0.355417	0.608431	0.863064
4614707	0.0044975	0.0196426	0.0388424	0.0614371	0.000312829	0.00152489	0.0033148	0.0058603	0.128463	0.402738	0.686859	0.97051
5716303	0.00612742	0.0266871	0.0525855	0.0828229	0.00042597	0.00207595	0.0045112	0.00797177	0.0954415	0.301437	0.518223	0.738382
3649136	0.0064342	0.0280086	0.0551526	0.0867971	0.00041623	0.00202852	0.00440826	0.00779017	0.0841377	0.266409	0.459263	0.656262
1116821	0.00415806	0.0181706	0.0359583	0.0569256	0.000810281	0.00394594	0.00856541	0.0151123	0.42234	1	1	1
3038944	0.00270951	0.0118697	0.0235637	0.0374452	0.000283883	0.00138387	0.00300849	0.00531941	0.134456	0.42096	0.716896	1
3840166	0.00524378	0.0228729	0.0451567	0.0712858	0.000416578	0.00203021	0.00441194	0.00779666	0.0538868	0.171782	0.298323	0.429608
5871622	0.003874	0.0169375	0.0335388	0.0531346	0.000175277	0.000854622	0.0018585	0.00328752	0.0321546	0.103002	0.179828	0.260424
2285697	0.00476697	0.02081	0.0411267	0.0650045	0.000434195	0.002116	0.00459814	0.00812512	0.0846528	0.268009	0.461963	0.660034
2741945	0.00930661	0.0403149	0.0788914	0.12324	0.000551093	0.00268508	0.00583281	0.0103019	0.111847	0.351955	0.602669	0.855136
1418291	0.00856128	0.0371333	0.072783	0.113916	0.000464851	0.00226526	0.00492205	0.00869641	0.180356	0.558874	0.941292	1
3223560	0.00460935	0.0201273	0.0397912	0.0629194	0.00023537	0.00114749	0.00249496	0.00441229	0.053503	0.170573	0.296252	0.426667
1420947	0.00859619	0.0372825	0.07307	0.114355	0.000563236	0.00274418	0.00596098	0.0105278	0.170918	0.530754	0.895962	1
2113245	0.0039211	0.017142	0.0339404	0.0537642	0.000524217	0.00255426	0.00554907	0.00980185	0.0812827	0.257534	0.44427	0.635302
5008262	0.00804618	0.0349298	0.0685406	0.107418	0.000438411	0.00213653	0.00464269	0.0082037	0.0954415	0.301437	0.518223	0.738382
2855407	0.0043075	0.0188189	0.037229	0.0589143	0.000247116	0.00120473	0.00261932	0.00463199	0.0967671	0.305533	0.525095	0.747922
4234323	0.00488184	0.0213073	0.0420989	0.0665213	0.000485852	0.00236751	0.00514391	0.0090876	0.0888326	0.28098	0.483828	0.690537
2115409	0.00490852	0.0214228	0.0423247	0.0668734	0.000465698	0.00226939	0.00493101	0.0087122	0.0709085	0.225186	0.389449	0.558388
2256249	0.00346362	0.0151538	0.0300338	0.0476327	0.000249646	0.00121706	0.0026461	0.0046793	0.0814181	0.257955	0.444982	0.636297
3974096	0.00633149	0.0275663	0.0542939	0.0854684	0.000338473	0.00164982	0.00358608	0.00633925	0.0434014	0.138681	0.241455	0.348655
4655340	0.00359016	0.0157041	0.0311158	0.0493325	0.000333975	0.0016279	0.0035385	0.00625525	0.123174	0.386617	0.66021	0.934101
2762392	0.0105191	0.0454734	0.0887524	0.138214	0.000654904	0.00319023	0.0069281	0.0122312	0.170032	0.528108	0.891686	1
3870428	0.0029998	0.0131349	0.0260589	0.0413788	0.000274353	0.00133744	0.00290764	0.00514128	0.183658	0.568682	0.957051	1
1421858	0.00902051	0.0390946	0.0765509	0.119672	0.000508888	0.00247965	0.0053872	0.00951652	0.118722	0.373015	0.637669	0.903224
2471404	0.00635478	0.0276666	0.0544886	0.0857698	0.000467377	0.00227756	0.00494874	0.00874347	0.117277	0.368595	0.630332	0.893158
3168694	0.00319827	0.0139992	0.0277615	0.0440595	0.00040734	0.00198523	0.00431429	0.00762439	0.0663896	0.211048	0.3654	0.524515
3393511	0.00683345	0.0297264	0.0584843	0.0919453	0.000708855	0.00345269	0.00749689	0.0132325	0.130776	0.409778	0.698474	0.986347
4939852	0.00640366	0.0278771	0.0548973	0.0864022	0.000495738	0.00241563	0.00524832	0.0092717	0.156774	0.488382	0.827248	1
1593407	0.00684421	0.0297726	0.0585739	0.0920837	0.000336238	0.00163893	0.00356244	0.00629751	0.126708	0.397394	0.678032	0.958462
2960847	0.00380172	0.0166235	0.0329223	0.0521678	0.000327406	0.00159591	0.00346902	0.00613259	0.099445	0.3138	0.538953	0.767137
5192125	0.0110159	0.0475807	0.0927654	0.14428	0.000769102	0.0037457	0.00813171	0.0143495	0.409909	1	1	1
5514826	0.0018824	0.00825796	0.0164234	0.0261551	0.00027632	0.00134703	0.00292846	0.00517806	0.0867126	0.274404	0.472749	0.675089
3506167	0.00946825	0.0410038	0.0802114	0.12525	0.000731802	0.0035643	0.00773873	0.0136581	0.196664	0.607174	1	1
4611476	0.00385179	0.016841	0.0333494	0.0528377	0.000467234	0.00227687	0.00494723	0.00874081	0.163467	0.508466	0.859879	1
1501290	0.00216954	0.00951295	0.0189074	0.0300884	0.000285885	0.00139363	0.00302968	0.00535683	0.0712028	0.226106	0.391011	0.560586
2280591	0.00459791	0.0200777	0.0396942	0.062768	0.00038991	0.00190034	0.00413003	0.00729927	0.115059	0.361802	0.619049	0.877663
3828985	0.0109232	0.0471878	0.0920179	0.143151	0.000712696	0.00347137	0.00753737	0.0133038	0.0863532	0.273289	0.470868	0.672465
4061490	0.00275139	0.0120523	0.0239241	0.0380137	0.000320625	0.00156287	0.00339728	0.00600593	0.06646	0.211269	0.365776	0.525044
4221467	0.00284037	0.0124402	0.0246892	0.0392202	0.000420911	0.00205131	0.00445774	0.00787746	0.0569755	0.181503	0.314968	0.453217
1374485	0.00423913	0.0185223	0.0366478	0.0580049	0.000504431	0.00245795	0.00534013	0.00943356	0.111563	0.351084	0.601219	0.85314
2288550	0.00702792	0.0305622	0.0601033	0.0944431	0.000655735	0.00319428	0.00693686	0.0122467	0.206736	0.636823	1	1
3747191	0.00279183	0.0122286	0.0242719	0.0385622	0.000278685	0.00135855	0.00295349	0.00522226	0.0948123	0.299492	0.514957	0.733847
5291579	0.00692845	0.0301348	0.0592755	0.0931663	0.000592083	0.00288456	0.00626541	0.0110641	0.124147	0.389585	0.665121	0.940819
3850872	0.004197	0.0183396	0.0362896	0.0574442	0.000403181	0.00196497	0.00427033	0.00754682	0.0814298	0.257991	0.445044	0.636384
3681984	0.00556971	0.0242811	0.0479028	0.0755568	0.000311806	0.00151991	0.00330398	0.0058412	0.0452961	0.144674	0.251773	0.363376
4805580	0.00874907	0.0379357	0.0743254	0.116274	0.000401398	0.00195629	0.00425148	0.00751357	0.0891476	0.281956	0.485472	0.692828
1919792	0.00195958	0.00859541	0.0170916	0.0272138	0.000185833	0.00090607	0.00197032	0.00348518	0.0466733	0.149026	0.259261	0.37405
2575492	0.00438591	0.0191589	0.0378952	0.0599563	0.000453111	0.00220811	0.00479802	0.00847767	0.0851637	0.269596	0.46464	0.663772
5210569	0.00528311	0.0230429	0.0454884	0.0718022	0.000266073	0.0012971	0.00281999	0.00498647	0.0369429	0.118214	0.206145	0.298166
1317482	0.000870222	0.00382417	0.00762237	0.0121714	0.000288639	0.00140704	0.00305883	0.0054083	0.0510965	0.162989	0.283245	0.408188
4933067	0.00719118	0.0312635	0.0614606	0.0965352	0.000352353	0.00171742	0.00373289	0.00659839	0.114215	0.359216	0.61475	0.871754
1081672	0.0037164	0.0162528	0.032194	0.0510252	0.000311922	0.00152048	0.0033052	0.00584336	0.0663176	0.210823	0.365016	0.523974
1674040	0.00433002	0.0189166	0.0374204	0.0592137	0.000355643	0.00173345	0.00376769	0.00665982	0.0920317	0.29089	0.500504	0.713755
3121436	0.00426416	0.0186309	0.0368606	0.0583379	0.000288088	0.00140436	0.003053	0.005398	0.107266	0.337888	0.579225	0.822824
4694004	0.00376003	0.0164424	0.0325665	0.0516096	0.000449977	0.00219284	0.00476491	0.00841926	0.149808	0.467414	0.793061	1
4697984	0.0020745	0.00909771	0.0180859	0.0287882	0.000263302	0.0012836	0.00279066	0.00493467	0.0712028	0.226106	0.391011	0.560586
5503317	0.00374729	0.016387	0.0324577	0.051439	0.000309606	0.00150919	0.0032807	0.00580009	0.0918698	0.290389	0.499661	0.712583
5834474	0.00964832	0.0417708	0.0816799	0.127484	0.000750113	0.00365335	0.00793166	0.0139976	0.248781	0.759102	1	1
1142135	0.00574371	0.0250322	0.0493659	0.0778295	0.000489644	0.00238597	0.00518396	0.00915823	0.113172	0.356021	0.609436	0.864446
4493971	0.00857437	0.0371893	0.0728906	0.11408	0.000640239	0.00311888	0.00677343	0.0119589	0.0850115	0.269123	0.463843	0.662658
1706852	0.00647008	0.0281631	0.0554524	0.0872609	0.000332554	0.00162098	0.00352347	0.00622872	0.0713067	0.226431	0.391563	0.561363
1911189	0.0059487	0.0259166	0.0510871	0.0805003	0.000438047	0.00213475	0.00463884	0.00819691	0.0920494	0.290945	0.500596	0.713884
2229840	0.00569186	0.0248085	0.0489301	0.0771528	0.000292187	0.00142433	0.00309638	0.00547462	0.0605522	0.192743	0.334181	0.480422
2352230	0.00617978	0.0269127	0.0530241	0.0835024	0.000427722	0.00208448	0.00452972	0.00800444	0.229924	0.704558	1	1
2838054	0.000923724	0.00405892	0.00808932	0.0129152	0.000219736	0.00107131	0.00232941	0.00411978	0.0544015	0.173403	0.3011	0.433549
4070185	0.00305326	0.0133678	0.0265177	0.0421015	0.000208706	0.00101755	0.0022126	0.00391336	0.0628238	0.199872	0.346351	0.497626
2834547	0.00296431	0.0129803	0.0257541	0.0408987	0.000220116	0.00107316	0.00233344	0.00412689	0.053951	0.171984	0.29867	0.4301
3550302	0.00722412	0.031405	0.0617343	0.0969568	0.000342976	0.00167175	0.00363372	0.00642334	0.172952	0.536825	0.905766	1
2656947	0.00456301	0.0199265	0.0393982	0.0623056	0.000455725	0.00222083	0.00482563	0.00852637	0.102294	0.322585	0.553658	0.787498
3448521	0.00670328	0.0291666	0.0573992	0.0902699	0.000311567	0.00151875	0.00330145	0.00583673	0.0748517	0.237499	0.41035	0.587762
4568463	0.00254275	0.0111423	0.0221278	0.0351787	0.000191396	0.000933186	0.00202925	0.00358934	0.0502831	0.160423	0.278842	0.401926
4614471	0.00645216	0.0280859	0.0553027	0.0870293	0.000459116	0.00223734	0.00486146	0.00858956	0.166865	0.51864	0.876368	1
5624299	0.00562849	0.0245349	0.0483973	0.0763252	0.00051247	0.00249709	0.00542503	0.00958321	0.113913	0.358292	0.613213	0.869641
1127363	0.0038903	0.0170083	0.0336778	0.0533526	0.000292543	0.00142607	0.00310014	0.00548126	0.0701937	0.222952	0.385652	0.553046
2519069	0.00909184	0.0393989	0.0771349	0.120562	0.000493345	0.00240399	0.00522305	0.00922714	0.110709	0.348464	0.596855	0.847129
2618789	0.0112374	0.0485192	0.0945499	0.146972	0.000901545	0.0043896	0.00952597	0.0168008	0.422328	1	1	1
1246814	0.00545077	0.0237674	0.0469015	0.0740004	0.000408505	0.0019909	0.00432661	0.00764612	0.0712028	0.226106	0.391011	0.560586
5562585	0.00499192	0.0217836	0.0430298	0.0679727	0.00174422	0.00847869	0.0183555	0.0322626	0.097775	0.308646	0.530315	0.755163
1651519	0.0095648	0.0414151	0.080999	0.126448	0.000651425	0.00317331	0.00689141	0.0121667	0.164952	0.512915	0.867093	1
3515062	0.00251975	0.011042	0.0219296	0.0348657	0.000388891	0.00189538	0.00411926	0.00728027	0.0853995	0.270328	0.465875	0.665497
4383510	0.00827782	0.0359212	0.0704506	0.110346	0.000505657	0.00246392	0.00535308	0.00945639	0.0935684	0.295645	0.508496	0.724869
3073809	0.00318044	0.0139216	0.0276086	0.043819	0.000315181	0.00153635	0.00333969	0.00590424	0.108604	0.342	0.586083	0.832284
2058131	0.00397957	0.0173959	0.0344386	0.0545451	0.000386506	0.00188377	0.00409405	0.00723578	0.0736476	0.233742	0.403976	0.578811
2605734	0.00190308	0.00834835	0.0166024	0.0264388	0.000261578	0.0012752	0.00277241	0.00490244	0.104844	0.330437	0.566784	0.805647
3661435	0.0148787	0.0638437	0.123439	0.190112	0.00247155	0.0119973	0.0259191	0.0454226	0.208311	0.641448	1	1
5958422	0.00546432	0.0238259	0.0470156	0.0741778	0.000359724	0.00175333	0.00381085	0.00673599	0.0575764	0.183393	0.3182	0.457798
5603255	0.00324705	0.0142115	0.0281796	0.0447174	0.000276947	0.00135008	0.00293509	0.00518977	0.0456919	0.145925	0.253926	0.366446
5703995	0.00553646	0.0241375	0.047623	0.075122	0.000365191	0.00177995	0.00386866	0.00683803	0.0776788	0.246314	0.425287	0.608717
2469536	0.00439502	0.0191984	0.0379725	0.0600772	0.000269654	0.00131455	0.0028579	0.00505344	0.0602643	0.191839	0.332637	0.478238
1842400	0.00705905	0.030696	0.0603623	0.0948425	0.000412817	0.0020119	0.00437219	0.00772653	0.0770059	0.244217	0.421735	0.603737
2202156	0.00260829	0.0114282	0.0226923	0.0360701	0.000382293	0.00186325	0.0040495	0.00715717	0.0803974	0.254779	0.439613	0.628784
3261769	0.00280444	0.0122836	0.0243803	0.0387332	0.00031126	0.00151725	0.0032982	0.005831	0.0487589	0.155613	0.270582	0.390174
4217437	0.00219473	0.00962302	0.0191251	0.0304328	0.00028768	0.00140237	0.00304868	0.00539039	0.0674956	0.214511	0.371296	0.532826
4848806	0.00464362	0.0202758	0.0400817	0.0633732	0.000429275	0.00209204	0.00454614	0.0080334	0.0807062	0.25574	0.441238	0.631058
5464220	0.00272174	0.011923	0.0236689	0.0376112	0.000388542	0.00189368	0.00411557	0.00727376	0.0828918	0.262537	0.452725	0.647126
5932003	0.00337492	0.014768	0.0292748	0.0464397	0.000536275	0.00261296	0.00567638	0.0100262	0.0850019	0.269093	0.463792	0.662588
3770915	0.00564507	0.0246065	0.0485367	0.0765418	0.000364187	0.00177507	0.00385805	0.00681929	0.133713	0.418706	0.713185	1
3770920	0.00197231	0.00865104	0.0172017	0.0273882	0.000274348	0.00133742	0.00290758	0.00514118	0.0748252	0.237417	0.41021	0.587565
1252900	0.00943268	0.0408523	0.0799211	0.124808	0.000608125	0.00296263	0.00643468	0.0113623	0.289547	0.875384	1	1
4318743	0.00625347	0.0272303	0.053641	0.0844578	0.000374407	0.00182484	0.00396611	0.00701001	0.0772726	0.245048	0.423143	0.605711
5329645	0.00510495	0.0222726	0.0439848	0.0694609	0.000299244	0.00145871	0.00317106	0.00560649	0.106686	0.336103	0.576244	0.818711
1031918	0.00780689	0.0339048	0.0665639	0.104385	0.000484775	0.00236226	0.00513253	0.00906754	0.0703433	0.22342	0.386447	0.554164
2900051	0.00570467	0.0248638	0.0490378	0.0773201	0.000404378	0.0019708	0.00428299	0.00756915	0.136198	0.426248	0.725597	1
3496452	0.00780257	0.0338863	0.0665282	0.10433	0.000760602	0.00370436	0.00804218	0.014192	0.171174	0.531517	0.897194	1
4404986	0.0140979	0.0605739	0.117314	0.181036	0.00101498	0.00494082	0.0107187	0.0188957	0.129837	0.406921	0.693763	0.979926
3043922	0.00776002	0.0337039	0.0661763	0.103789	0.000586476	0.00285728	0.00620626	0.0109599	0.157293	0.489942	0.829786	1
2451292	0.00216439	0.00949045	0.0188629	0.030018	0.000256957	0.00125268	0.0027235	0.00481602	0.114085	0.358818	0.614087	0.870843
4094288	0.00568216	0.0247666	0.0488486	0.0770262	0.000378704	0.00184577	0.00401156	0.00709021	0.0751534	0.23844	0.411946	0.590002
4192613	0.0115053	0.049653	0.0967033	0.150217	0.000763844	0.00372013	0.00807633	0.0142521	0.0929365	0.29369	0.505212	0.720303
5050774	0.00419183	0.0183171	0.0362456	0.0573754	0.000348004	0.00169624	0.0036869	0.00651721	0.0686671	0.218178	0.377534	0.541616
4524813	0.00697285	0.0303256	0.0596451	0.0937365	0.00036998	0.00180328	0.00391931	0.00692741	0.0799201	0.253294	0.4371	0.625267
1998310	0.00181483	0.00796245	0.015838	0.0252274	0.000268948	0.00131111	0.00285042	0.00504023	0.0560032	0.178444	0.309734	0.445797
2320294	0.00360504	0.0157688	0.0312429	0.0495322	0.000339809	0.00165632	0.00360022	0.0063642	0.107432	0.338398	0.580076	0.823998
3307810	0.00773408	0.0335927	0.0659617	0.10346	0.00029948	0.00145986	0.00317356	0.00561091	0.051892	0.165497	0.287548	0.414303
5340692	0.00497515	0.0217111	0.0428881	0.0677518	0.000598613	0.00291634	0.00633432	0.0111855	0.0615498	0.195875	0.339529	0.487984
4131489	0.001576	0.00691739	0.0137665	0.0219415	0.000190884	0.000930693	0.00202384	0.00357976	0.065148	0.207159	0.358775	0.515168
3328170	0.00623769	0.0271623	0.0535089	0.0842533	0.000267798	0.00130551	0.00283826	0.00501874	0.132138	0.41392	0.705302	0.995648
4407651	0.00736722	0.0320193	0.0629222	0.098786	0.00050238	0.00244797	0.00531847	0.00939537	0.101242	0.319343	0.548233	0.779991
5796672	0.00765475	0.0332526	0.0653052	0.102451	0.000515138	0.00251007	0.0054532	0.00963287	0.0864373	0.27355	0.471309	0.67308
5056597	0.00227651	0.0099802	0.0198315	0.03155	0.000274953	0.00134036	0.00291398	0.00515249	0.0692915	0.22013	0.380855	0.546293
2064667	0.00540189	0.0235562	0.0464897	0.07336	0.000336723	0.00164129	0.00356758	0.00630658	0.0937135	0.296094	0.50925	0.725917
3077644	0.00521734	0.0227586	0.0449336	0.0709385	0.000321104	0.00156521	0.00340235	0.00601489	0.0552438	0.176054	0.305642	0.439994
5187416	0.00756241	0.0328567	0.0645405	0.101276	0.000398542	0.00194238	0.00422129	0.0074603	0.0824435	0.261144	0.45037	0.643834
1805049	0.00734673	0.0319313	0.0627522	0.0985242	0.000401127	0.00195497	0.00424862	0.00750852	0.160198	0.498663	0.843966	1
2772413	0.00493412	0.0215335	0.0425412	0.067211	0.000665694	0.00324273	0.00704188	0.0124316	0.09575	0.302391	0.519823	0.740604
4798830	0.00275597	0.0120723	0.0239634	0.0380758	0.000321559	0.00156742	0.00340715	0.00602337	0.0729633	0.231605	0.40035	0.573716
4888414	0.00867395	0.0376148	0.0737087	0.115331	0.000444147	0.00216446	0.0047033	0.0083106	0.135886	0.425301	0.724039	1
2853595	0.00583009	0.025405	0.0500916	0.0789559	0.000394033	0.00192043	0.00417362	0.00737619	0.103299	0.32568	0.558834	0.794657
3974773	0.0122167	0.0526594	0.102401	0.158779	0.000735931	0.00358438	0.00778224	0.0137347	0.36148	1	1	1
1959910	0.00780729	0.0339065	0.0665672	0.10439	0.000330712	0.00161201	0.00350399	0.00619432	0.118105	0.371127	0.634536	0.898927
2409138	0.00346436	0.0151571	0.0300402	0.0476428	0.000415053	0.00202279	0.00439583	0.00776824	0.133595	0.418347	0.712595	1
4033106	0.00573118	0.0249782	0.0492606	0.077666	0.000425785	0.00207505	0.00450926	0.00796834	0.0862405	0.272939	0.470278	0.671642
4884537	0.00955625	0.0413788	0.0809294	0.126342	0.00105525	0.00513643	0.0111418	0.0196383	0.317553	0.953983	1	1
4048213	0.0048356	0.0211071	0.0417077	0.065911	0.00029263	0.00142649	0.00310107	0.0054829	0.0641404	0.204001	0.353392	0.507571
1021844	0.00756427	0.0328646	0.0645559	0.101299	0.000682427	0.00332413	0.0072183	0.0127422	0.129026	0.404454	0.689691	0.974374
3800343	0.0126334	0.0544171	0.105724	0.163757	0.00060135	0.00292966	0.0063632	0.0112364	0.160031	0.498164	0.843155	1
5453162	0.00175747	0.00771152	0.0153408	0.0244391	0.000223704	0.00109064	0.00237143	0.00419402	0.0735373	0.233397	0.403392	0.57799
2230859	0.00435514	0.0190255	0.0376338	0.0595475	0.000277424	0.0013524	0.00294014	0.00519868	0.0473236	0.151081	0.262793	0.379083
1772639	0.0117417	0.0506528	0.0986	0.153071	0.00066402	0.00323459	0.00702423	0.0124005	0.110453	0.347678	0.595546	0.845326
2738050	0.0141905	0.0609623	0.118043	0.182118	0.00074519	0.00362941	0.0078798	0.0139063	0.0823563	0.260873	0.449913	0.643194
3229513	0.00780612	0.0339015	0.0665576	0.104375	0.000517728	0.00252268	0.00548055	0.00968109	0.228937	0.70169	1	1
2977034	0.0109827	0.04744	0.0924977	0.143876	0.000540625	0.00263413	0.0057223	0.0101072	0.233056	0.713651	1	1
2348338	0.005228	0.0228047	0.0450236	0.0710786	0.000540853	0.00263524	0.00572471	0.0101114	0.113919	0.358311	0.613244	0.869684
3641808	0.00899479	0.0389848	0.0763402	0.11935	0.000807673	0.00393325	0.00853795	0.015064	0.304893	0.918582	1	1
1336703	0.00411992	0.0180051	0.0356338	0.0564174	0.000333411	0.00162516	0.00353254	0.00624472	0.0975345	0.307903	0.52907	0.753437
2306094	0.0146001	0.0626783	0.121258	0.186885	0.000768408	0.00374232	0.0081244	0.0143366	0.190004	0.587493	0.987202	1
2911576	0.00850925	0.0369109	0.0723553	0.113262	0.00056853	0.00276994	0.00601686	0.0106262	0.114894	0.361297	0.618209	0.876509
1551588	0.00672289	0.0292509	0.0575627	0.0905224	0.00040295	0.00196385	0.00426789	0.00754252	0.157437	0.490374	0.830489	1
2888150	0.00765239	0.0332425	0.0652856	0.102421	0.000334922	0.00163252	0.00354852	0.00627295	0.0642906	0.204472	0.354195	0.508704
4292722	0.00152929	0.00671292	0.0133609	0.0212978	0.000165237	0.000805684	0.00175213	0.00309949	0.037596	0.120286	0.209726	0.303294
5008882	0.00583006	0.0254048	0.0500913	0.0789554	0.00033313	0.00162379	0.00352957	0.00623948	0.0907902	0.287046	0.494038	0.704758
1402585	0.0107744	0.0465566	0.0908164	0.141336	0.000471064	0.00229551	0.0049877	0.00881217	0.273426	0.829669	1	1
3962034	0.0120425	0.0519239	0.101009	0.15669	0.00071312	0.00347343	0.00754185	0.0133116	0.212482	0.653677	1	1
5348626	0.00757	0.0328892	0.0646034	0.101372	0.000720941	0.00351147	0.00762427	0.0134567	0.152468	0.475428	0.806141	1
2216612	0.00446777	0.0195138	0.0385902	0.0610428	0.000301572	0.00147005	0.00319569	0.00564998	0.0974691	0.307701	0.528732	0.752967
4483817	0.0131308	0.0565118	0.109675	0.169664	0.000741292	0.00361045	0.00783873	0.0138341	0.161763	0.503358	0.851591	1
5037766	0.00928365	0.040217	0.0787038	0.122954	0.000507591	0.00247333	0.0053735	0.00949238	0.11402	0.358618	0.613755	0.870386
4515298	0.00246631	0.0108088	0.021469	0.0341382	0.000443815	0.00216284	0.0046998	0.00830443	0.157972	0.49198	0.833102	1
5562915	0.0104813	0.0453128	0.0884461	0.13775	0.000412895	0.00201228	0.00437301	0.00772798	0.171168	0.531499	0.897166	1
4320397	0.00362287	0.0158463	0.0313952	0.0497713	0.000250875	0.00122305	0.00265912	0.0047023	0.0470562	0.150236	0.261341	0.377014
1442022	0.00468063	0.020436	0.0403953	0.0638628	0.000464004	0.00226114	0.00491311	0.00868063	0.107663	0.339106	0.581257	0.825628
3385120	0.00902601	0.0391181	0.0765959	0.11974	0.000553177	0.00269522	0.00585481	0.0103407	0.135558	0.424306	0.722402	1
3503523	0.00714712	0.0310743	0.0610946	0.0959711	0.000318808	0.00155402	0.00337806	0.00597199	0.0889921	0.281474	0.48466	0.691697
4655318	0.00543491	0.0236989	0.0467679	0.0737927	0.000390301	0.00190225	0.00413416	0.00730657	0.0980563	0.309514	0.531771	0.757182
3538995	0.00186148	0.00816648	0.0162422	0.025868	0.000193795	0.000944878	0.00205467	0.00363425	0.0415427	0.132796	0.231315	0.334173
4109947	0.00421235	0.0184062	0.0364201	0.0576486	0.000287173	0.0013999	0.00304331	0.0053809	0.0701906	0.222942	0.385635	0.553022
1022911	0.00239296	0.0104886	0.0208364	0.0331387	0.000387097	0.00188664	0.00410029	0.00724679	0.0949411	0.29989	0.515626	0.734776
1417534	0.00625481	0.027236	0.0536522	0.0844751	0.000356855	0.00173935	0.00378051	0.00668244	0.0831255	0.263264	0.453952	0.648841
4577335	0.00699712	0.0304299	0.0598471	0.094048	0.000405606	0.00197678	0.00429596	0.00759205	0.116075	0.364915	0.624221	0.884768
4334915	0.0117524	0.050698	0.0986858	0.1532	0.000829825	0.00404096	0.00877118	0.0154741	0.171879	0.533621	0.900594	1
4387448	0.00631844	0.0275101	0.0541847	0.0852995	0.000387476	0.00188849	0.0041043	0.00725387	0.084792	0.268442	0.462693	0.661053
1981875	0.0112238	0.0484616	0.0944404	0.146807	0.000546247	0.0026615	0.00578166	0.0102118	0.150252	0.468752	0.795246	1
2595588	0.00492622	0.0214994	0.0424744	0.0671068	0.000350033	0.00170613	0.00370836	0.00655509	0.0870197	0.275357	0.474355	0.67733
3739479	0.00490309	0.0213992	0.0422787	0.0668017	0.000344764	0.00168046	0.00365263	0.00645672	0.0781923	0.247914	0.427996	0.612513
1632795	0.00270672	0.0118575	0.0235397	0.0374073	0.000223589	0.00109008	0.00237021	0.00419188	0.0872753	0.27615	0.475691	0.679194
1395755	0.00724308	0.0314864	0.0618918	0.0971993	0.000734907	0.0035794	0.00777144	0.0137157	0.1322	0.414109	0.705613	0.996071
3486160	0.00326097	0.0142721	0.0282989	0.044905	0.000419067	0.00204234	0.00443825	0.00784308	0.0939741	0.2969	0.510605	0.727799
2896566	0.00251977	0.0110421	0.0219298	0.0348661	0.000310313	0.00151264	0.00328817	0.00581329	0.116451	0.366066	0.626133	0.887394
5665326	0.00637242	0.0277426	0.0546362	0.0859982	0.000495345	0.00241372	0.00524418	0.00926439	0.146638	0.457849	0.777427	1
2705774	0.00281087	0.0123116	0.0244356	0.0388204	0.000401182	0.00195524	0.0042492	0.00750954	0.0596409	0.189881	0.329292	0.473504
4398143	0.00172149	0.00755412	0.0150289	0.0239444	0.000240232	0.00117118	0.00254643	0.00450323	0.0814298	0.257991	0.445044	0.636384
1242251	0.009467	0.0409985	0.0802012	0.125234	0.000875976	0.00426532	0.00925694	0.016328	0.289456	0.875128	1	1
5334345	0.00249393	0.0109293	0.0217071	0.0345144	0.000308406	0.00150335	0.003268	0.00577767	0.0533035	0.169945	0.295174	0.425137
1901483	0.00472482	0.0206275	0.0407698	0.0644474	0.000493199	0.00240327	0.0052215	0.00922442	0.0773788	0.245379	0.423704	0.606497
2626472	0.00546331	0.0238216	0.0470071	0.0741646	0.00034249	0.00166938	0.00362857	0.00641425	0.0569483	0.181417	0.314821	0.453009
3892482	0.00779887	0.0338704	0.0664976	0.104283	0.000660811	0.00321897	0.00699039	0.0123409	0.154183	0.480591	0.814559	1
4118639	0.00463498	0.0202383	0.0400085	0.0632588	0.000444526	0.0021663	0.00470731	0.00831768	0.056067	0.178645	0.310077	0.446283
2621036	0.00805576	0.0349708	0.0686196	0.107539	0.000437691	0.00213302	0.00463507	0.00819027	0.106188	0.334573	0.573691	0.815186
1721725	0.00120891	0.0053095	0.0105751	0.0168712	0.000287411	0.00140106	0.00304583	0.00538535	0.0665926	0.211684	0.366483	0.526041
4097408	0.00870488	0.0377469	0.0739627	0.115719	0.000504175	0.00245671	0.00533743	0.00942879	0.12109	0.380252	0.649668	0.919669
4129138	0.012132	0.0523018	0.101724	0.157764	0.000662977	0.00322951	0.00701323	0.0123811	0.0896358	0.283469	0.48802	0.696377
1961633	0.00427535	0.0186795	0.0369558	0.0584868	0.000509333	0.00248181	0.0053919	0.00952481	0.150132	0.46839	0.794656	1
5755172	0.00971685	0.0420626	0.0822382	0.128333	0.000508371	0.00247713	0.00538174	0.0095069	0.135169	0.423126	0.720462	1
1629809	0.00556487	0.0242602	0.0478621	0.0754936	0.000208289	0.00101552	0.00220818	0.00390555	0.0551563	0.175779	0.305171	0.439325
2116777	0.0047692	0.0208196	0.0411456	0.065034	0.000311273	0.00151732	0.00329834	0.00583123	0.082669	0.261845	0.451555	0.64549
3064405	0.00627715	0.0273323	0.0538392	0.0847647	0.000379139	0.00184789	0.00401615	0.00709832	0.0712028	0.226106	0.391011	0.560586
3088879	0.0064803	0.0282071	0.0555379	0.087393	0.000406924	0.0019832	0.0043099	0.00761663	0.0652322	0.207423	0.359224	0.515803
4500001	0.00621885	0.0270811	0.0533512	0.0840091	0.000287758	0.00140276	0.00304951	0.00539185	0.0511036	0.163011	0.283283	0.408242
4553036	0.0129391	0.0557047	0.108154	0.167391	0.000837147	0.00407655	0.00884826	0.0156096	0.169969	0.52792	0.891381	1
4877827	0.0195229	0.0831121	0.159099	0.242196	0.00163337	0.00794155	0.0171981	0.0302419	0.263751	0.802062	1	1
5541837	0.00128718	0.0056525	0.0112563	0.0179544	0.000226004	0.00110185	0.00239578	0.00423706	0.0621532	0.197768	0.342761	0.492553
1921058	0.0122142	0.052649	0.102381	0.158749	0.000610233	0.00297289	0.00645692	0.0114015	0.167552	0.520694	0.879692	1
4088578	0.00382092	0.0167069	0.0330861	0.0524247	0.000504052	0.00245611	0.00533613	0.00942651	0.120604	0.378767	0.647207	0.916299
4706468	0.0076584	0.0332683	0.0653354	0.102498	0.000593085	0.00288944	0.00627599	0.0110828	0.112959	0.355366	0.608346	0.862947
5941017	0.00546742	0.0238393	0.0470417	0.0742184	0.000375623	0.00183076	0.00397898	0.00703271	0.118721	0.373013	0.637664	0.903218
1963864	0.00304773	0.0133437	0.0264703	0.0420268	0.000349978	0.00170585	0.00370777	0.00655405	0.110298	0.347202	0.594754	0.844235
5242235	0.00754165	0.0327676	0.0643685	0.101011	0.000722359	0.00351837	0.00763922	0.013483	0.240125	0.734125	1	1
5655237	0.00311656	0.0136434	0.0270608	0.0429567	0.000240154	0.0011708	0.00254561	0.00450177	0.0534064	0.170269	0.29573	0.425926
2530240	0.00375032	0.0164002	0.0324836	0.0514796	0.000489787	0.00238666	0.00518547	0.00916089	0.070222	0.22304	0.385802	0.553257
2188592	0.00309082	0.0135314	0.0268401	0.0426091	0.000558418	0.00272073	0.00591013	0.0104382	0.0770805	0.244449	0.422129	0.604289
2217844	0.00399466	0.0174614	0.0345672	0.0547466	0.000321871	0.00156895	0.00341047	0.00602921	0.116066	0.364886	0.624174	0.884703
2292151	0.00478767	0.0208996	0.041302	0.065278	0.000409345	0.00199499	0.00433549	0.00766178	0.0863705	0.273342	0.470959	0.672592
3714477	0.00913291	0.0395742	0.077471	0.121075	0.000730294	0.00355696	0.00772283	0.0136301	0.190549	0.589106	0.989783	1
5312518	0.00471813	0.0205985	0.0407131	0.0643589	0.000318156	0.00155085	0.00337116	0.00595981	0.094811	0.299488	0.514951	0.733838
3094425	0.00448986	0.0196095	0.0387776	0.0613358	0.000359834	0.00175386	0.00381201	0.00673805	0.0556609	0.177367	0.307889	0.443181
1839554	0.00191482	0.00839969	0.0167041	0.0265999	0.000331609	0.00161638	0.00351348	0.00621108	0.0586143	0.186655	0.323779	0.4657
4040167	0.0107599	0.0464953	0.0906996	0.141159	0.000628815	0.0030633	0.00665294	0.0117467	0.185929	0.57542	0.967861	1
5098427	0.00596276	0.0259772	0.0512051	0.0806833	0.000336906	0.00164218	0.00356951	0.00630999	0.0815853	0.258475	0.445861	0.637527
2583018	0.00665277	0.0289493	0.0569779	0.0896189	0.000533042	0.00259722	0.00564225	0.00996609	0.177522	0.550442	0.927721	1
4184609	0.00645915	0.028116	0.0553611	0.0871197	0.000361904	0.00176395	0.0038339	0.00677668	0.0917175	0.289917	0.498869	0.71148
3488555	0.0047601	0.0207802	0.0410686	0.0649138	0.00040295	0.00196385	0.00426789	0.00754251	0.140944	0.440632	0.749222	1
5106299	0.00452042	0.0197419	0.0390369	0.0617411	0.00029418	0.00143404	0.00311747	0.00551185	0.0601945	0.19162	0.332263	0.477708
3591936	0.00698152	0.0303628	0.0597172	0.0938478	0.000595012	0.00289882	0.00629632	0.0111186	0.136328	0.426644	0.726247	1
2167947	0.00618639	0.0269413	0.0530795	0.0835882	0.000412844	0.00201203	0.00437248	0.00772704	0.0824435	0.261144	0.45037	0.643834
2477147	0.0028376	0.0124281	0.0246654	0.0391827	0.000242329	0.0011814	0.00256864	0.00454245	0.0543417	0.173215	0.300778	0.433092
4043085	0.0133195	0.0573054	0.11117	0.171894	0.000519931	0.00253341	0.00550382	0.0097221	0.111137	0.349776	0.599041	0.85014
5199543	0.00511329	0.0223087	0.0440553	0.0695707	0.000451672	0.0022011	0.00478282	0.00845085	0.100092	0.315797	0.542298	0.771772
1169874	0.00602756	0.0262567	0.0517486	0.0815259	0.000346931	0.00169101	0.00367554	0.00649717	0.0552159	0.175967	0.305492	0.439781
1226691	0.0109724	0.0473964	0.0924149	0.143751	0.000671348	0.00327023	0.0071015	0.0125365	0.164485	0.511516	0.864825	1
4942667	0.00639429	0.0278368	0.054819	0.086281	0.000375294	0.00182916	0.0039755	0.00702657	0.109111	0.343558	0.58868	0.835865
1214230	0.00477083	0.0208267	0.0411594	0.0650555	0.000538515	0.00262386	0.00570003	0.0100679	0.115515	0.363198	0.621369	0.880851
5219070	0.00392661	0.017166	0.0339873	0.0538379	0.000229534	0.00111905	0.00243316	0.00430309	0.0480638	0.153419	0.266811	0.384805
1960204	0.00563768	0.0245746	0.0484746	0.0764453	0.00037875	0.00184599	0.00401204	0.00709106	0.101791	0.321036	0.551066	0.783912
4077973	0.00474715	0.0207241	0.0409588	0.0647425	0.000317205	0.00154622	0.0033611	0.00594205	0.049277	0.157249	0.273391	0.394172
3685399	0.00516811	0.0225457	0.0445181	0.0702915	0.000517884	0.00252344	0.0054822	0.00968399	0.0863224	0.273193	0.470707	0.672241
1545718	0.010763	0.0465083	0.0907242	0.141196	0.000720652	0.00351006	0.00762122	0.0134513	0.303935	0.915895	1	1
2191344	0.00771804	0.0335239	0.0658289	0.103256	0.000369828	0.00180254	0.0039177	0.00692457	0.136107	0.425972	0.725143	1
5627095	0.00183707	0.00805969	0.0160306	0.0255327	0.000205683	0.00100282	0.00218058	0.00385679	0.0508471	0.162202	0.281895	0.406269
5323710	0.0138439	0.0595085	0.115314	0.178063	0.00098281	0.00478452	0.0103806	0.018302	0.144749	0.452143	0.768088	1
5472151	0.00456471	0.0199339	0.0394127	0.0623281	0.000310001	0.00151112	0.00328487	0.00580747	0.133033	0.416639	0.709782	1
3662734	0.0111936	0.0483335	0.0941969	0.14644	0.000631513	0.00307643	0.0066814	0.0117969	0.160899	0.500766	0.847382	1
2377544	0.00516837	0.0225469	0.0445203	0.070295	0.000438435	0.00213664	0.00464294	0.00820414	0.0684008	0.217344	0.376116	0.539619
4746916	0.00475903	0.0207756	0.0410595	0.0648996	0.000652255	0.00317735	0.00690016	0.0121821	0.134578	0.421331	0.717507	1
2328275	0.00909181	0.0393988	0.0771347	0.120562	0.000591117	0.00287987	0.00625523	0.0110462	0.114387	0.359744	0.615627	0.872959
5719953	0.00512992	0.0223806	0.0441957	0.0697894	0.000414624	0.0020207	0.00439129	0.00776022	0.101369	0.319735	0.54889	0.780899
1474641	0.00650051	0.0282941	0.0557067	0.0876541	0.000365301	0.00178049	0.00386983	0.00684008	0.0565862	0.180279	0.312873	0.450247
2474084	0.00894161	0.0387579	0.0759045	0.118685	0.000500886	0.0024407	0.0053027	0.00936756	0.0603975	0.192257	0.333352	0.479248
4318155	0.00830173	0.0360235	0.0706474	0.110647	0.000360962	0.00175935	0.00382394	0.00675909	0.0741387	0.235274	0.406577	0.582464
4790209	0.00591245	0.0257603	0.050783	0.0800286	0.000460319	0.0022432	0.00487418	0.00861198	0.104584	0.329637	0.565447	0.803799
3773052	0.00550313	0.0239936	0.0473423	0.0746858	0.00050467	0.00245911	0.00534265	0.009438	0.0712028	0.226106	0.391011	0.560586
5220468	0.0097823	0.0423413	0.0827713	0.129143	0.000414223	0.00201875	0.00438705	0.00775275	0.109972	0.346202	0.593086	0.841938
5230634	0.00794612	0.0345013	0.0677145	0.106151	0.000488564	0.00238071	0.00517255	0.00913811	0.0873554	0.276398	0.47611	0.679778
1156475	0.00614835	0.0267773	0.0527609	0.0830947	0.000287581	0.00140189	0.00304764	0.00538853	0.0735443	0.233419	0.403429	0.578042
5572307	0.0105286	0.0455138	0.0888294	0.13833	0.000703151	0.00342494	0.00743677	0.0131267	0.18209	0.564027	0.949575	1
2189273	0.00293012	0.0128313	0.0254605	0.040436	0.000325294	0.00158562	0.00344668	0.00609314	0.074435	0.236199	0.408145	0.584666
5704285	0.0120799	0.0520819	0.101308	0.157139	0.000671232	0.00326967	0.00710027	0.0125344	0.225389	0.691369	1	1
2733658	0.00371013	0.0162255	0.0321405	0.0509412	0.000270059	0.00131652	0.00286218	0.005061	0.0565231	0.18008	0.312533	0.449766
2197554	0.00900503	0.0390286	0.0764241	0.119478	0.0005327	0.00259555	0.00563863	0.00995972	0.122937	0.385894	0.659012	0.932462
4058366	0.00785357	0.0341048	0.0669498	0.104977	0.000357153	0.0017408	0.00378366	0.006688	0.088534	0.280054	0.482269	0.688364
4346503	0.00372484	0.0162895	0.0322661	0.0511383	0.000265373	0.00129369	0.00281259	0.0049734	0.076341	0.242144	0.418224	0.598812
5055049	0.0074059	0.0321853	0.0632432	0.0992799	0.00036976	0.00180221	0.00391698	0.0069233	0.0932301	0.294599	0.506738	0.722425
5980354	0.017354	0.0741523	0.142609	0.218272	0.000556811	0.00271291	0.00589317	0.0104083	0.136621	0.427532	0.727708	1
1362698	0.0132544	0.0570317	0.110655	0.171125	0.000660058	0.00321531	0.00698245	0.012327	0.229325	0.702818	1	1
3408893	0.00974139	0.0421671	0.0824382	0.128637	0.000416269	0.00202871	0.00440868	0.00779091	0.131182	0.411013	0.700511	0.989123
4377552	0.00689051	0.0299717	0.0589596	0.0926789	0.000390858	0.00190496	0.00414005	0.00731696	0.13712	0.429045	0.730194	1
1833030	0.00966316	0.0418341	0.0818009	0.127668	0.000660418	0.00321706	0.00698624	0.0123336	0.209847	0.645955	1	1
2919202	0.00403011	0.0176153	0.0348691	0.0552198	0.000288346	0.00140562	0.00305573	0.00540283	0.0510989	0.162996	0.283258	0.408206
3409989	0.00523211	0.0228225	0.0450582	0.0711325	0.000581987	0.00283544	0.00615888	0.0108765	0.0757301	0.240239	0.414995	0.594282
5293143	0.00626374	0.0272745	0.053727	0.0845909	0.000466841	0.00227495	0.00494308	0.00873349	0.155656	0.48502	0.821774	1
6002857	0.00780659	0.0339035	0.0665614	0.104381	0.000643012	0.00313238	0.00680269	0.0120104	0.113871	0.358161	0.612996	0.869342
1242381	0.00306927	0.0134375	0.0266551	0.0423179	0.00024791	0.0012086	0.00262772	0.00464684	0.0700117	0.222383	0.384685	0.551684
5457611	0.00745942	0.0324149	0.063687	0.0999627	0.000381003	0.00185697	0.00403586	0.0071331	0.0898352	0.284087	0.48906	0.697825
1587686	0.00944224	0.040893	0.0799991	0.124927	0.00109723	0.00534035	0.0115827	0.020412	0.353253	1	1	1
3331892	0.0047924	0.0209201	0.041342	0.0653405	0.000405344	0.00197551	0.00429319	0.00758716	0.0762833	0.241964	0.417919	0.598384
4073619	0.00242266	0.0106183	0.0210926	0.0335436	0.000289463	0.00141106	0.00306755	0.00542371	0.084717	0.268209	0.462299	0.660503
3055760	0.011176	0.0482592	0.0940557	0.146227	0.000628068	0.00305967	0.00664506	0.0117328	0.146405	0.457143	0.776272	1
4429044	0.0022565	0.00989282	0.0196587	0.0312768	0.000258545	0.00126042	0.00274031	0.00484573	0.0972712	0.30709	0.527707	0.751546
3734483	0.00893706	0.0387384	0.0758672	0.118628	0.000724834	0.00353041	0.0076653	0.0135289	0.126132	0.395638	0.675131	0.9545
4187969	0.00372473	0.016289	0.0322651	0.0511368	0.000321555	0.0015674	0.00340712	0.0060233	0.154987	0.483008	0.818497	1
4250351	0.00134582	0.00590941	0.0117664	0.0187651	0.000212842	0.00103771	0.0022564	0.00399077	0.107238	0.337802	0.57908	0.822624
5871613	0.00850661	0.0368997	0.0723336	0.113228	0.000920827	0.00448331	0.00972881	0.0171572	0.241143	0.737066	1	1
5998366	0.00272822	0.0119513	0.0237247	0.0376992	0.00022461	0.00109506	0.00238102	0.00421098	0.104374	0.328992	0.564369	0.802309
1304124	0.00501292	0.0218745	0.0432074	0.0682495	0.000333408	0.00162515	0.00353251	0.00624468	0.115814	0.364116	0.622894	0.882945
3100518	0.00462799	0.020208	0.0399492	0.0631662	0.000327311	0.00159544	0.00346801	0.0061308	0.0712028	0.226106	0.391011	0.560586
3230469	0.00543411	0.0236954	0.0467611	0.0737821	0.00043635	0.00212649	0.00462091	0.00816528	0.106455	0.335395	0.575063	0.81708
5473328	0.00323728	0.014169	0.0280958	0.0445856	0.000284584	0.00138729	0.00301592	0.00533252	0.0544865	0.173671	0.301559	0.4342
4529757	0.00351792	0.01539	0.0304982	0.0483625	0.000321174	0.00156555	0.00340309	0.00601619	0.1162	0.365298	0.624858	0.885642
2804158	0.00835563	0.036254	0.0710913	0.111327	0.000932611	0.00454058	0.00985276	0.0173749	0.155399	0.484249	0.820519	1
3016502	0.00175707	0.00770977	0.0153373	0.0244336	0.000284176	0.0013853	0.0030116	0.0053249	0.112487	0.353918	0.605936	0.859632
3741705	0.010293	0.0445128	0.0869201	0.135439	0.000494246	0.00240837	0.00523256	0.00924391	0.109111	0.343558	0.58868	0.835865
5530323	0.00658679	0.0286654	0.0564272	0.088768	0.000511529	0.0024925	0.00541509	0.00956569	0.0672843	0.21385	0.37017	0.531239
3106771	0.00655196	0.0285155	0.0561364	0.0883184	0.000890186	0.00433438	0.00940646	0.0165908	0.20332	0.626785	1	1
5702938	0.00494842	0.0215954	0.0426621	0.0673995	0.000353545	0.00172323	0.0037455	0.00662065	0.0687485	0.218432	0.377967	0.542226
2090683	0.00706506	0.0307218	0.0604122	0.0949195	0.000547236	0.00266631	0.00579209	0.0102302	0.120254	0.377698	0.645435	0.913871
5315632	0.0059226	0.0258041	0.0508682	0.0801607	0.000344952	0.00168138	0.00365462	0.00646023	0.0768415	0.243704	0.420867	0.60252
5622703	0.00829289	0.0359857	0.0705746	0.110536	0.000889548	0.00433128	0.00939975	0.016579	0.14968	0.467028	0.792431	1
4280057	0.0053727	0.0234301	0.0462437	0.0729774	0.000572751	0.00279049	0.00606141	0.0107047	0.121542	0.381634	0.651958	0.922806
4517482	0.00452446	0.0197595	0.0390712	0.0617946	0.000441906	0.00215355	0.00467962	0.00826885	0.123453	0.387467	0.661615	0.936024
4747664	0.00245755	0.0107705	0.0213934	0.0340189	0.000259441	0.00126478	0.00274979	0.00486247	0.074722	0.237094	0.409664	0.586799
1385701	0.00310938	0.0136122	0.0269993	0.0428598	0.000266285	0.00129813	0.00282224	0.00499045	0.0603603	0.19214	0.333152	0.478966
2774480	0.00133086	0.00584387	0.0116363	0.0185583	0.000237024	0.00115555	0.00251247	0.00444322	0.0562404	0.179191	0.311011	0.447608
2910739	0.00452143	0.0197463	0.0390455	0.0617545	0.000234743	0.00114444	0.00248832	0.00440055	0.092977	0.293816	0.505422	0.720595
3211143	0.00227224	0.00996152	0.0197945	0.0314916	0.000202372	0.000986679	0.00214551	0.0037948	0.0490435	0.156512	0.272125	0.39237
4641958	0.00604908	0.0263494	0.051929	0.0818056	0.000444309	0.00216525	0.00470501	0.00831363	0.0538518	0.171672	0.298134	0.42934
2110089	0.00533431	0.0232642	0.0459201	0.0724739	0.000291001	0.00141855	0.00308382	0.00545244	0.0617846	0.196612	0.340787	0.489763
2577587	0.00155906	0.00684326	0.0136195	0.0217082	0.000181279	0.000883878	0.00192209	0.00339993	0.0555391	0.176984	0.307234	0.442251
3184209	0.00399128	0.0174467	0.0345384	0.0547015	0.000277599	0.00135326	0.00294199	0.00520195	0.0625745	0.19909	0.345017	0.495741
4091102	0.0012733	0.00559166	0.0111355	0.0177623	0.000299017	0.00145761	0.00316866	0.00560225	0.0727199	0.230845	0.39906	0.571903
4330972	0.00432445	0.0188924	0.037373	0.0591396	0.000341323	0.0016637	0.00361623	0.00639246	0.130271	0.408242	0.695942	0.982897
4612217	0.00189855	0.00832858	0.0165632	0.0263768	0.000203767	0.000993479	0.00216029	0.00382092	0.121747	0.382261	0.652996	0.924227
5290488	0.00478399	0.0208837	0.0412708	0.0652294	0.000476304	0.00232102	0.00504305	0.00890977	0.0718277	0.228058	0.394328	0.565251
5583652	0.0115693	0.0499239	0.0972174	0.150991	0.000526982	0.00256773	0.00557827	0.00985332	0.157936	0.491874	0.832928	1
2100343	0.00650618	0.0283185	0.055754	0.0877273	0.000502414	0.00244813	0.00531883	0.00939601	0.123661	0.388104	0.66267	0.937466
3011375	0.00328531	0.0143781	0.0285074	0.045233	0.000281723	0.00137335	0.00298563	0.00527904	0.0790186	0.250487	0.432352	0.618617
5256760	0.0124683	0.0537212	0.104409	0.161789	0.000872416	0.00424801	0.00921948	0.0162622	0.122522	0.384625	0.656912	0.929588
3557210	0.00616715	0.0268583	0.0529183	0.0833385	0.000249792	0.00121777	0.00264765	0.00468204	0.0473552	0.151181	0.262965	0.379327
3179039	0.00479927	0.0209498	0.0414002	0.0654312	0.000291269	0.00141986	0.00308666	0.00545745	0.0430675	0.137624	0.239635	0.346056
3271128	0.00735674	0.0319743	0.0628353	0.0986522	0.000721059	0.00351205	0.00762552	0.0134589	0.269631	0.818854	1	1
4116481	0.0108216	0.0467567	0.0911973	0.141911	0.000522211	0.0025445	0.00552789	0.00976453	0.0542802	0.173021	0.300446	0.432621
1199101	0.0121588	0.052415	0.101938	0.158085	0.000522038	0.00254366	0.00552606	0.0097613	0.143129	0.447244	0.760063	1
3691078	0.00774079	0.0336215	0.0660172	0.103545	0.000389747	0.00189955	0.00412831	0.00729624	0.0661365	0.210256	0.36405	0.522611
5510403	0.0051271	0.0223684	0.0441719	0.0697524	0.000411872	0.0020073	0.0043622	0.00770891	0.0594453	0.189266	0.328243	0.472018
5038848	0.00512177	0.0223454	0.0441269	0.0696823	0.000434523	0.0021176	0.0046016	0.00813123	0.0625296	0.198949	0.344776	0.495401
5258453	0.00421283	0.0184082	0.0364242	0.0576549	0.000264722	0.00129052	0.0028057	0.00496122	0.06104	0.194275	0.336797	0.484122
5258994	0.00419277	0.0183212	0.0362536	0.0573879	0.000251622	0.00122668	0.00266702	0.00471626	0.0851816	0.269652	0.464734	0.663903
1376437	0.00817918	0.0354991	0.0696376	0.1091	0.000467113	0.00227628	0.00494595	0.00873856	0.108131	0.340546	0.583659	0.828941
3757657	0.00193109	0.00847084	0.016845	0.0268231	0.000299891	0.00146187	0.00317791	0.00561859	0.0639162	0.203298	0.352194	0.505879
5231343	0.00594752	0.0259115	0.0510772	0.0804849	0.000409306	0.0019948	0.00433507	0.00766105	0.0817899	0.259111	0.446937	0.639032
1479287	0.00128607	0.00564763	0.0112466	0.017939	0.000185228	0.000903125	0.00196392	0.00347387	0.0746158	0.236763	0.409102	0.58601
3321733	0.0134254	0.0577504	0.112008	0.173143	0.0014326	0.0069681	0.0150987	0.0265718	0.210554	0.648028	1	1
5703238	0.00670218	0.0291618	0.05739	0.0902556	0.000553923	0.00269885	0.00586268	0.0103546	0.153108	0.477354	0.809283	1
3648349	0.00219969	0.00964466	0.0191679	0.0305005	0.000219399	0.00106966	0.00232584	0.00411347	0.0469122	0.149781	0.260559	0.375899
2680660	0.00759715	0.0330057	0.0648282	0.101718	0.00060173	0.00293151	0.0063672	0.0112435	0.0781282	0.247714	0.427658	0.612039
5525924	0.00589466	0.0256835	0.0506336	0.0797969	0.000427725	0.0020845	0.00452976	0.00800451	0.0647268	0.205839	0.356525	0.511994
5980481	0.00187501	0.00822565	0.0163594	0.0260537	0.000210385	0.00102573	0.00223038	0.00394479	0.0534655	0.170455	0.296049	0.426379
1228734	0.00440762	0.019253	0.0380796	0.0602446	0.000248483	0.00121139	0.00263379	0.00465755	0.0342614	0.109699	0.191422	0.277063
1556221	0.00482462	0.0210596	0.0416147	0.065766	0.000432055	0.00210558	0.00457551	0.00808521	0.0893214	0.282494	0.486379	0.694091
1826897	0.00728468	0.031665	0.0622372	0.0977313	0.000383845	0.00187081	0.00406591	0.00718612	0.0802281	0.254252	0.438722	0.627536
1490118	0.00650491	0.028313	0.0557435	0.0877109	0.000365621	0.00178205	0.00387321	0.00684606	0.103615	0.326652	0.560459	0.796905
4507340	0.00311933	0.0136555	0.0270846	0.0429941	0.000368784	0.00179745	0.00390665	0.00690508	0.0966187	0.305075	0.524326	0.746855
5770542	0.00724447	0.0314924	0.0619033	0.0972172	0.000647718	0.00315527	0.00685232	0.0120978	0.134467	0.420995	0.716955	1
3510459	0.00659765	0.0287121	0.0565178	0.088908	0.000329522	0.00160621	0.0034914	0.0061721	0.0328594	0.105243	0.183709	0.265996
1030171	0.00379908	0.016612	0.0328997	0.0521324	0.00023114	0.00112688	0.00245017	0.00433315	0.0704492	0.223751	0.38701	0.554956
1650599	0.00133336	0.00585483	0.0116581	0.0185929	0.000146512	0.00071441	0.00155371	0.00274871	0.0385976	0.123463	0.215213	0.311148
1931486	0.00659886	0.0287174	0.056528	0.0889237	0.000256471	0.00125031	0.00271835	0.00480694	0.0546474	0.174177	0.302426	0.435431
2874258	0.0206942	0.0879229	0.167887	0.254831	0.000986476	0.00480234	0.0104191	0.0183697	0.20636	0.635719	1	1
4512507	0.0058981	0.0256984	0.0506625	0.0798417	0.00102144	0.00497222	0.0107866	0.0190149	0.305467	0.920191	1	1
4923074	0.00169468	0.00743683	0.0147964	0.0235757	0.000210673	0.00102714	0.00223343	0.00395018	0.0939936	0.296961	0.510706	0.72794
5093229	0.00122792	0.0053928	0.0107405	0.0171343	0.000237703	0.00115886	0.00251965	0.00445591	0.0707639	0.224734	0.388681	0.557308
3209822	0.00840655	0.0364718	0.0715105	0.111969	0.000589264	0.00287085	0.00623567	0.0110118	0.292206	0.882893	1	1
3586045	0.00277372	0.0121497	0.0241161	0.0383165	0.000286643	0.00139732	0.00303771	0.00537101	0.174191	0.540519	0.911728	1
4129517	0.00365226	0.015974	0.0316464	0.0501656	0.000341612	0.0016651	0.00361928	0.00639786	0.125578	0.39395	0.67234	0.950686
4394127	0.00512493	0.022359	0.0441536	0.0697238	0.000365197	0.00177999	0.00386873	0.00683815	0.0712028	0.226106	0.391011	0.560586
4826024	0.0062871	0.0273751	0.0539225	0.0848935	0.000446276	0.00217482	0.0047258	0.00835029	0.0896155	0.283406	0.487913	0.696229
2227895	0.00813435	0.0353072	0.069268	0.108533	0.00105067	0.0051142	0.0110937	0.0195539	0.192615	0.595216	0.999553	1
2346779	0.00571081	0.0248903	0.0490895	0.0774003	0.000722879	0.0035209	0.00764469	0.0134926	0.163604	0.508875	0.860543	1
3589662	0.00629304	0.0274007	0.0539722	0.0849705	0.00036374	0.00177289	0.00385332	0.00681095	0.0329572	0.105554	0.184248	0.266769
5927987	0.00797781	0.034637	0.0679761	0.106552	0.000442863	0.00215821	0.00468973	0.00828668	0.137209	0.429314	0.730637	1
4800406	0.00861143	0.0373477	0.0731951	0.114546	0.000471578	0.00229802	0.00499313	0.00882174	0.103832	0.327323	0.56158	0.798455
5883010	0.00518434	0.0226159	0.0446552	0.070505	0.000381971	0.00186168	0.0040461	0.00715116	0.122764	0.385366	0.658137	0.931265
1093269	0.00400162	0.0174916	0.0346264	0.0548395	0.000373527	0.00182055	0.00395681	0.00699359	0.10187	0.321277	0.55147	0.78447
1248692	0.00529577	0.0230976	0.0455952	0.0719682	0.00053177	0.00259103	0.00562881	0.00994242	0.0609239	0.19391	0.336175	0.483241
2029672	0.00350901	0.0153512	0.030422	0.0482428	0.000480632	0.00234209	0.00508877	0.00899038	0.133065	0.416737	0.709943	1
3341872	0.00433569	0.0189411	0.0374686	0.059289	0.000344961	0.00168142	0.00365471	0.00646039	0.0753561	0.239073	0.413018	0.591508
5681560	0.00564967	0.0246263	0.0485754	0.0766019	0.000529681	0.00258086	0.00560676	0.00990354	0.116316	0.365651	0.625444	0.886447
1091781	0.00202349	0.00887479	0.0176447	0.0280897	0.000246176	0.00120015	0.00260936	0.0046144	0.0661702	0.210361	0.36423	0.522864
1441085	0.00124107	0.00545043	0.010855	0.0173164	0.000271638	0.00132421	0.0028789	0.00509052	0.0747071	0.237048	0.409585	0.586688
1500198	0.00514096	0.0224283	0.0442889	0.0699346	0.00053447	0.00260417	0.00565732	0.00999265	0.0813297	0.25768	0.444517	0.635647
4825939	0.00922142	0.0399517	0.078195	0.122179	0.000658211	0.00320632	0.00696297	0.0122927	0.122597	0.384855	0.657292	0.930108
5661129	0.00698548	0.0303799	0.0597503	0.0938987	0.000355153	0.00173106	0.00376251	0.00665067	0.0665455	0.211537	0.366231	0.525687
1387926	0.00356298	0.0155859	0.0308834	0.0489676	0.000246828	0.00120332	0.00261627	0.0046266	0.0334817	0.107221	0.187134	0.270911
1863405	0.00439524	0.0191994	0.0379744	0.0600802	0.000395192	0.00192607	0.00418587	0.00739781	0.165759	0.51533	0.871006	1
1946564	0.00486691	0.0212426	0.0419726	0.0663243	0.000550315	0.00268129	0.0058246	0.0102875	0.0749327	0.237752	0.410778	0.588363
2579730	0.0132883	0.057174	0.110923	0.171525	0.000608018	0.00296211	0.00643354	0.0113603	0.159344	0.4961	0.839801	1
5055422	0.00543438	0.0236966	0.0467634	0.0737857	0.000268019	0.00130658	0.0028406	0.00502287	0.072776	0.23102	0.399357	0.572321
2701417	0.00862674	0.0374131	0.073321	0.114738	0.000450771	0.00219671	0.00477329	0.00843406	0.113492	0.357002	0.611067	0.866691
1373191	0.0126379	0.0544362	0.10576	0.163811	0.00126678	0.00616353	0.0133617	0.0235307	0.305902	0.921412	1	1
3660178	0.0049766	0.0217174	0.0429003	0.0677709	0.000847594	0.00412734	0.00895823	0.015803	0.0276578	0.0886859	0.155005	0.224737
3683697	0.0100169	0.0433392	0.0846791	0.13204	0.000519727	0.00253241	0.00550166	0.00971829	0.11572	0.363828	0.622415	0.882287
4191513	0.005321	0.0232067	0.045808	0.0722994	0.000266438	0.00129888	0.00282385	0.0049933	0.0605561	0.192755	0.334202	0.480451
5243469	0.00798191	0.0346545	0.06801	0.106604	0.000511153	0.00249068	0.00541112	0.0095587	0.179092	0.555115	0.935245	1
1290605	0.00742254	0.0322567	0.0633811	0.0994922	0.000568927	0.00277188	0.00602105	0.0106336	0.115511	0.363188	0.621352	0.880827
3668150	0.00505556	0.022059	0.0435677	0.068811	0.000259426	0.00126471	0.00274964	0.0048622	0.111571	0.35111	0.601261	0.853197
3724731	0.00346853	0.0151752	0.0300758	0.0476988	0.000257581	0.00125572	0.00273011	0.0048277	0.0405683	0.12971	0.225992	0.326566
2854682	0.00314311	0.0137591	0.0272886	0.0433152	0.000196643	0.00095876	0.00208484	0.00368757	0.0762676	0.241915	0.417836	0.598268
3592957	0.00723939	0.0314705	0.0618611	0.0971521	0.000382288	0.00186323	0.00404945	0.00715708	0.106764	0.336342	0.576645	0.819264
3860984	0.00672463	0.0292584	0.0575772	0.0905448	0.000419558	0.00204473	0.00444344	0.00785223	0.0603464	0.192097	0.333078	0.47886
5063235	0.0105423	0.0455719	0.0889401	0.138498	0.000696322	0.00339172	0.00736478	0.013	0.237451	0.726387	1	1
5911429	0.00790676	0.0343327	0.0673893	0.105652	0.000357503	0.00174251	0.00378736	0.00669454	0.056164	0.17895	0.3106	0.447025
4117681	0.00687807	0.0299182	0.058856	0.0925191	0.000538469	0.00262364	0.00569954	0.0100671	0.126274	0.39607	0.675845	0.955475
5265315	0.00447323	0.0195374	0.0386365	0.0611153	0.000362095	0.00176487	0.00383592	0.00678024	0.0964582	0.304579	0.523495	0.745701
5330114	0.00692569	0.0301229	0.0592525	0.0931309	0.000260868	0.00127174	0.0027649	0.00488916	0.0530289	0.169079	0.293691	0.423031
1553908	0.00438332	0.0191477	0.0378732	0.0599219	0.000290566	0.00141643	0.00307922	0.00544431	0.097418	0.307544	0.528467	0.7526
3789953	0.00641389	0.0279212	0.0549828	0.0865345	0.000307876	0.00150077	0.00326239	0.00576777	0.0594509	0.189284	0.328273	0.472061
4256040	0.00195257	0.00856477	0.017031	0.0271177	0.000319644	0.0015581	0.0033869	0.00598761	0.0814298	0.257991	0.445044	0.636384
5134926	0.00748918	0.0325426	0.0639336	0.100342	0.000496718	0.0024204	0.00525867	0.00928994	0.173427	0.53824	0.908051	1
5905084	0.00335383	0.0146762	0.0290942	0.0461559	0.000275891	0.00134494	0.00292391	0.00517003	0.0483571	0.154345	0.268403	0.387072
5981161	0.0121298	0.0522928	0.101707	0.157738	0.000711703	0.00346654	0.00752691	0.0132854	0.194013	0.599349	1	1
3458813	0.00492442	0.0214916	0.0424591	0.067083	0.000406087	0.00197913	0.00430106	0.00760103	0.173517	0.538509	0.908485	1
4427010	0.0096498	0.0417772	0.081692	0.127502	0.000544649	0.00265371	0.00576478	0.010182	0.0982138	0.310001	0.532586	0.758313
5149561	0.00977174	0.0422963	0.0826852	0.129012	0.000772088	0.00376022	0.00816317	0.0144048	0.183812	0.569141	0.957788	1
3632969	0.00585403	0.0255083	0.0502926	0.0792678	0.000517255	0.00252038	0.00547556	0.00967229	0.152996	0.477016	0.808733	1
3651158	0.00696037	0.030272	0.0595412	0.0935762	0.000414719	0.00202116	0.00439229	0.007762	0.0699783	0.222278	0.384507	0.551434
3157013	0.00405515	0.017724	0.0350823	0.0555538	0.000341206	0.00166313	0.003615	0.00639029	0.0658939	0.209496	0.362756	0.520785
2007911	0.00409453	0.0178949	0.0354177	0.056079	0.000310737	0.0015147	0.00329266	0.00582122	0.0485178	0.154852	0.269274	0.388312
1141860	0.00845263	0.0366688	0.0718896	0.112549	0.000840114	0.00409098	0.00887949	0.0156645	0.329117	0.986133	1	1
2867150	0.00776319	0.0337175	0.0662025	0.10383	0.0020537	0.00997708	0.0215803	0.037883	0.179742	0.557047	0.938354	1
5754938	0.00926631	0.0401431	0.078562	0.122738	0.000637632	0.0031062	0.00674594	0.0119105	0.158208	0.492691	0.834258	1
5779215	0.00397954	0.0173958	0.0344384	0.0545448	0.00045824	0.00223308	0.00485221	0.00857324	0.103652	0.326769	0.560654	0.797174
2412143	0.00356064	0.0155757	0.0308634	0.0489362	0.000419431	0.00204411	0.0044421	0.00784987	0.0835974	0.26473	0.456428	0.652301
1299065	0.00198197	0.00869326	0.0172853	0.0275206	0.000207509	0.00101172	0.00219992	0.00389096	0.06974	0.221533	0.38324	0.549651
1711223	0.00238228	0.010442	0.0207443	0.0329931	0.000196024	0.000955743	0.00207828	0.00367598	0.0638317	0.203033	0.351742	0.505241
3217530	0.00831153	0.0360654	0.0707282	0.110771	0.00067019	0.0032646	0.00708929	0.012515	0.119485	0.375348	0.641537	0.908529
5165559	0.00527062	0.0229889	0.0453831	0.0716382	0.000425511	0.00207371	0.00450636	0.00796323	0.0969427	0.306076	0.526005	0.749185
1134745	0.0059164	0.0257773	0.0508161	0.0800799	0.000404032	0.00196912	0.00427933	0.00756271	0.0979823	0.309286	0.531388	0.756652
1885687	0.00994858	0.0430488	0.0841241	0.131198	0.000624481	0.00304222	0.00660723	0.0116662	0.137295	0.429575	0.731065	1
3700128	0.00524154	0.0228632	0.0451378	0.0712564	0.000385703	0.00187985	0.00408555	0.00722078	0.0470487	0.150212	0.2613	0.376956
2477710	0.00910138	0.0394397	0.077213	0.120682	0.000534016	0.00260196	0.00565253	0.00998421	0.0875723	0.277071	0.477244	0.681359
5981731	0.00127469	0.00559775	0.0111476	0.0177815	0.00025759	0.00125577	0.0027302	0.00482787	0.0383454	0.122663	0.213831	0.309171
3038779	0.00668446	0.0290857	0.0572423	0.0900274	0.00322816	0.0156471	0.0337311	0.0589326	0.163615	0.508909	0.860597	1
3549734	0.012413	0.0534878	0.103968	0.161128	0.00187483	0.00911127	0.0197176	0.0346383	0.354543	1	1	1
5742796	0.00718638	0.0312429	0.0614207	0.0964737	0.000328564	0.00160155	0.00348127	0.00615421	0.066793	0.212312	0.367551	0.527548
1663668	0.00139464	0.00612324	0.0121909	0.0194395	0.000229126	0.00111706	0.00242884	0.00429546	0.0712028	0.226106	0.391011	0.560586
1580288	0.00749736	0.0325777	0.0640015	0.100447	0.000463111	0.00225679	0.00490368	0.008664	0.112024	0.352498	0.603572	0.856378
3097099	0.00609796	0.0265602	0.0523387	0.0824405	0.000987642	0.004808	0.0104314	0.0183912	0.303824	0.915583	1	1
2712074	0.00493833	0.0215517	0.0425767	0.0672664	0.000325272	0.00158551	0.00344644	0.00609272	0.0698713	0.221944	0.383938	0.550634
2718875	0.00547491	0.0238717	0.0471048	0.0743165	0.000256943	0.00125261	0.00272335	0.00481577	0.0456616	0.145829	0.253761	0.36621
3289098	0.00687189	0.0298916	0.0588045	0.0924396	0.000381299	0.00185841	0.00403899	0.00713863	0.10362	0.32667	0.560489	0.796947
3426096	0.00392574	0.0171622	0.0339799	0.0538262	0.000329893	0.00160802	0.00349532	0.00617903	0.0717573	0.227839	0.393955	0.564726
5442706	0.00485566	0.021194	0.0418775	0.0661759	0.000247962	0.00120885	0.00262827	0.00464781	0.0399057	0.12761	0.22237	0.321387
5666481	0.00727885	0.0316399	0.0621888	0.0976568	0.000759275	0.00369791	0.0080282	0.0141674	0.220994	0.678558	1	1
5436318	0.00685593	0.029823	0.0586716	0.0922344	0.000506147	0.00246631	0.00535826	0.00946551	0.138022	0.431779	0.734688	1
1015973	0.00234116	0.0102625	0.0203895	0.0324323	0.000250414	0.0012208	0.00265423	0.00469367	0.0631892	0.201018	0.348306	0.500388
1133999	0.00640555	0.0278853	0.0549131	0.0864267	0.000907111	0.00441665	0.00958453	0.0169037	0.136682	0.427717	0.728012	1
1139483	0.00770278	0.0334585	0.0657027	0.103062	0.000348452	0.00169842	0.00369163	0.00652556	0.134326	0.420565	0.716247	1
2350979	0.00660174	0.0287298	0.056552	0.0889608	0.000444215	0.00216479	0.00470402	0.00831189	0.0824435	0.261144	0.45037	0.643834
2737985	0.00421206	0.0184049	0.0364176	0.0576446	0.000194203	0.000946865	0.00205898	0.00364188	0.0600191	0.191069	0.331322	0.476376
2987046	0.00181201	0.0079501	0.0158135	0.0251886	0.000259277	0.00126399	0.00274806	0.00485941	0.106177	0.334537	0.573631	0.815104
1850123	0.00246315	0.010795	0.0214417	0.0340952	0.000422108	0.00205714	0.00447039	0.00789978	0.122935	0.385887	0.659001	0.932447
3165784	0.00393302	0.0171938	0.034042	0.0539235	0.000418206	0.00203814	0.00442915	0.00782702	0.042804	0.13679	0.238198	0.344004
4573673	0.00889281	0.0385495	0.0755045	0.118075	0.00102403	0.00498479	0.0108138	0.0190627	0.129971	0.407329	0.694436	0.980843
5321072	0.00649969	0.0282905	0.0556998	0.0876435	0.000647327	0.00315337	0.00684819	0.0120906	0.345464	1	1	1
1753307	0.00604659	0.0263387	0.0519081	0.0817732	0.00043989	0.00214373	0.00465831	0.00823126	0.146484	0.457382	0.776664	1
3202503	0.00644551	0.0280573	0.0552471	0.0869433	0.000723348	0.00352318	0.00764964	0.0135013	0.171728	0.53317	0.899866	1
3472264	0.00174649	0.00766348	0.0152456	0.0242881	0.000249114	0.00121447	0.00264047	0.00466936	0.0590471	0.188015	0.326104	0.468991
2215066	0.00618513	0.0269358	0.0530689	0.0835718	0.000643244	0.00313351	0.00680513	0.0120147	0.269238	0.817735	1	1
2942089	0.00494386	0.0215757	0.0426235	0.0673393	0.000452011	0.00220275	0.0047864	0.00845717	0.0863989	0.273431	0.471108	0.672799
3188198	0.00893667	0.0387368	0.075864	0.118623	0.000570591	0.00277998	0.00603861	0.0106646	0.111571	0.351109	0.601261	0.853197
3351918	0.0119199	0.0514062	0.100028	0.155217	0.000711724	0.00346664	0.00752713	0.0132857	0.198712	0.613214	1	1
4603006	0.00551982	0.0240657	0.0474829	0.0749043	0.000552484	0.00269185	0.00584749	0.0103278	0.117906	0.370519	0.633527	0.897543
3554853	0.00369816	0.0161735	0.0320384	0.0507809	0.000279082	0.00136049	0.00295769	0.00522969	0.109598	0.345051	0.591169	0.839296
4660997	0.00552295	0.0240792	0.0475092	0.0749452	0.000288946	0.00140854	0.00306209	0.00541405	0.0740027	0.23485	0.405856	0.581452
4962377	0.00232761	0.0102033	0.0202726	0.0322475	0.000279581	0.00136291	0.00296297	0.005239	0.0745229	0.236473	0.40861	0.585319
1426068	0.0046412	0.0202653	0.0400612	0.0633411	0.000345583	0.00168445	0.00366129	0.00647201	0.0940599	0.297166	0.51105	0.728419
1921209	0.0034558	0.0151198	0.0299669	0.0475277	0.000459235	0.00223792	0.00486273	0.00859178	0.162436	0.505377	0.854867	1
5645641	0.0129895	0.0559171	0.108554	0.16799	0.000788621	0.00384061	0.00833731	0.0147111	0.427028	1	1	1
1953934	0.00254569	0.0111552	0.0221531	0.0352187	0.00020091	0.000979554	0.00213002	0.00376744	0.0404703	0.1294	0.225457	0.325801
1741538	0.0018893	0.00828813	0.0164831	0.0262498	0.000276809	0.00134941	0.00293363	0.00518719	0.0754653	0.239413	0.413595	0.592318
1866138	0.00832122	0.0361069	0.070808	0.110893	0.000495318	0.00241359	0.00524388	0.00926387	0.102763	0.324028	0.556072	0.790838
2897963	0.0017115	0.00751039	0.0149422	0.0238069	0.000224092	0.00109253	0.00237554	0.00420128	0.0890327	0.2816	0.484872	0.691992
2913859	0.00826592	0.0358703	0.0703525	0.110195	0.000460508	0.00224412	0.00487617	0.00861549	0.0954415	0.301437	0.518223	0.738382
4538996	0.00193033	0.00846751	0.0168384	0.0268126	0.000254453	0.00124048	0.00269699	0.00476921	0.0712028	0.226106	0.391011	0.560586
2014477	0.00855986	0.0371273	0.0727714	0.113898	0.00068397	0.00333163	0.00723457	0.0127708	0.198287	0.611962	1	1
3173919	0.00501162	0.0218689	0.0431963	0.0682323	0.000326842	0.00159316	0.00346305	0.00612205	0.0505395	0.161232	0.28023	0.403901
3094006	0.00526753	0.0229756	0.045357	0.0715977	0.000704579	0.00343188	0.00745182	0.0131532	0.14928	0.465821	0.790459	1
2810201	0.00613408	0.0267158	0.0526413	0.0829094	0.000884776	0.00430809	0.00934954	0.0164907	0.256095	0.780132	1	1
1681693	0.00373926	0.0163521	0.0323893	0.0513315	0.000310629	0.00151418	0.00329152	0.00581919	0.131969	0.413405	0.704454	0.994493
1094205	0.0040656	0.0177694	0.0351714	0.0556933	0.000167687	0.000817625	0.00177808	0.00314537	0.0252616	0.0810457	0.141734	0.205624
1129266	0.00600136	0.0261437	0.0515288	0.0811852	0.000912831	0.00444445	0.0096447	0.0170094	0.0896651	0.28356	0.488172	0.696589
2851790	0.00718671	0.0312443	0.0614235	0.0964781	0.000620999	0.00302527	0.00657049	0.0116015	0.178301	0.552761	0.931456	1
3073600	0.00223911	0.00981687	0.0195085	0.0310393	0.000273454	0.00133306	0.00289812	0.00512447	0.0693915	0.220443	0.381387	0.547043
4239534	0.00161647	0.00709454	0.0141178	0.0224991	0.000209268	0.00102029	0.00221855	0.00392388	0.0297041	0.0952042	0.166314	0.241006
4539517	0.00588367	0.0256361	0.0505414	0.0796538	0.000275801	0.0013445	0.00292296	0.00516835	0.0734124	0.233007	0.40273	0.57706
3754619	0.0101952	0.0440976	0.0861275	0.134237	0.000448609	0.00218618	0.00475045	0.00839377	0.155241	0.483772	0.819743	1
5637668	0.0046902	0.0204775	0.0404765	0.0639895	0.000234388	0.00114271	0.00248456	0.00439391	0.054049	0.172293	0.299198	0.43085
2291569	0.00486156	0.0212195	0.0419274	0.0662538	0.000447783	0.00218216	0.00474172	0.00837837	0.112077	0.352662	0.603846	0.856754
3552387	0.00452971	0.0197822	0.0391158	0.0618643	0.00043977	0.00214315	0.00465705	0.00822903	0.131822	0.412958	0.703716	0.993489
1919077	0.00342229	0.0149741	0.0296802	0.0470771	0.000395676	0.00192842	0.00419099	0.00740683	0.15266	0.476006	0.807085	1
3108493	0.00241336	0.0105777	0.0210124	0.0334168	0.000283311	0.00138109	0.00300245	0.00530873	0.118033	0.370906	0.634169	0.898424
4161530	0.0117667	0.0507588	0.0988009	0.153373	0.000563183	0.00274392	0.00596043	0.0105268	0.0635749	0.202228	0.350368	0.503301
5015066	0.00172737	0.00757982	0.0150798	0.0240252	0.00017563	0.000856344	0.00186224	0.00329414	0.0457818	0.146209	0.254415	0.367143
4213825	0.00260397	0.0114094	0.0226551	0.0360113	0.000327285	0.00159532	0.00346774	0.00613032	0.0483885	0.154444	0.268573	0.387314
4247244	0.00699888	0.0304375	0.0598617	0.0940706	0.000339961	0.00165707	0.00360183	0.00636704	0.0735527	0.233446	0.403473	0.578105
4474983	0.0075769	0.0329188	0.0646605	0.10146	0.000394891	0.0019246	0.0041827	0.0073922	0.0496626	0.158465	0.275481	0.397145
5695636	0.00781199	0.0339266	0.0666061	0.104449	0.000906683	0.00441457	0.00958002	0.0168958	0.143198	0.447453	0.760407	1
2902842	0.00322809	0.014129	0.0280171	0.0444617	0.000376728	0.00183614	0.00399066	0.00705333	0.112818	0.354934	0.607626	0.861957
3840464	0.00640107	0.027866	0.0548757	0.0863687	0.000486064	0.00236854	0.00514615	0.00909156	0.10906	0.3434	0.588417	0.835502
4860453	0.00835716	0.0362606	0.0711039	0.111346	0.000601386	0.00292984	0.00636358	0.0112371	0.146019	0.455979	0.774369	1
4712025	0.00491797	0.0214636	0.0424045	0.0669979	0.000332336	0.00161992	0.00352116	0.00622464	0.0643388	0.204623	0.354452	0.509068
1634665	0.002705	0.0118501	0.0235249	0.037384	0.000199704	0.000973677	0.00211725	0.00374487	0.0613452	0.195233	0.338433	0.486434
1105843	0.007054	0.0306743	0.0603203	0.0947777	0.000452325	0.00220428	0.00478971	0.00846302	0.074784	0.237288	0.409992	0.587259
3392681	0.00727259	0.0316131	0.0621368	0.0975767	0.000492815	0.00240141	0.00521746	0.00921728	0.165053	0.513217	0.867582	1
4598496	0.00507116	0.0221265	0.0436995	0.0690163	0.000498443	0.0024288	0.0052769	0.00932208	0.0955735	0.301845	0.518907	0.739333
1246218	0.0081256	0.0352698	0.0691958	0.108423	0.000450544	0.00219561	0.0047709	0.00842983	0.145754	0.455177	0.773056	1
2013212	0.00391363	0.0171096	0.0338766	0.0536643	0.000327155	0.00159468	0.00346636	0.0061279	0.0960841	0.303423	0.521555	0.743009
5474408	0.0056084	0.0244482	0.0482283	0.0760626	0.000254766	0.001242	0.0027003	0.00477505	0.0432248	0.138122	0.240492	0.34728
1551724	0.00270662	0.0118571	0.0235388	0.0374059	0.000566924	0.00276213	0.00599991	0.0105964	0.0249683	0.0801101	0.140108	0.20328
1758290	0.00732571	0.0318411	0.0625778	0.0982558	0.000535103	0.00260726	0.00566401	0.0100044	0.104521	0.329443	0.565124	0.803352
2153918	0.0053401	0.0232892	0.0459689	0.0725498	0.000353717	0.00172407	0.00374732	0.00662385	0.0814298	0.257991	0.445044	0.636384
3456636	0.00683866	0.0297488	0.0585277	0.0920123	0.000387835	0.00189024	0.00410809	0.00726056	0.199845	0.616554	1	1
5251859	0.00722075	0.0313905	0.0617063	0.0969136	0.00152691	0.00742549	0.0160854	0.0282975	0.243005	0.742447	1	1
6021526	0.00750587	0.0326142	0.064072	0.100555	0.000565955	0.00275741	0.00598969	0.0105784	0.147984	0.461911	0.784071	1
5326866	0.00329308	0.0144119	0.028574	0.0453377	0.000305217	0.00148781	0.00323426	0.00571809	0.0608277	0.193608	0.335659	0.482511
3661605	0.00855375	0.0371011	0.0727211	0.113821	0.000439233	0.00214053	0.00465137	0.00821902	0.13293	0.416325	0.709265	1
4388520	0.0044173	0.019295	0.0381617	0.0603731	0.00045065	0.00219612	0.00477202	0.00843181	0.330354	0.98956	1	1
3612661	0.00420264	0.018364	0.0363375	0.0575193	0.000839517	0.00408808	0.00887321	0.0156535	0.0817669	0.25904	0.446815	0.638862
4716000	0.00769008	0.0334041	0.0655976	0.1029	0.000305492	0.00148915	0.00323717	0.00572323	0.0741184	0.235211	0.406469	0.582313
2163447	0.00657711	0.0286238	0.0563464	0.0886431	0.000323648	0.0015776	0.00342926	0.00606239	0.0413781	0.132275	0.230417	0.33289
4480610	0.0107916	0.0466296	0.0909553	0.141546	0.000536638	0.00261472	0.00568021	0.010033	0.165953	0.51591	0.871946	1
4565802	0.00791611	0.0343727	0.0674666	0.10577	0.000431788	0.00210428	0.00457269	0.00808024	0.135574	0.424355	0.722483	1
5319206	0.0032015	0.0140133	0.0277892	0.0441031	0.000422039	0.00205681	0.00446966	0.00789848	0.0670386	0.213081	0.36886	0.529394
4035215	0.00483683	0.0211125	0.0417181	0.0659273	0.000290094	0.00141414	0.00307423	0.00543551	0.0478964	0.15289	0.265903	0.383512
3171387	0.00640657	0.0278897	0.0549217	0.08644	0.000577413	0.00281317	0.00611061	0.0107914	0.24853	0.758381	1	1
3295168	0.00396988	0.0173539	0.0343561	0.0544158	0.000276913	0.00134992	0.00293473	0.00518914	0.0515618	0.164456	0.285762	0.411765
4401296	0.00202649	0.00888788	0.0176706	0.0281307	0.000202549	0.000987543	0.00214739	0.00379812	0.0519818	0.16578	0.288033	0.414993
2534988	0.00252051	0.0110453	0.0219362	0.0348761	0.000306941	0.00149621	0.0032525	0.00575031	0.120143	0.377359	0.644873	0.913101
1338506	0.00565974	0.0246698	0.0486601	0.0767334	0.000409698	0.00199671	0.00433922	0.00766837	0.0931864	0.294463	0.506511	0.722109
2597795	0.00192263	0.00843385	0.0167717	0.026707	0.000299578	0.00146034	0.00317459	0.00561273	0.0712028	0.226106	0.391011	0.560586
3859222	0.00621056	0.0270454	0.0532818	0.0839016	0.00024449	0.00119193	0.00259151	0.00458287	0.028717	0.0920607	0.160862	0.233165
2638172	0.00666558	0.0290044	0.0570848	0.0897841	0.000491314	0.0023941	0.00520159	0.00918931	0.165352	0.514113	0.869034	1
2715048	0.00471318	0.020577	0.0406711	0.0642934	0.000382186	0.00186273	0.00404837	0.00715518	0.103923	0.327602	0.562047	0.799099
4149876	0.00654849	0.0285006	0.0561074	0.0882737	0.000396854	0.00193416	0.00420345	0.00742882	0.127556	0.399978	0.6823	0.96429
5106523	0.0107016	0.0462477	0.090228	0.140446	0.000983101	0.00478593	0.0103836	0.0183074	0.152737	0.476238	0.807463	1
5136865	0.00136321	0.00598557	0.0119176	0.0190053	0.000313316	0.00152727	0.00331995	0.0058694	0.149819	0.467444	0.793112	1
5344365	0.0148458	0.0637064	0.123182	0.189732	0.000899278	0.00437858	0.00950212	0.0167589	0.219617	0.674542	1	1
5512603	0.00329377	0.0144149	0.0285799	0.045347	0.000339492	0.00165478	0.00359687	0.00635828	0.0673882	0.214175	0.370724	0.53202
2542751	0.00527015	0.0229869	0.0453791	0.0716321	0.000322954	0.00157422	0.00342192	0.00604943	0.116778	0.367065	0.627793	0.889672
3525943	0.00270012	0.0118287	0.0234829	0.0373177	0.000241939	0.0011795	0.00256451	0.00453516	0.0524582	0.167281	0.290608	0.418652
1412492	0.00961629	0.0416345	0.0814189	0.127087	0.000685372	0.00333846	0.00724935	0.0127968	0.120782	0.37931	0.648107	0.917532
3076472	0.00469354	0.020492	0.0405048	0.0640337	0.000313869	0.00152996	0.0033258	0.00587972	0.103384	0.325941	0.55927	0.79526
1731801	0.00785093	0.0340935	0.0669279	0.104944	0.000372275	0.00181446	0.00394357	0.00697023	0.144108	0.450204	0.764914	1
1898333	0.0109579	0.0473349	0.0922979	0.143574	0.000923186	0.00449478	0.00975362	0.0172008	0.428631	1	1	1
2599229	0.00926988	0.0401583	0.0785912	0.122783	0.000606318	0.00295383	0.00641561	0.0113287	0.185668	0.574646	0.966622	1
3050259	0.00297639	0.0130329	0.0258579	0.0410622	0.000288164	0.00140473	0.0030538	0.00539943	0.0558533	0.177973	0.308926	0.444652
4259362	0.00347443	0.0152008	0.0301263	0.0477781	0.00022516	0.00109774	0.00238685	0.00422127	0.0633776	0.201609	0.349313	0.501811
4119625	0.00411225	0.0179718	0.0355685	0.0563152	0.000286076	0.00139456	0.00303171	0.0053604	0.0383596	0.122709	0.213909	0.309282
3646320	0.00413014	0.0180495	0.0357207	0.0565536	0.000396754	0.00193367	0.00420238	0.00742694	0.0860274	0.272277	0.469163	0.670086
5266143	0.0114388	0.049372	0.0961697	0.149413	0.000497234	0.00242292	0.00526412	0.00929956	0.100949	0.31844	0.546723	0.777899
1826450	0.00420134	0.0183584	0.0363264	0.0575019	0.000446141	0.00217417	0.00472437	0.00834778	0.106786	0.336411	0.576758	0.819421
1354522	0.00919236	0.0398277	0.0779573	0.121816	0.000540264	0.00263237	0.00571849	0.0101005	0.115908	0.364403	0.62337	0.8836
1775208	0.00675659	0.0293959	0.0578437	0.0909564	0.000577375	0.00281299	0.00611021	0.0107907	0.181437	0.562087	0.946457	1
3160968	0.00479538	0.020933	0.0413672	0.0653798	0.000405511	0.00197632	0.00429496	0.00759028	0.0925402	0.292464	0.50315	0.717435
1227352	0.00366407	0.0160254	0.0317472	0.0503239	0.000472304	0.00230155	0.00500079	0.00883526	0.081469	0.258113	0.44525	0.636672
2217986	0.00261327	0.01145	0.0227353	0.0361378	0.000266019	0.00129683	0.00281942	0.00498547	0.108452	0.341533	0.585304	0.83121
5581195	0.00416974	0.0182213	0.0360577	0.0570812	0.000625677	0.00304803	0.00661984	0.0116884	0.147215	0.459591	0.780276	1
5370035	0.0025243	0.0110618	0.0219688	0.0349277	0.000213337	0.00104012	0.00226165	0.00400004	0.0645089	0.205156	0.355361	0.51035
3588388	0.00435525	0.0190259	0.0376347	0.0595489	0.000261574	0.00127518	0.00277237	0.00490236	0.0644193	0.204875	0.354882	0.509675
5196018	0.00377591	0.0165114	0.032702	0.0518222	0.000211054	0.00102899	0.00223746	0.0039573	0.0322511	0.103309	0.18036	0.261187
5792744	0.00959125	0.0415278	0.0812147	0.126777	0.000979534	0.0047686	0.0103462	0.0182415	0.136035	0.425753	0.724782	1
2588775	0.00101088	0.00444124	0.00884959	0.0141258	0.000179279	0.000874128	0.0019009	0.00336247	0.044247	0.141356	0.246062	0.35523
4928561	0.00941642	0.040783	0.0797883	0.124606	0.00055905	0.00272381	0.0059168	0.0104499	0.15264	0.475944	0.806984	1
5393210	0.00497597	0.0217146	0.042895	0.0677626	0.000327392	0.00159584	0.00346887	0.00613232	0.074092	0.235129	0.406329	0.582116
5621894	0.00427884	0.0186946	0.0369854	0.0585332	0.000338152	0.00164825	0.00358269	0.00633326	0.0678761	0.215702	0.373323	0.535683
5849688	0.00283362	0.0124108	0.0246311	0.0391287	0.000300838	0.00146648	0.00318792	0.00563627	0.103904	0.327542	0.561947	0.798961
1677855	0.00785252	0.0341003	0.0669411	0.104964	0.000421064	0.00205206	0.00445936	0.00788032	0.0954415	0.301437	0.518223	0.738382
3175330	0.00568721	0.0247884	0.0488911	0.0770922	0.000260405	0.00126948	0.00276	0.0048805	0.0481189	0.153593	0.26711	0.385231
2060328	0.00811946	0.0352435	0.0691452	0.108345	0.000435548	0.00212259	0.00461243	0.00815033	0.0952031	0.3007	0.516986	0.736664
4192908	0.00383906	0.0167857	0.0332408	0.0526674	0.000381399	0.0018589	0.00404005	0.00714049	0.0712028	0.226106	0.391011	0.560586
4302030	0.00929125	0.0402494	0.0787659	0.123049	0.00133983	0.00651805	0.0141272	0.0248716	0.207237	0.638294	1	1
5121966	0.0046943	0.0204953	0.0405112	0.0640437	0.0007045	0.0034315	0.00745099	0.0131517	0.102836	0.324254	0.556449	0.79136
3766398	0.00182788	0.00801953	0.0159511	0.0254066	0.000305123	0.00148735	0.00323326	0.00571634	0.108987	0.343177	0.588046	0.83499
5702372	0.00834055	0.0361895	0.0709671	0.111137	0.000528562	0.00257541	0.00559494	0.00988271	0.0713004	0.226411	0.39153	0.561315
3264189	0.00294805	0.0129094	0.0256144	0.0406786	0.000339859	0.00165657	0.00360075	0.00636513	0.155536	0.484661	0.821189	1
4027315	0.00266941	0.0116948	0.0232186	0.0369006	0.000395511	0.00192762	0.00418925	0.00740377	0.0990625	0.31262	0.536976	0.764398
4633505	0.00138946	0.00610059	0.0121459	0.0193681	0.000245764	0.00119814	0.002605	0.0046067	0.0900128	0.284637	0.489986	0.699115
5391186	0.00873916	0.0378934	0.0742441	0.116149	0.000456407	0.00222415	0.00483284	0.00853908	0.0811925	0.257253	0.443796	0.634638
1165668	0.00467271	0.0204018	0.0403283	0.0637582	0.000421235	0.00205289	0.00446117	0.00788351	0.103787	0.327184	0.561348	0.798134
1692119	0.0114896	0.0495866	0.0965772	0.150027	0.000593228	0.00289014	0.0062775	0.0110854	0.140335	0.438788	0.746197	1
3979087	0.00254281	0.0111426	0.0221284	0.0351796	0.000273851	0.00133499	0.00290232	0.00513189	0.0814298	0.257991	0.445044	0.636384
4255012	0.00921902	0.0399414	0.0781754	0.122149	0.000586272	0.00285629	0.0062041	0.0109561	0.0860396	0.272315	0.469227	0.670175
5627490	0.00695015	0.0302281	0.0594562	0.0934451	0.000346815	0.00169045	0.00367432	0.00649501	0.0842217	0.26667	0.459703	0.656876
2961955	0.00660351	0.0287374	0.0565668	0.0889837	0.00024736	0.00120592	0.0026219	0.00463655	0.0463865	0.14812	0.257702	0.371829
2762116	0.00726583	0.031584	0.0620807	0.0974903	0.000393541	0.00191803	0.00416843	0.00736702	0.105012	0.330954	0.567647	0.806839
3802627	0.00850768	0.0369042	0.0723424	0.113242	0.000355638	0.00173343	0.00376764	0.00665973	0.10015	0.315974	0.542593	0.772181
2161245	0.00774997	0.0336609	0.0660932	0.103662	0.000269145	0.00131207	0.00285252	0.00504393	0.0918266	0.290255	0.499436	0.71227
4617686	0.0106807	0.0461591	0.0900591	0.140191	0.000589068	0.00286989	0.0062336	0.0110081	0.119576	0.375626	0.641999	0.909162
1632161	0.00932845	0.040408	0.0790698	0.123512	0.000460175	0.0022425	0.00487265	0.00860929	0.135315	0.423569	0.72119	1
3709229	0.00571774	0.0249202	0.0491477	0.0774906	0.000333426	0.00162523	0.00353269	0.006245	0.0759684	0.240982	0.416255	0.596049
1033755	0.00610159	0.0265758	0.0523691	0.0824876	0.000450529	0.00219553	0.00477074	0.00842955	0.1926	0.595171	0.999481	1
2237262	0.0038432	0.0168037	0.0332761	0.0527227	0.000400681	0.0019528	0.0042439	0.00750019	0.107779	0.339463	0.581852	0.826449
2527452	0.00795461	0.0345376	0.0677846	0.106258	0.000408485	0.00199081	0.0043264	0.00764576	0.0996075	0.314301	0.539792	0.768301
3689601	0.0101727	0.0440019	0.0859448	0.13396	0.000837747	0.00407947	0.00885457	0.0156207	0.0811414	0.257094	0.443527	0.634262
4161495	0.00537378	0.0234348	0.0462528	0.0729915	0.00046742	0.00227777	0.0049492	0.00874427	0.140697	0.439885	0.747997	1
4696296	0.00531334	0.0231736	0.0457433	0.0721988	0.000256458	0.00125025	0.00271822	0.0048067	0.0317651	0.101763	0.177682	0.257342
3294586	0.00613609	0.0267245	0.0526582	0.0829355	0.000303619	0.00148003	0.00321735	0.00568823	0.0889002	0.281189	0.484181	0.691028
3200846	0.0100361	0.0434209	0.0848351	0.132277	0.000496058	0.00241719	0.0052517	0.00927765	0.0895495	0.283202	0.487569	0.69575
3338848	0.00212525	0.00931945	0.0185246	0.0294827	0.000277138	0.00135101	0.00293711	0.00519334	0.0591483	0.188333	0.326648	0.469761
3473232	0.00398607	0.0174241	0.034494	0.054632	0.000281893	0.00137418	0.00298744	0.00528223	0.0992668	0.31325	0.538032	0.765861
3807660	0.00691099	0.0300597	0.0591301	0.092942	0.000408624	0.00199148	0.00432787	0.00764834	0.195077	0.602491	1	1
2454290	0.00491232	0.0214392	0.0423567	0.0669234	0.000804141	0.00391608	0.00850075	0.0149986	0.228292	0.699815	1	1
2489388	0.00512887	0.0223761	0.0441868	0.0697756	0.00036088	0.00175896	0.00382307	0.00675756	0.0814298	0.257991	0.445044	0.636384
3330653	0.00422846	0.0184761	0.0365571	0.057863	0.000302809	0.00147608	0.00320877	0.00567309	0.120859	0.379548	0.648501	0.918072
5192480	0.00673811	0.0293164	0.0576897	0.0907185	0.000407932	0.00198811	0.00432055	0.00763543	0.0869632	0.275181	0.474059	0.676917
1056242	0.0050689	0.0221167	0.0436803	0.0689865	0.000308549	0.00150404	0.00326951	0.00578034	0.0499715	0.15944	0.277154	0.399526
1389849	0.00234212	0.0102667	0.0203978	0.0324454	0.000282728	0.00137825	0.00299628	0.00529784	0.0903164	0.285578	0.491569	0.70132
2233532	0.00455854	0.0199072	0.0393604	0.0622464	0.000244888	0.00119387	0.00259573	0.00459032	0.0806406	0.255536	0.440893	0.630575
2664527	0.00171385	0.0075207	0.0149626	0.0238394	0.000279109	0.00136061	0.00295797	0.00523018	0.0258594	0.0829527	0.145048	0.210399
3637112	0.0102426	0.0442988	0.0865116	0.13482	0.000717283	0.00349368	0.00758572	0.0133889	0.118354	0.37189	0.635801	0.900663
4718598	0.00436785	0.0190806	0.0377417	0.0597163	0.000514636	0.00250763	0.0054479	0.00962352	0.148007	0.461981	0.784184	1
3076597	0.00212693	0.00932681	0.0185392	0.0295057	0.000215997	0.00105308	0.00228982	0.00404981	0.0480822	0.153477	0.266911	0.384947
3292431	0.00616572	0.0268522	0.0529064	0.08332	0.000479724	0.00233767	0.00507917	0.00897346	0.123052	0.386243	0.659591	0.933254
4554360	0.00344024	0.0150521	0.0298338	0.0473185	0.000375112	0.00182828	0.00397357	0.00702318	0.0872639	0.276115	0.475632	0.679111
2501386	0.00343887	0.0150462	0.0298221	0.0473	0.000444855	0.00216791	0.00471078	0.00832381	0.0927372	0.293074	0.504175	0.718861
3395529	0.00379976	0.016615	0.0329055	0.0521415	0.000254063	0.00123858	0.00269287	0.00476192	0.166186	0.516609	0.873079	1
4631069	0.00765572	0.0332568	0.0653132	0.102463	0.000707671	0.00344693	0.00748442	0.0132106	0.140208	0.438404	0.745566	1
5165165	0.0103426	0.0447238	0.0873227	0.136049	0.00049479	0.00241102	0.00523831	0.00925405	0.121833	0.382523	0.65343	0.924821
5967930	0.00222626	0.00976074	0.0193975	0.0308637	0.000342395	0.00166892	0.00362757	0.00641249	0.0728744	0.231328	0.399879	0.573054
1364461	0.00518693	0.0226271	0.044677	0.070539	0.000391959	0.00191032	0.0041517	0.0073375	0.11833	0.371817	0.63568	0.900497
5188380	0.00204153	0.00895361	0.0178007	0.0283367	0.000302569	0.00147491	0.00320624	0.00566862	0.0828918	0.262537	0.452725	0.647126
2770275	0.00464117	0.0202651	0.0400609	0.0633407	0.000454894	0.00221678	0.00481686	0.00851089	0.0935005	0.295435	0.508144	0.724379
3441597	0.00378297	0.016542	0.0327623	0.0519167	0.000495732	0.0024156	0.00524826	0.00927159	0.155397	0.484243	0.82051	1
4026221	0.00729109	0.0316925	0.0622904	0.0978133	0.000481523	0.00234643	0.00509818	0.00900698	0.134918	0.422363	0.719206	1
4030600	0.00988076	0.0427603	0.0835725	0.13036	0.00236975	0.0115054	0.0248636	0.0435909	0.468253	1	1	1
5202858	0.00344546	0.0150749	0.0298785	0.0473887	0.00040671	0.00198216	0.00430764	0.00761265	0.19462	0.60114	1	1
5406511	0.00596306	0.0259785	0.0512076	0.0806871	0.000444001	0.00216374	0.00470175	0.00830788	0.0515283	0.16435	0.285581	0.411508
2474997	0.00304838	0.0133465	0.0264758	0.0420356	0.000247377	0.001206	0.00262208	0.00463686	0.057654	0.183637	0.318618	0.458389
5280281	0.00807301	0.0350446	0.0687619	0.107758	0.000689874	0.00336036	0.00729682	0.0128804	0.112155	0.352901	0.604243	0.857301
1378194	0.0117574	0.0507193	0.0987261	0.15326	0.000555836	0.00270817	0.00588288	0.0103902	0.17861	0.553681	0.932936	1
2293602	0.0134172	0.0577162	0.111944	0.173047	0.000812923	0.00395878	0.00859322	0.0151612	0.234811	0.71874	1	1
1051698	0.00359262	0.0157148	0.0311368	0.0493655	0.000325958	0.00158885	0.0034537	0.00610553	0.0747422	0.237158	0.409771	0.586949
1641517	0.00521321	0.0227407	0.0448987	0.0708842	0.000266031	0.00129689	0.00281955	0.00498569	0.0913157	0.288673	0.496776	0.708568
1979838	0.0088672	0.0384402	0.0752946	0.117754	0.000304835	0.00148595	0.00323022	0.00571095	0.0707141	0.224578	0.388416	0.556936
1958800	0.00297969	0.0130473	0.0258862	0.0411068	0.000358089	0.00174536	0.00379355	0.00670547	0.053471	0.170472	0.296079	0.426421
3231043	0.00186223	0.00816975	0.0162487	0.0258783	0.000179948	0.00087739	0.00190799	0.003375	0.0609764	0.194075	0.336456	0.483639
3465254	0.00301772	0.013213	0.0262127	0.0416211	0.000313528	0.0015283	0.0033222	0.00587337	0.0712028	0.226106	0.391011	0.560586
4270411	0.00186262	0.00817146	0.0162521	0.0258836	0.00021218	0.00103448	0.00224939	0.00397839	0.0435267	0.139077	0.242138	0.34963
5794443	0.00139564	0.00612766	0.0121996	0.0194534	0.000251898	0.00122803	0.00266995	0.00472143	0.0457993	0.146264	0.25451	0.367279
2476265	0.00530756	0.0231486	0.0456946	0.072123	0.00037647	0.00183489	0.00398793	0.00704852	0.09257	0.292556	0.503305	0.717651
2614801	0.00676326	0.0294246	0.0578993	0.0910422	0.000352	0.0017157	0.00372916	0.0065918	0.067112	0.213311	0.369252	0.529946
1176822	0.0041897	0.0183079	0.0362275	0.057347	0.00119619	0.00582089	0.0126214	0.0222335	0.144103	0.450187	0.764886	1
1628534	0.00374822	0.0163911	0.0324657	0.0514515	0.00039142	0.0019077	0.004146	0.00732745	0.0600448	0.19115	0.33146	0.476572
1929431	0.00903938	0.0391751	0.0767054	0.119907	0.000620299	0.00302186	0.00656311	0.0115885	0.266447	0.809767	1	1
3573400	0.00510673	0.0222803	0.0439998	0.0694843	0.00034085	0.0016614	0.00361123	0.00638364	0.109631	0.345153	0.59134	0.839531
3911328	0.00139205	0.00611191	0.0121684	0.0194038	0.000247603	0.0012071	0.00262448	0.0046411	0.0615127	0.195758	0.33933	0.487703
4698145	0.0051786	0.0225911	0.0446066	0.0704294	0.000388373	0.00189286	0.00411378	0.00727061	0.0570795	0.18183	0.315527	0.45401
1084006	0.00737518	0.0320534	0.0629883	0.0988876	0.000824721	0.00401614	0.00871745	0.0153796	0.0497319	0.158684	0.275856	0.397679
4188745	0.00555664	0.0242247	0.0477928	0.0753859	0.000191066	0.000931579	0.00202576	0.00358317	0.0408791	0.130695	0.227691	0.328994
5344316	0.00700322	0.0304561	0.0598978	0.0941263	0.000354548	0.00172812	0.00375611	0.00663938	0.0779842	0.247265	0.426898	0.610975
5901343	0.00164911	0.00723738	0.014401	0.0229484	0.000258673	0.00126104	0.00274166	0.00484812	0.0970239	0.306326	0.526426	0.749768
4109540	0.0119859	0.0516851	0.100556	0.156011	0.000757337	0.00368848	0.00800778	0.0141315	0.114363	0.359671	0.615506	0.872794
1446121	0.00832916	0.0361408	0.0708734	0.110993	0.000784194	0.00381909	0.00829068	0.0146291	0.141284	0.441661	0.75091	1
2668256	0.00742719	0.0322766	0.0634197	0.0995515	0.000584156	0.00284599	0.00618177	0.0109168	0.120884	0.379622	0.648623	0.918239
2327597	0.00221733	0.00972173	0.0193203	0.0307417	0.00112763	0.00548797	0.0119019	0.0209718	0.105948	0.333834	0.572457	0.813483
4625476	0.00515101	0.0224718	0.0443738	0.0700668	0.000306124	0.00149223	0.00324385	0.00573503	0.0572114	0.182245	0.316237	0.455015
4689700	0.00385276	0.0168452	0.0333577	0.0528506	0.000347097	0.00169182	0.0036773	0.00650027	0.0739029	0.234538	0.405328	0.58071
5661131	0.00702573	0.0305528	0.0600851	0.0944151	0.000396337	0.00193164	0.00419798	0.00741917	0.141026	0.440881	0.749631	1
5330707	0.00469943	0.0205175	0.0405546	0.0641116	0.00044823	0.00218434	0.00474645	0.00838671	0.0607246	0.193284	0.335106	0.48173
5980469	0.00661519	0.0287876	0.0566642	0.0891343	0.000251297	0.0012251	0.00266358	0.00471019	0.153267	0.477832	0.810063	1
5058777	0.00410403	0.0179362	0.0354985	0.0562057	0.000450095	0.00219342	0.00476615	0.00842146	0.13803	0.431805	0.734731	1
5924681	0.00397169	0.0173617	0.0343715	0.05444	0.00036943	0.0018006	0.00391349	0.00691714	0.0643484	0.204653	0.354504	0.50914
3842727	0.00582409	0.0253791	0.0500412	0.0788776	0.000631228	0.00307504	0.00667839	0.0117915	0.186693	0.577686	0.971495	1
4362285	0.00443029	0.0193513	0.038272	0.0605455	0.000673067	0.00327859	0.00711962	0.0125684	0.0853132	0.27006	0.465423	0.664865
4531782	0.00315445	0.0138084	0.0273858	0.0434682	0.000366656	0.00178709	0.00388415	0.00686537	0.0699454	0.222176	0.384332	0.551188
3437368	0.00527935	0.0230267	0.0454567	0.0717528	0.000383583	0.00186953	0.00406314	0.00718124	0.0774052	0.245461	0.423843	0.606693
1060958	0.00379466	0.0165928	0.032862	0.0520732	0.000242401	0.00118175	0.00256939	0.00454379	0.0413845	0.132295	0.230451	0.332939
1794692	0.00529012	0.0230732	0.0455475	0.0718941	0.000580552	0.00282845	0.00614373	0.0108498	0.11283	0.354971	0.607688	0.862042
2275603	0.00469417	0.0204947	0.0405101	0.064042	0.000322253	0.0015708	0.0034145	0.00603633	0.0702087	0.222999	0.385732	0.553158
3131602	0.00672999	0.0292815	0.0576219	0.0906138	0.000348041	0.00169642	0.00368729	0.0065179	0.118008	0.37083	0.634043	0.89825
5303319	0.00617926	0.0269105	0.0530197	0.0834956	0.000738717	0.00359793	0.0078116	0.0137863	0.22698	0.695999	1	1
2736015	0.00901255	0.0390607	0.0764857	0.119572	0.000409185	0.00199421	0.0043338	0.0076588	0.120551	0.378607	0.646941	0.915934
2796124	0.00332168	0.0145363	0.0288189	0.045723	0.000201893	0.000984344	0.00214043	0.00378583	0.0399449	0.127735	0.222585	0.321694
3597253	0.0135648	0.0583364	0.113111	0.174785	0.000737884	0.00359388	0.00780282	0.0137709	0.215698	0.66309	1	1
1128787	0.00328657	0.0143835	0.0285182	0.04525	0.000363434	0.0017714	0.00385008	0.00680523	0.0585936	0.18659	0.323668	0.465542
1334395	0.00348432	0.0152439	0.0302109	0.0479111	0.000328474	0.00160111	0.00348031	0.00615252	0.0552971	0.176222	0.305929	0.440401
2672345	0.00665054	0.0289397	0.0569592	0.0895901	0.000378365	0.00184412	0.00400797	0.00708388	0.137533	0.430297	0.732253	1
4262567	0.00251114	0.0110044	0.0218554	0.0347485	0.000178078	0.000868271	0.00188817	0.00333997	0.0814203	0.257962	0.444993	0.636313
6000091	0.00315397	0.0138063	0.0273817	0.0434618	0.00033853	0.00165009	0.00358669	0.00634031	0.0970476	0.3064	0.526548	0.749938
1263632	0.00841323	0.0365004	0.0715654	0.112053	0.000312054	0.00152112	0.0033066	0.00584582	0.124852	0.391735	0.668677	0.94568
2670291	0.00171288	0.00751643	0.0149542	0.0238259	0.000205858	0.00100367	0.00218244	0.00386006	0.0475537	0.151808	0.264043	0.380863
4493291	0.00816133	0.0354227	0.0694904	0.108875	0.0005079	0.00247484	0.00537677	0.00949815	0.0572396	0.182334	0.316389	0.455231
4638029	0.0104873	0.0453381	0.0884944	0.137823	0.000696306	0.00339164	0.00736462	0.0129997	0.137419	0.42995	0.731683	1
1363366	0.00582108	0.0253661	0.0500159	0.0788384	0.000453915	0.00221202	0.00480652	0.00849265	0.0986316	0.31129	0.534747	0.761309
1713409	0.0188251	0.0802366	0.153824	0.234574	0.00253533	0.0123054	0.0265798	0.0465685	0.249847	0.762173	1	1
3935606	0.00253271	0.0110985	0.0220412	0.0350421	0.000394409	0.00192226	0.0041776	0.0073832	0.113341	0.356537	0.610294	0.865627
4916887	0.00687289	0.029896	0.0588129	0.0924525	0.000421172	0.00205259	0.0044605	0.00788233	0.094464	0.298415	0.513149	0.731335
5886926	0.00304816	0.0133456	0.026474	0.0420327	0.000240306	0.00117154	0.00254721	0.00450461	0.0462006	0.147533	0.256691	0.370388
1800774	0.00146094	0.00641364	0.0127672	0.020355	0.000190914	0.000930836	0.00202415	0.00358031	0.0691944	0.219827	0.380339	0.545566
1394269	0.00659428	0.0286976	0.0564897	0.0888645	0.000897526	0.00437006	0.00948369	0.0167265	0.0964612	0.304588	0.52351	0.745722
3822817	0.00688495	0.0299478	0.0589133	0.0926075	0.000380659	0.00185529	0.00403222	0.00712668	0.0773266	0.245216	0.423428	0.60611
1643005	0.00840258	0.0364548	0.0714778	0.111919	0.000403511	0.00196658	0.00427382	0.00755297	0.102432	0.323011	0.554371	0.788484
3220300	0.00636542	0.0277125	0.0545776	0.0859076	0.000731565	0.00356314	0.00773623	0.0136537	0.18523	0.573348	0.964539	1
3542583	0.00389925	0.0170471	0.0337541	0.0534722	0.000282284	0.00137608	0.00299158	0.00528953	0.132069	0.41371	0.704957	0.995178
1524807	0.0106256	0.0459256	0.0896142	0.139518	0.000913215	0.00444632	0.00964874	0.0170165	0.245918	0.750854	1	1
4527397	0.00695195	0.0302358	0.0594711	0.0934681	0.000499322	0.00243308	0.00528618	0.00933843	0.127269	0.399103	0.680856	0.962318
4837757	0.00528635	0.0230569	0.0455157	0.0718446	0.000484351	0.0023602	0.00512805	0.00905965	0.120447	0.378289	0.646414	0.915212
5290312	0.00738326	0.0320881	0.0630553	0.0989908	0.00043989	0.00214373	0.00465832	0.00823127	0.0871584	0.275787	0.47508	0.678341
3812631	0.00661979	0.0288074	0.0567026	0.0891936	0.000437795	0.00213353	0.00463618	0.00819222	0.0853312	0.270116	0.465518	0.664997
5624170	0.00841656	0.0365146	0.0715928	0.112095	0.000518577	0.00252681	0.00548952	0.00969689	0.123085	0.386343	0.659756	0.93348
5498074	0.0110049	0.0475343	0.0926771	0.144147	0.000443755	0.00216255	0.00469916	0.0083033	0.101261	0.3194	0.548329	0.780123
1139476	0.0066149	0.0287864	0.0566618	0.0891306	0.000638968	0.0031127	0.00676003	0.0119353	0.198009	0.611141	1	1
3240485	0.00292912	0.012827	0.0254519	0.0404225	0.000254554	0.00124097	0.00269806	0.0047711	0.0770477	0.244347	0.421956	0.604046
3254784	0.00525627	0.0229269	0.045262	0.0714498	0.000430948	0.00210019	0.00456382	0.00806459	0.0647227	0.205826	0.356503	0.511963
4527517	0.00795757	0.0345503	0.067809	0.106296	0.000520667	0.00253699	0.00551159	0.00973579	0.141783	0.443173	0.75339	1
5478582	0.00374102	0.0163598	0.0324042	0.051355	0.00056747	0.00276479	0.00600568	0.0106065	0.123042	0.386213	0.659541	0.933186
2166623	0.00763659	0.0331748	0.0651549	0.10222	0.000560883	0.00273273	0.00593615	0.010484	0.24015	0.734196	1	1
5870236	0.00217555	0.0095392	0.0189593	0.0301706	0.000213656	0.00104168	0.00226502	0.00400601	0.0789406	0.250244	0.431941	0.61804
1062339	0.00802754	0.03485	0.0683868	0.107182	0.000421404	0.00205372	0.00446295	0.00788665	0.0848621	0.268659	0.46306	0.661565
1417059	0.00342908	0.0150036	0.0297383	0.0471684	0.000426718	0.00207959	0.00451912	0.00798573	0.155565	0.484748	0.821332	1
1456465	0.0043987	0.0192144	0.0380038	0.0601261	0.000420043	0.00204709	0.00444856	0.00786127	0.0916216	0.28962	0.498369	0.710785
1596498	0.00340255	0.0148882	0.0295112	0.0468115	0.000350399	0.00170791	0.00371223	0.00656193	0.109075	0.343445	0.588492	0.835606
2147315	0.007905	0.0343251	0.0673748	0.10563	0.00111972	0.00544956	0.0118188	0.0208262	0.130345	0.408466	0.696311	0.9834
2758159	0.00689271	0.0299811	0.0589779	0.0927072	0.000414306	0.00201915	0.00438793	0.0077543	0.111831	0.351907	0.60259	0.855026
3090217	0.00397411	0.0173722	0.0343921	0.0544723	0.000245473	0.00119672	0.00260192	0.00460126	0.0376907	0.120587	0.210245	0.304037
5754085	0.00357267	0.015628	0.0309662	0.0490976	0.000204508	0.000997092	0.00216814	0.00383479	0.079114	0.250784	0.432855	0.619321
1504895	0.00979354	0.0423891	0.0828627	0.129282	0.000642577	0.00313026	0.0067981	0.0120023	0.133701	0.418669	0.713125	1
3262268	0.0101012	0.0436978	0.0853641	0.13308	0.000353249	0.00172179	0.00374236	0.00661511	0.0840299	0.266074	0.458697	0.655472
2197053	0.00417787	0.0182566	0.0361268	0.0571894	0.000273423	0.00133291	0.00289779	0.00512389	0.0385234	0.123228	0.214806	0.310566
4436426	0.00189786	0.00832556	0.0165573	0.0263673	0.000317874	0.00154947	0.00336817	0.00595454	0.0741567	0.235331	0.406672	0.582598
3976158	0.00299712	0.0131232	0.0260358	0.0413425	0.000273735	0.00133443	0.0029011	0.00512973	0.0503374	0.160594	0.279136	0.402345
5350583	0.00395431	0.0172862	0.0342234	0.0542078	0.000417231	0.00203339	0.00441884	0.00780883	0.115638	0.363577	0.621999	0.881716
5874517	0.00613922	0.026738	0.0526844	0.0829762	0.000580839	0.00282985	0.00614676	0.0108551	0.0747027	0.237034	0.409561	0.586655
5907973	0.00473697	0.0206801	0.0408727	0.064608	0.000462697	0.00225478	0.0048993	0.00865628	0.0739874	0.234802	0.405776	0.581339
1383146	0.00595178	0.0259299	0.051113	0.0805404	0.000304332	0.0014835	0.0032249	0.00570156	0.0648406	0.206196	0.357133	0.512851
3023052	0.00683727	0.0297428	0.0585161	0.0919944	0.000406014	0.00197877	0.00430027	0.00759966	0.124722	0.391339	0.668022	0.944785
4840386	0.00476342	0.0207946	0.0410966	0.0649576	0.000304026	0.00148201	0.00322166	0.00569584	0.0508277	0.162141	0.28179	0.406119
5136643	0.00892451	0.0386849	0.0757644	0.118471	0.00107525	0.00523358	0.0113519	0.020007	0.321483	0.964927	1	1
5518933	0.00660705	0.0287526	0.0565963	0.0890293	0.000478764	0.002333	0.00506904	0.0089556	0.10007	0.31573	0.542184	0.771614
1684204	0.00849577	0.0368533	0.0722444	0.113092	0.000297513	0.00145028	0.00315274	0.00557415	0.0762705	0.241924	0.417851	0.598289
4340929	0.0032217	0.0141012	0.0279623	0.0443755	0.000288408	0.00140592	0.00305638	0.00540398	0.0650818	0.206951	0.358421	0.514669
2197475	0.00625874	0.027253	0.0536851	0.0845261	0.000416148	0.00202812	0.0044074	0.00778866	0.109207	0.343852	0.58917	0.836541
3674528	0.00463028	0.020218	0.0399686	0.0631966	0.00040943	0.00199541	0.00433639	0.00766337	0.107862	0.339719	0.582279	0.827038
3736413	0.00201424	0.00883434	0.0175646	0.0279629	0.000223733	0.00109078	0.00237174	0.00419457	0.0601413	0.191453	0.331978	0.477304
3786027	0.00793688	0.0344617	0.0676381	0.106034	0.000416127	0.00202802	0.00440717	0.00778825	0.0922802	0.291659	0.501797	0.715554
4743837	0.00237435	0.0104074	0.0206758	0.0328849	0.00022593	0.00110149	0.002395	0.00423568	0.0550091	0.175316	0.304377	0.438199
4402672	0.00704661	0.0306425	0.0602588	0.0946829	0.000456409	0.00222416	0.00483287	0.00853912	0.154929	0.482836	0.818217	1
1243512	0.00783523	0.0340262	0.0667982	0.104744	0.000634204	0.00308952	0.00670979	0.0118468	0.174215	0.540589	0.911841	1
1355031	0.005461	0.0238116	0.0469876	0.0741343	0.000331869	0.00161764	0.00351622	0.00621592	0.0951531	0.300546	0.516726	0.736304
1645902	0.00708919	0.0308255	0.0606129	0.0952288	0.000684393	0.00333369	0.00723903	0.0127787	0.278416	0.843856	1	1
3250362	0.00182944	0.00802635	0.0159646	0.025428	0.000208007	0.00101414	0.0022052	0.00390028	0.106981	0.33701	0.577758	0.820801
3682952	0.0119687	0.0516123	0.100419	0.155804	0.000608432	0.00296412	0.00643792	0.011368	0.0960932	0.303451	0.521603	0.743074
4030789	0.00303441	0.0132857	0.0263559	0.0418467	0.000390823	0.00190479	0.00413969	0.00731631	0.117993	0.370786	0.63397	0.89815
1381361	0.0130313	0.0560931	0.108886	0.168485	0.00100186	0.00487709	0.0105808	0.0186536	0.070541	0.224038	0.387497	0.555643
2302310	0.00495518	0.0216247	0.0427192	0.0674885	0.000370073	0.00180373	0.00392029	0.00692914	0.0814298	0.257991	0.445044	0.636384
3080518	0.00291392	0.0127607	0.0253213	0.0402166	0.000220241	0.00107376	0.00233476	0.00412922	0.0946902	0.299115	0.514324	0.732967
4411053	0.00379376	0.0165889	0.0328544	0.0520612	0.000288186	0.00140484	0.00305403	0.00539983	0.0607858	0.193476	0.335434	0.482193
5799987	0.00417194	0.0182308	0.0360763	0.0571104	0.000280323	0.00136653	0.00297082	0.00525288	0.0503985	0.160787	0.279467	0.402815
2265288	0.00316191	0.0138409	0.0274498	0.043569	0.000284606	0.0013874	0.00301615	0.00533292	0.0889684	0.2814	0.484537	0.691525
4106175	0.00413824	0.0180846	0.0357897	0.0566616	0.000371939	0.00181282	0.00394002	0.00696396	0.0706377	0.22434	0.388011	0.556365
1279749	0.001273	0.00559035	0.0111329	0.0177582	0.000204787	0.00099845	0.00217109	0.00384001	0.0677071	0.215173	0.372423	0.534415
2607419	0.00846216	0.0367096	0.071968	0.112669	0.000648282	0.00315802	0.00685827	0.0121083	0.0822427	0.260519	0.449316	0.642359
4556181	0.00108128	0.00474995	0.00946325	0.0151025	0.000184429	0.000899229	0.00195545	0.0034589	0.041715	0.133342	0.232256	0.335518
5468659	0.00663923	0.0288911	0.0568649	0.0894444	0.000328938	0.00160337	0.00348523	0.0061612	0.102328	0.322689	0.553832	0.78774
5879498	0.00279432	0.0122395	0.0242933	0.038596	0.000253915	0.00123786	0.00269129	0.00475914	0.0488506	0.155903	0.271079	0.390881
2341867	0.00903527	0.0391576	0.0766717	0.119856	0.00092462	0.00450175	0.00976871	0.0172273	0.271464	0.824079	1	1
5039796	0.00583236	0.0254148	0.0501106	0.0789854	0.000358713	0.0017484	0.00380015	0.00671711	0.0814298	0.257991	0.445044	0.636384
2443770	0.0127277	0.0548143	0.106474	0.164879	0.000430331	0.00209718	0.00455729	0.00805308	0.164603	0.511868	0.865396	1
4914995	0.00415884	0.018174	0.035965	0.0569361	0.000315282	0.00153685	0.00334076	0.00590613	0.0622378	0.198034	0.343214	0.493193
5972775	0.00558181	0.0243333	0.0480046	0.075715	0.000376948	0.00183722	0.00399298	0.00705743	0.146245	0.45666	0.775483	1
1333926	0.0096635	0.0418355	0.0818037	0.127672	0.0004385	0.00213696	0.00464363	0.00820536	0.0942695	0.297814	0.512139	0.729932
3262475	0.00182761	0.00801832	0.0159487	0.0254028	0.000284598	0.00138736	0.00301607	0.00533278	0.0444168	0.141893	0.246987	0.356549
5670270	0.00453921	0.0198234	0.0391963	0.0619901	0.00036629	0.00178531	0.00388029	0.00685855	0.0712028	0.226106	0.391011	0.560586
3083848	0.00624499	0.0271937	0.0535701	0.0843479	0.000275576	0.0013434	0.00292058	0.00516414	0.0380996	0.121884	0.212485	0.307244
3179223	0.00215988	0.00947074	0.0188239	0.0299563	0.000384732	0.00187513	0.00407528	0.00720267	0.0997187	0.314645	0.540367	0.769097
5057912	0.00296615	0.0129883	0.0257699	0.0409235	0.000240998	0.00117492	0.00255454	0.00451756	0.0479973	0.153209	0.26645	0.384292
2167592	0.00835664	0.0362583	0.0710996	0.11134	0.000364741	0.00177777	0.00386391	0.00682964	0.105062	0.331109	0.567906	0.807196
5827622	0.00261382	0.0114524	0.0227399	0.0361452	0.00030232	0.0014737	0.0032036	0.00566396	0.144626	0.451768	0.767475	1
5992203	0.0085368	0.0370287	0.0725818	0.113608	0.000419618	0.00204502	0.00444408	0.00785336	0.122271	0.38386	0.655644	0.927853
1526697	0.00503339	0.0219631	0.0433804	0.0685191	0.000392321	0.00191209	0.00415552	0.00734426	0.116714	0.366872	0.627471	0.889231
1544202	0.00388042	0.0169653	0.0335935	0.0532204	0.000350583	0.0017088	0.00371417	0.00656535	0.111192	0.349946	0.599323	0.850529
1811742	0.00716964	0.031171	0.0612816	0.0962594	0.000458583	0.00223474	0.00485583	0.00857962	0.253554	0.772833	1	1
5209309	0.00394227	0.017234	0.0341208	0.0540471	0.000367713	0.00179224	0.00389533	0.0068851	0.0828918	0.262537	0.452725	0.647126
3010606	0.00509344	0.0222228	0.0438876	0.0693095	0.000332835	0.00162235	0.00352645	0.00623397	0.0891583	0.281989	0.485528	0.692905
3521296	0.00442733	0.0193385	0.0382469	0.0605062	0.000335335	0.00163453	0.00355289	0.00628065	0.0994851	0.313924	0.53916	0.767425
2334315	0.0101136	0.0437505	0.0854648	0.133232	0.000525248	0.00255928	0.00555995	0.00982104	0.113745	0.357777	0.612357	0.868463
1174315	0.00515635	0.0224949	0.0444188	0.0701369	0.000408157	0.0019892	0.00432293	0.00763962	0.0903165	0.285578	0.49157	0.70132
1522420	0.0116328	0.0501926	0.0977271	0.151758	0.000675775	0.00329177	0.00714817	0.0126187	0.186242	0.576349	0.969352	1
3299857	0.00538509	0.0234837	0.0463482	0.0731399	0.00044699	0.0021783	0.00473334	0.00836359	0.185435	0.573954	0.965511	1
3789655	0.00917549	0.0397558	0.0778194	0.121606	0.000489056	0.00238311	0.00517775	0.00914727	0.0611639	0.194664	0.337461	0.485061
5925408	0.0054349	0.0236988	0.0467678	0.0737925	0.000403396	0.00196602	0.0042726	0.00755083	0.123204	0.386708	0.660359	0.934305
2667100	0.00653789	0.028455	0.0560189	0.0881368	0.000404073	0.00196932	0.00427976	0.00756347	0.0806357	0.255521	0.440867	0.630539
5360706	0.00220712	0.00967711	0.0192321	0.0306021	0.000235267	0.00114699	0.00249387	0.00441036	0.0413839	0.132294	0.230448	0.332935
1580961	0.00217581	0.00954033	0.0189616	0.0301741	0.000190889	0.000930717	0.00202389	0.00357985	0.0388111	0.12414	0.216382	0.31282
5546219	0.0123183	0.0530882	0.103212	0.159995	0.000946192	0.00460659	0.00999559	0.0176258	0.285138	0.862915	1	1
3868581	0.00902931	0.0391321	0.0766229	0.119781	0.000518243	0.00252519	0.00548599	0.00969068	0.167827	0.521516	0.881023	1
1056080	0.00227245	0.00996245	0.0197963	0.0314945	0.000408364	0.00199022	0.00432512	0.0076435	0.106739	0.336265	0.576516	0.819086
2717913	0.00337996	0.0147899	0.0293179	0.0465076	0.000288781	0.00140774	0.00306033	0.00541096	0.067915	0.215824	0.37353	0.535975
1198473	0.00481624	0.0210233	0.0415438	0.0656554	0.000291267	0.00141985	0.00308665	0.00545743	0.0647788	0.206002	0.356803	0.512386
5282491	0.00746182	0.0324252	0.0637068	0.0999933	0.000314879	0.00153488	0.00333649	0.0058986	0.0503637	0.160677	0.279278	0.402547
2300459	0.0125349	0.0540016	0.104939	0.162582	0.00063075	0.00307272	0.00667335	0.0117827	0.238454	0.72929	1	1
3816706	0.00961526	0.0416301	0.0814105	0.127074	0.000498946	0.00243125	0.0052822	0.00933143	0.0854499	0.270485	0.466139	0.665865
3906314	0.00585998	0.0255339	0.0503426	0.0793453	0.000315413	0.00153748	0.00334213	0.00590857	0.0612063	0.194797	0.337689	0.485382
5319135	0.0040261	0.0175979	0.034835	0.0551662	0.000300182	0.00146328	0.00318098	0.00562402	0.0982385	0.310077	0.532714	0.75849
2311502	0.00221119	0.00969488	0.0192673	0.0306577	0.0002598	0.00126654	0.0027536	0.0048692	0.04969	0.158552	0.275629	0.397357
4707963	0.00283763	0.0124282	0.0246656	0.0391831	0.000185855	0.00090618	0.00197056	0.0034856	0.0408086	0.130471	0.227305	0.328443
6025115	0.0028533	0.0124966	0.0248004	0.0393956	0.000180464	0.000879904	0.00191345	0.00338466	0.0516035	0.164587	0.285988	0.412086
2402479	0.00695167	0.0302346	0.0594689	0.0934646	0.000375834	0.00183179	0.0039812	0.00703664	0.106133	0.334404	0.573409	0.814797
5461669	0.00389458	0.0170268	0.0337142	0.0534097	0.000313487	0.0015281	0.00332176	0.0058726	0.0683329	0.217132	0.375755	0.539109
2522416	0.00591542	0.0257731	0.0508079	0.0800672	0.000309963	0.00151093	0.00328447	0.00580676	0.1777	0.550971	0.928574	1
3528502	0.00376502	0.0164641	0.0326091	0.0516765	0.000340536	0.00165986	0.0036079	0.00637777	0.131163	0.410954	0.700414	0.98899
5953127	0.00396298	0.0173239	0.0342972	0.0543236	0.000325664	0.00158742	0.00345059	0.00610004	0.0496579	0.158451	0.275455	0.397109
3594543	0.00544948	0.0237618	0.0468906	0.0739835	0.000512711	0.00249826	0.00542757	0.00958769	0.1797	0.556922	0.938152	1
5503816	0.00226577	0.00993328	0.0197387	0.0314033	0.00015626	0.000761925	0.00165701	0.00293133	0.0352951	0.112983	0.197102	0.285208
1012678	0.00653476	0.0284415	0.0559928	0.0880964	0.000353075	0.00172094	0.00374053	0.00661187	0.128524	0.402925	0.687167	0.970931
2750270	0.00360414	0.0157649	0.0312352	0.0495201	0.000362051	0.00176466	0.00383545	0.00677942	0.0967094	0.305355	0.524796	0.747507
4984528	0.00228635	0.0100232	0.0199164	0.0316843	0.000270557	0.00131895	0.00286746	0.00507032	0.0817103	0.258864	0.446518	0.638447
5461658	0.00269185	0.0117927	0.0234117	0.0372054	0.000278558	0.00135793	0.00295215	0.00521989	0.0679526	0.215942	0.37373	0.536257
2952787	0.0039989	0.0174798	0.0346033	0.0548033	0.000397836	0.00193894	0.00421383	0.00744713	0.0661966	0.210444	0.364371	0.523063
4002579	0.00545169	0.0237714	0.0469093	0.0740125	0.000306083	0.00149203	0.00324342	0.00573427	0.0650999	0.207008	0.358518	0.514806
1644697	0.0109171	0.047162	0.0919688	0.143077	0.000879259	0.00428127	0.00929149	0.0163887	0.254259	0.774859	1	1
4083351	0.00986109	0.0426766	0.0834125	0.130117	0.000540452	0.00263329	0.00572048	0.010104	0.209076	0.643693	1	1
3188660	0.00701591	0.0305106	0.0600034	0.0942891	0.00032693	0.00159359	0.00346398	0.00612368	0.0843141	0.266957	0.460187	0.657553
2123924	0.00579999	0.0252751	0.0498388	0.0785635	0.000429642	0.00209383	0.00455002	0.00804024	0.128337	0.402356	0.686228	0.969649
2342657	0.00732826	0.0318521	0.062599	0.0982883	0.00041375	0.00201644	0.00438205	0.00774394	0.110178	0.346832	0.594137	0.843385
3187847	0.00375614	0.0164255	0.0325333	0.0515575	0.000387328	0.00188777	0.00410273	0.0072511	0.201588	0.621688	1	1
4405232	0.00700898	0.0304809	0.0599457	0.0942002	0.000438575	0.00213733	0.00464442	0.00820675	0.0737066	0.233926	0.404288	0.57925
1935866	0.00860736	0.0373303	0.0731617	0.114495	0.000790654	0.0038505	0.00835872	0.0147488	0.0439841	0.140524	0.24463	0.353186
3242155	0.00762214	0.0331128	0.0650352	0.102036	0.000406971	0.00198343	0.0043104	0.00761752	0.0864265	0.273516	0.471252	0.673
5191973	0.00665175	0.0289449	0.0569694	0.0896058	0.000482689	0.00235211	0.00511049	0.00902869	0.0716213	0.227414	0.393233	0.563711
5329349	0.0024695	0.0108227	0.0214965	0.0341816	0.000257346	0.00125458	0.00272762	0.0048233	0.0307907	0.0986628	0.17231	0.249625
1264455	0.00640236	0.0278716	0.0548865	0.0863855	0.000479251	0.00233537	0.00507418	0.00896467	0.082324	0.260772	0.449743	0.642956
3254476	0.0100225	0.0433631	0.0847248	0.132109	0.000736858	0.00358889	0.00779201	0.0137519	0.0895239	0.283122	0.487436	0.695563
3901154	0.00836948	0.0363133	0.0712053	0.111502	0.00038536	0.00187818	0.00408192	0.00721438	0.0750722	0.238187	0.411517	0.5894
5812009	0.00387391	0.0169371	0.033538	0.0531335	0.000236979	0.00115533	0.00251199	0.00444238	0.0649937	0.206675	0.357951	0.514006
2368862	0.00899572	0.0389888	0.0763479	0.119362	0.000491886	0.00239688	0.00520764	0.00919996	0.143113	0.447195	0.759983	1
4422604	0.00226926	0.00994851	0.0197688	0.0314509	0.000177581	0.00086585	0.0018829	0.00333066	0.0375722	0.120211	0.209596	0.303107
2053688	0.0104417	0.0451446	0.0881254	0.137264	0.000658001	0.0032053	0.00696076	0.0122888	0.124598	0.39096	0.667395	0.943928
5807059	0.0105377	0.0455521	0.0889023	0.138441	0.00152606	0.00742136	0.0160765	0.0282819	0.202491	0.624343	1	1
1786298	0.00631416	0.0274917	0.0541488	0.085244	0.000432948	0.00210993	0.00458495	0.00810186	0.0814298	0.257991	0.445044	0.636384
1185415	0.00452806	0.0197751	0.0391018	0.0618424	0.000333601	0.00162608	0.00353455	0.00624827	0.0767135	0.243305	0.420191	0.601572
2401334	0.00727149	0.0316084	0.0621277	0.0975627	0.00045608	0.00222256	0.00482939	0.008533	0.0350779	0.112293	0.195909	0.283498
5899799	0.0116478	0.0502558	0.0978471	0.151938	0.000463876	0.00226052	0.00491176	0.00867826	0.116611	0.366557	0.626948	0.888513
5411106	0.00654	0.0284641	0.0560366	0.0881641	0.000421199	0.00205272	0.00446078	0.00788282	0.102271	0.322514	0.553539	0.787334
2217025	0.00361984	0.0158331	0.0313693	0.0497306	0.000394672	0.00192354	0.00418038	0.00738811	0.0735274	0.233366	0.403339	0.577916
3180231	0.00176753	0.00775553	0.015428	0.0245774	0.00027538	0.00134245	0.00291851	0.00516048	0.0609801	0.194086	0.336476	0.483667
5744574	0.00741945	0.0322434	0.0633555	0.0994528	0.000553338	0.00269601	0.00585651	0.0103437	0.102976	0.324686	0.557171	0.792358
1629423	0.00913402	0.0395789	0.0774801	0.121089	0.000821914	0.0040025	0.00868789	0.0153277	0.262454	0.798352	1	1
4984616	0.0069175	0.0300877	0.0591843	0.0930257	0.000307641	0.00149962	0.0032599	0.00576337	0.0569256	0.181346	0.314699	0.452836
4406648	0.00817727	0.0354909	0.0696219	0.109076	0.000499585	0.00243436	0.00528895	0.00934332	0.12872	0.403521	0.688151	0.972273
1481600	0.0059671	0.025996	0.0512415	0.0807397	0.000299538	0.00146015	0.00317417	0.00561199	0.070529	0.224	0.387433	0.555552
4549951	0.0072309	0.0314341	0.0617906	0.0970435	0.000349744	0.00170472	0.0037053	0.00654969	0.0912657	0.288518	0.496516	0.708206
4571805	0.0022645	0.00992773	0.0197277	0.0313859	0.000323227	0.00157555	0.00342481	0.00605453	0.091612	0.289591	0.498319	0.710716
3388184	0.00173351	0.0076067	0.0151331	0.0241097	0.000223105	0.00108772	0.00236509	0.00418282	0.104208	0.32848	0.563515	0.801128
1451795	0.00683741	0.0297434	0.0585173	0.0919963	0.000302012	0.0014722	0.00320034	0.0056582	0.0634629	0.201877	0.34977	0.502456
1669569	0.00559269	0.0243804	0.0480962	0.0758574	0.000434257	0.0021163	0.00459878	0.00812626	0.0906074	0.286479	0.493086	0.703432
3326592	0.00972277	0.0420879	0.0822865	0.128406	0.000534359	0.00260363	0.00565615	0.00999059	0.195869	0.604828	1	1
4890233	0.00405314	0.0177153	0.0350653	0.0555271	0.000212672	0.00103688	0.0022546	0.00398759	0.0821057	0.260093	0.448596	0.641353
3337068	0.00257417	0.0112794	0.0223985	0.0356062	0.000223934	0.00109176	0.00237387	0.00419833	0.0387421	0.123921	0.216003	0.312279
3363883	0.00557113	0.0242872	0.0479147	0.0755754	0.000388322	0.00189261	0.00411324	0.00726965	0.0712028	0.226106	0.391011	0.560586
4917344	0.00671928	0.0292354	0.0575326	0.0904759	0.000384183	0.00187245	0.00406948	0.00719243	0.0959429	0.302987	0.520823	0.741992
1172939	0.00530677	0.0231452	0.0456879	0.0721126	0.000306919	0.0014961	0.00325227	0.00574989	0.113334	0.356517	0.610261	0.865582
1485821	0.00703034	0.0305726	0.0601235	0.0944742	0.000431894	0.0021048	0.00457382	0.00808222	0.167718	0.52119	0.880496	1
2340235	0.00401708	0.0175587	0.0347581	0.0550459	0.000237005	0.00115546	0.00251226	0.00444286	0.0525917	0.167702	0.29133	0.419677
5143542	0.00984873	0.042624	0.0833119	0.129964	0.000640544	0.00312037	0.00677666	0.0119646	0.140812	0.440233	0.748567	1
5494995	0.00692095	0.0301026	0.0592131	0.0930701	0.000534317	0.00260343	0.00565571	0.00998982	0.109082	0.343468	0.58853	0.835658
2294495	0.0021912	0.00960757	0.0190946	0.0303845	0.000228324	0.00111315	0.00242035	0.00428046	0.0584155	0.18603	0.322711	0.464187
1388711	0.0027213	0.0119211	0.0236651	0.0376052	0.000241237	0.00117608	0.00255708	0.00452204	0.0551295	0.175695	0.305026	0.43912
1567824	0.0033056	0.0144664	0.0286812	0.0455064	0.000343061	0.00167216	0.00363461	0.00642491	0.104018	0.327894	0.562534	0.799773
2957326	0.00546876	0.0238451	0.047053	0.074236	0.000386442	0.00188346	0.00409337	0.00723458	0.0891113	0.281843	0.485282	0.692563
3549406	0.00357121	0.0156217	0.0309538	0.0490781	0.000300294	0.00146383	0.00318217	0.00562611	0.0557156	0.17754	0.308185	0.4436
5044008	0.00575214	0.0250686	0.0494367	0.0779395	0.000499458	0.00243374	0.00528761	0.00934097	0.103094	0.325049	0.557778	0.793197
1985618	0.00705825	0.0306926	0.0603557	0.0948322	0.000898413	0.00437437	0.00949302	0.0167429	0.226589	0.694861	1	1
2549466	0.0112897	0.0487407	0.0949708	0.147607	0.000496874	0.00242116	0.00526032	0.00929286	0.0972745	0.307101	0.527724	0.751569
3453729	0.00436019	0.0190474	0.0376767	0.0596145	0.000323901	0.00157883	0.00343193	0.00606712	0.0747189	0.237085	0.409648	0.586776
3785407	0.00590354	0.0257218	0.0507082	0.0799125	0.000410023	0.00199829	0.00434265	0.00767442	0.0954415	0.301437	0.518223	0.738382
4407503	0.00566826	0.0247066	0.0487317	0.0768447	0.000388028	0.00189118	0.00411014	0.00726417	0.0712028	0.226106	0.391011	0.560586
4793717	0.0083106	0.0360614	0.0707206	0.110759	0.000497338	0.00242343	0.00526523	0.0093015	0.0844556	0.267397	0.460929	0.65859
5574393	0.012224	0.0526902	0.102459	0.158866	0.000745214	0.00362952	0.00788005	0.0139068	0.128808	0.403791	0.688597	0.972881
1441816	0.00143024	0.00627917	0.0125003	0.0199311	0.000234589	0.00114369	0.00248669	0.00439767	0.0712028	0.226106	0.391011	0.560586
1749229	0.00411531	0.0179851	0.0355945	0.0563559	0.000329915	0.00160813	0.00349556	0.00617944	0.125156	0.392661	0.670209	0.947775
4264716	0.00433713	0.0189474	0.0374808	0.0593082	0.000347938	0.00169592	0.00368619	0.00651597	0.0376908	0.120587	0.210245	0.304037
1435510	0.00570575	0.0248684	0.0490469	0.0773341	0.000419502	0.00204445	0.00444285	0.00785118	0.0776295	0.24616	0.425027	0.608352
3525248	0.0177444	0.07577	0.145598	0.22263	0.00135487	0.00659101	0.0142848	0.0251474	0.398335	1	1	1
3842952	0.00585365	0.0255066	0.0502894	0.0792629	0.000373657	0.00182119	0.00395819	0.00699603	0.0483148	0.154211	0.268173	0.386744
4834297	0.0070527	0.0306687	0.0603094	0.0947609	0.000417146	0.00203298	0.00441795	0.00780726	0.106645	0.335977	0.576036	0.818423
5960758	0.00875878	0.0379772	0.0744052	0.116395	0.000420127	0.0020475	0.00444945	0.00786284	0.108567	0.341885	0.585892	0.832021
5992661	0.00420545	0.0183762	0.0363614	0.0575567	0.000442254	0.00215524	0.0046833	0.00827533	0.117161	0.368238	0.629741	0.892346
3862243	0.00258847	0.0113418	0.0225217	0.0358006	0.000354428	0.00172753	0.00375484	0.00663713	0.0479426	0.153036	0.266153	0.383869
4737318	0.00676056	0.0294129	0.0578768	0.0910074	0.000388652	0.00189422	0.00411673	0.00727581	0.111686	0.351463	0.60185	0.854008
1203992	0.00756203	0.0328551	0.0645374	0.101271	0.00036585	0.00178317	0.00387563	0.00685033	0.0644865	0.205086	0.355241	0.510182
1457910	0.00352439	0.0154181	0.0305535	0.0484493	0.000227917	0.00111117	0.00241604	0.00427285	0.0594021	0.189131	0.328011	0.47169
3101735	0.00801935	0.0348149	0.0683191	0.107079	0.000334237	0.00162918	0.00354128	0.00626016	0.0484118	0.154517	0.268699	0.387493
3378321	0.00735988	0.0319878	0.0628613	0.0986922	0.000588873	0.00286894	0.00623154	0.0110045	0.15811	0.492396	0.833778	1
4301825	0.00896454	0.0388557	0.0760924	0.118972	0.000952397	0.00463674	0.0100608	0.0177404	0.0961078	0.303496	0.521678	0.74318
1397053	0.00524438	0.0228755	0.0451617	0.0712936	0.00044364	0.00216199	0.00469794	0.00830115	0.106064	0.334192	0.573055	0.814308
1369801	0.0087073	0.0377573	0.0739826	0.11575	0.000666494	0.00324662	0.00705031	0.0124464	0.179052	0.554994	0.935051	1
3030776	0.00437776	0.0191236	0.0378259	0.059848	0.000512168	0.00249561	0.00542184	0.00957759	0.116921	0.367505	0.628523	0.890675
4125644	0.0116477	0.0502555	0.0978466	0.151937	0.000422962	0.0020613	0.00447941	0.00791569	0.0800786	0.253787	0.437935	0.626435
5517510	0.0035062	0.015339	0.0303979	0.048205	0.000220197	0.00107355	0.00233429	0.0041284	0.0382928	0.122497	0.213543	0.308759
1990213	0.00205062	0.00899335	0.0178793	0.0284612	0.000208231	0.00101523	0.00220756	0.00390447	0.058328	0.185756	0.322241	0.463521
2055140	0.00552223	0.0240761	0.0475032	0.0749358	0.000907103	0.00441661	0.00958444	0.0169035	0.249497	0.761165	1	1
3770157	0.00114601	0.00503376	0.0100273	0.0159999	0.00022871	0.00111504	0.00242444	0.00428768	0.0848043	0.26848	0.462757	0.661143
4862064	0.0050884	0.022201	0.043845	0.0692432	0.000396667	0.00193325	0.00420147	0.00742533	0.103961	0.327718	0.56224	0.799366
1711172	0.00841095	0.0364906	0.0715467	0.112024	0.000921173	0.004485	0.00973245	0.0171636	0.7681	1	1	1
2215039	0.00369597	0.016164	0.0320196	0.0507514	0.000404634	0.00197205	0.00428569	0.00757392	0.0769987	0.244194	0.421697	0.603684
2402394	0.0112685	0.0486508	0.0947998	0.147349	0.000855808	0.00416727	0.00904469	0.0159549	0.315987	0.949616	1	1
2409119	0.00348306	0.0152384	0.0302001	0.0478941	0.000291939	0.00142313	0.00309376	0.00546999	0.0731394	0.232155	0.401283	0.575028
2666044	0.00799452	0.0347086	0.0681142	0.106764	0.000404824	0.00197297	0.0042877	0.00757746	0.127483	0.399754	0.681931	0.963785
3957041	0.00769235	0.0334138	0.0656164	0.102929	0.000536447	0.0026138	0.0056782	0.0100295	0.0555189	0.17692	0.307124	0.442096
2136908	0.00437597	0.0191158	0.0378108	0.0598243	0.000423237	0.00206264	0.00448232	0.00792082	0.113331	0.356506	0.610243	0.865556
5768461	0.00458624	0.0200272	0.0395952	0.0626133	0.00027338	0.0013327	0.00289734	0.00512309	0.0415213	0.132729	0.231198	0.334007
5838882	0.00312471	0.0136789	0.0271307	0.0430668	0.000250478	0.00122111	0.00265491	0.00469486	0.0634341	0.201786	0.349616	0.502238
1186689	0.0104628	0.0452341	0.088296	0.137523	0.000478678	0.00233258	0.00506812	0.00895398	0.187496	0.580066	0.97531	1
2282537	0.00350936	0.0153528	0.030425	0.0482475	0.000249442	0.00121606	0.00264394	0.00467549	0.0504898	0.161075	0.279961	0.403518
2437305	0.00174535	0.0076585	0.0152358	0.0242725	0.000354259	0.00172671	0.00375305	0.00663398	0.126274	0.396072	0.675847	0.955478
4158777	0.00814661	0.0353597	0.0693691	0.108689	0.000601837	0.00293203	0.00636834	0.0112455	0.193601	0.59813	1	1
4478497	0.00410519	0.0179412	0.0355084	0.0562211	0.000407084	0.00198398	0.00431159	0.00761962	0.0928515	0.293427	0.504769	0.719688
5061340	0.0046608	0.0203502	0.0402273	0.0636006	0.00025894	0.00126234	0.00274449	0.0048531	0.0763616	0.242208	0.418333	0.598965
3595598	0.00484165	0.0211333	0.0417588	0.0659908	0.000242112	0.00118035	0.00256634	0.0045384	0.0604331	0.192369	0.333543	0.479518
4631579	0.0106104	0.0458607	0.0894905	0.139331	0.000564886	0.00275221	0.0059784	0.0105585	0.203583	0.627557	1	1
4704386	0.00648356	0.0282211	0.0555651	0.0874352	0.000452215	0.00220374	0.00478855	0.00846096	0.106241	0.334736	0.573963	0.815562
[truncated: 442,933+ more rows]
