# Supplementary material for: Personalized prediction for multiple chronic diseases by developing the multi-task Cox learning model
Source: PLoS Comput Biol. 2023 Sep 21;19(9):e1011396. doi: 10.1371/journal.pcbi.1011396 (PMC10569718; doi:10.1371/journal.pcbi.1011396)
Supplement: S6 Table — The absolute risk of each subject developing diabetes, stroke, and CHD in the 1-th, 3-th, 5-th, and 7-th year, respectively. (XLSX) [file pcbi.1011396.s006.xlsx]

## Sheet: AR
eid	t1_Diabetes	t3_Diabetes	t5_Diabetes	t7_Diabetes	t1_Stroke	t3_Stroke	t5_Stroke	t7_Stroke	t1_CHD	t3_CHD	t5_CHD	t7_CHD
2025907	0.0859895	0.303371	0.505811	0.692308	0.00564543	0.026251	0.0586623	0.103808	0.0945213	0.321039	0.520774	0.684067
2907262	0.163381	0.51189	0.753005	0.903521	0.00775533	0.0359215	0.0797732	0.139913	0.125092	0.406146	0.628431	0.787917
5538853	0.124107	0.413024	0.64611	0.823964	0.00698148	0.0323834	0.0720806	0.126834	0.150993	0.471814	0.702591	0.850357
1269537	0.0233998	0.0908076	0.169405	0.266839	0.00766847	0.0355248	0.0789127	0.138454	0.0658191	0.233179	0.39613	0.546197
4529614	0.0721137	0.259866	0.443854	0.625118	0.008659	0.0400401	0.0886829	0.154951	0.056359	0.20245	0.34933	0.489911
4308706	0.129615	0.427723	0.663184	0.837935	0.0193963	0.087926	0.188727	0.315581	0.234558	0.647378	0.861967	0.955036
5796466	0.0485442	0.181328	0.323003	0.479164	0.0102973	0.0474715	0.104637	0.18158	0.146849	0.461692	0.69167	0.84166
4161089	0.00567814	0.0226343	0.0436567	0.0719278	0.00262549	0.0122768	0.0276818	0.0496207	0.0206179	0.0780286	0.14302	0.214756
4170342	0.0118671	0.046864	0.0893378	0.144863	0.00726665	0.0336884	0.0749221	0.131675	0.0360192	0.13329	0.237967	0.346686
1864972	0.0221406	0.0860853	0.160973	0.25435	0.00185918	0.00870584	0.0196748	0.0353843	0.035161	0.130277	0.232927	0.339904
4379768	0.062725	0.229292	0.398185	0.57223	0.00734037	0.0340255	0.0756555	0.132923	0.11238	0.371784	0.586525	0.749272
1776005	0.0498101	0.185698	0.330032	0.488176	0.0170241	0.077512	0.167524	0.282806	0.142669	0.451333	0.680301	0.83242
2154684	0.0102762	0.0406793	0.0777811	0.126638	0.00110818	0.00519642	0.01177	0.0212366	0.0111962	0.0429565	0.0800288	0.122483
5634642	0.013785	0.0542802	0.103102	0.166367	0.00397076	0.0185211	0.0415948	0.0741319	0.0280985	0.105187	0.190342	0.281606
2959618	0.03025	0.116178	0.213996	0.331463	0.00973812	0.0449403	0.0992202	0.172582	0.0924108	0.314848	0.512437	0.675416
4434546	0.0198601	0.0774855	0.145511	0.231229	0.00461511	0.021501	0.0481947	0.0856587	0.0508365	0.184094	0.320585	0.454173
3258346	0.0681482	0.247066	0.424948	0.603564	0.00277998	0.0129955	0.0292888	0.0524664	0.0581371	0.208294	0.358358	0.500953
3948149	0.322999	0.791612	0.953013	0.993985	0.00644376	0.029919	0.0667012	0.117635	0.148255	0.465142	0.695414	0.844662
5261438	0.00701892	0.0279223	0.0537192	0.0881995	0.00115813	0.00543014	0.0122976	0.0221837	0.0184374	0.0699979	0.128784	0.194227
5517879	0.0185746	0.0726115	0.136686	0.217906	0.00297848	0.0139183	0.03135	0.0561111	0.0332977	0.123709	0.221885	0.324959
2665116	0.0265627	0.102589	0.190261	0.297362	0.0296347	0.131816	0.274741	0.44143	0.162064	0.49817	0.730151	0.871501
2911721	0.0149334	0.0587003	0.111257	0.179003	0.00132553	0.0062131	0.0140637	0.0253513	0.02929	0.109457	0.197667	0.29176
6011931	0.0258238	0.0998467	0.18543	0.290338	0.00900016	0.0415914	0.0920262	0.160563	0.0985805	0.332832	0.536463	0.700117
2347164	0.0402511	0.152258	0.275344	0.41641	0.00688797	0.0319552	0.0711473	0.125241	0.0607822	0.21693	0.371589	0.516978
5964212	0.072791	0.262035	0.447029	0.628689	0.00692218	0.0321119	0.0714888	0.125824	0.0696007	0.245213	0.414007	0.567063
2552805	0.0130075	0.0512792	0.0975448	0.157711	0.00269428	0.0125968	0.0283976	0.0508888	0.0348166	0.129066	0.230896	0.337165
4143127	0.00730151	0.0290341	0.0558282	0.0915953	0.0025196	0.011784	0.026579	0.0476655	0.0238357	0.0897847	0.163661	0.244179
4662392	0.0495391	0.184764	0.328533	0.486259	0.00449337	0.0209386	0.0469509	0.0834914	0.0583305	0.208928	0.359334	0.502141
4059187	0.71638	0.993695	0.999949	1	0.409432	0.915811	0.996389	0.999963	0.989733	1	1	1
4378248	0.0171711	0.0672678	0.126961	0.203117	0.00854703	0.0395305	0.0875832	0.153101	0.113075	0.3737	0.588917	0.75154
4245522	0.0111082	0.0439175	0.083841	0.136214	0.00289108	0.0135121	0.030443	0.0545081	0.0223235	0.0842739	0.154015	0.23048
3931984	0.0282281	0.108746	0.201057	0.312958	0.00843319	0.0390122	0.0864639	0.151217	0.100184	0.337449	0.542539	0.706252
4354589	0.0382623	0.145173	0.263488	0.400357	0.0101388	0.0467548	0.103105	0.17904	0.0748578	0.261708	0.438097	0.594615
2482612	0.175929	0.540664	0.780599	0.92086	0.0327503	0.144836	0.299223	0.475144	0.272252	0.710407	0.905046	0.974976
5074341	0.0174611	0.0683738	0.128978	0.206194	0.00534355	0.0248611	0.0556062	0.0985259	0.0612348	0.2184	0.373828	0.519671
5077597	0.0171543	0.0672037	0.126844	0.202939	0.00360037	0.016805	0.0377823	0.0674438	0.0486338	0.176686	0.308818	0.439292
5552811	0.0349021	0.133102	0.243074	0.372305	0.00864355	0.0399698	0.0885313	0.154696	0.0897085	0.306858	0.50158	0.664022
3444034	0.0532629	0.19753	0.348882	0.512028	0.00458558	0.0213646	0.0478931	0.0851335	0.0535273	0.193077	0.334725	0.471863
4337723	0.130821	0.430905	0.666826	0.840855	0.0116729	0.0536765	0.117836	0.203323	0.169535	0.515394	0.747474	0.884185
1498031	0.0221378	0.0860747	0.160954	0.254321	0.00654488	0.0303828	0.067715	0.119372	0.0519386	0.187782	0.326408	0.461483
5005096	0.00486901	0.0194327	0.0375391	0.0619788	0.00216293	0.0101225	0.0228558	0.0410515	0.0222375	0.0839596	0.153463	0.229693
5296064	0.0408487	0.154379	0.278874	0.421156	0.00622604	0.0289197	0.064515	0.113884	0.0963189	0.326281	0.527778	0.691269
5492439	0.161861	0.508315	0.749466	0.901198	0.00933375	0.0431064	0.0952847	0.166017	0.130201	0.419554	0.644208	0.801852
2686014	0.0321885	0.12326	0.226229	0.348771	0.00448544	0.0209019	0.0468698	0.0833501	0.0407974	0.149923	0.26551	0.383293
2793173	0.0812323	0.288678	0.485285	0.67064	0.0162868	0.0742564	0.160832	0.27232	0.166272	0.507925	0.740029	0.878792
3824248	0.101356	0.349276	0.567316	0.753628	0.013448	0.0616362	0.134608	0.230572	0.228832	0.636979	0.854131	0.950974
5791552	0.00722592	0.0287368	0.0552645	0.0906881	0.00128181	0.00600865	0.0136027	0.0245249	0.00933863	0.0359263	0.0671479	0.103161
5913579	0.0119579	0.0472163	0.0899941	0.145893	0.00510152	0.0237457	0.0531495	0.0942698	0.0734935	0.257453	0.431929	0.587624
1806684	0.0100748	0.0398942	0.076309	0.124306	0.0100487	0.0463467	0.102232	0.177591	0.0735748	0.257707	0.432298	0.588043
3314555	0.0328962	0.125835	0.230653	0.354985	0.00248101	0.0116043	0.0261768	0.0469519	0.0461892	0.168405	0.295551	0.422343
5182172	0.0188504	0.0736588	0.138586	0.220782	0.00520695	0.0242317	0.0542203	0.0961261	0.0637833	0.226642	0.386313	0.534587
5609470	0.228001	0.646691	0.868473	0.966365	0.00662099	0.0307318	0.0684773	0.120677	0.164296	0.503362	0.73543	0.875416
2155954	0.0201065	0.0784177	0.147194	0.233759	0.00964643	0.0445247	0.0983292	0.171098	0.0707351	0.248795	0.419279	0.573149
1844282	0.0127575	0.0503125	0.095751	0.154909	0.00117001	0.00548571	0.012423	0.0224087	0.0191932	0.0727876	0.133742	0.201398
2331247	0.0179069	0.0700722	0.132072	0.210903	0.00400028	0.0186578	0.0418981	0.074663	0.0378426	0.139665	0.248581	0.360883
5505080	0.0145356	0.0571708	0.10844	0.174646	0.00345411	0.0161267	0.036273	0.0647902	0.0357489	0.132342	0.236383	0.344557
1889909	0.176812	0.542641	0.782436	0.921965	0.0140975	0.0645357	0.140673	0.24032	0.370256	0.835249	0.967481	0.995329
5220048	0.0137011	0.0539566	0.102504	0.165436	0.00401739	0.018737	0.0420738	0.0749707	0.0705099	0.248085	0.418236	0.571947
2135680	0.0238553	0.0925116	0.172438	0.271309	0.0100235	0.0462328	0.101988	0.177186	0.0920081	0.313661	0.510832	0.67374
3788399	0.0348652	0.132968	0.242847	0.37199	0.00127558	0.00597951	0.013537	0.024407	0.0261815	0.0982847	0.178436	0.26499
2255538	0.0244512	0.0947367	0.176389	0.277118	0.00216739	0.0101433	0.0229025	0.0411344	0.0252568	0.0949412	0.172639	0.256849
4615224	0.0129808	0.051176	0.0973533	0.157412	0.00096832	0.00454176	0.0102915	0.0185801	0.0159357	0.0607207	0.112199	0.17007
1176067	0.00707681	0.0281501	0.0541516	0.0888961	0.00213199	0.00997829	0.0225322	0.0404756	0.0193051	0.0732001	0.134473	0.202455
1657653	0.0963086	0.334457	0.547896	0.734859	0.007736	0.0358332	0.0795817	0.139589	0.131668	0.423364	0.648631	0.805697
2616129	0.0297842	0.11447	0.211031	0.327241	0.010317	0.0475608	0.104827	0.181896	0.121288	0.396015	0.616296	0.776968
1841943	0.0254148	0.0983265	0.182745	0.286423	0.00292626	0.0136756	0.0308082	0.0551537	0.0337139	0.125179	0.224363	0.328324
4819951	0.10246	0.352485	0.571466	0.757567	0.0306348	0.136012	0.282683	0.452469	0.265066	0.699095	0.897876	0.971953
2988907	0.0237999	0.0923043	0.172069	0.270766	0.00391291	0.0182532	0.0410002	0.0730902	0.0541335	0.19509	0.337876	0.475775
3576979	0.0584128	0.214937	0.376135	0.5457	0.0112225	0.0516484	0.113534	0.196265	0.140939	0.447001	0.675488	0.828452
2958105	0.0099312	0.0393341	0.0752582	0.122639	0.00357629	0.0166934	0.037534	0.0670074	0.0320867	0.119421	0.214635	0.315081
1848650	0.138651	0.451239	0.689642	0.858657	0.00781565	0.0361968	0.0803704	0.140925	0.123024	0.400654	0.621875	0.782027
6008237	0.0172924	0.0677305	0.127805	0.204405	0.00423497	0.0197439	0.0443061	0.078875	0.0439237	0.160676	0.28306	0.406219
2257748	0.00454319	0.0181412	0.035066	0.0579449	0.00209635	0.00981215	0.0221594	0.039812	0.0219643	0.0829611	0.151709	0.227192
1079707	0.00977519	0.0387254	0.0741153	0.120825	0.00436477	0.0203441	0.0456354	0.0811966	0.0308819	0.115138	0.207363	0.305121
4238505	0.062345	0.228036	0.39627	0.569951	0.00991415	0.0457377	0.100928	0.175425	0.0752997	0.263082	0.440082	0.596857
2668940	0.009363	0.0371155	0.0710897	0.116016	0.0038327	0.0178818	0.0401754	0.0716444	0.0452187	0.1651	0.290223	0.415485
3070736	0.0313308	0.120132	0.220837	0.341165	0.00530772	0.0246961	0.0552429	0.0978971	0.0635592	0.22592	0.385224	0.533293
1695583	0.0571724	0.210771	0.369664	0.537792	0.00183679	0.00860137	0.01944	0.0349654	0.0249082	0.0936781	0.170444	0.253759
4263398	0.00874883	0.0347132	0.0665656	0.108804	0.00342817	0.0160064	0.0360052	0.0643189	0.028099	0.105189	0.190345	0.28161
5803172	0.0153991	0.060488	0.114545	0.184076	0.00459183	0.0213935	0.047957	0.0852447	0.0463927	0.169096	0.296663	0.423771
1154202	0.00977807	0.0387366	0.0741364	0.120859	0.00736711	0.0341478	0.0759213	0.133375	0.0456767	0.166661	0.292742	0.418731
2067376	0.0257852	0.0997035	0.185177	0.28997	0.00714961	0.033153	0.0737569	0.129691	0.0642969	0.228295	0.388803	0.537542
1312268	0.040554	0.153333	0.277134	0.41882	0.00604386	0.0280829	0.0626821	0.110734	0.0676451	0.239007	0.40482	0.556385
3986436	0.0407133	0.153898	0.278075	0.420083	0.00308988	0.0144359	0.0325051	0.0581507	0.0296873	0.110878	0.200096	0.295116
4658596	0.0074074	0.0294504	0.0566174	0.0928646	0.00278158	0.0130029	0.0293054	0.0524959	0.0216728	0.0818951	0.149835	0.224515
4544071	0.0492556	0.183786	0.326961	0.484246	0.00103109	0.00483561	0.0109553	0.0197732	0.0183659	0.0697339	0.128313	0.193546
4703079	0.017142	0.0671568	0.126758	0.202808	0.00806324	0.0373264	0.0828179	0.145065	0.0610377	0.21776	0.372854	0.5185
5823210	0.0606816	0.222515	0.387823	0.559842	0.0104033	0.0479508	0.10566	0.183276	0.146056	0.459738	0.68954	0.839944
1900467	0.136775	0.446418	0.684304	0.854568	0.0214986	0.0970775	0.207108	0.343435	0.238968	0.655233	0.86775	0.957952
4117778	0.155017	0.491973	0.732974	0.890084	0.0267041	0.119426	0.251007	0.40785	0.32797	0.787727	0.947369	0.99007
4752951	0.083706	0.296347	0.49605	0.682077	0.0106808	0.0492047	0.108335	0.187698	0.0901822	0.308263	0.503498	0.666045
5677356	0.026475	0.102264	0.189689	0.296532	0.00572354	0.0266103	0.0594516	0.10517	0.050573	0.18321	0.319186	0.452412
1033734	0.0581318	0.213994	0.374674	0.543919	0.0101145	0.0466449	0.10287	0.17865	0.142447	0.450779	0.679687	0.831916
2811198	0.0200615	0.0782475	0.146886	0.233297	0.0031158	0.0145563	0.0327737	0.0586246	0.047891	0.174176	0.304809	0.43419
3390972	0.0909112	0.31833	0.526291	0.713333	0.00907204	0.041918	0.0927293	0.161741	0.123841	0.402829	0.624478	0.784373
3107916	0.0429841	0.161922	0.291363	0.437823	0.00525764	0.0244653	0.0547348	0.0970173	0.0629341	0.223903	0.382177	0.529665
4580647	0.0487528	0.182049	0.324166	0.48066	0.0146807	0.0671327	0.146085	0.248972	0.174526	0.526653	0.758504	0.89201
5497727	0.243174	0.67379	0.887425	0.974071	0.0444691	0.19244	0.384751	0.58547	0.507095	0.936625	0.994705	0.999728
1956767	0.0312264	0.11975	0.220178	0.340233	0.00597895	0.0277847	0.0620283	0.109609	0.0704391	0.247861	0.417907	0.571568
3025249	0.0121099	0.0478055	0.0910909	0.147614	0.00160388	0.00751392	0.0169941	0.0305967	0.0143382	0.0547607	0.101466	0.154301
4211182	0.0591843	0.21752	0.380131	0.550555	0.00388157	0.0181081	0.0406781	0.0725257	0.0667482	0.236149	0.400566	0.551407
4877657	0.0133027	0.0524196	0.0996586	0.161008	0.00539478	0.0250971	0.0561255	0.0994243	0.0557125	0.200317	0.34602	0.48584
1884931	0.323278	0.791956	0.953165	0.994018	0.0159396	0.07272	0.157664	0.267332	0.252353	0.678284	0.884041	0.965777
4313632	0.37801	0.851784	0.97582	0.99802	0.0182171	0.0827607	0.178249	0.29947	0.178967	0.536504	0.767963	0.898561
3807756	0.0555087	0.205156	0.360891	0.526985	0.0131291	0.0602102	0.131617	0.225743	0.123775	0.402652	0.624267	0.784183
1519226	0.0172389	0.0675265	0.127433	0.203838	0.00656034	0.0304537	0.0678699	0.119637	0.0791914	0.275102	0.457306	0.616112
1757092	0.0527481	0.195774	0.346101	0.508538	0.00669667	0.0310787	0.0692349	0.121973	0.0749288	0.261929	0.438416	0.594976
2801320	0.0546815	0.202354	0.356491	0.521526	0.00786801	0.0364358	0.0808885	0.141802	0.0840109	0.289786	0.477999	0.638792
5662336	0.0277502	0.106982	0.197972	0.308516	0.0062334	0.0289535	0.064589	0.114011	0.0839218	0.289516	0.477623	0.638384
1162077	0.197694	0.587529	0.822126	0.94428	0.0120742	0.0554806	0.121654	0.209563	0.199075	0.579223	0.806901	0.923926
2220077	0.0735395	0.264427	0.450518	0.632599	0.00745697	0.0345586	0.0768142	0.134893	0.0854604	0.294159	0.484088	0.64537
4535930	0.436804	0.900572	0.988898	0.999461	0.0309533	0.137345	0.285196	0.455942	0.254792	0.682356	0.886814	0.96705
2759271	0.0192039	0.075	0.141016	0.224455	0.00492087	0.0229125	0.0513121	0.0910808	0.0493332	0.179043	0.312573	0.444057
1426833	0.0712468	0.257082	0.439768	0.620501	0.00946049	0.0436815	0.0965198	0.16808	0.13993	0.444466	0.672656	0.8261
3604539	0.0271387	0.104722	0.194009	0.302792	0.0022742	0.0106411	0.0240187	0.0431194	0.0383164	0.141316	0.251318	0.364526
1707555	0.141178	0.457682	0.696707	0.863996	0.0132948	0.0609515	0.133173	0.228256	0.130009	0.419056	0.643627	0.801345
2832638	0.0205424	0.080065	0.150163	0.238215	0.00569246	0.0264674	0.0591376	0.104628	0.0675814	0.238804	0.404519	0.556033
4280049	0.0274642	0.105926	0.19612	0.305844	0.00361644	0.0168795	0.0379479	0.0677348	0.0703253	0.247502	0.417379	0.57096
1473038	0.0117622	0.0464571	0.0885798	0.143672	0.00468735	0.0218346	0.048932	0.0869425	0.0613724	0.218847	0.374508	0.520488
5193009	0.00718576	0.0285788	0.0549649	0.0902058	0.00100146	0.00469693	0.0106421	0.0192103	0.00843045	0.0324753	0.0607938	0.0935737
3901513	0.0214297	0.0834111	0.15618	0.247212	0.0016285	0.00762893	0.0172529	0.0310595	0.0265124	0.099479	0.180502	0.267883
5321700	0.0167588	0.0656937	0.124086	0.198724	0.00469419	0.0218662	0.0490018	0.0870639	0.0455419	0.166202	0.292001	0.417777
4371673	0.015708	0.0616725	0.116721	0.187425	0.00333558	0.0155767	0.0350483	0.0626344	0.0281786	0.105474	0.190836	0.282292
4702661	0.0303166	0.116422	0.214419	0.332064	0.00591266	0.02748	0.0613602	0.108459	0.0424017	0.155454	0.274562	0.395157
1208342	0.0151102	0.0593793	0.112507	0.180933	0.0018245	0.00854403	0.0193112	0.0347354	0.0192259	0.072908	0.133955	0.201707
3340129	0.0179303	0.0701613	0.132234	0.211149	0.00397997	0.0185638	0.0416894	0.0742976	0.0560549	0.201448	0.347775	0.488
5423741	0.0147738	0.0580866	0.110127	0.177257	0.00174817	0.00818774	0.0185101	0.0333055	0.0236167	0.0889884	0.16227	0.242209
3248206	0.018011	0.0704684	0.132792	0.211998	0.00216469	0.0101307	0.0228741	0.0410841	0.0272063	0.10198	0.18482	0.273916
2990527	0.0365083	0.138888	0.252893	0.385862	0.00746246	0.0345836	0.0768687	0.134985	0.090743	0.309925	0.50576	0.668426
3782199	0.0284486	0.109558	0.202477	0.314999	0.00454347	0.02117	0.0474629	0.0843839	0.0666186	0.235735	0.399949	0.550684
2461567	0.136944	0.446853	0.684787	0.85494	0.0114159	0.0525195	0.115383	0.199303	0.162373	0.498891	0.730887	0.872049
4857738	0.0325308	0.124506	0.228372	0.351784	0.0102006	0.0470344	0.103702	0.180032	0.122696	0.399779	0.620827	0.781079
3697359	0.0418759	0.158014	0.284905	0.429229	0.00872462	0.0403386	0.0893269	0.156033	0.0823694	0.28481	0.471029	0.631209
3440575	0.0433591	0.163242	0.293537	0.440704	0.00451567	0.0210416	0.0471788	0.0838887	0.0877403	0.300995	0.49354	0.655494
5946839	0.00570191	0.0227282	0.0438359	0.0722187	0.00397482	0.0185399	0.0416365	0.0742049	0.0214581	0.0811092	0.148452	0.222538
2265101	0.0211284	0.0822757	0.15414	0.244168	0.00633639	0.0294263	0.0656236	0.115787	0.0473347	0.172293	0.301794	0.430342
4853635	0.0230439	0.0894748	0.167029	0.263328	0.00301085	0.0140687	0.0316858	0.0567041	0.0449478	0.164176	0.28873	0.413558
1187827	0.0378162	0.143578	0.260806	0.396701	0.00595539	0.0276764	0.0617909	0.1092	0.0829611	0.286607	0.473551	0.633959
3402642	0.0408812	0.154494	0.279065	0.421413	0.00174468	0.00817141	0.0184734	0.0332399	0.0251071	0.0943992	0.171697	0.255524
3570237	0.0542481	0.200882	0.354174	0.518642	0.00713421	0.0330825	0.0736035	0.12943	0.128552	0.415253	0.639182	0.79745
2054943	0.0679548	0.246437	0.424011	0.602483	0.0320831	0.142061	0.294045	0.468092	0.243054	0.662397	0.872921	0.960499
1013606	0.14635	0.470696	0.710736	0.874351	0.00705634	0.0327261	0.0728273	0.128107	0.149493	0.468167	0.698678	0.847262
2370956	0.0352808	0.134469	0.245399	0.375526	0.0111331	0.0512457	0.112678	0.194858	0.102336	0.343607	0.550582	0.714301
4948437	0.0366465	0.139384	0.253733	0.387015	0.00692325	0.0321168	0.0714995	0.125842	0.0693845	0.244529	0.412997	0.565894
1080482	0.0290116	0.111631	0.206093	0.320185	0.00724247	0.0335778	0.0746815	0.131266	0.0559319	0.201042	0.347145	0.487225
2086005	0.0128911	0.0508291	0.0967097	0.156407	0.00276881	0.0129435	0.0291727	0.0522611	0.0338111	0.125522	0.224941	0.329108
3757544	0.0749118	0.268798	0.456866	0.639669	0.0136222	0.0624148	0.136239	0.233199	0.0886661	0.303758	0.497336	0.65953
4964329	0.267476	0.713907	0.912838	0.983097	0.0169284	0.0770899	0.166658	0.281453	0.135772	0.433919	0.660749	0.816091
5315774	0.0176812	0.0692126	0.130507	0.208522	0.00304772	0.01424	0.0320681	0.0573793	0.0548996	0.197629	0.341838	0.48068
3599050	0.0838368	0.296751	0.496613	0.682671	0.0102599	0.0473027	0.104276	0.180982	0.163353	0.501174	0.733211	0.873776
2568214	0.0222743	0.0865876	0.161872	0.255685	0.00283736	0.0132623	0.029885	0.0535214	0.0366127	0.135369	0.241437	0.351339
2626903	0.0420018	0.158458	0.285641	0.430212	0.00373006	0.0174062	0.0391188	0.0697908	0.046794	0.170459	0.298853	0.426579
3493267	0.0437361	0.164567	0.295717	0.443587	0.00823071	0.0380898	0.08447	0.147855	0.133201	0.427324	0.653201	0.809641
4606449	0.0302991	0.116358	0.214308	0.331906	0.00517456	0.0240824	0.0538915	0.0955561	0.0718992	0.252458	0.424647	0.579313
5630169	0.0229919	0.08928	0.166682	0.262814	0.0073107	0.0338899	0.0753604	0.132421	0.0906644	0.309692	0.505444	0.668093
1791813	0.169441	0.525949	0.766686	0.912291	0.0104523	0.0481725	0.106133	0.184059	0.185114	0.549892	0.78053	0.907034
4890812	0.0645495	0.235307	0.407307	0.583018	0.0227623	0.102544	0.217974	0.359657	0.185432	0.550576	0.781163	0.907454
5217286	0.0918404	0.321127	0.530074	0.71715	0.00508679	0.0236778	0.0529998	0.0940102	0.0795338	0.276153	0.458799	0.617765
4526058	0.0264495	0.102169	0.189522	0.296291	0.00657614	0.0305261	0.0680282	0.119908	0.0506039	0.183314	0.319351	0.452619
3272091	0.0261461	0.101044	0.18754	0.29341	0.00184636	0.00864604	0.0195404	0.0351446	0.0398273	0.146565	0.259989	0.376016
4996270	0.0192498	0.0751741	0.141331	0.224931	0.00636007	0.029535	0.0658614	0.116195	0.0606265	0.216423	0.370817	0.516047
4918966	0.053254	0.1975	0.348833	0.511967	0.0134922	0.061834	0.135023	0.23124	0.18956	0.559391	0.789246	0.912752
3457956	0.0244794	0.0948418	0.176576	0.277392	0.00576459	0.0267991	0.0598661	0.105884	0.0728587	0.255467	0.429039	0.584333
5198332	0.0834438	0.295537	0.494918	0.680882	0.00773333	0.035821	0.0795553	0.139544	0.0988227	0.333531	0.537385	0.701051
3174473	0.0458141	0.171842	0.307625	0.459229	0.00780152	0.0361323	0.0802305	0.140688	0.0893237	0.305715	0.500017	0.66237
1516126	0.0369399	0.140438	0.255512	0.389458	0.00421996	0.0196744	0.0441522	0.0786061	0.0449216	0.164087	0.288586	0.413371
2672193	0.262545	0.706084	0.908131	0.981543	0.0133642	0.0612616	0.133823	0.229306	0.166924	0.509425	0.741533	0.879888
3094960	0.0240848	0.0933688	0.173961	0.273551	0.00157731	0.00738979	0.0167147	0.0300972	0.0350757	0.129977	0.232425	0.339227
5340324	0.022909	0.0889692	0.166127	0.261994	0.00269906	0.0126191	0.0284474	0.0509768	0.0457687	0.166974	0.293247	0.41938
2165156	0.0805238	0.28647	0.482166	0.667295	0.00622204	0.0289013	0.0644748	0.113815	0.0910729	0.3109	0.507087	0.669819
4359758	0.0394608	0.149448	0.270653	0.410079	0.0104848	0.0483191	0.106446	0.184576	0.10108	0.340016	0.5459	0.709626
5759312	0.0658098	0.23944	0.413538	0.590322	0.00756568	0.0350553	0.0778933	0.136725	0.111596	0.369619	0.583813	0.746691
5799615	0.0287684	0.110736	0.204532	0.317948	0.0104367	0.048102	0.105983	0.18381	0.0975825	0.329947	0.532648	0.696242
1659511	0.0255402	0.0987927	0.183569	0.287625	0.00478641	0.022292	0.0499423	0.0887001	0.0473537	0.172357	0.301898	0.430474
1067064	0.0367325	0.139693	0.254255	0.387733	0.00494763	0.023036	0.0515844	0.0915538	0.0913068	0.311592	0.508026	0.670804
3237777	0.0240932	0.0934003	0.174017	0.273633	0.00462541	0.0215486	0.0482998	0.0858418	0.0480308	0.174649	0.305565	0.435154
4349707	0.0508681	0.189338	0.335858	0.495596	0.0104654	0.0482315	0.106259	0.184267	0.124419	0.404363	0.626309	0.786017
4140672	0.0547054	0.202435	0.356618	0.521684	0.0115261	0.0530157	0.116436	0.201029	0.142018	0.449706	0.678497	0.830936
2450452	0.0415535	0.156874	0.283017	0.426707	0.0132113	0.0605782	0.13239	0.226991	0.12778	0.41323	0.636806	0.795357
5006031	0.0352407	0.134324	0.245153	0.375185	0.00643399	0.0298742	0.0666032	0.117467	0.105179	0.351676	0.56102	0.724627
5853284	0.158732	0.500893	0.742039	0.896252	0.0104883	0.0483352	0.10648	0.184633	0.151874	0.473949	0.704871	0.85215
4898185	0.022787	0.0885119	0.165311	0.260785	0.00445042	0.02074	0.0465117	0.0827255	0.0305383	0.113914	0.205279	0.302257
3061286	0.0676085	0.245311	0.422332	0.600543	0.00943075	0.0435465	0.0962301	0.167596	0.181942	0.54302	0.77412	0.902746
2552146	0.0507973	0.189095	0.33547	0.495103	0.0183712	0.0834371	0.179625	0.301596	0.238565	0.654521	0.867231	0.957693
4303931	0.0114556	0.0452672	0.0863609	0.140183	0.00174384	0.00816751	0.0184646	0.0332243	0.0287409	0.107491	0.194298	0.287097
1283942	0.053288	0.197616	0.349017	0.512197	0.00202805	0.00949364	0.0214444	0.0385389	0.0325184	0.120951	0.217226	0.318617
2311329	0.0233032	0.0904459	0.168761	0.265887	0.00487644	0.0227075	0.0508596	0.0902948	0.0654196	0.231899	0.394215	0.54394
3620564	0.0880965	0.309805	0.514671	0.701477	0.0111592	0.0513632	0.112928	0.195269	0.125571	0.407414	0.629937	0.789262
3307655	0.0955011	0.332063	0.54472	0.731737	0.0112766	0.0518923	0.114052	0.197117	0.116029	0.381794	0.598952	0.760975
6016673	0.0223541	0.0868871	0.162408	0.25648	0.00800076	0.0370414	0.0822008	0.144022	0.0943608	0.32057	0.520145	0.683417
1230759	0.0347488	0.132548	0.242131	0.370997	0.00800519	0.0370616	0.0822446	0.144096	0.0972558	0.329	0.531393	0.694963
1293721	0.169256	0.525526	0.76628	0.912035	0.0179999	0.081807	0.176306	0.296464	0.248429	0.671648	0.879456	0.963634
4923069	0.0135659	0.0534354	0.101539	0.163936	0.00160536	0.00752085	0.0170097	0.0306246	0.0323535	0.120367	0.216237	0.317268
5452765	0.0820467	0.29121	0.488851	0.674447	0.00716392	0.0332184	0.0738994	0.129934	0.0889362	0.304562	0.498438	0.660699
3206692	0.0248146	0.0960919	0.178791	0.280641	0.00710323	0.0329408	0.0732948	0.128904	0.105776	0.35336	0.563184	0.72675
1920758	0.0413029	0.155987	0.281546	0.424739	0.00592054	0.0275162	0.0614396	0.108596	0.0998523	0.336495	0.541286	0.704991
4935027	0.0159987	0.0627862	0.118763	0.190566	0.00258671	0.0120963	0.0272781	0.0489051	0.0449349	0.164132	0.288659	0.413466
2182652	0.0398574	0.150859	0.27301	0.413265	0.00250393	0.011711	0.0264156	0.0473757	0.0355542	0.131658	0.23524	0.34302
3565239	0.208314	0.609045	0.839768	0.95321	0.0106688	0.0491505	0.108219	0.187507	0.206535	0.594301	0.819835	0.931754
6021122	0.00809097	0.0321349	0.0616984	0.10102	0.00860611	0.0397994	0.0881636	0.154078	0.0539047	0.194331	0.336688	0.474301
1424037	0.0197271	0.0769824	0.144602	0.229861	0.00355525	0.0165958	0.037317	0.066626	0.0571747	0.205135	0.353485	0.495004
2642863	0.0817822	0.290388	0.487695	0.673215	0.00796511	0.0368788	0.0818486	0.143426	0.104158	0.348786	0.557294	0.720957
3088144	0.0149168	0.0586364	0.11114	0.178822	0.00441203	0.0205626	0.0461191	0.0820406	0.03546	0.131328	0.234687	0.342275
2731611	0.450926	0.910222	0.990902	0.999614	0.00413404	0.0192769	0.0432711	0.0770658	0.106529	0.35548	0.5659	0.729407
1419630	0.0268226	0.103552	0.191954	0.299818	0.0101412	0.0467656	0.103128	0.179078	0.106831	0.35633	0.566988	0.730468
2290720	0.0474858	0.17766	0.317078	0.471519	0.00669962	0.0310922	0.0692644	0.122023	0.0869975	0.298773	0.490477	0.652225
4579103	0.0273172	0.105382	0.195168	0.304468	0.0030021	0.014028	0.0315951	0.0565439	0.0335391	0.124562	0.223323	0.326913
6020152	0.0979496	0.339303	0.554292	0.741102	0.00897295	0.0414678	0.0917601	0.160117	0.139645	0.443748	0.671852	0.825431
1713176	0.0237828	0.0922404	0.171955	0.270599	0.00733055	0.0339806	0.0755578	0.132757	0.0598721	0.213967	0.367064	0.511518
3787408	0.0473008	0.177018	0.316037	0.470171	0.0121322	0.0557413	0.122204	0.210461	0.097886	0.330825	0.533811	0.697425
3296855	0.164636	0.514827	0.755894	0.905401	0.00771079	0.0357181	0.079332	0.139165	0.0503914	0.182601	0.318221	0.451196
4061101	0.0187285	0.0731961	0.137747	0.219513	0.00782631	0.0362455	0.0804759	0.141103	0.0563194	0.20232	0.349128	0.489662
4068634	0.0439602	0.165354	0.297009	0.445293	0.00987357	0.0455539	0.100535	0.174771	0.123087	0.400822	0.622078	0.782209
3905443	0.0170183	0.0666847	0.125896	0.201492	0.00203086	0.00950677	0.0214739	0.0385914	0.026906	0.100898	0.182954	0.271311
5208658	0.0192722	0.075259	0.141485	0.225163	0.00293479	0.0137152	0.0308968	0.0553101	0.0495223	0.17968	0.313585	0.445339
5616954	0.0407965	0.154193	0.278565	0.420742	0.016502	0.0752075	0.16279	0.275396	0.123422	0.401713	0.623144	0.783171
5704092	0.0300467	0.115433	0.212703	0.329623	0.00712612	0.0330455	0.0735229	0.129293	0.0961193	0.3257	0.527005	0.690477
1067558	0.0232592	0.0902814	0.168468	0.265454	0.0060102	0.0279283	0.0623432	0.110151	0.108914	0.362164	0.574412	0.737672
3653587	0.0103756	0.0410666	0.0785069	0.127787	0.00185277	0.00867596	0.0196077	0.0352646	0.0144303	0.0551052	0.102088	0.155217
5118622	0.0241817	0.0937309	0.174604	0.274497	0.00590436	0.0274419	0.0612765	0.108315	0.0612102	0.21832	0.373707	0.519525
4464728	0.0234412	0.0909626	0.169681	0.267246	0.00357946	0.0167081	0.0375667	0.0670649	0.0346496	0.128478	0.22991	0.335833
4954988	0.042575	0.160481	0.288985	0.434665	0.00885289	0.040922	0.0905845	0.158145	0.120766	0.394615	0.614605	0.775426
4133180	0.257981	0.698702	0.903579	0.979988	0.0125224	0.0574922	0.125899	0.216475	0.208152	0.597515	0.822537	0.933351
2623742	0.198698	0.5896	0.823863	0.945187	0.0099252	0.0457878	0.101036	0.175603	0.126981	0.411131	0.634335	0.793172
1687846	0.0308542	0.11839	0.217826	0.336902	0.00620597	0.0288276	0.0643133	0.113538	0.0722804	0.253654	0.426395	0.581314
2511658	0.0136246	0.0536616	0.101958	0.164588	0.00246751	0.0115414	0.0260359	0.0467021	0.0276105	0.103433	0.187325	0.277408
1912116	0.00118024	0.00473677	0.00921472	0.0153614	0.00199974	0.00936162	0.021148	0.0380108	0.0121952	0.0467215	0.0868924	0.132716
2152445	0.00397115	0.0158708	0.0307107	0.0508237	0.00461778	0.0215133	0.0482219	0.0857061	0.034076	0.126457	0.226514	0.331239
4169379	0.0258399	0.0999068	0.185536	0.290492	0.00708386	0.0328521	0.0731017	0.128575	0.0846603	0.291747	0.480735	0.641753
4215215	0.0283911	0.109347	0.202107	0.314467	0.0106025	0.048851	0.10758	0.186452	0.0627833	0.223416	0.38144	0.528786
5491621	0.0368034	0.139948	0.254685	0.388323	0.00636079	0.0295383	0.0658686	0.116207	0.0498827	0.180892	0.315511	0.447774
5523184	0.180842	0.551576	0.790646	0.926827	0.0247608	0.111135	0.234884	0.384538	0.244701	0.665251	0.874955	0.961484
5628672	0.0358907	0.136666	0.249131	0.380681	0.00420106	0.019587	0.0439584	0.0782674	0.0438719	0.160499	0.282773	0.405845
1478356	0.00853279	0.033867	0.0649696	0.106255	0.00331451	0.0154789	0.0348304	0.0622506	0.0335749	0.124688	0.223536	0.327202
4920252	0.84272	0.999411	0.999999	1	0.0278796	0.124413	0.26061	0.421543	0.393894	0.858082	0.975507	0.997004
2230257	0.0335906	0.128355	0.234973	0.36103	0.0319968	0.141701	0.293372	0.467172	0.259421	0.689982	0.891921	0.969349
2071982	0.0209136	0.0814656	0.152684	0.24199	0.00292614	0.013675	0.0308069	0.0551514	0.0283277	0.10601	0.191755	0.283569
4042809	0.032915	0.125903	0.23077	0.35515	0.0058042	0.0269813	0.060266	0.106574	0.0793231	0.275507	0.457881	0.616749
4743039	0.0532107	0.197352	0.3486	0.511674	0.0156502	0.071438	0.155015	0.26315	0.127326	0.412037	0.635403	0.794117
4852629	0.00881635	0.0349775	0.0670639	0.1096	0.00217574	0.0101822	0.0229897	0.0412897	0.0317247	0.118135	0.212455	0.312102
5649920	0.998415	1	1	1	0.0361112	0.158709	0.324792	0.509346	0.36718	0.832088	0.966285	0.995057
1400401	0.138571	0.451034	0.689416	0.858485	0.00663266	0.0307853	0.0685942	0.120877	0.0989551	0.333912	0.537888	0.70156
2416992	0.0408196	0.154275	0.278702	0.420926	0.00576104	0.0267828	0.0598303	0.105823	0.0581278	0.208264	0.358311	0.500896
2767522	0.0250717	0.0970495	0.180487	0.283123	0.00525019	0.024431	0.0546593	0.0968864	0.053815	0.194033	0.336222	0.473722
5262044	0.160663	0.505482	0.746644	0.89933	0.0105081	0.0484244	0.106671	0.184948	0.182148	0.543468	0.774542	0.90303
1702236	0.0823739	0.292225	0.490278	0.675965	0.00965159	0.044548	0.0983793	0.171181	0.085579	0.294515	0.484584	0.645903
2678204	0.0218528	0.0850033	0.159035	0.251468	0.00303531	0.0141824	0.0319395	0.0571522	0.0334582	0.124276	0.222842	0.326259
2784181	0.0102413	0.0405434	0.0775265	0.126235	0.00424467	0.0197887	0.0444054	0.0790487	0.03888	0.143277	0.254563	0.368834
4970384	0.0454118	0.170437	0.305333	0.456233	0.00641222	0.0297743	0.0663848	0.117092	0.0779995	0.271436	0.45208	0.610306
5212439	0.0052356	0.0208842	0.040315	0.0664986	0.00165916	0.00777209	0.0175751	0.0316353	0.0204128	0.0772753	0.141689	0.212845
2871410	0.0283202	0.109085	0.201651	0.313812	0.00557584	0.0259307	0.0579586	0.102593	0.0788405	0.274025	0.455772	0.614411
2560431	0.0121803	0.0480781	0.0915983	0.148409	0.00166309	0.00779046	0.0176164	0.0317091	0.0140854	0.053815	0.0997573	0.15178
3516410	0.0149124	0.0586194	0.111108	0.178773	0.0018337	0.00858697	0.0194077	0.0349077	0.0193894	0.0735105	0.135024	0.203249
4353530	0.0260112	0.100543	0.186657	0.292126	0.00519799	0.0241904	0.0541294	0.0959686	0.0735798	0.257723	0.432321	0.588069
4756994	0.0529525	0.196472	0.347206	0.509926	0.00200753	0.00939796	0.0212296	0.0381561	0.033694	0.125109	0.224245	0.328163
5110135	0.0542458	0.200875	0.354162	0.518627	0.00491207	0.0228719	0.0512224	0.090925	0.0813655	0.281754	0.466727	0.626499
2035156	0.0549576	0.20329	0.357962	0.523354	0.00195803	0.00916706	0.0207111	0.0372321	0.0261936	0.0983283	0.178511	0.265095
2595690	0.219641	0.631054	0.856884	0.961264	0.013164	0.0603664	0.131945	0.226273	0.183693	0.546822	0.777678	0.905135
4504146	0.0694718	0.251356	0.43132	0.610882	0.00442337	0.020615	0.046235	0.0822429	0.053777	0.193907	0.336025	0.473477
1522451	0.179214	0.547983	0.787363	0.924898	0.012979	0.0595385	0.130206	0.22346	0.167926	0.511722	0.743827	0.881554
2836343	0.0320864	0.122888	0.225588	0.347869	0.00883882	0.040858	0.0904465	0.157914	0.095498	0.323891	0.524591	0.687999
2124512	0.0586845	0.215847	0.377545	0.547416	0.0086277	0.0398977	0.0883757	0.154434	0.134534	0.43075	0.657131	0.813009
4933800	0.140365	0.455615	0.694449	0.862298	0.0145754	0.0666642	0.14511	0.247417	0.287178	0.732889	0.918561	0.980325
3501680	0.0658828	0.239679	0.413897	0.590742	0.0298236	0.13261	0.276247	0.443531	0.283511	0.72749	0.915405	0.979117
4848064	0.0193169	0.0754283	0.141792	0.225625	0.00376898	0.0175865	0.0395195	0.070494	0.032152	0.119652	0.215027	0.315616
3269767	0.0197694	0.0771423	0.144891	0.230296	0.00210836	0.00986812	0.022285	0.0400356	0.0224496	0.0847343	0.154823	0.23163
4175760	0.00849101	0.0337034	0.0646607	0.105761	0.00195076	0.00913316	0.0206349	0.0370964	0.0120743	0.0462663	0.0860637	0.131483
4804456	0.0452023	0.169705	0.304137	0.454667	0.00469013	0.0218475	0.0489604	0.0869919	0.0557889	0.20057	0.346412	0.486323
3527643	0.0116724	0.0461088	0.0879305	0.142652	0.00528354	0.0245847	0.0549976	0.0974723	0.0614661	0.219151	0.374971	0.521043
5423794	0.0792264	0.282414	0.47641	0.661088	0.00699048	0.0324246	0.0721704	0.126987	0.128613	0.415411	0.639367	0.797613
4050602	0.0228405	0.0887124	0.165669	0.261315	0.00346632	0.0161833	0.0363991	0.0650119	0.0351671	0.130298	0.232963	0.339953
1914676	0.11558	0.38971	0.618187	0.800127	0.00988484	0.045605	0.100644	0.174952	0.168686	0.513458	0.745555	0.882803
5100146	0.00507128	0.0202338	0.0390716	0.0644752	0.00208674	0.00976735	0.0220588	0.039633	0.0131639	0.0503618	0.0935053	0.142535
2914228	0.0132521	0.0522242	0.0992965	0.160443	0.00278502	0.0130189	0.0293411	0.0525591	0.0707903	0.248969	0.419535	0.573443
1317520	0.0293401	0.112839	0.208196	0.323193	0.00725167	0.0336199	0.0747731	0.131422	0.0780227	0.271508	0.452182	0.61042
1208493	0.0229861	0.089258	0.166643	0.262757	0.00762427	0.035323	0.0784745	0.137711	0.107476	0.35814	0.569297	0.732716
4697667	0.0169375	0.0663761	0.125333	0.200631	0.00512116	0.0238363	0.0533491	0.0946159	0.0748223	0.261597	0.437937	0.594435
4807769	0.0420241	0.158537	0.285772	0.430386	0.0058952	0.0273998	0.0611841	0.108156	0.0841775	0.290289	0.478702	0.639554
3118509	0.0277621	0.107026	0.198049	0.308627	0.00208243	0.00974724	0.0220137	0.0395526	0.0205472	0.0777688	0.142561	0.214098
4464624	0.0238494	0.0924894	0.172398	0.271251	0.0102493	0.0472543	0.104172	0.180811	0.0723334	0.253821	0.426638	0.581591
2989763	0.0197593	0.0771042	0.144822	0.230192	0.00480241	0.0223659	0.0501054	0.0889837	0.0597424	0.213543	0.366416	0.510735
4477429	0.0336824	0.128688	0.235542	0.361825	0.00544407	0.0253241	0.0566249	0.100288	0.0766481	0.267264	0.446103	0.603626
2653409	0.011648	0.0460142	0.0877542	0.142375	0.00739406	0.034271	0.0761892	0.13383	0.0758408	0.264762	0.442505	0.599585
2466207	0.0602235	0.220989	0.385478	0.55702	0.0111859	0.0514835	0.113184	0.195689	0.160509	0.494529	0.72642	0.868706
3356627	0.0828463	0.293689	0.492331	0.678145	0.00806329	0.0373266	0.0828184	0.145066	0.136081	0.434707	0.661645	0.816851
3807116	0.0623839	0.228164	0.396466	0.570185	0.00892221	0.0412371	0.0912633	0.159284	0.0893543	0.305806	0.500141	0.662501
4140570	0.00221518	0.00887653	0.017234	0.0286521	0.000986914	0.00462882	0.0104882	0.0189337	0.00977816	0.0375932	0.0702097	0.107768
1939977	0.0454254	0.170485	0.305411	0.456335	0.0036767	0.0171589	0.0385691	0.0688258	0.0357467	0.132334	0.23637	0.34454
1964518	0.0244618	0.0947764	0.17646	0.277222	0.00645643	0.0299771	0.0668282	0.117853	0.0652656	0.231406	0.393475	0.543067
2030291	0.0434025	0.163395	0.293789	0.441037	0.00731363	0.0339032	0.0753895	0.132471	0.0702312	0.247205	0.416942	0.570455
5879655	0.0382295	0.145056	0.263292	0.400089	0.00592095	0.0275181	0.0614438	0.108603	0.0856008	0.294581	0.484674	0.646001
3189768	0.0162365	0.0636966	0.120432	0.193126	0.00620825	0.028838	0.0643362	0.113577	0.0576724	0.20677	0.35601	0.498089
1823850	0.0184165	0.0720106	0.135595	0.216253	0.00402388	0.0187671	0.0421404	0.0750873	0.0325067	0.12091	0.217155	0.318521
2110283	0.0567182	0.209241	0.367279	0.534864	0.0121185	0.0556797	0.122074	0.210248	0.150224	0.469948	0.700592	0.848779
2032101	0.010539	0.041703	0.0796989	0.129673	0.00807669	0.0373877	0.0829507	0.14529	0.0697859	0.245798	0.41487	0.568062
2782544	0.072331	0.260562	0.444874	0.626267	0.0105839	0.048767	0.107401	0.186156	0.094639	0.321384	0.521236	0.684543
3396280	0.00363575	0.0145377	0.0281491	0.0466252	0.00113168	0.00530638	0.0120183	0.0216822	0.00595335	0.0230158	0.043272	0.0669458
1733617	0.0231048	0.089703	0.167437	0.26393	0.00458811	0.0213763	0.047919	0.0851785	0.0698995	0.246157	0.415399	0.568673
2900750	0.00709024	0.0282029	0.0542518	0.0890576	0.00659639	0.030619	0.068231	0.120255	0.0528937	0.190968	0.331419	0.467745
5261662	0.00355037	0.0141981	0.0274961	0.0455538	0.00225168	0.0105361	0.0237834	0.0427012	0.0308496	0.115024	0.207167	0.304853
5920978	0.0395093	0.149621	0.270942	0.41047	0.00706002	0.032743	0.0728641	0.12817	0.0580578	0.208035	0.357958	0.500466
2170671	0.016759	0.0656945	0.124087	0.198726	0.00224713	0.010515	0.0237359	0.0426168	0.0370614	0.136938	0.24405	0.354836
2740740	0.0363491	0.138316	0.251925	0.38453	0.00392368	0.0183031	0.041111	0.0732843	0.0687197	0.242422	0.409884	0.562282
3034243	0.128283	0.424193	0.659121	0.834653	0.00938609	0.0433439	0.0957949	0.166869	0.149306	0.46771	0.698186	0.846871
5422619	0.0474751	0.177623	0.317017	0.471441	0.00494436	0.0230209	0.0515512	0.091496	0.0722433	0.253538	0.426225	0.58112
1616069	0.0459205	0.172213	0.30823	0.46002	0.0031317	0.0146301	0.0329384	0.0589152	0.0369825	0.136663	0.243591	0.354222
3653253	0.046329	0.173637	0.310548	0.463042	0.00529403	0.024633	0.0551041	0.0976567	0.0841626	0.290244	0.478639	0.639486
3994850	0.0173866	0.0680898	0.12846	0.205405	0.0132417	0.0607141	0.132675	0.227452	0.152398	0.475215	0.706219	0.853206
4226632	0.00514933	0.0205428	0.0396624	0.0654368	0.00128406	0.0060192	0.0136265	0.0245675	0.00789718	0.0304446	0.0570454	0.0879007
4688934	0.00568251	0.0226516	0.0436896	0.0719813	0.00255564	0.0119517	0.0269544	0.0483313	0.0313966	0.11697	0.210477	0.309392
3923443	0.410895	0.880864	0.984205	0.999028	0.00934791	0.0431706	0.0954227	0.166247	0.211367	0.60385	0.827806	0.936424
2807973	0.134142	0.439597	0.676675	0.848644	0.0132645	0.0608161	0.132889	0.227797	0.197611	0.576216	0.804272	0.922297
4972945	0.0146222	0.057504	0.109054	0.175596	0.00499207	0.023241	0.0520366	0.0923389	0.0435041	0.159239	0.280726	0.403188
4618547	0.370881	0.844836	0.973561	0.997701	0.0362465	0.159263	0.325803	0.510677	0.243363	0.662934	0.873305	0.960685
1244454	0.0742836	0.2668	0.453969	0.636449	0.00655042	0.0304082	0.0677705	0.119467	0.0467138	0.170187	0.298416	0.426019
2195048	0.0335552	0.128227	0.234753	0.360724	0.00687989	0.0319182	0.0710665	0.125103	0.0935929	0.318321	0.517122	0.680287
4510149	0.0454394	0.170534	0.305491	0.45644	0.00376877	0.0175855	0.0395173	0.0704902	0.0282808	0.105841	0.191466	0.283168
4326541	0.00504433	0.0201271	0.0388675	0.064143	0.00217936	0.0101991	0.0230276	0.041357	0.0241022	0.0907533	0.165351	0.24657
3261234	0.00588943	0.023469	0.0452485	0.0745097	0.00147821	0.00692678	0.015672	0.0282318	0.0109725	0.0421119	0.0784859	0.120176
4497385	0.0293004	0.112693	0.207942	0.32283	0.00824088	0.0381362	0.0845703	0.148024	0.0502896	0.182259	0.317679	0.450512
4658626	0.0113144	0.0447188	0.0853375	0.138572	0.0026029	0.0121717	0.0274466	0.0492038	0.0277112	0.103796	0.187949	0.278277
1890686	0.0380897	0.144556	0.262452	0.398945	0.010633	0.048989	0.107875	0.186938	0.116859	0.384057	0.601736	0.763569
1113689	0.00825882	0.0327933	0.0629423	0.103012	0.00133156	0.0062413	0.0141273	0.0254652	0.0195625	0.0741483	0.136155	0.204881
5539624	0.289752	0.747312	0.931579	0.988724	0.0240939	0.108275	0.229278	0.376339	0.347014	0.810239	0.957465	0.992887
1977835	0.0361822	0.137716	0.250909	0.383132	0.00582104	0.0270588	0.060436	0.106867	0.0809614	0.280521	0.464987	0.624588
2653107	0.0762993	0.273198	0.463219	0.64669	0.0105475	0.0486027	0.107051	0.185577	0.147489	0.463264	0.693378	0.843032
4326845	0.00636747	0.0253557	0.0488417	0.0803268	0.00066482	0.00311999	0.00707623	0.0127921	0.010201	0.0391946	0.0731468	0.112178
2462112	0.197694	0.587529	0.822125	0.94428	0.0330979	0.146279	0.301908	0.478784	0.346749	0.809939	0.957337	0.992853
4524881	0.0131578	0.0518598	0.0986213	0.159391	0.002989	0.0139672	0.0314592	0.0563039	0.0215942	0.0816072	0.149328	0.223792
3987164	0.0248149	0.0960927	0.178793	0.280643	0.00528983	0.0246137	0.0550614	0.0975829	0.0510278	0.184735	0.321599	0.455449
1010580	0.0380329	0.144353	0.26211	0.39848	0.00945722	0.0436666	0.0964879	0.168027	0.127255	0.411852	0.635185	0.793924
4552383	0.253793	0.691806	0.899229	0.978455	0.013949	0.0638731	0.13929	0.238101	0.243682	0.663486	0.8737	0.960877
4494812	0.144439	0.465915	0.705619	0.870613	0.00529593	0.0246418	0.0551233	0.09769	0.0542991	0.195639	0.338734	0.476838
5518846	0.037329	0.141833	0.257867	0.392684	0.00513096	0.0238814	0.0534486	0.0947885	0.0593574	0.212287	0.364492	0.508405
1284217	0.0545665	0.201963	0.355877	0.520762	0.00843529	0.0390218	0.0864846	0.151252	0.168268	0.512503	0.744605	0.882117
1534083	0.0179142	0.0701	0.132122	0.21098	0.00740525	0.0343222	0.0763004	0.134019	0.111275	0.368728	0.582695	0.745624
4885680	0.373878	0.847786	0.974532	0.99784	0.00806572	0.0373377	0.0828423	0.145107	0.122028	0.397995	0.618682	0.779136
5071909	0.0133885	0.0527507	0.100272	0.161963	0.0046194	0.0215208	0.0482385	0.085735	0.0406761	0.149503	0.264822	0.382387
3170376	0.0459818	0.172427	0.308578	0.460474	0.00697743	0.0323649	0.0720403	0.126765	0.102144	0.343057	0.549866	0.713588
5865998	0.0186436	0.0728737	0.137162	0.218627	0.00388476	0.0181229	0.0407108	0.0725831	0.0432626	0.158411	0.27938	0.401437
2269663	0.00648704	0.0258272	0.0497386	0.0817765	0.002861	0.0133722	0.0301307	0.0539558	0.03533	0.130871	0.233922	0.341245
2594648	0.0465606	0.174444	0.31186	0.464749	0.00922713	0.0426224	0.0942443	0.164277	0.0984386	0.332422	0.535922	0.699569
3410027	0.138985	0.452094	0.690584	0.859374	0.0106425	0.0490316	0.107965	0.187088	0.106251	0.354698	0.564899	0.728429
4416196	0.100234	0.346003	0.563063	0.749565	0.0246758	0.110771	0.234171	0.383498	0.255897	0.68419	0.888052	0.967613
4571202	0.00344669	0.0137857	0.0267026	0.0442511	0.00191657	0.00897364	0.0202766	0.0364575	0.0166965	0.0635493	0.117271	0.177486
4990722	0.0108447	0.0428928	0.0819254	0.133192	0.00461345	0.0214933	0.0481777	0.0856292	0.0304272	0.113519	0.204604	0.301329
5374117	0.0475683	0.177946	0.317541	0.472118	0.00927798	0.0428532	0.0947406	0.165107	0.146238	0.460186	0.690029	0.840338
5241696	0.13935	0.453026	0.691609	0.860152	0.0126305	0.0579773	0.126921	0.218135	0.124767	0.405286	0.627408	0.787002
4621856	0.0345601	0.131866	0.240968	0.369382	0.0032713	0.0152783	0.0343835	0.0614633	0.0328028	0.121958	0.218929	0.320938
2135466	0.0814871	0.289471	0.486404	0.671836	0.015588	0.071162	0.154444	0.262247	0.203385	0.587985	0.814469	0.928544
4767843	0.00192951	0.00773513	0.0150261	0.0250002	0.000607539	0.00285148	0.00646833	0.0116961	0.00406342	0.0157524	0.029714	0.046151
5857163	0.00398917	0.0159423	0.0308481	0.0510487	0.00115023	0.00539316	0.0122141	0.0220339	0.00856978	0.0330053	0.061771	0.0950506
5229075	0.0432006	0.162684	0.292619	0.439488	0.00779776	0.0361152	0.0801933	0.140625	0.119697	0.391739	0.611119	0.772236
1400647	0.00759077	0.0301711	0.0579828	0.095059	0.0126327	0.0579869	0.126941	0.218168	0.106906	0.35654	0.567255	0.730729
4968495	0.0215751	0.0839583	0.157162	0.248677	0.00305708	0.0142835	0.0321652	0.0575507	0.0383632	0.141479	0.251588	0.364885
2132330	0.0201936	0.0787472	0.147788	0.234652	0.00323221	0.0150969	0.0339791	0.0607505	0.0282682	0.105796	0.191389	0.28306
4574789	0.00388839	0.015542	0.0300792	0.0497893	0.00357614	0.0166927	0.0375324	0.0670046	0.0163013	0.0620808	0.114639	0.173641
5069186	0.0220202	0.0856328	0.160163	0.253145	0.0072083	0.0334215	0.0743414	0.130687	0.0460254	0.167848	0.294654	0.421191
5214010	0.00202027	0.00809786	0.0157281	0.0261618	0.0165088	0.0752373	0.162851	0.275492	0.0696394	0.245335	0.414187	0.567272
5487935	0.0245414	0.0950733	0.176986	0.277995	0.00751087	0.0348049	0.0773494	0.135801	0.0809183	0.280389	0.464801	0.624384
3166958	0.141323	0.458052	0.69711	0.864298	0.0121404	0.0557778	0.122282	0.210587	0.165312	0.505713	0.737804	0.877163
4711456	0.180219	0.550203	0.789395	0.926094	0.020987	0.094857	0.20267	0.336757	0.240327	0.657628	0.86949	0.958815
4733234	0.171395	0.530418	0.770956	0.914958	0.00457894	0.0213339	0.0478253	0.0850153	0.0560076	0.201291	0.347533	0.487702
5528103	0.0250645	0.0970225	0.180439	0.283053	0.00365556	0.0170609	0.0383512	0.0684432	0.043271	0.158439	0.279427	0.401498
2821509	0.0358811	0.136632	0.249072	0.3806	0.00595543	0.0276766	0.0617913	0.109201	0.0630499	0.224277	0.382743	0.530339
3454036	0.0720505	0.259663	0.443557	0.624783	0.00934869	0.0431741	0.0954303	0.16626	0.117955	0.387031	0.605381	0.76695
4258956	0.0196873	0.0768318	0.14433	0.229451	0.00493327	0.0229697	0.0514382	0.0912999	0.0730614	0.256102	0.429963	0.585386
4449651	0.0489951	0.182886	0.325514	0.482391	0.00768901	0.0356186	0.0791162	0.138799	0.120954	0.395118	0.615213	0.775981
1588736	0.00703771	0.0279962	0.0538595	0.0884257	0.00122523	0.00574405	0.0130059	0.0234545	0.00967124	0.037188	0.0694658	0.106649
2481512	0.0619184	0.226622	0.394113	0.567379	0.00860595	0.0397987	0.0881621	0.154075	0.0985267	0.332677	0.536258	0.69991
1060277	0.0127211	0.0501718	0.0954897	0.154501	0.00600469	0.027903	0.0622876	0.110055	0.0415279	0.152444	0.269644	0.388721
4968869	0.0801643	0.285348	0.480576	0.665586	0.0070526	0.032709	0.07279	0.128044	0.109956	0.365068	0.578086	0.741211
1508335	0.050692	0.188733	0.334892	0.494368	0.00493118	0.0229601	0.051417	0.0912629	0.0618514	0.2204	0.376869	0.52332
4308119	0.0159122	0.062455	0.118156	0.189632	0.00420858	0.0196218	0.0440356	0.0784023	0.055817	0.200662	0.346556	0.4865
5240296	0.016465	0.0645708	0.122032	0.19558	0.00897096	0.0414587	0.0917405	0.160084	0.0723066	0.253737	0.426515	0.581451
1830519	0.0295093	0.113461	0.209277	0.324738	0.00793593	0.0367457	0.0815601	0.142939	0.0980676	0.33135	0.534506	0.698131
4761643	0.166228	0.518533	0.759517	0.907737	0.00971657	0.0448426	0.0990108	0.172234	0.141854	0.449296	0.678042	0.830562
5397196	0.0942143	0.328234	0.539618	0.72669	0.00749106	0.0347144	0.0771527	0.135468	0.105097	0.351443	0.56072	0.724332
1554864	0.0900845	0.315834	0.522904	0.709897	0.0090462	0.0418006	0.0924766	0.161318	0.0823133	0.284639	0.47079	0.630947
4402617	0.61087	0.977512	0.999388	0.999996	0.0161368	0.0735927	0.159464	0.270169	0.221595	0.623512	0.843679	0.945361
5502252	0.0307814	0.118124	0.217366	0.336249	0.00727089	0.0337078	0.0749644	0.131747	0.0932132	0.317207	0.515622	0.67873
1276069	0.0184741	0.0722297	0.135993	0.216856	0.00751394	0.0348189	0.0773798	0.135853	0.0774674	0.269795	0.449733	0.607688
1795621	0.0302161	0.116054	0.21378	0.331156	0.00436928	0.0203649	0.0456815	0.0812771	0.0524036	0.189334	0.328852	0.46454
5098968	0.0391082	0.148192	0.268551	0.407234	0.0100179	0.0462074	0.101934	0.177096	0.0826374	0.285624	0.472173	0.632457
3121587	0.172059	0.531928	0.77239	0.915846	0.00968385	0.0446943	0.0986929	0.171704	0.119249	0.390532	0.609651	0.770888
5523028	0.0726558	0.261603	0.446396	0.627979	0.013103	0.0600934	0.131372	0.225346	0.166926	0.509428	0.741536	0.87989
4508538	0.16474	0.51507	0.756133	0.905556	0.0178117	0.0809798	0.174618	0.293849	0.289102	0.73569	0.920175	0.980932
4150226	0.0221563	0.0861442	0.161078	0.254506	0.00531557	0.0247323	0.0553225	0.0980348	0.0713418	0.250706	0.422082	0.576372
4526482	0.00521428	0.0207998	0.0401537	0.0662362	0.00397088	0.0185217	0.0415961	0.0741341	0.0318157	0.118459	0.213004	0.312851
5799100	0.171606	0.5309	0.771414	0.915242	0.0185408	0.084181	0.181137	0.303928	0.215744	0.612357	0.834763	0.940401
3747958	0.0647622	0.236005	0.408363	0.584259	0.0131065	0.0601092	0.131405	0.2254	0.168796	0.51371	0.745804	0.882983
1108257	0.00795939	0.0316186	0.0607222	0.0994554	0.00176652	0.00827341	0.0187027	0.0336495	0.0179313	0.0681267	0.12545	0.189392
2442799	0.0133935	0.0527699	0.100307	0.162018	0.00495219	0.023057	0.0516308	0.0916344	0.0499447	0.1811	0.315842	0.448193
3023173	0.0889087	0.312273	0.51805	0.704944	0.0079682	0.0368929	0.0818791	0.143478	0.146928	0.461886	0.691881	0.84183
1331974	0.0676744	0.245526	0.422652	0.600913	0.0065699	0.0304975	0.0679656	0.119801	0.101648	0.341642	0.548023	0.711748
5460582	0.0250904	0.0971191	0.18061	0.283303	0.00379268	0.0176963	0.0397634	0.0709219	0.0397108	0.146161	0.259323	0.375136
3347283	0.0277615	0.107024	0.198045	0.308621	0.0129129	0.0592423	0.129583	0.222452	0.144487	0.455855	0.685288	0.836497
4247611	0.0331141	0.126626	0.232011	0.356888	0.00467127	0.0217604	0.048768	0.0866569	0.0547493	0.197132	0.341062	0.479722
1906276	0.368613	0.842574	0.972804	0.997589	0.0174133	0.0792269	0.171036	0.288284	0.232798	0.644205	0.859598	0.953822
3388306	0.0178098	0.0697024	0.131398	0.209879	0.00261967	0.0122497	0.0276212	0.0495133	0.0331351	0.123134	0.220915	0.323641
5186818	0.0498587	0.185866	0.330301	0.488519	0.00832825	0.0385343	0.085431	0.149476	0.116896	0.384157	0.601858	0.763683
3521616	0.0134844	0.0531207	0.100957	0.16303	0.00359984	0.0168026	0.0377769	0.0674342	0.0310975	0.115906	0.208669	0.306913
1718964	0.0118966	0.0469785	0.0895511	0.145198	0.00700491	0.0324907	0.0723144	0.127233	0.0648666	0.230126	0.391554	0.540799
2010639	0.0629519	0.230042	0.399326	0.573586	0.0102288	0.0471619	0.103975	0.180483	0.10514	0.351566	0.560878	0.724488
2811800	0.0707931	0.255621	0.437619	0.618063	0.0039788	0.0185584	0.0416774	0.0742766	0.0404002	0.148549	0.263254	0.380323
5869452	0.177211	0.54353	0.78326	0.922459	0.0176568	0.0802988	0.173228	0.291691	0.1627	0.499653	0.731664	0.872627
5683777	0.00787163	0.0312741	0.0600706	0.0984105	0.00168936	0.00791312	0.0178924	0.0322022	0.0147202	0.0561886	0.104043	0.158097
2781320	0.00670125	0.0266713	0.0513435	0.0843683	0.00081531	0.00382517	0.0086717	0.0156661	0.0142433	0.0544059	0.100825	0.153355
3274918	0.1638	0.512873	0.753974	0.904154	0.0270149	0.120747	0.253557	0.4115	0.242452	0.661347	0.87217	0.960132
4115981	0.0316752	0.121389	0.223006	0.344229	0.00485414	0.0226046	0.0506325	0.0899001	0.0414395	0.152139	0.269144	0.388066
2865702	0.0438176	0.164853	0.296187	0.444208	0.00573722	0.0266733	0.0595898	0.105408	0.0566035	0.203256	0.350578	0.491442
2881885	0.00847745	0.0336502	0.0645605	0.105601	0.00147434	0.0069087	0.0156313	0.0281589	0.0132313	0.0506146	0.0939636	0.143214
5301900	0.0763132	0.273242	0.463283	0.64676	0.0225687	0.101708	0.216318	0.357196	0.241428	0.659559	0.870885	0.959503
1106668	0.0461836	0.173131	0.309724	0.461968	0.00545998	0.0253974	0.0567859	0.100566	0.0456227	0.166477	0.292446	0.418349
1892305	0.0192085	0.0750176	0.141048	0.224503	0.00631807	0.0293422	0.0654396	0.115471	0.0754966	0.263694	0.440965	0.597852
3223847	0.0874485	0.307831	0.511961	0.698685	0.00566136	0.0263243	0.0588233	0.104086	0.0576635	0.206741	0.355964	0.498034
1750794	0.0785604	0.280324	0.473434	0.657861	0.00608338	0.0282645	0.0630801	0.111418	0.0683208	0.241156	0.408009	0.560101
1091824	0.697499	0.99183	0.999915	1	0.101962	0.396687	0.682842	0.875312	0.747718	0.995348	0.999963	1
2035241	0.0261325	0.100993	0.187451	0.293281	0.00272107	0.0127215	0.0286763	0.0513822	0.0358994	0.13287	0.237266	0.345743
5075564	0.0132748	0.0523115	0.0994583	0.160695	0.00393779	0.0183685	0.0412559	0.0735383	0.0393749	0.144996	0.257402	0.372595
1940850	0.124546	0.414206	0.647498	0.825117	0.026621	0.119073	0.250324	0.406871	0.262704	0.695306	0.89542	0.970889
5470399	0.0465174	0.174294	0.311616	0.464431	0.00719599	0.0333652	0.0742188	0.130478	0.0928605	0.31617	0.514224	0.677277
1346581	0.0340911	0.130169	0.238073	0.365355	0.00840115	0.0388663	0.0861487	0.150686	0.105802	0.353434	0.563278	0.726843
3616137	0.0353779	0.134819	0.245994	0.376349	0.0105469	0.0485999	0.107045	0.185567	0.168974	0.514116	0.746207	0.883273
1549482	0.055685	0.205752	0.361826	0.528141	0.00343924	0.0160577	0.0361195	0.06452	0.0570551	0.204742	0.352878	0.49426
1574402	0.0393428	0.149028	0.26995	0.409129	0.00663861	0.0308126	0.0686538	0.120979	0.0967749	0.327605	0.52954	0.693072
4658825	0.0725257	0.261186	0.445787	0.627294	0.00984019	0.0454027	0.100211	0.174232	0.118369	0.388151	0.60675	0.768215
5959724	0.0257049	0.0994051	0.18465	0.289202	0.00535358	0.0249073	0.0557079	0.0987018	0.0431502	0.158025	0.278752	0.40062
3044835	0.0143581	0.0564878	0.10718	0.172695	0.00328616	0.0153473	0.0345372	0.0617341	0.0459759	0.16768	0.294383	0.420842
2654308	0.0811559	0.28844	0.48495	0.670281	0.00648404	0.0301037	0.0671051	0.118327	0.130441	0.420178	0.644934	0.802485
1561170	0.151336	0.483015	0.723717	0.883638	0.0131321	0.0602239	0.131646	0.225789	0.238782	0.654905	0.867511	0.957833
3425630	0.0431519	0.162513	0.292337	0.439114	0.0060599	0.0281566	0.0628436	0.111012	0.0783995	0.272668	0.453839	0.612263
4963233	0.0211409	0.082323	0.154226	0.244295	0.00341538	0.015947	0.035873	0.0640864	0.0389373	0.143476	0.254892	0.369271
5756972	0.0123433	0.0487097	0.0927731	0.15025	0.00125119	0.00586547	0.0132798	0.0239458	0.0158254	0.0603102	0.111461	0.16899
1555070	0.0516288	0.191947	0.340019	0.50087	0.00247041	0.011555	0.0260663	0.0467559	0.0697023	0.245534	0.414481	0.567611
1894420	0.043487	0.163692	0.294277	0.441684	0.0072924	0.0338062	0.0751784	0.132111	0.105048	0.351305	0.560542	0.724157
5716039	0.431816	0.896983	0.988103	0.999395	0.0159229	0.0726461	0.157511	0.267091	0.181076	0.54113	0.772343	0.901545
2380602	0.0769541	0.275267	0.466195	0.649959	0.0229937	0.103542	0.219949	0.362586	0.197264	0.575501	0.803644	0.921906
3201263	0.0249016	0.0964158	0.179365	0.281481	0.00526909	0.0245181	0.0548511	0.0972186	0.0798359	0.277079	0.460113	0.619218
4681129	0.0918963	0.321295	0.5303	0.717378	0.0108893	0.0501457	0.110339	0.191005	0.130924	0.421435	0.646394	0.803756
4829753	0.0175508	0.0687158	0.129601	0.207144	0.00705245	0.0327083	0.0727886	0.128041	0.0880747	0.301994	0.494914	0.656957
5239451	0.0688448	0.249326	0.428309	0.607431	0.00988665	0.0456132	0.100662	0.174981	0.145935	0.459439	0.689214	0.83968
2520031	0.0142836	0.0562011	0.106651	0.171875	0.00337149	0.0157434	0.0354195	0.063288	0.0473619	0.172385	0.301942	0.430531
2581101	0.122862	0.409662	0.642147	0.820655	0.00262394	0.0122696	0.0276656	0.049592	0.068486	0.24168	0.408785	0.561005
2694313	0.0145026	0.0570438	0.108205	0.174283	0.0037117	0.0173211	0.0389297	0.0694589	0.0292254	0.109226	0.197271	0.291213
4667894	0.29719	0.757785	0.936999	0.990177	0.0277424	0.123832	0.259495	0.419961	0.332583	0.793354	0.949988	0.990833
4863713	0.0561448	0.207306	0.364258	0.531144	0.00283218	0.0132382	0.0298313	0.0534263	0.0481652	0.175103	0.306291	0.436079
5745805	0.0181693	0.0710707	0.133888	0.213662	0.00172885	0.00809752	0.0183072	0.0329431	0.0325354	0.121012	0.217328	0.318756
2585874	0.0349486	0.133269	0.243359	0.372701	0.00571049	0.0265503	0.0593198	0.104942	0.0518737	0.187565	0.326066	0.461055
2722107	0.0470821	0.176258	0.314805	0.468575	0.0224698	0.101281	0.215471	0.355936	0.137153	0.437439	0.664745	0.819472
3322341	0.0234316	0.0909267	0.169617	0.267151	0.00206033	0.00964417	0.0217824	0.0391407	0.028093	0.105167	0.190308	0.281559
3819494	0.0339033	0.129489	0.236911	0.363735	0.00429925	0.0200412	0.0449646	0.0800254	0.0483865	0.17585	0.307485	0.437598
2092833	0.0137431	0.0541186	0.102803	0.165902	0.00327975	0.0153176	0.0344709	0.0616173	0.0578692	0.207416	0.357005	0.499304
5108402	0.00559577	0.0223087	0.0430355	0.0709195	0.000661513	0.00310449	0.00704115	0.0127289	0.00667487	0.0257782	0.0484046	0.0747747
1364542	0.0154228	0.0605789	0.114712	0.184334	0.00662794	0.0307636	0.0685469	0.120796	0.0738069	0.258432	0.433351	0.589239
1751317	0.0420657	0.158684	0.286015	0.43071	0.00478179	0.0222707	0.0498952	0.0886182	0.092348	0.314663	0.512187	0.675155
1102759	0.0329443	0.126009	0.230953	0.355406	0.0053585	0.02493	0.0557578	0.0987881	0.0372977	0.137764	0.245423	0.356671
1920496	0.0296137	0.113844	0.209944	0.32569	0.00634839	0.0294813	0.0657441	0.115994	0.0603383	0.215485	0.369385	0.514322
2027661	0.0466901	0.174895	0.312592	0.465702	0.0170378	0.0775723	0.167647	0.282999	0.158702	0.490272	0.722025	0.865388
2121729	0.0127155	0.0501499	0.0954491	0.154438	0.00500676	0.0233087	0.052186	0.0925982	0.063838	0.226818	0.386579	0.534903
2953829	0.0663463	0.241195	0.416173	0.593396	0.0134588	0.0616847	0.13471	0.230736	0.172118	0.521245	0.753235	0.888297
1914496	0.0324486	0.124207	0.227857	0.351061	0.0125563	0.0576443	0.126219	0.216996	0.0786392	0.273406	0.45489	0.613432
5910007	0.183329	0.557024	0.795576	0.929686	0.012439	0.0571182	0.125111	0.215193	0.154686	0.480717	0.712043	0.857739
3984328	0.0177247	0.0693785	0.130809	0.208982	0.0082817	0.0383221	0.0849725	0.148703	0.0565296	0.203012	0.350201	0.49098
2892091	0.113288	0.383326	0.610362	0.793229	0.028151	0.125561	0.262811	0.424661	0.169783	0.515957	0.748032	0.884585
5659213	0.0634658	0.231739	0.401904	0.576641	0.00531539	0.0247314	0.0553206	0.0980316	0.0548801	0.197565	0.341737	0.480556
4585939	0.0528851	0.196242	0.346842	0.509468	0.00902564	0.0417072	0.0922755	0.160981	0.0998924	0.33661	0.541438	0.705143
4894293	0.117547	0.395147	0.624792	0.805875	0.00894884	0.0413582	0.091524	0.159721	0.107912	0.359362	0.570855	0.734229
5337462	0.0203392	0.0792972	0.14878	0.23614	0.00237699	0.0111199	0.0250919	0.0450262	0.0287783	0.107625	0.194528	0.287416
2388822	0.0771253	0.275807	0.466971	0.650809	0.00709674	0.032911	0.0732301	0.128794	0.112584	0.372348	0.58723	0.749942
4286520	0.0164854	0.0646487	0.122175	0.195799	0.00351545	0.0164112	0.0369062	0.0659039	0.0308729	0.115107	0.207309	0.305047
2527487	0.041162	0.155488	0.280718	0.423629	0.00672728	0.031219	0.0695411	0.122497	0.0624373	0.222297	0.379746	0.526763
1255480	0.106369	0.363748	0.58588	0.771048	0.00581633	0.0270371	0.0603884	0.106785	0.0777257	0.270593	0.450874	0.608961
2351330	0.0190108	0.0742677	0.13969	0.222451	0.0044914	0.0209294	0.0469308	0.0834563	0.0500086	0.181315	0.316183	0.448623
3652000	0.0716135	0.25826	0.4415	0.62246	0.00780129	0.0361313	0.0802283	0.140684	0.115349	0.379939	0.596661	0.758833
5561829	0.0532582	0.197514	0.348856	0.511995	0.0104829	0.0483109	0.106429	0.184547	0.117582	0.38602	0.604143	0.765804
1256665	0.0410369	0.155046	0.279982	0.422643	0.00523835	0.0243764	0.0545391	0.0966782	0.0766	0.267115	0.445889	0.603386
4317652	0.100789	0.347625	0.565174	0.751585	0.00589729	0.0274094	0.0612052	0.108192	0.0969963	0.328248	0.530394	0.693944
1864383	0.0541061	0.2004	0.353414	0.517694	0.00855841	0.0395823	0.0876951	0.15329	0.113655	0.375297	0.590906	0.753421
5943364	0.0625842	0.228827	0.397476	0.571387	0.0064289	0.0298508	0.0665521	0.117379	0.0770489	0.268503	0.447881	0.605618
2359505	0.0565269	0.208596	0.366272	0.533626	0.00372077	0.0173631	0.0390231	0.0696228	0.033236	0.123491	0.221517	0.324459
2753837	0.0312819	0.119953	0.220528	0.340728	0.00704859	0.0326906	0.0727501	0.127975	0.0807298	0.279814	0.463987	0.623489
3502369	0.0981387	0.339859	0.555024	0.741812	0.0136063	0.0623436	0.13609	0.232959	0.170977	0.518666	0.750704	0.886497
2716157	0.0338061	0.129137	0.236309	0.362896	0.00568178	0.0264182	0.0590297	0.104442	0.0658421	0.233252	0.396241	0.546327
3410163	0.0226396	0.0879587	0.164323	0.259322	0.00186123	0.00871541	0.0196964	0.0354227	0.0169239	0.0643938	0.118783	0.179691
5001573	0.0543236	0.201139	0.354578	0.519145	0.00364417	0.0170081	0.0382338	0.068237	0.0785458	0.273119	0.454481	0.612977
2152575	0.0467859	0.175228	0.313134	0.466405	0.0123109	0.0565437	0.123899	0.213221	0.133994	0.429365	0.655544	0.811652
2491516	0.00981912	0.0388968	0.0744372	0.121336	0.00269855	0.0126167	0.028442	0.0509674	0.021022	0.079511	0.145636	0.218507
2944625	0.0492532	0.183778	0.326948	0.48423	0.00832821	0.0385341	0.0854306	0.149476	0.120579	0.394111	0.613995	0.774869
5076628	0.0398575	0.15086	0.273011	0.413265	0.00729314	0.0338096	0.0751857	0.132124	0.107841	0.359165	0.570603	0.733985
5821748	0.00866494	0.0343847	0.0659462	0.107815	0.00515595	0.0239966	0.0537024	0.0952285	0.0365693	0.135217	0.241183	0.350999
3700212	0.0290619	0.111816	0.206415	0.320646	0.00284601	0.0133025	0.0299749	0.0536802	0.035512	0.13151	0.234992	0.342686
1182872	0.0468091	0.175309	0.313265	0.466575	0.00581473	0.0270297	0.0603723	0.106757	0.0808169	0.28008	0.464363	0.623903
1677439	0.0225835	0.0877484	0.163947	0.258765	0.00274257	0.0128215	0.0288998	0.051778	0.0274546	0.102873	0.18636	0.276064
5965218	0.0106036	0.0419546	0.08017	0.130418	0.00330568	0.0154379	0.0347392	0.0620899	0.0387472	0.142815	0.253799	0.367821
4221434	0.0979065	0.339176	0.554125	0.74094	0.0057572	0.0267652	0.0597916	0.105756	0.0908984	0.310384	0.506386	0.669083
3619730	0.0216099	0.0840894	0.157397	0.249027	0.00511497	0.0238077	0.0532861	0.0945068	0.0685635	0.241926	0.40915	0.561429
5290933	0.0459084	0.172171	0.308161	0.45993	0.00523504	0.0243612	0.0545055	0.0966201	0.0835953	0.288529	0.476242	0.636886
3879348	0.0133138	0.0524623	0.0997378	0.161131	0.00668456	0.0310232	0.0691137	0.121766	0.0689795	0.243245	0.411102	0.563697
1122236	0.0075706	0.0300918	0.0578327	0.0948179	0.00671988	0.0311851	0.0694671	0.12237	0.056551	0.203083	0.35031	0.491114
4205695	0.00260287	0.010424	0.0202235	0.033588	0.00352516	0.0164563	0.0370065	0.0660802	0.0227214	0.0857264	0.156562	0.234106
5841862	0.0471034	0.176332	0.314925	0.46873	0.0089049	0.0411584	0.0910938	0.159	0.143699	0.453898	0.683133	0.83474
1905863	0.00261014	0.0104529	0.0202794	0.0336803	0.00274788	0.0128462	0.0289551	0.0518759	0.02321	0.0875074	0.159681	0.238537
2585276	0.053109	0.197006	0.348051	0.510987	0.0075293	0.0348891	0.0775323	0.136112	0.0735454	0.257615	0.432165	0.587891
6022272	0.0400845	0.151666	0.274357	0.415081	0.00531281	0.0247195	0.0552945	0.0979863	0.0493683	0.179161	0.312761	0.444295
4738049	0.0216661	0.0843011	0.157776	0.249593	0.0043367	0.0202143	0.045348	0.0806949	0.0361048	0.13359	0.238469	0.347358
1262558	0.0411687	0.155512	0.280757	0.423683	0.00416937	0.0194404	0.0436335	0.0776995	0.0752353	0.262882	0.439793	0.596531
1745045	0.055972	0.206723	0.363345	0.530018	0.00860365	0.0397882	0.0881395	0.154037	0.131983	0.42418	0.649575	0.806514
2234778	0.0234884	0.0911393	0.169996	0.26771	0.00315813	0.0147529	0.0332122	0.0593983	0.0377964	0.139504	0.248314	0.360527
5617404	0.00245095	0.00981778	0.0190529	0.0316566	0.0016369	0.00766815	0.0173412	0.0312173	0.0123371	0.0472553	0.0878634	0.13416
1809121	0.0283694	0.109267	0.201968	0.314267	0.0158972	0.0725324	0.157276	0.266721	0.16139	0.496594	0.728538	0.870295
2800217	0.0575144	0.211921	0.371454	0.539985	0.0131519	0.0603121	0.131831	0.226089	0.159588	0.492362	0.724187	0.867024
5899114	0.0116137	0.045881	0.0875058	0.141984	0.00233145	0.0109078	0.0246165	0.0441818	0.0269647	0.10111	0.183319	0.271821
2436969	0.0580809	0.213824	0.374409	0.543596	0.00945664	0.043664	0.0964823	0.168017	0.135649	0.433605	0.660391	0.815787
4323271	0.138105	0.449839	0.688096	0.857478	0.00556865	0.0258977	0.0578859	0.102467	0.109458	0.363682	0.576335	0.739525
1624310	0.061538	0.225361	0.392184	0.565074	0.00539139	0.0250815	0.0560911	0.0993648	0.0475343	0.172969	0.302877	0.431726
4372824	0.49047	0.933525	0.994936	0.999855	0.0130066	0.059662	0.130465	0.22388	0.19284	0.566305	0.795484	0.916763
4116422	0.0246435	0.0954538	0.177661	0.278984	0.00168214	0.00787944	0.0178166	0.0320669	0.0159121	0.060633	0.112041	0.16984
4995126	0.0241684	0.0936811	0.174516	0.274367	0.0148391	0.0678372	0.14755	0.251306	0.0642579	0.228169	0.388614	0.537318
3473170	0.0555668	0.205353	0.3612	0.527367	0.00492676	0.0229397	0.051372	0.0911848	0.0702549	0.24728	0.417052	0.570582
5844192	0.142386	0.460742	0.700035	0.866483	0.0116115	0.0534004	0.117251	0.202365	0.178027	0.534433	0.765989	0.897207
3362694	0.0177826	0.069599	0.13121	0.209593	0.00301206	0.0140743	0.0316984	0.0567263	0.0349167	0.129418	0.231487	0.337962
4889976	0.0685554	0.248388	0.426915	0.605829	0.00776079	0.0359464	0.0798273	0.140005	0.111489	0.369323	0.583441	0.746337
5587485	0.0808108	0.287365	0.483432	0.668654	0.00833233	0.0385528	0.0854712	0.149544	0.0802846	0.278453	0.462061	0.621368
3863756	0.0252399	0.0976758	0.181595	0.284743	0.00416219	0.0194072	0.0435599	0.0775708	0.0452738	0.165288	0.290527	0.415877
1012449	0.0334683	0.127912	0.234213	0.359969	0.00501766	0.023359	0.0522969	0.0927907	0.0703949	0.247722	0.417702	0.571332
4217893	0.0381369	0.144725	0.262735	0.399332	0.00820712	0.0379823	0.0842374	0.147463	0.0629596	0.223985	0.382302	0.529813
2274713	0.06991	0.252773	0.433416	0.613277	0.00868957	0.0401792	0.088983	0.155455	0.139682	0.443842	0.671957	0.825518
2551557	0.221376	0.634341	0.85936	0.962378	0.0376509	0.165005	0.33622	0.524299	0.278345	0.719748	0.91078	0.977302
2614464	0.0186194	0.0727816	0.136995	0.218374	0.00229613	0.0107432	0.0242477	0.0435265	0.0244163	0.0918941	0.167339	0.249379
3748437	0.0223498	0.086871	0.162379	0.256438	0.00423821	0.0197589	0.0443393	0.078933	0.0481382	0.175012	0.306145	0.435893
3798509	0.0771935	0.276023	0.46728	0.651148	0.0115528	0.0531359	0.116691	0.201447	0.188273	0.556657	0.786754	0.911131
1145581	0.0664195	0.241434	0.416532	0.593814	0.0173768	0.0790661	0.170707	0.287771	0.151748	0.473646	0.704548	0.851896
1008186	0.153013	0.48711	0.727968	0.886616	0.00293161	0.0137005	0.0308638	0.0552518	0.0609924	0.217613	0.37263	0.51823
2909399	0.0808826	0.287589	0.483748	0.668993	0.00632642	0.0293805	0.0655235	0.115615	0.0719007	0.252463	0.424654	0.579321
2024934	0.0414577	0.156535	0.282455	0.425956	0.00697991	0.0323762	0.072065	0.126807	0.078087	0.271706	0.452465	0.610735
4666968	0.00523104	0.0208661	0.0402805	0.0664424	0.00465721	0.0216954	0.0486244	0.086407	0.0265456	0.0995986	0.180709	0.268172
1881175	0.00868793	0.0344747	0.066116	0.108086	0.00239725	0.0112143	0.0253033	0.0454015	0.0171818	0.0653506	0.120494	0.182185
4026786	0.0789925	0.28168	0.475367	0.659958	0.011438	0.0526193	0.115595	0.19965	0.19867	0.578393	0.806178	0.923479
4532508	0.0100328	0.0397305	0.076002	0.123819	0.00304611	0.0142325	0.0320515	0.0573498	0.0218279	0.0824626	0.150833	0.225941
4820599	0.0375762	0.142719	0.25936	0.394725	0.00634868	0.0294827	0.065747	0.115999	0.0778635	0.271018	0.451481	0.609639
2535496	0.0182145	0.0712425	0.1342	0.214136	0.00248915	0.0116422	0.0262615	0.0471024	0.0231477	0.0872805	0.159284	0.237974
3800504	0.0217735	0.0847049	0.1585	0.250671	0.00217243	0.0101668	0.0229552	0.0412282	0.0160702	0.0612213	0.113097	0.171386
5484141	0.0901747	0.316107	0.523274	0.710273	0.00953366	0.0440133	0.0972322	0.169269	0.109136	0.362783	0.575197	0.738429
5676573	0.00500114	0.0199561	0.0385404	0.0636103	0.000825544	0.00387312	0.00878012	0.0158613	0.00758931	0.0292708	0.0548754	0.0846107
5699729	0.050422	0.187804	0.333407	0.492479	0.0098272	0.0453439	0.100085	0.174022	0.185135	0.549936	0.78057	0.907061
1885486	0.0259016	0.100136	0.18594	0.291081	0.0075766	0.0351052	0.0780017	0.136909	0.0884925	0.30324	0.496626	0.658776
1934257	0.0536882	0.198978	0.351171	0.514893	0.0085145	0.0393825	0.0872636	0.152563	0.0618893	0.220523	0.377056	0.523543
5736588	0.0395376	0.149721	0.27111	0.410697	0.00852705	0.0394396	0.0873869	0.152771	0.0804621	0.278996	0.46283	0.622215
1990855	0.039034	0.147928	0.268109	0.406634	0.0111302	0.0512325	0.11265	0.194812	0.127166	0.411617	0.634908	0.793679
5143740	0.0496399	0.185112	0.329091	0.486973	0.0069075	0.0320447	0.0713422	0.125574	0.0881976	0.302361	0.495418	0.657493
2419599	0.0691922	0.250451	0.429979	0.609346	0.0286658	0.127735	0.26697	0.430533	0.248932	0.672505	0.880053	0.963915
3114820	0.241078	0.670144	0.884958	0.973114	0.0108317	0.0498858	0.109785	0.190093	0.12353	0.402002	0.623489	0.783482
5280826	0.0204258	0.0796244	0.149369	0.237025	0.00659218	0.0305997	0.0681889	0.120183	0.0657561	0.232977	0.395829	0.545842
1606406	0.23111	0.652376	0.872568	0.968098	0.0150738	0.0688804	0.149716	0.254752	0.207936	0.597087	0.822178	0.93314
4185600	0.021028	0.0818972	0.15346	0.243151	0.00429791	0.020035	0.0449508	0.0800014	0.0677467	0.23933	0.4053	0.556945
1480644	0.0206623	0.0805175	0.150978	0.239436	0.00445649	0.0207681	0.0465738	0.0828339	0.0426902	0.156445	0.27618	0.397268
1587109	0.023443	0.0909695	0.169693	0.267264	0.00174815	0.00818763	0.0185098	0.0333051	0.0253017	0.0951036	0.172921	0.257246
2961319	0.0201092	0.078428	0.147212	0.233786	0.00593838	0.0275982	0.0616195	0.108905	0.0590372	0.211241	0.362887	0.50646
3913049	0.0130228	0.0513383	0.0976543	0.157882	0.00164496	0.00770581	0.0174259	0.0313687	0.0200016	0.0757639	0.139017	0.209002
5414704	0.0304867	0.117045	0.215498	0.333598	0.00731747	0.0339208	0.0754277	0.132536	0.0622226	0.221602	0.378694	0.525504
1861028	0.034046	0.130006	0.237794	0.364966	0.0080002	0.0370389	0.0821953	0.144013	0.0907343	0.309899	0.505726	0.668389
2366673	0.026306	0.101637	0.188585	0.294929	0.00699141	0.0324289	0.0721798	0.127003	0.117118	0.38476	0.602599	0.764371
1377620	0.0162492	0.0637453	0.120521	0.193263	0.00750132	0.0347613	0.0772546	0.135641	0.0745494	0.260748	0.436707	0.593044
1550420	0.0143544	0.0564735	0.107153	0.172654	0.00136766	0.00641007	0.0145077	0.0261469	0.0141645	0.054111	0.100292	0.15257
3644970	0.0453092	0.170079	0.304748	0.455467	0.0147099	0.0672626	0.146356	0.249403	0.177584	0.533453	0.765052	0.896561
3766658	0.106898	0.365263	0.5878	0.77282	0.0130472	0.0598435	0.130847	0.224497	0.179205	0.537029	0.768462	0.898903
4828246	0.00913414	0.0362209	0.0694062	0.113335	0.00159751	0.00748419	0.0169272	0.0304771	0.032821	0.122023	0.219038	0.321086
3361541	0.0143708	0.0565369	0.10727	0.172835	0.00475209	0.0221335	0.0495924	0.0880915	0.0374879	0.138428	0.246527	0.358144
5778207	0.00928733	0.0368198	0.0705334	0.11513	0.0034196	0.0159666	0.0359165	0.0641629	0.0253378	0.0952345	0.173148	0.257566
2186710	0.0280465	0.108076	0.199886	0.311274	0.00633398	0.0294152	0.0655995	0.115746	0.0776855	0.270469	0.450696	0.608763
1223827	0.0798207	0.284274	0.479053	0.663944	0.00618837	0.0287467	0.0641363	0.113234	0.0461112	0.16814	0.295124	0.421795
1575793	1	1	1	1	0.0434009	0.188189	0.377367	0.576407	0.444955	0.899308	0.987239	0.998921
2083242	0.016033	0.0629176	0.119004	0.190936	0.00144829	0.00678697	0.0153571	0.027668	0.0153201	0.0584273	0.108076	0.164025
4393300	0.066263	0.240923	0.415765	0.59292	0.0127608	0.0585612	0.12815	0.22013	0.127815	0.413322	0.636915	0.795453
3275617	0.0109434	0.0432767	0.0826432	0.134325	0.00138894	0.00650955	0.014732	0.0265486	0.0201072	0.0761524	0.139704	0.209991
3237948	0.0516778	0.192115	0.340287	0.501208	0.0344985	0.152074	0.31263	0.493207	0.225146	0.630166	0.848886	0.948185
4862795	0.124123	0.413066	0.64616	0.824006	0.00650384	0.0301946	0.0673036	0.118667	0.109753	0.364504	0.577374	0.740526
3597909	0.0149191	0.0586453	0.111156	0.178847	0.00253074	0.0118358	0.026695	0.0478713	0.0318017	0.118409	0.21292	0.312737
5261599	0.0840071	0.297276	0.497346	0.683444	0.0112767	0.0518929	0.114053	0.197119	0.153709	0.478375	0.70957	0.855821
1020516	0.0266598	0.102949	0.190894	0.298281	0.00635444	0.0295091	0.0658048	0.116098	0.102065	0.342833	0.549575	0.713298
2494077	0.0221685	0.0861901	0.161161	0.254628	0.0043546	0.0202971	0.0455313	0.0810149	0.0391353	0.144164	0.256028	0.370777
1906675	0.00570662	0.0227468	0.0438713	0.0722762	0.00115794	0.00542923	0.0122955	0.02218	0.015686	0.059791	0.110529	0.167623
2577082	0.0546998	0.202416	0.356588	0.521647	0.00951618	0.043934	0.097062	0.168985	0.113818	0.375742	0.59146	0.753944
3905875	0.126974	0.42071	0.655089	0.831369	0.0111465	0.0513061	0.112807	0.195069	0.166371	0.508154	0.740259	0.87896
2711946	0.166927	0.520154	0.761093	0.908746	0.00748335	0.0346791	0.0770761	0.135337	0.0746887	0.261181	0.437335	0.593754
2785945	0.293582	0.752746	0.934418	0.989495	0.00856192	0.0395983	0.0877296	0.153348	0.0956695	0.324391	0.525258	0.688685
4519645	0.0709813	0.256227	0.438511	0.619076	0.0127049	0.0583104	0.127623	0.219274	0.143639	0.453749	0.68297	0.834606
5507853	0.160994	0.506266	0.747426	0.89985	0.0171675	0.0781443	0.16882	0.28483	0.241726	0.660081	0.871261	0.959687
1239877	0.0647626	0.236007	0.408365	0.584262	0.00993344	0.0458251	0.101116	0.175736	0.145422	0.45817	0.687827	0.838558
5950405	0.0576941	0.212525	0.372392	0.541133	0.0306638	0.136134	0.282912	0.452786	0.257808	0.687341	0.890165	0.968565
4480140	0.0261417	0.101027	0.187511	0.293368	0.00418196	0.0194987	0.0437626	0.0779252	0.0486617	0.17678	0.308968	0.439483
5711674	0.032097	0.122926	0.225655	0.347963	0.00274526	0.012834	0.0289278	0.0518276	0.0387631	0.142871	0.253891	0.367943
5889055	0.0280835	0.108212	0.200125	0.311617	0.00369657	0.017251	0.0387738	0.0691853	0.0453872	0.165675	0.291151	0.416681
2534728	0.0314698	0.120639	0.221713	0.342403	0.00438473	0.0204364	0.0458397	0.0815531	0.0460104	0.167797	0.294572	0.421085
2910901	0.00765313	0.0304161	0.0584467	0.0958042	0.00120623	0.00565515	0.0128053	0.0230948	0.0118634	0.0454723	0.0846178	0.12933
3546853	0.0332424	0.127092	0.232809	0.358006	0.00547132	0.0254496	0.0569008	0.100765	0.0832016	0.287336	0.474573	0.635071
1087856	0.0485011	0.181179	0.322763	0.478855	0.00539997	0.025121	0.056178	0.0995152	0.0521761	0.188575	0.327657	0.463046
1174245	0.0423218	0.159588	0.28751	0.432702	0.00614535	0.0285492	0.0637036	0.11249	0.0978311	0.330666	0.5336	0.697211
3586449	0.0190518	0.074423	0.139971	0.222876	0.00175537	0.00822132	0.0185856	0.0334403	0.0232391	0.0876137	0.159867	0.238801
5442175	0.0126642	0.0499516	0.0950809	0.153862	0.00296835	0.0138712	0.031245	0.0559255	0.0285088	0.106659	0.192871	0.285118
3505765	0.0592388	0.217702	0.380412	0.550897	0.00900221	0.0416007	0.0920463	0.160597	0.118569	0.388694	0.607412	0.768826
4552240	0.357055	0.830663	0.968648	0.996942	0.0131598	0.0603477	0.131906	0.226209	0.191291	0.563051	0.792559	0.914891
4852525	0.0160505	0.0629847	0.119127	0.191124	0.00718617	0.0333203	0.0741211	0.130312	0.113158	0.37393	0.589204	0.751812
4949926	0.013728	0.0540605	0.102696	0.165735	0.00331317	0.0154727	0.0348166	0.0622263	0.0281254	0.105283	0.190508	0.281836
1054120	0.0564292	0.208266	0.365758	0.532993	0.0142071	0.0650242	0.141693	0.241953	0.159294	0.49167	0.723472	0.866484
2978862	0.0189665	0.0740995	0.139385	0.22199	0.00148675	0.00696671	0.015762	0.0283928	0.0166786	0.0634829	0.117152	0.177312
3573361	0.237768	0.664321	0.880966	0.971535	0.01696	0.0772293	0.166944	0.2819	0.325131	0.78421	0.9457	0.989573
4255511	0.0871776	0.307004	0.510824	0.69751	0.0167392	0.0762552	0.164944	0.278772	0.195045	0.570906	0.799586	0.919363
1151188	0.00756695	0.0300775	0.0578055	0.0947743	0.00233581	0.0109281	0.024662	0.0442626	0.0170875	0.0650006	0.119868	0.181273
4003519	0.064171	0.234062	0.405425	0.580801	0.00882761	0.040807	0.0903367	0.157729	0.139883	0.444348	0.672524	0.825991
4076284	0.0573225	0.211276	0.37045	0.538756	0.00883827	0.0408555	0.0904412	0.157905	0.115835	0.381266	0.5983	0.760366
3777724	0.0058584	0.0233465	0.0450149	0.0741309	0.00074279	0.0034854	0.00790315	0.0142821	0.0065672	0.0253663	0.0476402	0.0736102
2049298	0.0217632	0.0846662	0.158431	0.250568	0.0019145	0.00896398	0.0202549	0.0364188	0.0356271	0.131914	0.235668	0.343595
1292440	0.0214327	0.0834222	0.1562	0.247242	0.00579653	0.026946	0.0601886	0.10644	0.0698895	0.246126	0.415353	0.56862
2580360	0.0290336	0.111712	0.206234	0.320386	0.00471663	0.0219698	0.0492308	0.0874624	0.0652949	0.231499	0.393615	0.543233
3217800	0.0511183	0.190197	0.337229	0.497337	0.0172773	0.0786278	0.16981	0.286374	0.230182	0.639451	0.856012	0.951961
3509330	0.0109823	0.0434282	0.0829265	0.134772	0.00163201	0.00764534	0.0172899	0.0311255	0.0161492	0.0615152	0.113625	0.172157
5920204	0.0650463	0.236938	0.40977	0.585912	0.023845	0.107206	0.227176	0.373253	0.241723	0.660075	0.871256	0.959685
3747614	0.0255473	0.098819	0.183615	0.287693	0.0124696	0.0572557	0.125401	0.215665	0.10418	0.348848	0.557375	0.721037
5071623	0.0128727	0.050758	0.0965779	0.156201	0.00224193	0.0104907	0.0236816	0.0425201	0.0185598	0.0704501	0.129588	0.195392
5217870	0.012302	0.0485498	0.0924756	0.149784	0.00601931	0.0279702	0.062435	0.110309	0.0505178	0.183025	0.318893	0.452043
5940340	0.00482343	0.0192521	0.0371934	0.0614155	0.00117935	0.0055294	0.0125216	0.0225857	0.01837	0.0697491	0.128341	0.193585
1937451	0.0137427	0.0541173	0.102801	0.165898	0.0017219	0.00806506	0.0182342	0.0328128	0.0241335	0.0908673	0.16555	0.246851
5298535	0.0302611	0.116219	0.214067	0.331563	0.00464784	0.0216522	0.0485288	0.0862405	0.0482545	0.175405	0.306773	0.436693
3497964	0.00627808	0.0250031	0.0481707	0.0792416	0.00146079	0.00684541	0.0154887	0.0279037	0.0144076	0.0550202	0.101934	0.154991
2432360	0.0312456	0.11982	0.220299	0.340404	0.00573522	0.0266641	0.0595696	0.105373	0.0795806	0.276297	0.459003	0.617991
2471022	0.0313519	0.120209	0.22097	0.341352	0.00663588	0.0308001	0.0686265	0.120932	0.109751	0.364497	0.577366	0.740518
3205016	0.0472092	0.1767	0.315521	0.469503	0.00728324	0.0337643	0.0750872	0.131956	0.0521617	0.188527	0.327581	0.462952
4634212	0.120774	0.403992	0.635416	0.814978	0.0122602	0.0563158	0.123418	0.212438	0.190249	0.560851	0.790571	0.913609
5291185	0.280473	0.733776	0.924251	0.986632	0.00925226	0.0427365	0.0944896	0.164688	0.10688	0.356469	0.567165	0.730641
2356073	0.0665152	0.241747	0.417	0.594359	0.00634095	0.0294472	0.0656695	0.115866	0.0897465	0.306971	0.501734	0.664184
1481973	0.0292509	0.112511	0.207626	0.322378	0.00644318	0.0299163	0.0666954	0.117625	0.114726	0.378233	0.594551	0.756854
1664200	0.0120977	0.0477581	0.0910027	0.147476	0.00323883	0.0151276	0.0340476	0.0608712	0.0239172	0.090081	0.164178	0.244911
3808702	0.024338	0.0943142	0.17564	0.276018	0.00758168	0.0351284	0.078052	0.136994	0.089451	0.306093	0.500534	0.662917
3027551	0.0275299	0.106168	0.196546	0.306459	0.00793521	0.0367424	0.081553	0.142926	0.103668	0.347395	0.555497	0.71918
4597958	0.0186736	0.0729875	0.137369	0.21894	0.00436001	0.0203221	0.0455867	0.0811116	0.0363883	0.134583	0.240126	0.349583
5015334	0.0197112	0.0769222	0.144493	0.229697	0.00351053	0.0163884	0.0368554	0.0658146	0.0308402	0.11499	0.207111	0.304775
2522793	0.0524148	0.194636	0.344295	0.506265	0.0105747	0.0487253	0.107313	0.186009	0.144169	0.455066	0.68442	0.83579
3620579	0.0254078	0.0983002	0.182699	0.286355	0.00346273	0.0161667	0.036362	0.0649467	0.0254729	0.0957233	0.173997	0.258759
4074476	0.0998691	0.344937	0.561673	0.748231	0.00718371	0.033309	0.0740965	0.13027	0.0856997	0.294878	0.485087	0.646445
4314478	0.0104505	0.0413585	0.0790538	0.128653	0.00174462	0.00817114	0.0184727	0.0332388	0.0228601	0.0862322	0.157449	0.235366
2862804	0.0453473	0.170212	0.304965	0.455751	0.00358655	0.0167409	0.0376397	0.0671933	0.040118	0.147572	0.261647	0.378205
1813819	0.0900373	0.315692	0.52271	0.7097	0.00796258	0.0368673	0.0818235	0.143384	0.09689	0.32794	0.529984	0.693526
5049543	0.0884437	0.310861	0.516118	0.702964	0.00570238	0.026513	0.0592379	0.104801	0.0784785	0.272912	0.454186	0.612649
2656477	0.0338489	0.129292	0.236574	0.363266	0.01839	0.0835195	0.179793	0.301855	0.120858	0.39486	0.614901	0.775697
4020722	0.0322952	0.123648	0.226897	0.349711	0.0036918	0.0172288	0.0387247	0.0690989	0.0534368	0.192776	0.334254	0.471276
3056388	0.0361296	0.137526	0.250588	0.38269	0.00295285	0.0137992	0.0310842	0.0556413	0.0312301	0.116378	0.209471	0.308013
1480093	0.0150574	0.0591764	0.112133	0.180356	0.00753649	0.0349219	0.0776036	0.136233	0.077296	0.269266	0.448975	0.606841
3990869	0.0288447	0.111017	0.205022	0.31865	0.00856647	0.039619	0.0877743	0.153423	0.0986518	0.333038	0.536735	0.700393
5028813	0.044668	0.167836	0.301079	0.450653	0.0034622	0.0161642	0.0363566	0.0649372	0.0356053	0.131838	0.23554	0.343423
1608340	0.013159	0.0518645	0.09863	0.159404	0.0040124	0.0187139	0.0420225	0.0748809	0.0456551	0.166587	0.292623	0.418578
3887002	0.0756747	0.27122	0.460368	0.643545	0.00772553	0.0357854	0.079478	0.139413	0.0956439	0.324316	0.525158	0.688583
4703903	0.010655	0.0421546	0.0805444	0.13101	0.00265673	0.0124222	0.0280069	0.0501968	0.0207353	0.0784594	0.143781	0.215848
4287580	0.0326362	0.124889	0.22903	0.352709	0.0101727	0.0469082	0.103433	0.179584	0.109211	0.362993	0.575464	0.738686
2592813	0.0292983	0.112686	0.207929	0.322811	0.00751527	0.034825	0.0773931	0.135876	0.10277	0.344843	0.552189	0.715899
5570789	0.174711	0.537929	0.778044	0.919313	0.00912484	0.0421578	0.0932453	0.162605	0.121028	0.395316	0.615452	0.776199
3565458	0.0277801	0.107093	0.198165	0.308794	0.00699726	0.0324557	0.0722382	0.127102	0.0510675	0.184868	0.321809	0.455713
2322568	0.0142537	0.056086	0.106438	0.171546	0.0056293	0.0261768	0.0584992	0.103526	0.0760284	0.265344	0.443342	0.600528
4184087	0.0108596	0.0429507	0.0820338	0.133363	0.00371802	0.0173504	0.0389948	0.0695732	0.0375011	0.138474	0.246603	0.358246
2875316	0.013262	0.0522624	0.0993674	0.160554	0.00417712	0.0194762	0.043713	0.0778384	0.0579944	0.207827	0.357638	0.500075
4567238	0.0111052	0.043906	0.0838195	0.13618	0.00436022	0.0203231	0.0455889	0.0811154	0.0496581	0.180137	0.314311	0.446258
5621731	0.160929	0.506113	0.747273	0.899749	0.0275818	0.123152	0.258188	0.418103	0.364307	0.829095	0.965135	0.994791
4004834	0.0163723	0.064216	0.121383	0.194585	0.00488579	0.0227506	0.0509548	0.0904601	0.03917	0.144285	0.256228	0.371041
1347867	0.102356	0.352185	0.571079	0.7572	0.0159853	0.0729222	0.158081	0.26799	0.250842	0.675741	0.882294	0.964966
1671603	0.0375524	0.142633	0.259216	0.394529	0.0040076	0.0186917	0.0419733	0.0747947	0.0640667	0.227554	0.387688	0.53622
3541745	0.078055	0.278736	0.471166	0.655392	0.00620717	0.0288331	0.0643254	0.113558	0.0813511	0.28171	0.466665	0.626432
1380749	0.0127836	0.0504136	0.0959387	0.155203	0.00526896	0.0245175	0.0548497	0.0972162	0.0429522	0.157345	0.277646	0.399179
1469031	0.264256	0.708817	0.909789	0.982096	0.0163387	0.0744857	0.161304	0.273063	0.166923	0.509422	0.741529	0.879886
3263565	0.121042	0.404722	0.636286	0.815716	0.0110144	0.0507103	0.11154	0.192985	0.144979	0.457074	0.686626	0.837584
4488119	0.0218371	0.0849444	0.15893	0.25131	0.00675983	0.0313682	0.0698667	0.123053	0.0875005	0.300279	0.492553	0.654442
5571431	0.0565307	0.208608	0.366292	0.533651	0.00267606	0.0125121	0.028208	0.050553	0.0607859	0.216942	0.371607	0.516999
2263953	0.0314865	0.1207	0.221818	0.342551	0.00422998	0.0197208	0.0442548	0.0787855	0.0356685	0.13206	0.235911	0.343922
4367966	0.00791441	0.0314421	0.0603883	0.09892	0.00166918	0.00781889	0.0176804	0.0318234	0.0240678	0.0906285	0.165133	0.246262
1543402	0.0560937	0.207134	0.363988	0.530811	0.00876754	0.0405338	0.0897478	0.15674	0.100516	0.3384	0.543785	0.707504
2373006	0.11132	0.377802	0.603528	0.787129	0.0250783	0.112494	0.237539	0.388405	0.281484	0.724472	0.913616	0.978422
3049685	0.0125374	0.0494609	0.0941693	0.152436	0.000848431	0.00398033	0.00902254	0.0162976	0.0146682	0.0559943	0.103692	0.157581
1459510	0.0510419	0.189934	0.336811	0.496806	0.0110053	0.0506693	0.111453	0.192841	0.0933167	0.31751	0.516031	0.679155
1075029	0.0196466	0.0766774	0.144051	0.229031	0.00519296	0.0241673	0.0540784	0.09588	0.0761957	0.265863	0.444089	0.601367
1790778	0.00686424	0.0273133	0.0525631	0.086336	0.00146241	0.00685294	0.0155057	0.0279341	0.0118065	0.0452579	0.084227	0.128747
2025264	0.00870522	0.0345424	0.0662437	0.10829	0.00932633	0.0430727	0.0952123	0.165896	0.0514105	0.186016	0.323623	0.457992
4936991	0.128437	0.424604	0.659595	0.835037	0.00801774	0.0371189	0.0823685	0.144306	0.12396	0.403143	0.624854	0.78471
3017657	0.00914594	0.036267	0.069493	0.113473	0.00128559	0.00602636	0.0136426	0.0245965	0.0138359	0.0528812	0.0980686	0.149287
3341357	0.0502683	0.187276	0.332561	0.491402	0.00234867	0.010988	0.0247962	0.0445011	0.0411047	0.150984	0.267251	0.385581
4763103	0.00888887	0.0352614	0.0675989	0.110454	0.00737798	0.0341975	0.0760294	0.133559	0.0759798	0.265193	0.443126	0.600284
2698445	0.0153052	0.0601276	0.113883	0.183055	0.00911924	0.0421324	0.0931906	0.162514	0.0855971	0.29457	0.484659	0.645985
1575395	0.0677605	0.245806	0.42307	0.601396	0.00351125	0.0163917	0.0368629	0.0658277	0.0383439	0.141412	0.251477	0.364737
4048405	0.0106063	0.041965	0.0801895	0.130449	0.00257945	0.0120625	0.0272024	0.048771	0.0183542	0.0696907	0.128237	0.193434
4677970	0.0441295	0.165948	0.297985	0.44658	0.0106512	0.0490709	0.108049	0.187227	0.124605	0.404856	0.626896	0.786543
1057181	0.027703	0.106808	0.197667	0.308076	0.0102215	0.0471287	0.103904	0.180366	0.109228	0.363039	0.575521	0.738742
2187640	0.0625574	0.228738	0.39734	0.571226	0.0134767	0.0617644	0.134877	0.231005	0.171594	0.520062	0.752076	0.887473
5599767	0.0294996	0.113425	0.209215	0.32465	0.00286471	0.0133895	0.0301691	0.0540238	0.0336882	0.125088	0.22421	0.328116
5809033	0.0749106	0.268795	0.456861	0.639663	0.0180272	0.0819268	0.17655	0.296843	0.234415	0.647121	0.861776	0.954939
3204277	0.0610632	0.223784	0.389769	0.56218	0.00175254	0.00820811	0.0185559	0.0333873	0.0382235	0.140993	0.250782	0.363813
4524735	0.0228264	0.0886596	0.165575	0.261176	0.00674241	0.0312884	0.0696925	0.122755	0.0752001	0.262772	0.439635	0.596352
1946112	0.0449401	0.168788	0.302638	0.4527	0.00753909	0.0349338	0.0776295	0.136277	0.101725	0.341861	0.548308	0.712034
5203086	0.0873417	0.307505	0.511513	0.698222	0.0184289	0.0836904	0.18014	0.302391	0.15719	0.486692	0.718304	0.862555
5809474	0.0206065	0.0803071	0.150599	0.238869	0.00340985	0.0159213	0.0358159	0.0639857	0.0325501	0.121064	0.217416	0.318876
2958166	0.0404664	0.153023	0.276617	0.418124	0.0128121	0.0587908	0.128634	0.220913	0.177928	0.534213	0.765779	0.897062
4419029	0.0207292	0.0807703	0.151433	0.240118	0.00423202	0.0197302	0.0442758	0.0788222	0.034788	0.128965	0.230727	0.336937
5141270	0.00469079	0.0187264	0.036187	0.0597743	0.00308257	0.0144019	0.0324294	0.0580171	0.023084	0.0870486	0.158878	0.237397
2225466	0.0798323	0.28431	0.479105	0.664	0.0122732	0.0563743	0.123541	0.212639	0.195568	0.571992	0.800549	0.919969
2297948	0.0224689	0.0873182	0.163179	0.257624	0.00380961	0.0177748	0.0399377	0.0712276	0.0581733	0.208413	0.358541	0.501176
2557219	0.292978	0.751894	0.933977	0.989377	0.00844067	0.0390463	0.0865376	0.151341	0.2251	0.630081	0.84882	0.94815
4878046	0.00483426	0.019295	0.0372756	0.0615495	0.00248368	0.0116168	0.0262046	0.0470014	0.0202186	0.076562	0.140428	0.211033
1896977	0.0448299	0.168402	0.302007	0.451872	0.00374533	0.0174769	0.0392761	0.0700668	0.0521243	0.188402	0.327385	0.462706
2361880	0.0309134	0.118606	0.218201	0.337433	0.00775174	0.035905	0.0797376	0.139853	0.0775393	0.270018	0.450051	0.608043
1457604	0.0748302	0.268539	0.456491	0.639252	0.0111306	0.051234	0.112654	0.194817	0.118852	0.389458	0.608344	0.769685
4575951	0.137389	0.447998	0.686058	0.855917	0.0110782	0.050998	0.112152	0.193992	0.160254	0.493929	0.725802	0.868241
2397924	0.0408782	0.154483	0.279047	0.421389	0.00552509	0.0256972	0.0574452	0.101706	0.0603952	0.215671	0.369668	0.514663
3365296	0.00503998	0.0201099	0.0388346	0.0640893	0.0032993	0.0154083	0.0346732	0.0619737	0.0427106	0.156515	0.276294	0.397417
3373187	0.0569028	0.209863	0.368249	0.536056	0.0105721	0.0487138	0.107288	0.185969	0.132603	0.42578	0.651422	0.808109
3528984	0.0253481	0.0980784	0.182307	0.285782	0.00553659	0.0257501	0.0575615	0.101907	0.0730215	0.255977	0.429781	0.585179
3934686	0.0246734	0.0955654	0.177859	0.279274	0.00416	0.019397	0.0435374	0.0775314	0.0736566	0.257963	0.432669	0.588465
5013431	0.0411761	0.155539	0.280801	0.423741	0.00655356	0.0304226	0.0678019	0.119521	0.101307	0.340667	0.54675	0.710476
2073889	0.00986469	0.0390746	0.0747711	0.121866	0.00549145	0.0255423	0.0571046	0.101117	0.0396547	0.145967	0.259003	0.374713
5701421	0.0139436	0.0548918	0.104233	0.168123	0.00372182	0.017368	0.0390339	0.0696419	0.0318595	0.118614	0.213268	0.313213
1626999	0.00429256	0.017147	0.0331599	0.054831	0.00151797	0.00711259	0.0160905	0.0289807	0.0120677	0.0462417	0.086019	0.131416
4091188	0.113158	0.382962	0.609914	0.792832	0.0099847	0.0460572	0.101612	0.176562	0.152273	0.474914	0.705899	0.852956
4305240	0.00776262	0.0308461	0.0592607	0.0971111	0.00164471	0.00770464	0.0174233	0.031364	0.0167866	0.0638839	0.11787	0.17836
4663397	0.0116147	0.045885	0.0875134	0.141996	0.00184844	0.00865573	0.0195622	0.0351834	0.0168805	0.0642325	0.118494	0.17927
3079384	0.0719787	0.259432	0.443219	0.624402	0.024492	0.109983	0.232628	0.381245	0.250436	0.675055	0.88182	0.964745
3523913	0.106649	0.36455	0.586897	0.771988	0.0125597	0.0576595	0.126252	0.217048	0.18592	0.551625	0.782132	0.908095
4161198	0.0491214	0.183323	0.326216	0.483291	0.00283664	0.013259	0.0298776	0.0535082	0.0267791	0.100441	0.182164	0.270207
5085790	0.0100575	0.0398267	0.0761825	0.124105	0.0036435	0.017005	0.038227	0.068225	0.0305954	0.114118	0.205626	0.302734
2171220	0.0198509	0.0774508	0.145448	0.231134	0.0062819	0.0291762	0.0650764	0.114848	0.0486607	0.176776	0.308962	0.439476
1324447	0.0406139	0.153546	0.277489	0.419296	0.00846817	0.0391715	0.086808	0.151796	0.0787434	0.273726	0.455347	0.613939
3372964	0.175389	0.539453	0.779469	0.920177	0.00950849	0.0438992	0.0969872	0.16886	0.159328	0.49175	0.723555	0.866547
5988186	0.054834	0.202871	0.357304	0.522537	0.00968368	0.0446935	0.0986912	0.171701	0.0982197	0.33179	0.535087	0.698721
1874228	0.0620542	0.227072	0.3948	0.568199	0.0117002	0.0537994	0.118097	0.203749	0.180673	0.540249	0.771511	0.900981
5181769	0.107056	0.365713	0.58837	0.773346	0.00875697	0.0404858	0.0896442	0.156566	0.169473	0.515252	0.747334	0.884084
5740674	0.0441948	0.166177	0.298361	0.447075	0.00520996	0.0242456	0.0542509	0.096179	0.0511465	0.185133	0.322228	0.456239
3506606	0.0263817	0.101918	0.18908	0.295648	0.00636318	0.0295492	0.0658926	0.116248	0.117574	0.385999	0.604118	0.76578
5307796	0.0429205	0.161698	0.290994	0.437333	0.0114288	0.0525778	0.115507	0.199506	0.135997	0.434494	0.661403	0.816646
5883669	0.0378592	0.143732	0.261065	0.397054	0.00511596	0.0238123	0.0532963	0.0945243	0.0811499	0.281096	0.465799	0.625481
1076615	0.0182448	0.0713578	0.134409	0.214454	0.0162545	0.0741133	0.160537	0.271857	0.192417	0.565419	0.79469	0.916256
3185351	0.0560457	0.206972	0.363734	0.530499	0.00963539	0.0444746	0.0982218	0.170919	0.125041	0.406011	0.628271	0.787774
3507398	0.0447216	0.168023	0.301386	0.451057	0.0191315	0.0867683	0.186385	0.311995	0.162925	0.500178	0.732199	0.873025
4073248	0.22734	0.645473	0.867587	0.965986	0.0517796	0.221063	0.433194	0.64274	0.506544	0.936349	0.994661	0.999724
1044235	0.00660319	0.026285	0.0506091	0.0831827	0.00431021	0.0200919	0.0450769	0.0802215	0.0361051	0.133591	0.238471	0.347361
1510097	0.00594076	0.0236717	0.0456349	0.0751359	0.00133563	0.00626033	0.0141702	0.0255421	0.00935483	0.0359878	0.067261	0.103331
3100224	0.0135869	0.0535163	0.101689	0.164169	0.0043734	0.020384	0.0457237	0.0813507	0.0269725	0.101137	0.183367	0.271888
5536545	0.114956	0.387976	0.61607	0.79827	0.005505	0.0256047	0.0572418	0.101354	0.132754	0.426171	0.651873	0.808498
1937982	0.0206265	0.0803825	0.150735	0.239072	0.00103161	0.00483806	0.0109609	0.0197831	0.0154157	0.0587837	0.108717	0.164967
3505487	0.011087	0.0438351	0.0836869	0.135971	0.00230372	0.0107786	0.024327	0.0436674	0.0271955	0.10194	0.184752	0.273822
3819025	0.0396666	0.150181	0.271877	0.411734	0.0133011	0.0609798	0.133232	0.228352	0.141667	0.448829	0.677523	0.830133
5308988	0.0173621	0.0679964	0.12829	0.205145	0.00111859	0.00524514	0.01188	0.0214341	0.0132588	0.0507178	0.0941508	0.143491
6013769	0.0469262	0.175716	0.313926	0.467434	0.0160523	0.0732191	0.158694	0.268955	0.189163	0.55855	0.788481	0.912255
2097906	0.0196244	0.0765935	0.143899	0.228802	0.00568918	0.0264523	0.0591045	0.104571	0.0533362	0.192441	0.333729	0.470624
3882055	0.0139701	0.0549936	0.104421	0.168415	0.00292508	0.0136701	0.030796	0.055132	0.0255107	0.0958601	0.174234	0.259093
3588418	0.0392871	0.148829	0.269618	0.408679	0.00629951	0.029257	0.0652533	0.115152	0.0841943	0.29034	0.478773	0.639631
2693949	0.0279114	0.107577	0.199014	0.310017	0.00372192	0.0173684	0.0390349	0.0696436	0.0485147	0.176283	0.308176	0.438477
4165411	0.0224304	0.0871736	0.16292	0.257241	0.0032295	0.0150843	0.033951	0.0607011	0.0328809	0.122235	0.219396	0.321574
5194948	0.0119206	0.0470714	0.0897243	0.14547	0.00371402	0.0173318	0.0389536	0.0695009	0.0298812	0.11157	0.201279	0.296749
1169902	0.0252304	0.0976402	0.181532	0.28465	0.0051252	0.0238549	0.0533901	0.0946871	0.0490519	0.178095	0.311064	0.442145
2741510	0.0116565	0.0460473	0.0878158	0.142472	0.00272334	0.012732	0.0286999	0.0514241	0.023088	0.087063	0.158903	0.237433
5422874	0.0124752	0.0492203	0.0937222	0.151736	0.00241152	0.0112808	0.0254521	0.0456659	0.0475183	0.172914	0.302791	0.431615
1855888	0.0222863	0.0866327	0.161953	0.255805	0.00829687	0.0383913	0.0851219	0.148955	0.149096	0.467197	0.697633	0.846431
1946130	0.0220135	0.0856075	0.160118	0.253078	0.0124258	0.0570593	0.124986	0.214992	0.0890351	0.304856	0.498841	0.661126
1987603	0.0363379	0.138275	0.251856	0.384436	0.0114137	0.0525096	0.115362	0.199268	0.106689	0.355931	0.566477	0.72997
2410167	0.0968284	0.335995	0.549931	0.736852	0.0264246	0.118238	0.248708	0.404551	0.286384	0.731727	0.917886	0.980069
2669348	0.0322006	0.123304	0.226304	0.348877	0.00516373	0.0240325	0.0537815	0.0953655	0.0371334	0.13719	0.244469	0.355396
1513988	0.0327931	0.12546	0.23001	0.354084	0.00671916	0.0311818	0.0694599	0.122358	0.0805248	0.279187	0.463101	0.622514
2303537	0.0189195	0.0739211	0.139062	0.221502	0.00438749	0.0204492	0.0458679	0.0816024	0.0388764	0.143264	0.254542	0.368807
3450136	0.00987681	0.0391219	0.0748599	0.122007	0.00473889	0.0220726	0.0494578	0.0878573	0.0455307	0.166164	0.29194	0.417698
5319223	0.0578141	0.212928	0.373019	0.541899	0.00904961	0.0418161	0.09251	0.161374	0.136167	0.434928	0.661896	0.817064
5335499	0.0444641	0.167121	0.299909	0.449114	0.0163223	0.0744131	0.161155	0.272828	0.106759	0.356128	0.566729	0.730216
1140800	0.125063	0.415594	0.649125	0.826465	0.0116796	0.0537067	0.1179	0.203428	0.19727	0.575513	0.803654	0.921913
3197100	0.0448476	0.168464	0.302108	0.452005	0.00728771	0.0337847	0.0751317	0.132032	0.105971	0.353909	0.563888	0.72744
3473003	0.00861917	0.0342054	0.0656081	0.107275	0.00365044	0.0170372	0.0382985	0.0683506	0.0275094	0.10307	0.186699	0.276537
3494759	0.0778415	0.278064	0.470205	0.654345	0.00625673	0.0290606	0.0648234	0.114414	0.0815152	0.28221	0.467371	0.627205
2047851	0.118652	0.398188	0.628461	0.809039	0.0191819	0.0869887	0.186831	0.312679	0.288096	0.734227	0.919334	0.980617
2103508	0.0063802	0.0254059	0.0489372	0.0804812	0.00115906	0.00543451	0.0123074	0.0222013	0.0182977	0.0694818	0.127865	0.192895
2308650	0.0290282	0.111692	0.206199	0.320337	0.0065796	0.030542	0.0680628	0.119967	0.0611858	0.218241	0.373587	0.519381
1562980	0.0994912	0.343831	0.560229	0.746842	0.0101697	0.0468943	0.103403	0.179535	0.168552	0.513152	0.74525	0.882583
3937761	0.0197406	0.0770332	0.144694	0.229999	0.00759347	0.0351823	0.078169	0.137193	0.0927884	0.315958	0.513938	0.676979
4977395	0.0597677	0.219469	0.383138	0.554195	0.00726104	0.0336628	0.0748664	0.13158	0.116256	0.382414	0.599714	0.761687
5552200	0.0263242	0.101704	0.188704	0.295102	0.00655734	0.0304399	0.0678398	0.119586	0.0462319	0.16855	0.295785	0.422643
2323670	0.167262	0.52093	0.761846	0.909227	0.00815301	0.0377356	0.0837038	0.146562	0.128748	0.415764	0.63978	0.797976
1382104	0.0883771	0.310658	0.515841	0.702679	0.0125137	0.0574533	0.125817	0.216342	0.0938528	0.319083	0.518147	0.68135
2105363	0.0991018	0.342689	0.558736	0.745404	0.0336114	0.148407	0.305856	0.484116	0.38538	0.850148	0.97284	0.996477
2550498	0.0186542	0.0729137	0.137235	0.218737	0.00521808	0.024283	0.0543333	0.0963219	0.069491	0.244866	0.413495	0.56647
3494670	0.0377244	0.143249	0.260253	0.395946	0.00530846	0.0246995	0.0552504	0.0979099	0.054157	0.195168	0.337997	0.475926
2931009	0.0392674	0.148759	0.269501	0.40852	0.00236017	0.0110416	0.0249162	0.0447143	0.0355192	0.131536	0.235035	0.342743
2931044	0.0148853	0.0585153	0.110917	0.178477	0.00570628	0.026531	0.0592773	0.104869	0.0736708	0.258007	0.432733	0.588538
1283597	0.00913233	0.0362138	0.0693928	0.113314	0.00110628	0.0051875	0.0117499	0.0212004	0.00963022	0.0370324	0.0691801	0.10622
3977255	0.0187077	0.0731172	0.137604	0.219296	0.0055879	0.0259862	0.0580806	0.102803	0.0457712	0.166983	0.293261	0.419399
5513659	0.0264542	0.102187	0.189553	0.296335	0.0129546	0.0594291	0.129976	0.223088	0.124198	0.403776	0.625608	0.785388
5962214	0.0275777	0.106345	0.196856	0.306906	0.0120858	0.055533	0.121764	0.209743	0.138348	0.44047	0.668168	0.822352
2107078	0.00653909	0.0260323	0.0501287	0.0824068	0.00126994	0.00595315	0.0134775	0.0243004	0.0154132	0.0587746	0.108701	0.164943
4279319	0.0519017	0.192881	0.341506	0.502749	0.00526949	0.0245199	0.054855	0.0972255	0.0659194	0.2335	0.396611	0.546762
2064373	0.0435194	0.163806	0.294465	0.441932	0.00663053	0.0307755	0.0685729	0.12084	0.0740909	0.259318	0.434637	0.590699
2461792	0.0179759	0.0703349	0.132549	0.211629	0.00343647	0.0160448	0.0360908	0.0644695	0.0202964	0.0768479	0.140934	0.21176
3863594	0.0233952	0.0907904	0.169375	0.266793	0.00560319	0.0260566	0.0582353	0.103071	0.0687863	0.242633	0.410196	0.562645
4326693	0.0241603	0.0936507	0.174462	0.274287	0.00181323	0.00849142	0.0191929	0.0345244	0.0333675	0.123956	0.222301	0.325524
4359211	0.0385572	0.146226	0.265257	0.402763	0.00359188	0.0167656	0.0376947	0.0672899	0.0574693	0.206103	0.354981	0.496832
4471412	0.0193473	0.0755437	0.142	0.22594	0.00442023	0.0206005	0.046203	0.082187	0.049084	0.178203	0.311236	0.442363
3678292	0.0352202	0.13425	0.245027	0.375011	0.00819871	0.037944	0.0841545	0.147323	0.12827	0.414515	0.638316	0.796688
4424077	0.0364974	0.138848	0.252826	0.38577	0.00539068	0.0250782	0.0560839	0.0993525	0.0565195	0.202979	0.35015	0.490917
4540479	0.0532623	0.197528	0.348878	0.512023	0.00708295	0.0328479	0.0730927	0.12856	0.0868398	0.298301	0.489825	0.651527
3400455	0.0537133	0.199064	0.351306	0.515062	0.00238361	0.0111508	0.0251609	0.0451488	0.0387676	0.142886	0.253917	0.367977
4722757	0.192025	0.575687	0.812033	0.938893	0.119745	0.450804	0.743834	0.915343	0.679551	0.988178	0.999782	0.999998
3580694	0.0283289	0.109117	0.201707	0.313892	0.00335659	0.0156742	0.0352655	0.0630169	0.0424504	0.155621	0.274835	0.395514
1303341	0.0144646	0.0568978	0.107936	0.173866	0.000776426	0.00364301	0.00825968	0.0149243	0.0104929	0.0402994	0.0751703	0.115213
4265049	0.254143	0.692388	0.8996	0.978588	0.012742	0.0584766	0.127972	0.219842	0.210017	0.601201	0.825612	0.935151
4329830	0.0404195	0.152856	0.27634	0.417751	0.00956155	0.0441398	0.0975036	0.169721	0.127207	0.411726	0.635036	0.793792
5284741	0.116829	0.393166	0.622392	0.803793	0.0126433	0.0580344	0.127041	0.218331	0.120327	0.393434	0.613175	0.774119
5657562	0.0544958	0.201723	0.355499	0.520292	0.0161182	0.0735106	0.159295	0.269902	0.145452	0.458246	0.68791	0.838625
5782131	0.0265263	0.102454	0.190023	0.297018	0.00912608	0.0421635	0.0932575	0.162626	0.132892	0.426525	0.652281	0.80885
4994888	0.0292648	0.112562	0.207714	0.322505	0.00252026	0.011787	0.0265858	0.0476776	0.03003	0.112101	0.202187	0.298
2920701	0.0460955	0.172824	0.309224	0.461317	0.0187018	0.0848869	0.182571	0.306136	0.172202	0.521433	0.75342	0.888427
4873410	0.00912154	0.0361716	0.0693134	0.113187	0.00170883	0.00800407	0.018097	0.0325677	0.0298657	0.111515	0.201185	0.296619
2250184	0.0855986	0.302172	0.504152	0.690578	0.00717458	0.0332672	0.0740056	0.130115	0.076093	0.265544	0.443631	0.600852
1365576	0.0045157	0.0180322	0.0348572	0.0576039	0.00145828	0.00683366	0.0154623	0.0278563	0.0123044	0.0471324	0.08764	0.133828
3756992	0.0262977	0.101606	0.188531	0.29485	0.00518997	0.0241535	0.054048	0.0958274	0.0555002	0.199616	0.34493	0.484497
5771510	0.0127033	0.0501028	0.0953617	0.154301	0.00279181	0.0130505	0.0294118	0.0526841	0.0247413	0.0930732	0.169392	0.252276
1462700	0.0498028	0.185673	0.329992	0.488124	0.00601501	0.0279504	0.0623916	0.110234	0.0979285	0.330948	0.533973	0.697591
5302949	0.110176	0.374578	0.599513	0.783512	0.010177	0.0469276	0.103474	0.179653	0.144763	0.456539	0.686039	0.837107
5515382	0.0168401	0.066004	0.124653	0.199592	0.00446229	0.0207949	0.0466331	0.0829373	0.0324703	0.120781	0.216937	0.318224
5861428	0.0162401	0.0637104	0.120457	0.193165	0.00404671	0.0188728	0.0423749	0.0754978	0.0373631	0.137992	0.245803	0.357178
3055939	0.0213701	0.0831864	0.155776	0.24661	0.00777854	0.0360274	0.080003	0.140302	0.099156	0.334491	0.538651	0.702332
5888665	0.0359475	0.136871	0.249477	0.38116	0.0101153	0.0466481	0.102877	0.178661	0.0813374	0.281668	0.466606	0.626367
2104124	0.0124095	0.0489658	0.0932491	0.150996	0.00543784	0.0252954	0.0565617	0.100179	0.0368388	0.13616	0.242754	0.353103
5551369	0.0670398	0.243459	0.419564	0.597337	0.00459825	0.0214231	0.0480225	0.0853588	0.0672121	0.237628	0.402769	0.553988
5705189	0.015048	0.0591404	0.112067	0.180254	0.0057491	0.0267279	0.0597098	0.105615	0.0881765	0.302298	0.495332	0.657401
4886151	0.147215	0.472849	0.713025	0.87601	0.0119302	0.0548334	0.120285	0.207329	0.134384	0.430365	0.65669	0.812633
4819165	0.0246402	0.0954415	0.177639	0.278952	0.00933144	0.0430959	0.0952621	0.165979	0.0730602	0.256098	0.429958	0.58538
1093114	0.0186676	0.0729649	0.137328	0.218878	0.00464701	0.0216483	0.0485203	0.0862257	0.0467445	0.170291	0.298584	0.426233
1803316	0.0364837	0.138799	0.252743	0.385656	0.00644234	0.0299124	0.0666869	0.11761	0.052941	0.191126	0.331666	0.468053
2165311	0.0448947	0.168629	0.302378	0.45236	0.0321488	0.142335	0.294556	0.46879	0.129185	0.416906	0.641117	0.799149
3108109	0.00290683	0.0116359	0.0225617	0.0374417	0.00190192	0.00890529	0.020123	0.0361837	0.0116509	0.0446716	0.0831585	0.127155
1744359	0.0905552	0.317257	0.524835	0.711858	0.00575268	0.0267444	0.059746	0.105677	0.045255	0.165224	0.290423	0.415743
2766147	0.227103	0.645034	0.867267	0.965848	0.00422646	0.0197045	0.0442188	0.0787225	0.068961	0.243187	0.411016	0.563596
4635909	0.0546365	0.202201	0.35625	0.521227	0.00887394	0.0410177	0.0907907	0.158491	0.109658	0.364237	0.577037	0.740202
5091249	0.0429883	0.161937	0.291388	0.437856	0.014052	0.0643326	0.140249	0.23964	0.109108	0.362706	0.5751	0.738335
2040490	0.0437306	0.164548	0.295685	0.443545	0.00530789	0.0246969	0.0552446	0.0979	0.0814987	0.28216	0.4673	0.627127
2265563	0.019432	0.0758645	0.142581	0.226815	0.00104513	0.00490135	0.0111038	0.0200399	0.0236265	0.0890238	0.162332	0.242297
2518065	0.068125	0.24699	0.424836	0.603434	0.00479484	0.0223309	0.0500282	0.0888495	0.0789384	0.274325	0.4562	0.614886
1750535	0.0188028	0.0734782	0.138259	0.220287	0.00555899	0.0258532	0.0577881	0.102298	0.0610923	0.217937	0.373124	0.518825
1257449	0.112215	0.380319	0.606649	0.789924	0.0107342	0.0494458	0.108848	0.188546	0.18452	0.548611	0.779342	0.906245
1370298	0.085361	0.301443	0.503141	0.689523	0.00534255	0.0248565	0.0555961	0.0985083	0.0834663	0.288138	0.475696	0.636292
2658675	0.0395243	0.149674	0.271031	0.41059	0.00641972	0.0298087	0.0664601	0.117221	0.0953796	0.323546	0.52413	0.687525
3607727	0.0411896	0.155586	0.28088	0.423847	0.00890868	0.0411756	0.0911309	0.159062	0.115212	0.379565	0.5962	0.758401
3419975	0.0541377	0.200507	0.353583	0.517905	0.00961785	0.0443951	0.0980513	0.170635	0.106196	0.354542	0.5647	0.728234
3632879	0.0451878	0.169655	0.304055	0.454559	0.00956981	0.0441773	0.097584	0.169856	0.0688868	0.242952	0.410667	0.563192
3377324	0.0186008	0.0727109	0.136867	0.21818	0.00673487	0.0312538	0.069617	0.122626	0.0662943	0.234699	0.398402	0.548869
2539662	0.0167452	0.0656416	0.123991	0.198578	0.00175635	0.0082259	0.0185959	0.0334587	0.0178069	0.0676663	0.124629	0.1882
4756732	0.140462	0.455864	0.694721	0.862504	0.016	0.0729873	0.158215	0.268202	0.176633	0.531346	0.763032	0.895165
5084046	0.0562055	0.207511	0.364578	0.531539	0.00831239	0.038462	0.0852748	0.149213	0.120499	0.393896	0.613735	0.774631
2243550	0.041872	0.158	0.284883	0.429199	0.00596091	0.0277018	0.0618465	0.109296	0.0730484	0.256061	0.429904	0.585319
5158744	0.0122516	0.0483545	0.0921125	0.149215	0.00200551	0.00938854	0.0212085	0.0381185	0.0241227	0.0908279	0.165481	0.246754
1153774	0.0311162	0.119348	0.219482	0.339248	0.0071167	0.0330024	0.0734291	0.129133	0.0955123	0.323933	0.524647	0.688057
1164922	0.24015	0.66852	0.883851	0.97268	0.0164433	0.0749483	0.162257	0.274559	0.339295	0.80134	0.953596	0.991848
3162435	0.0580032	0.213563	0.374005	0.543103	0.00708596	0.0328617	0.0731227	0.128611	0.0749593	0.262024	0.438553	0.595131
3708061	0.013972	0.0550012	0.104435	0.168437	0.00109553	0.00513724	0.0116364	0.0209967	0.014473	0.0552648	0.102376	0.155642
5822682	0.0148761	0.05848	0.110852	0.178376	0.00239498	0.0112037	0.0252795	0.0453594	0.0251652	0.0946094	0.172063	0.256039
5522393	0.0294423	0.113215	0.208849	0.324127	0.0109827	0.0505673	0.111236	0.192484	0.128984	0.416381	0.640502	0.79861
2770238	0.0454758	0.170661	0.305698	0.456711	0.00680406	0.0315708	0.0703088	0.123809	0.120398	0.393625	0.613407	0.774332
5741371	0.0188907	0.0738117	0.138864	0.221202	0.005538	0.0257566	0.0575757	0.101931	0.0382855	0.141209	0.25114	0.364289
5876424	0.0471482	0.176488	0.315177	0.469057	0.00922064	0.0425929	0.0941811	0.164171	0.13219	0.424714	0.650192	0.807047
2709629	0.0254886	0.0986009	0.18323	0.287131	0.0058337	0.027117	0.0605637	0.107087	0.0563555	0.202438	0.349312	0.489888
4920224	0.0177788	0.0695844	0.131184	0.209552	0.00783589	0.0362892	0.0805706	0.141264	0.0726263	0.254739	0.427978	0.583122
5104453	0.907547	0.99993	1	1	0.0223816	0.1009	0.214715	0.354811	0.31277	0.768383	0.937885	0.987128
2163089	0.0231839	0.0899992	0.167965	0.264711	0.00674196	0.0312863	0.0696879	0.122748	0.0758083	0.264661	0.442359	0.599422
2904584	0.0363945	0.138479	0.252201	0.38491	0.00782515	0.0362402	0.0804644	0.141084	0.117137	0.38481	0.60266	0.764428
2315593	0.0589073	0.216593	0.378699	0.548817	0.00873614	0.040391	0.0894399	0.156223	0.0997532	0.33621	0.540912	0.704614
2367067	0.102099	0.351437	0.570113	0.756286	0.0114001	0.0524485	0.115233	0.199055	0.13131	0.422437	0.647556	0.804765
4666617	0.0608697	0.22314	0.388783	0.560996	0.00747043	0.0346201	0.0769479	0.13512	0.0680534	0.240306	0.406749	0.558634
4679799	0.0200409	0.0781696	0.146746	0.233086	0.00269269	0.0125895	0.0283811	0.0508595	0.0319337	0.118878	0.213714	0.313823
5604426	0.0613355	0.224689	0.391155	0.563842	0.0105289	0.0485185	0.106871	0.18528	0.119793	0.391998	0.611433	0.772524
4338533	0.013107	0.0516635	0.0982573	0.158823	0.0047896	0.0223067	0.0499748	0.0887566	0.0696028	0.245219	0.414017	0.567075
1600100	0.0438957	0.165127	0.296638	0.444803	0.00519246	0.024165	0.0540733	0.0958713	0.0565218	0.202986	0.350161	0.490931
5718134	0.00889016	0.0352664	0.0676084	0.110469	0.00402402	0.0187677	0.0421419	0.0750899	0.0311673	0.116154	0.209091	0.307492
2319003	0.0271326	0.104699	0.193969	0.302735	0.00390076	0.018197	0.0408753	0.0728713	0.0565251	0.202997	0.350178	0.490951
2424575	0.177863	0.544984	0.784604	0.923261	0.0504154	0.215784	0.424425	0.632658	0.360442	0.825007	0.963533	0.994411
2654832	0.027708	0.106826	0.197699	0.308122	0.00683802	0.0317264	0.0706482	0.124389	0.0775944	0.270187	0.450294	0.608314
3155823	0.0457469	0.171607	0.307243	0.45873	0.0174596	0.0794308	0.171453	0.288933	0.15626	0.484479	0.715994	0.860784
5536978	0.106287	0.363513	0.585581	0.770772	0.0109086	0.0502329	0.110524	0.191311	0.124687	0.405074	0.627156	0.786776
1130820	0.029063	0.11182	0.206422	0.320656	0.00177965	0.00833467	0.0188405	0.0338954	0.0344678	0.127838	0.228835	0.33438
1901975	0.0696406	0.251902	0.432128	0.611806	0.0117562	0.0540515	0.11863	0.204623	0.13894	0.441967	0.669852	0.823762
4600399	0.0281684	0.108526	0.200672	0.312405	0.00498449	0.023206	0.0519595	0.092205	0.0519152	0.187704	0.326284	0.461329
2831361	0.143126	0.462611	0.702059	0.867985	0.0152699	0.0697511	0.151522	0.257619	0.107286	0.357609	0.56862	0.732058
2987297	0.0259695	0.100388	0.186384	0.291729	0.00416344	0.019413	0.0435727	0.0775932	0.0501663	0.181845	0.317023	0.449684
3242422	0.225439	0.641952	0.865011	0.964872	0.0103454	0.0476893	0.105102	0.182351	0.233383	0.645262	0.860389	0.954229
4799415	0.026493	0.102331	0.189806	0.296703	0.00398105	0.0185688	0.0417005	0.074317	0.0546668	0.196858	0.340636	0.479194
5438359	0.0277278	0.1069	0.197827	0.308307	0.00594081	0.0276094	0.061644	0.108948	0.0713165	0.250626	0.421966	0.576238
2552657	0.50431	0.940492	0.995919	0.999899	0.0197176	0.0893293	0.191561	0.319909	0.287486	0.733338	0.91882	0.980423
2467144	0.0410224	0.154994	0.279897	0.422529	0.00799154	0.0369993	0.0821097	0.143868	0.112979	0.373436	0.588588	0.751229
2737364	0.0127535	0.050297	0.0957222	0.154865	0.00558168	0.0259576	0.0580177	0.102695	0.0542659	0.19553	0.338562	0.476626
3276703	0.0583269	0.214649	0.375689	0.545157	0.00601752	0.0279619	0.0624169	0.110278	0.072463	0.254227	0.427231	0.582269
5340990	0.283431	0.738148	0.926657	0.987335	0.0222708	0.100421	0.213764	0.353394	0.329701	0.789852	0.948365	0.990363
1762076	0.00985687	0.0390441	0.0747138	0.121775	0.00156843	0.00734834	0.0166214	0.0299303	0.0283408	0.106056	0.191836	0.283681
2914876	0.0553685	0.204682	0.360147	0.526064	0.0189884	0.0861418	0.185116	0.310048	0.180961	0.540879	0.772106	0.901384
3592573	0.0443316	0.166657	0.299148	0.448112	0.00503231	0.0234266	0.0524459	0.0930492	0.0674245	0.238305	0.403776	0.555165
2500562	0.0871242	0.306841	0.5106	0.697278	0.0170868	0.0777884	0.16809	0.283691	0.155404	0.482436	0.713851	0.859136
4966120	0.0130291	0.0513624	0.097699	0.157952	0.00125132	0.00586606	0.0132811	0.0239482	0.0170832	0.0649848	0.11984	0.181232
2318478	0.00756417	0.0300666	0.0577848	0.094741	0.00188254	0.00881488	0.0199199	0.0358214	0.0156359	0.0596045	0.110193	0.167132
4344536	0.00433889	0.0173308	0.0335126	0.0554073	0.00383886	0.0179103	0.0402387	0.0717555	0.0280794	0.105118	0.190224	0.281442
2225878	0.0686129	0.248574	0.427192	0.606147	0.0087137	0.040289	0.0892198	0.155853	0.0996694	0.335969	0.540595	0.704294
4822915	0.0466566	0.174778	0.312403	0.465456	0.00987221	0.0455478	0.100522	0.174749	0.123325	0.401455	0.622835	0.782893
2420261	0.123293	0.410828	0.643524	0.821808	0.0142065	0.0650213	0.141687	0.241944	0.12632	0.409391	0.632278	0.791347
3704998	0.151191	0.482661	0.723348	0.883378	0.00848654	0.0392552	0.0869887	0.152101	0.0944807	0.320921	0.520615	0.683903
5139710	0.0541987	0.200714	0.353909	0.518312	0.00531602	0.0247343	0.055327	0.0980427	0.0694182	0.244635	0.413155	0.566077
3451452	0.0443982	0.16689	0.29953	0.448616	0.00781517	0.0361946	0.0803656	0.140917	0.118421	0.388292	0.606922	0.768374
2039661	0.0237604	0.0921566	0.171806	0.270379	0.00440666	0.0205378	0.0460641	0.0819447	0.0538817	0.194254	0.336569	0.474153
1569582	0.274534	0.72483	0.919209	0.985111	0.0295652	0.131524	0.274186	0.440655	0.314386	0.770499	0.938958	0.987475
5564860	0.017919	0.070118	0.132155	0.211029	0.00234274	0.0109604	0.0247343	0.0443911	0.0259536	0.0974617	0.177011	0.262991
3141691	0.0183833	0.0718843	0.135366	0.215905	0.00330417	0.0154309	0.0347235	0.0620623	0.0251244	0.0944616	0.171806	0.255677
3488344	0.0035883	0.014349	0.0277862	0.0460299	0.0039406	0.0183815	0.0412849	0.0735891	0.0273039	0.102331	0.185425	0.27476
3766412	0.0138453	0.0545128	0.103532	0.167035	0.00232133	0.0108607	0.0245109	0.0439942	0.0241356	0.0908747	0.165562	0.246869
4951692	0.0985264	0.341	0.556521	0.743264	0.0158111	0.0721509	0.156488	0.265478	0.172718	0.522597	0.754557	0.889233
2714351	0.105426	0.361045	0.582443	0.767862	0.0116602	0.0536192	0.117715	0.203125	0.177054	0.532279	0.763928	0.895785
4983140	0.00577453	0.0230152	0.0443832	0.0731065	0.00624655	0.0290139	0.0647211	0.114238	0.0440108	0.160974	0.283544	0.406846
1644835	0.0316704	0.121371	0.222976	0.344186	0.00550397	0.0255999	0.0572313	0.101336	0.0531037	0.191667	0.332516	0.469113
1809836	0.00813789	0.032319	0.0620462	0.101577	0.00217498	0.0101787	0.0229817	0.0412755	0.0205218	0.0776758	0.142397	0.213862
5277159	0.0333305	0.127412	0.233357	0.358773	0.00376969	0.0175898	0.0395268	0.0705068	0.0517715	0.187224	0.325528	0.460381
1604112	0.00292338	0.0117019	0.0226889	0.0376511	0.00296103	0.0138372	0.031169	0.0557912	0.0348005	0.129009	0.230802	0.337037
1722657	0.0245453	0.0950877	0.177012	0.278032	0.0071847	0.0333135	0.0741064	0.130287	0.068891	0.242965	0.410687	0.563215
2832104	0.0442188	0.166261	0.298499	0.447257	0.0066465	0.0308487	0.0687327	0.121114	0.0995038	0.335493	0.539969	0.703663
1159123	0.216743	0.625514	0.852665	0.959336	0.00698695	0.0324085	0.0721352	0.126927	0.117275	0.385188	0.603123	0.764858
3406431	0.00750444	0.0298318	0.0573401	0.0940265	0.00128032	0.00600171	0.0135871	0.0244968	0.011927	0.0457118	0.085054	0.129979
2259541	0.0337129	0.128799	0.235732	0.36209	0.00796926	0.0368977	0.0818895	0.143496	0.05875	0.210302	0.361445	0.504709
1359707	0.00624557	0.0248748	0.0479265	0.0788466	0.00133808	0.00627176	0.014196	0.0255883	0.0129713	0.0496388	0.0921937	0.140591
2213003	0.0195181	0.076191	0.143171	0.227706	0.00294701	0.013772	0.0310235	0.0555342	0.0502917	0.182266	0.317691	0.450527
4888937	0.0424222	0.159942	0.288095	0.433481	0.0134441	0.0616191	0.134573	0.230514	0.146902	0.461821	0.69181	0.841773
5986123	0.0843762	0.298414	0.498932	0.685112	0.0153775	0.0702288	0.152512	0.259188	0.168468	0.51296	0.745059	0.882445
1308348	0.0645215	0.235214	0.407168	0.582854	0.00702214	0.0325696	0.0724863	0.127526	0.122639	0.399626	0.620643	0.780913
5885497	0.0916647	0.320599	0.52936	0.716432	0.018274	0.0830107	0.178758	0.300257	0.209216	0.59962	0.824296	0.934383
3994587	0.00823655	0.0327059	0.0627774	0.102748	0.01326	0.0607957	0.132846	0.227728	0.071868	0.25236	0.424504	0.579149
3180425	0.0044788	0.0178858	0.0345766	0.0571457	0.00424369	0.0197842	0.0443954	0.0790311	0.0308698	0.115096	0.20729	0.305021
3321109	0.0157177	0.0617098	0.116789	0.187531	0.00208166	0.00974363	0.0220056	0.0395382	0.0274053	0.102696	0.186054	0.275638
3977846	0.00960313	0.0380537	0.0728534	0.118821	0.00128841	0.00603952	0.0136723	0.0246497	0.0151096	0.0576424	0.106663	0.16195
4137372	0.0136845	0.0538928	0.102386	0.165253	0.00346364	0.0161709	0.0363714	0.0649632	0.0322122	0.119866	0.215388	0.31611
2187729	0.0481499	0.179963	0.320801	0.476328	0.00860338	0.039787	0.0881368	0.154033	0.0922031	0.314236	0.51161	0.674552
5598158	0.0174777	0.068437	0.129093	0.20637	0.00261611	0.0122332	0.0275842	0.0494477	0.0254698	0.0957122	0.173978	0.258732
4398179	0.555103	0.961469	0.998251	0.999976	0.0320055	0.141738	0.29344	0.467265	0.314903	0.771173	0.939299	0.987584
1369234	0.0121645	0.0480169	0.0914843	0.148231	0.00441841	0.0205921	0.0461843	0.0821544	0.0415565	0.152543	0.269805	0.388933
3007239	0.0699216	0.25281	0.433471	0.61334	0.00741653	0.0343737	0.0764125	0.13421	0.132268	0.424917	0.650426	0.807249
3076393	0.0241687	0.0936824	0.174518	0.27437	0.00737497	0.0341837	0.0759995	0.133508	0.0789671	0.274414	0.456326	0.615025
4635422	0.0114486	0.0452399	0.0863099	0.140103	0.00400985	0.0187021	0.0419964	0.0748351	0.0398919	0.146789	0.260357	0.376503
2308230	0.0175739	0.0688039	0.129762	0.207388	0.00497444	0.0231596	0.0518572	0.0920274	0.0654689	0.232057	0.394451	0.544219
2315623	0.0785217	0.280203	0.473261	0.657672	0.0101457	0.046786	0.103171	0.179151	0.116082	0.381941	0.599132	0.761143
3590753	0.101935	0.350961	0.569498	0.755702	0.0111178	0.0511766	0.112532	0.194617	0.172398	0.521875	0.753852	0.888734
4048427	0.0237951	0.0922863	0.172037	0.270719	0.00275925	0.0128991	0.0290733	0.0520851	0.0268989	0.100872	0.182909	0.271249
1127865	0.0707195	0.255384	0.43727	0.617666	0.0073328	0.0339909	0.0755802	0.132795	0.115725	0.380967	0.597932	0.760022
4458140	0.0115996	0.0458263	0.0874039	0.141824	0.00135175	0.00633567	0.01434	0.0258464	0.0193649	0.0734202	0.134864	0.203018
2017705	0.0118794	0.0469118	0.089427	0.145003	0.00306954	0.0143414	0.0322944	0.0577787	0.0316755	0.117961	0.212159	0.311696
3366059	0.00471131	0.0188078	0.0363428	0.0600284	0.0020921	0.00979234	0.0221149	0.0397329	0.0151066	0.057631	0.106642	0.16192
4587967	0.0352218	0.134256	0.245037	0.375025	0.00518097	0.024112	0.0539566	0.0956691	0.0858904	0.295452	0.485882	0.6473
5306201	0.00793573	0.0315258	0.0605466	0.0991738	0.00247997	0.0115995	0.0261659	0.0469326	0.0157134	0.0598932	0.110712	0.167893
5512678	0.0156551	0.0614698	0.116349	0.186853	0.00744657	0.034511	0.0767109	0.134717	0.0564812	0.202853	0.349954	0.490677
1135752	0.3365	0.807823	0.959877	0.995381	0.00991234	0.0457295	0.100911	0.175396	0.0907943	0.310076	0.505967	0.668643
3340761	0.0683201	0.247624	0.425779	0.604521	0.00727241	0.0337147	0.0749795	0.131773	0.0537488	0.193813	0.335878	0.473295
3348895	0.00742168	0.0295065	0.0567238	0.0930357	0.00202054	0.00945862	0.0213658	0.0383988	0.0173832	0.0660969	0.121828	0.184127
5321998	0.0192617	0.075219	0.141413	0.225053	0.00329037	0.0153669	0.0345808	0.0618109	0.0346864	0.128608	0.230128	0.336127
1247382	0.0122598	0.0483861	0.0921711	0.149307	0.00429822	0.0200364	0.044954	0.0800069	0.0293826	0.109788	0.198234	0.292544
5912575	0.0935022	0.326108	0.536773	0.72386	0.0242962	0.109144	0.230983	0.378837	0.18295	0.545211	0.776174	0.904127
3312528	0.0574608	0.211741	0.371173	0.539642	0.0145202	0.0664186	0.144599	0.2466	0.141829	0.449234	0.677973	0.830505
2489533	0.0197276	0.0769842	0.144605	0.229866	0.00496918	0.0231354	0.0518037	0.0919345	0.0752591	0.262956	0.4399	0.596651
5939335	0.0645103	0.235178	0.407112	0.582789	0.018221	0.0827779	0.178284	0.299524	0.206171	0.593574	0.819221	0.93139
5714871	0.0104002	0.0411625	0.0786867	0.128072	0.0053539	0.0249088	0.0557111	0.0987074	0.0378408	0.139659	0.248571	0.360869
2313260	0.0109713	0.0433854	0.0828466	0.134645	0.00180606	0.00845797	0.0191177	0.0343902	0.013864	0.0529863	0.0982588	0.149567
2346361	0.217337	0.626654	0.853538	0.959738	0.023192	0.104396	0.221639	0.365086	0.294052	0.742794	0.924202	0.982417
3051659	0.322759	0.791315	0.952883	0.993957	0.072816	0.298996	0.553939	0.768601	0.414492	0.875983	0.981041	0.997994
3709113	0.00424123	0.0169432	0.0327691	0.054192	0.00179551	0.00840869	0.0190069	0.0341924	0.0167004	0.0635641	0.117298	0.177524
5353187	0.0140253	0.0552062	0.104814	0.169025	0.00200011	0.00936333	0.0211518	0.0380176	0.0227574	0.0858577	0.156792	0.234433
4719647	0.0199825	0.0779487	0.146347	0.232486	0.00383103	0.017874	0.0401581	0.0716141	0.0650447	0.230697	0.392412	0.541813
5542368	0.144671	0.466497	0.706244	0.871072	0.00677814	0.0314521	0.0700498	0.123366	0.111513	0.369388	0.583523	0.746415
4541386	0.0498066	0.185686	0.330013	0.488151	0.0121508	0.0558245	0.12238	0.210747	0.123354	0.401532	0.622927	0.782976
4714601	0.0286662	0.11036	0.203876	0.317007	0.00296267	0.0138448	0.031186	0.0558213	0.0468636	0.170696	0.299233	0.427065
2250676	0.0165803	0.0650115	0.122838	0.196815	0.0104285	0.048065	0.105904	0.183679	0.109957	0.365072	0.578091	0.741215
2896767	0.058064	0.213767	0.374321	0.543489	0.00588233	0.0273406	0.0610544	0.107932	0.0612774	0.218538	0.374039	0.519925
4177597	0.0302836	0.116301	0.214209	0.331766	0.00602424	0.0279928	0.0624846	0.110394	0.078271	0.272273	0.453275	0.611636
5375310	0.0419962	0.158439	0.285609	0.430168	0.0196755	0.0891456	0.19119	0.319344	0.116355	0.382684	0.600048	0.761997
3515840	0.040026	0.151459	0.27401	0.414614	0.00577502	0.0268471	0.0599715	0.106066	0.0566838	0.20352	0.350988	0.491944
4789093	0.0519343	0.192993	0.341684	0.502974	0.00399643	0.01864	0.0418585	0.0745938	0.0629528	0.223963	0.382268	0.529774
5746113	0.00580544	0.0231373	0.044616	0.0734842	0.00187975	0.00880184	0.0198906	0.0357691	0.0335254	0.124514	0.223242	0.326802
5106392	0.032832	0.125601	0.230252	0.354424	0.00710754	0.0329604	0.0733377	0.128977	0.0822696	0.284507	0.470603	0.630743
5202964	0.106998	0.365546	0.588159	0.773151	0.0224748	0.101302	0.215514	0.356	0.203746	0.588713	0.815091	0.928919
2750868	0.0648664	0.236348	0.40888	0.584866	0.00364304	0.0170028	0.0382222	0.0682165	0.0784156	0.272718	0.453909	0.612342
1157800	0.071917	0.259234	0.442929	0.624074	0.00622647	0.0289217	0.0645193	0.113892	0.107394	0.357911	0.569006	0.732433
4761250	0.0322477	0.123475	0.2266	0.349293	0.00118241	0.00554371	0.0125539	0.0226436	0.034062	0.126408	0.226431	0.331126
2516390	0.0301009	0.115631	0.213048	0.330114	0.0130692	0.0599423	0.131054	0.224833	0.108011	0.359639	0.571206	0.73457
1842239	0.105856	0.36228	0.584015	0.769322	0.0106886	0.0492399	0.10841	0.187822	0.119709	0.391772	0.611159	0.772273
1940155	0.0202906	0.0791137	0.148449	0.235644	0.00334337	0.0156128	0.0351288	0.0627762	0.0278986	0.104469	0.189107	0.279889
2197614	0.08567	0.302391	0.504455	0.690895	0.00852895	0.0394482	0.0874056	0.152802	0.0827797	0.286056	0.472779	0.633118
3322234	0.0121453	0.0479427	0.0913464	0.148014	0.00310806	0.0145204	0.0326936	0.0584833	0.0356871	0.132125	0.236021	0.344069
5749557	0.0368048	0.139953	0.254693	0.388334	0.00503112	0.0234211	0.0524338	0.0930283	0.0886627	0.303748	0.497322	0.659515
3931141	0.050328	0.187481	0.332889	0.49182	0.00632282	0.029364	0.0654874	0.115553	0.0669048	0.236648	0.40131	0.55228
5083103	0.0179173	0.0701117	0.132143	0.211012	0.00394954	0.0184229	0.0413768	0.0737501	0.0397828	0.146411	0.259735	0.37568
2124414	0.211075	0.614499	0.844097	0.955305	0.00394486	0.0184012	0.0413287	0.0736658	0.0749298	0.261932	0.43842	0.594981
2758876	0.015211	0.0597661	0.113218	0.18203	0.00595693	0.0276835	0.0618065	0.109227	0.0508353	0.18409	0.320579	0.454166
3345542	0.0378938	0.143855	0.261273	0.397338	0.00564659	0.0262563	0.0586741	0.103828	0.11831	0.387992	0.606555	0.768035
4329319	0.0699708	0.252969	0.433706	0.613608	0.00774053	0.0358539	0.0796266	0.139665	0.129514	0.417765	0.642121	0.800028
2475606	0.0112823	0.044594	0.0851045	0.138205	0.00615407	0.0285892	0.0637913	0.112641	0.0490704	0.178158	0.311164	0.442271
1722818	0.0118294	0.046718	0.0890659	0.144436	0.0018829	0.00881653	0.0199236	0.035828	0.0155385	0.0592414	0.10954	0.166174
1758226	0.0136723	0.0538456	0.102298	0.165117	0.00770381	0.0356862	0.0792628	0.139048	0.0616265	0.219671	0.375762	0.521992
2363860	0.0194621	0.0759785	0.142787	0.227127	0.00377675	0.0176225	0.0395995	0.0706344	0.0401403	0.147649	0.261774	0.378372
4656529	0.221854	0.635242	0.860035	0.96268	0.0620579	0.259949	0.495464	0.710698	0.495897	0.930823	0.993746	0.999647
5464397	0.0388389	0.147232	0.266943	0.405053	0.0104592	0.0482038	0.1062	0.184169	0.0792127	0.275168	0.457399	0.616215
5641373	0.0276319	0.106545	0.197207	0.307412	0.0101395	0.0467576	0.103111	0.17905	0.130478	0.420275	0.645046	0.802583
4084354	0.0352922	0.134509	0.245468	0.375622	0.00643592	0.029883	0.0666225	0.1175	0.0940903	0.319778	0.519082	0.682318
2271743	0.299235	0.760605	0.938421	0.990545	0.0104411	0.0481216	0.106024	0.183879	0.272434	0.71069	0.905223	0.975048
2405396	0.0360149	0.137113	0.249888	0.381726	0.00877921	0.0405869	0.0898623	0.156933	0.0627938	0.22345	0.381492	0.528847
2709053	0.0212205	0.0826229	0.154764	0.2451	0.00866633	0.0400734	0.0887549	0.155072	0.0573406	0.20568	0.354328	0.496034
4413868	0.021096	0.0821536	0.153921	0.24384	0.00189472	0.00887172	0.0200476	0.0360492	0.0265676	0.0996781	0.180846	0.268364
4834628	0.0453442	0.170201	0.304948	0.455728	0.00437542	0.0203933	0.0457444	0.0813868	0.0692232	0.244018	0.412243	0.56502
1773562	0.0338427	0.129269	0.236536	0.363212	0.00448173	0.0208848	0.0468319	0.0832839	0.0617578	0.220097	0.376408	0.522768
2359973	0.189468	0.57026	0.807317	0.936308	0.0166312	0.075778	0.163963	0.277236	0.20653	0.594291	0.819827	0.931749
5728838	0.0493419	0.184084	0.32744	0.48486	0.00910748	0.042079	0.0930757	0.162321	0.122353	0.398864	0.619728	0.780084
1573884	0.02749	0.106021	0.196288	0.306086	0.00281497	0.0131582	0.0296524	0.0531099	0.0212327	0.0802833	0.146997	0.220457
3279871	0.0598132	0.21962	0.383372	0.554478	0.00324323	0.015148	0.0340931	0.0609515	0.0606747	0.21658	0.371056	0.516336
3818356	0.044706	0.167969	0.301297	0.450939	0.00197811	0.00926075	0.0209215	0.0376071	0.0222001	0.083823	0.153223	0.229351
2652009	0.0423359	0.159638	0.287592	0.432811	0.00873828	0.0404008	0.0894609	0.156258	0.115757	0.381055	0.598039	0.760123
1483140	0.0267015	0.103103	0.191165	0.298674	0.0106913	0.0492523	0.108436	0.187866	0.125192	0.406411	0.628746	0.788198
4564448	0.0377823	0.143457	0.260602	0.396422	0.00543641	0.0252888	0.0565472	0.100154	0.0563909	0.202555	0.349493	0.490111
4609294	0.0444361	0.167023	0.299748	0.448902	0.00584863	0.0271856	0.0607144	0.107347	0.0491922	0.178568	0.311817	0.443099
5807651	0.0321006	0.12294	0.225678	0.347995	0.00351235	0.0163968	0.0368743	0.0658477	0.0647311	0.22969	0.390901	0.540026
5820953	0.117858	0.396003	0.625826	0.806769	0.0168816	0.0768835	0.166234	0.280791	0.259151	0.68954	0.891628	0.969219
2229381	0.0698555	0.252597	0.433155	0.61298	0.0105873	0.0487825	0.107434	0.186211	0.161667	0.497242	0.729203	0.870792
2302134	0.0116826	0.0461484	0.0880043	0.142768	0.00129742	0.00608168	0.0137674	0.0248201	0.0128057	0.0490169	0.0910648	0.138916
2302980	0.0992439	0.343106	0.559281	0.745929	0.0109	0.0501941	0.110442	0.191175	0.126639	0.41023	0.633271	0.792228
4242969	0.0134981	0.0531735	0.101055	0.163182	0.00304909	0.0142464	0.0320823	0.0574044	0.0348318	0.129119	0.230986	0.337286
5336018	0.00342175	0.0136864	0.0265116	0.0439375	0.00233888	0.0109424	0.0246941	0.0443196	0.016222	0.0617861	0.114111	0.172869
4190190	0.0287198	0.110557	0.20422	0.317501	0.0142691	0.0653006	0.142269	0.242876	0.158636	0.490117	0.721864	0.865266
3394756	0.0750871	0.269355	0.457672	0.640563	0.0150555	0.068799	0.149548	0.254483	0.174437	0.526453	0.75831	0.891874
4188852	0.0173143	0.0678141	0.127958	0.204638	0.00350593	0.0163671	0.036808	0.0657312	0.0458796	0.167352	0.293855	0.420163
4665373	0.0187868	0.0734172	0.138148	0.22012	0.00671932	0.0311825	0.0694614	0.12236	0.0764457	0.266637	0.445203	0.602617
4822248	0.0128654	0.0507297	0.0965253	0.156119	0.00169623	0.00794523	0.0179646	0.0323313	0.0146687	0.0559961	0.103696	0.157586
5767081	0.362432	0.836286	0.970646	0.997261	0.0257437	0.115336	0.243077	0.396436	0.297817	0.748102	0.927146	0.983475
2028487	0.164952	0.515564	0.756617	0.905869	0.00840361	0.0388775	0.0861729	0.150727	0.149723	0.468727	0.699281	0.84774
2047452	0.0589475	0.216728	0.378907	0.54907	0.00650437	0.030197	0.0673089	0.118676	0.0791832	0.275077	0.45727	0.616072
3117364	0.0164792	0.064625	0.122131	0.195732	0.0138692	0.0635174	0.138546	0.236907	0.110486	0.36654	0.579943	0.742993
3580227	0.047509	0.177741	0.317208	0.471687	0.0234748	0.105614	0.224041	0.368635	0.245851	0.667236	0.876359	0.96216
3492955	0.0700209	0.253131	0.433945	0.613881	0.0115546	0.0531442	0.116708	0.201475	0.15918	0.491401	0.723194	0.866273
3570759	0.0184628	0.0721868	0.135915	0.216738	0.00467404	0.0217731	0.0487962	0.086706	0.038786	0.14295	0.254023	0.368118
2398395	0.0224363	0.087196	0.16296	0.2573	0.00495256	0.0230587	0.0516346	0.0916409	0.0543246	0.195724	0.338866	0.477002
1995901	0.0195825	0.0764347	0.143612	0.22837	0.00380683	0.0177619	0.0399092	0.0711775	0.0520647	0.188203	0.327071	0.462313
3183051	0.014893	0.0585449	0.110971	0.178561	0.00223497	0.0104583	0.0236088	0.0423907	0.0203471	0.0770341	0.141263	0.212233
3313568	0.00988561	0.0391563	0.0749243	0.122109	0.0018408	0.0086201	0.0194821	0.0350405	0.02373	0.0894004	0.16299	0.243229
5157814	0.0207792	0.080959	0.151773	0.240626	0.0078106	0.0361737	0.0803204	0.14084	0.0420091	0.154102	0.272356	0.392273
5999215	0.00398917	0.0159424	0.0308482	0.0510488	0.00298533	0.0139501	0.0314211	0.0562366	0.0241074	0.0907722	0.165384	0.246616
5761437	0.0245771	0.0952065	0.177222	0.278341	0.00862851	0.0399014	0.0883836	0.154448	0.0853339	0.293778	0.483559	0.6448
2010148	0.0662668	0.240935	0.415783	0.592942	0.0110161	0.050718	0.111556	0.193012	0.138124	0.439904	0.66753	0.821816
3827730	0.30395	0.767016	0.941596	0.991346	0.00984563	0.0454274	0.100264	0.17432	0.176457	0.530956	0.762657	0.894905
4537593	0.0707737	0.255559	0.437527	0.617959	0.0150688	0.0688581	0.14967	0.254678	0.16591	0.507092	0.739193	0.87818
5913807	0.268827	0.716023	0.914091	0.983501	0.00774661	0.0358816	0.0796868	0.139767	0.100045	0.337048	0.542013	0.705722
1187556	0.0132746	0.0523108	0.099457	0.160693	0.00493299	0.0229684	0.0514354	0.0912949	0.0560618	0.20147	0.347811	0.488043
1810093	0.0198077	0.0772874	0.145153	0.23069	0.00542692	0.0252451	0.0564511	0.0999874	0.0319276	0.118856	0.213678	0.313773
1761249	0.0058322	0.023243	0.0448176	0.073811	0.00227411	0.0106407	0.0240178	0.0431178	0.0148843	0.0568013	0.105147	0.159722
3544524	0.129874	0.428407	0.663968	0.838566	0.0122024	0.0560566	0.12287	0.211547	0.180152	0.539108	0.770433	0.900248
2657474	0.181087	0.552115	0.791136	0.927113	0.0116759	0.0536902	0.117865	0.203371	0.217484	0.615698	0.837458	0.941917
1003023	0.0134529	0.0529993	0.100732	0.16268	0.00378889	0.0176788	0.0397245	0.0708535	0.0517315	0.18709	0.325317	0.460116
5408206	0.075446	0.270495	0.45932	0.642387	0.00611083	0.0283906	0.0633563	0.111893	0.0818873	0.283344	0.468967	0.628954
5667287	0.0432003	0.162683	0.292617	0.439486	0.012084	0.0555246	0.121747	0.209714	0.125468	0.407141	0.629614	0.788973
1301382	0.01711	0.0670345	0.126535	0.202467	0.00506318	0.0235689	0.0527598	0.0935938	0.074819	0.261587	0.437922	0.594418
2164454	0.0310378	0.119061	0.218987	0.338547	0.00675807	0.0313601	0.069849	0.123023	0.0453835	0.165662	0.291131	0.416655
2357386	0.0227975	0.0885512	0.165381	0.260889	0.00713984	0.0331083	0.0736596	0.129526	0.063608	0.226077	0.385461	0.533575
5506194	0.067687	0.245566	0.422713	0.600984	0.0150112	0.0686023	0.149139	0.253834	0.154701	0.480754	0.712082	0.857769
1787038	0.0845805	0.299043	0.499808	0.686032	0.00638811	0.0296636	0.0661428	0.116678	0.0544864	0.196261	0.339703	0.47804
5881927	0.0744547	0.267345	0.454759	0.637328	0.02163	0.0976472	0.208244	0.34514	0.194789	0.570374	0.799114	0.919065
1171865	0.0166891	0.0654272	0.123599	0.197979	0.00898668	0.0415301	0.0918944	0.160342	0.0480846	0.17483	0.305856	0.435524
1477314	0.0260636	0.100737	0.187	0.292625	0.00470536	0.0219178	0.0491157	0.0872622	0.0636689	0.226273	0.385757	0.533927
1903400	0.0887845	0.311896	0.517534	0.704416	0.00540349	0.0251372	0.0562138	0.099577	0.0831377	0.287142	0.474301	0.634776
2880519	0.131988	0.43397	0.670315	0.843632	0.00858017	0.0396814	0.0879089	0.153649	0.18456	0.548696	0.779421	0.906297
3444858	0.0493601	0.184147	0.327541	0.484989	0.0078203	0.036218	0.0804163	0.141003	0.119713	0.391782	0.611171	0.772284
5268822	0.0115824	0.0457595	0.0872792	0.141628	0.00292175	0.0136546	0.0307614	0.0550709	0.0287746	0.107612	0.194505	0.287384
5816423	0.790289	0.998127	0.999995	1	0.00474597	0.0221053	0.04953	0.087983	0.0794617	0.275932	0.458485	0.617418
2335076	0.0174235	0.0682303	0.128717	0.205795	0.00342568	0.0159948	0.0359793	0.0642734	0.0315395	0.117478	0.211339	0.310574
2035294	0.00563488	0.0224633	0.0433304	0.0713984	0.0027645	0.0129235	0.0291279	0.0521817	0.0379879	0.140172	0.249422	0.362002
2673353	0.0306191	0.11753	0.216338	0.334791	0.00376872	0.0175853	0.0395169	0.0704894	0.0383974	0.141598	0.251785	0.365146
3173816	0.00855901	0.0339698	0.0651635	0.106565	0.00085596	0.00401559	0.00910227	0.0164411	0.00847551	0.0326467	0.06111	0.0940516
5429391	0.0184181	0.0720167	0.135607	0.21627	0.00169135	0.00792245	0.0179134	0.0322397	0.0120317	0.0461061	0.0857721	0.131049
2419608	0.0422487	0.15933	0.287083	0.432134	0.0091475	0.0422608	0.0934667	0.162976	0.117776	0.386545	0.604786	0.7664
2923149	0.0176976	0.0692752	0.130621	0.208695	0.00841393	0.0389245	0.0862744	0.150898	0.0786436	0.273419	0.454909	0.613453
4069944	0.0312971	0.120009	0.220624	0.340864	0.00795963	0.0368538	0.0817944	0.143335	0.0636561	0.226232	0.385695	0.533853
5816143	0.0464353	0.174008	0.311151	0.463827	0.00884922	0.0409053	0.0905484	0.158085	0.173065	0.523376	0.755317	0.889769
5339457	0.0698778	0.252669	0.433262	0.613102	0.00809895	0.0374892	0.0831704	0.145661	0.133018	0.426851	0.652656	0.809173
5334152	0.00588427	0.0234487	0.0452097	0.0744467	0.000724077	0.00339771	0.00770474	0.0139247	0.00698625	0.0269685	0.0506123	0.0781348
5432502	0.0562611	0.207699	0.364871	0.531901	0.00673982	0.0312765	0.0696666	0.122711	0.0889753	0.304678	0.498598	0.660868
4485436	0.0330316	0.126327	0.231497	0.356169	0.00340991	0.0159216	0.0358165	0.0639869	0.0365899	0.135289	0.241303	0.35116
5812769	0.0321595	0.123154	0.226047	0.348515	0.00961116	0.0443648	0.0979862	0.170526	0.0881438	0.3022	0.495198	0.657259
1424729	0.0364721	0.138758	0.252673	0.385559	0.00451122	0.021021	0.0471334	0.0838095	0.0531342	0.191769	0.332676	0.469311
3257406	0.0121786	0.0480717	0.0915864	0.148391	0.00667086	0.0309604	0.0689765	0.121531	0.0464542	0.169305	0.296999	0.424202
5536859	0.264813	0.709702	0.910323	0.982273	0.0142258	0.0651076	0.141867	0.242232	0.277712	0.718788	0.910199	0.97707
2468267	0.0400337	0.151486	0.274056	0.414675	0.00770422	0.0356881	0.0792669	0.139055	0.0690548	0.243484	0.411455	0.564106
5075746	0.05126	0.190682	0.338004	0.49832	0.00788619	0.0365187	0.0810682	0.142106	0.113977	0.37618	0.592003	0.754456
1814698	0.0590871	0.217195	0.379629	0.549946	0.0106078	0.0488752	0.107632	0.186538	0.158356	0.489456	0.721179	0.864745
1136060	0.0683459	0.247708	0.425904	0.604665	0.00607733	0.0282367	0.0630191	0.111313	0.0488213	0.177318	0.309826	0.440573
3066601	0.0168215	0.065933	0.124523	0.199393	0.0153809	0.0702436	0.152543	0.259237	0.121307	0.396064	0.616355	0.777022
4251406	0.270788	0.719073	0.91588	0.984072	0.0261029	0.116868	0.246052	0.400729	0.247566	0.670176	0.878427	0.963146
4579715	0.00969522	0.0384132	0.073529	0.119894	0.00175987	0.00824235	0.0186329	0.0335248	0.0196465	0.0744575	0.136703	0.205671
4889777	0.0161378	0.0633186	0.119739	0.192064	0.00306722	0.0143306	0.0322703	0.0577362	0.0310574	0.115763	0.208426	0.30658
2690754	0.027184	0.104889	0.194303	0.303218	0.0040313	0.0188014	0.0422167	0.0752208	0.0644278	0.228716	0.389436	0.538292
5427125	0.0291823	0.112259	0.207186	0.321749	0.0135923	0.0622811	0.13596	0.232748	0.120765	0.394611	0.6146	0.775421
5580515	0.0166419	0.0652468	0.123269	0.197474	0.0097931	0.0451894	0.0997541	0.173471	0.102859	0.345096	0.552517	0.716226
1027772	0.00650964	0.0259163	0.049908	0.0820503	0.000887532	0.00416346	0.00943657	0.0170426	0.00654155	0.0252682	0.0474581	0.0733327
4203920	0.0527907	0.19592	0.346331	0.508827	0.0147545	0.067461	0.146768	0.25006	0.103554	0.347071	0.555078	0.718765
4905291	0.0180767	0.0707184	0.133247	0.212689	0.00452415	0.0210808	0.0472655	0.0840399	0.038513	0.142001	0.252452	0.366032
4537743	0.0479568	0.179294	0.31972	0.474934	0.00418312	0.019504	0.0437745	0.077946	0.0405432	0.149044	0.264067	0.381394
4614707	0.0187406	0.0732421	0.137831	0.219639	0.00336698	0.0157224	0.0353729	0.063206	0.0567189	0.203636	0.351166	0.492164
5716303	0.0318688	0.122095	0.224223	0.345945	0.00555179	0.02582	0.0577153	0.102172	0.0568605	0.204102	0.351888	0.493048
3649136	0.0388797	0.147378	0.267187	0.405384	0.00863225	0.0399184	0.0884203	0.154509	0.0600153	0.214433	0.367777	0.512381
1116821	0.0626582	0.229072	0.397849	0.57183	0.0124217	0.0570407	0.124947	0.214928	0.138711	0.44139	0.669204	0.823219
3038944	0.0233957	0.0907922	0.169378	0.266798	0.00182394	0.00854142	0.0193053	0.034725	0.0349235	0.129442	0.231527	0.338017
3840166	0.0302398	0.11614	0.213931	0.33137	0.00874389	0.0404263	0.0895159	0.156351	0.0823571	0.284772	0.470977	0.631151
5871622	0.00420092	0.0167832	0.0324622	0.05369	0.00220989	0.0103414	0.0233467	0.0419247	0.0193509	0.0733688	0.134773	0.202887
2285697	0.0335581	0.128238	0.234771	0.360749	0.0039314	0.0183389	0.0411904	0.0734234	0.0424261	0.155537	0.274699	0.395336
2741945	0.0441166	0.165903	0.297911	0.446482	0.0118926	0.0546647	0.119928	0.206745	0.160545	0.494612	0.726505	0.86877
1418291	0.0272036	0.104962	0.194431	0.303403	0.0075035	0.0347712	0.0772762	0.135677	0.0660299	0.233853	0.397139	0.547384
3223560	0.00679071	0.0270237	0.052013	0.0854487	0.00369522	0.0172447	0.0387599	0.0691608	0.0266824	0.100092	0.181562	0.269365
1420947	0.0995695	0.34406	0.560528	0.747131	0.00875678	0.0404849	0.0896423	0.156563	0.130318	0.419859	0.644562	0.802161
2113245	0.0533235	0.197737	0.349208	0.512436	0.00580029	0.0269634	0.0602266	0.106506	0.0685081	0.24175	0.40889	0.561126
5008262	0.0319074	0.122235	0.224465	0.346286	0.0068646	0.0318482	0.0709138	0.124842	0.0653459	0.231663	0.393861	0.543522
2855407	0.0124297	0.049044	0.0933945	0.151223	0.00308888	0.0144312	0.0324948	0.0581325	0.040185	0.147804	0.262029	0.378708
4234323	0.03957	0.149837	0.271302	0.410958	0.00732533	0.0339567	0.0755059	0.132668	0.0961609	0.325821	0.527166	0.690643
2115409	0.0309184	0.118625	0.218233	0.337478	0.00610529	0.0283652	0.0633005	0.111797	0.0566915	0.203546	0.351027	0.491993
2256249	0.0111065	0.0439111	0.083829	0.136195	0.00743752	0.0344696	0.076621	0.134564	0.0367931	0.136	0.242488	0.352746
3974096	0.0101551	0.0402072	0.0768962	0.125236	0.00514623	0.0239518	0.0536037	0.0950574	0.0375882	0.138778	0.247108	0.35892
4655340	0.0278906	0.107501	0.19888	0.309824	0.00278585	0.0130228	0.0293498	0.0525745	0.0313876	0.116938	0.210422	0.309318
2762392	0.0960428	0.333669	0.546853	0.733835	0.00990243	0.0456846	0.100815	0.175236	0.163713	0.50201	0.73406	0.874404
3870428	0.0554677	0.205017	0.360674	0.526716	0.00195378	0.00914723	0.0206665	0.0371527	0.0517428	0.187128	0.325376	0.460191
1421858	0.0330657	0.12645	0.231709	0.356466	0.009341	0.0431393	0.0953553	0.166135	0.0869368	0.298592	0.490226	0.651957
2471404	0.0521836	0.193846	0.34304	0.504684	0.00614597	0.028552	0.0637098	0.112501	0.0912266	0.311355	0.507705	0.670467
3168694	0.0202793	0.0790709	0.148372	0.235528	0.00287817	0.0134521	0.030309	0.0542711	0.0267997	0.100515	0.182292	0.270386
3393511	0.214557	0.621294	0.84941	0.957823	0.0100362	0.0462901	0.102111	0.17739	0.165482	0.506106	0.7382	0.877454
4939852	0.0431973	0.162673	0.2926	0.439463	0.00466357	0.0217248	0.0486893	0.08652	0.0475586	0.173051	0.303009	0.431894
1593407	0.0594722	0.218482	0.381616	0.552355	0.00490682	0.0228477	0.051169	0.0908323	0.0950041	0.32245	0.522664	0.686016
2960847	0.0317298	0.121588	0.223349	0.344713	0.00310997	0.0145292	0.0327133	0.058518	0.0386317	0.142414	0.253135	0.36694
5192125	0.0944354	0.328893	0.540498	0.727564	0.0109368	0.0503603	0.110795	0.191758	0.094154	0.319965	0.519332	0.682577
5514826	0.0109941	0.0434738	0.0830117	0.134906	0.00158142	0.00740903	0.016758	0.0301746	0.0149561	0.0570693	0.105631	0.160432
3506167	0.193235	0.578236	0.814228	0.940081	0.0272404	0.121704	0.255402	0.414135	0.300291	0.751545	0.929026	0.984138
4611476	0.0951993	0.331166	0.543527	0.730561	0.0115063	0.0529267	0.116247	0.20072	0.161237	0.496236	0.728172	0.870021
1501290	0.0144888	0.0569909	0.108108	0.174132	0.00187993	0.0088027	0.0198925	0.0357726	0.0191375	0.0725821	0.133377	0.200871
2280591	0.0314311	0.120498	0.221469	0.342058	0.00398105	0.0185688	0.0417005	0.074317	0.0663553	0.234894	0.398693	0.54921
3828985	0.014967	0.0588294	0.111495	0.17937	0.0133568	0.0612288	0.133754	0.229194	0.0877046	0.300889	0.493394	0.655338
4061490	0.00892867	0.0354171	0.0678924	0.110922	0.00205937	0.00963971	0.0217724	0.0391229	0.0156021	0.0594784	0.109967	0.166799
4221467	0.0231327	0.0898077	0.167623	0.264206	0.00274145	0.0128163	0.0288882	0.0517575	0.0236274	0.0890271	0.162338	0.242305
1374485	0.056304	0.207844	0.365098	0.53218	0.00464332	0.0216313	0.0484827	0.0861603	0.0590756	0.211366	0.36308	0.506694
2288550	0.15051	0.480988	0.721601	0.882144	0.00880041	0.0406833	0.0900701	0.157282	0.145225	0.457684	0.687294	0.838126
3747191	0.0202073	0.0787988	0.147881	0.234791	0.00417449	0.0194641	0.043686	0.0777913	0.0246342	0.0926847	0.168716	0.251322
5291579	0.156786	0.496235	0.737324	0.893062	0.0255872	0.114668	0.241778	0.394556	0.240474	0.657887	0.869677	0.958908
3850872	0.0329696	0.126101	0.23111	0.355627	0.00987967	0.0455816	0.100594	0.174869	0.0928852	0.316243	0.514322	0.677379
3681984	0.0140468	0.0552892	0.104967	0.169263	0.00555703	0.0258441	0.0577683	0.102264	0.0559076	0.200962	0.347021	0.487072
4805580	0.0260937	0.100849	0.187197	0.292911	0.00696219	0.0322951	0.0718882	0.126505	0.100608	0.338664	0.544131	0.707851
1919792	0.00730141	0.0290337	0.0558275	0.0915941	0.00136055	0.00637683	0.0144328	0.0260127	0.0120023	0.0459952	0.0855702	0.130748
2575492	0.0355376	0.135394	0.246972	0.377701	0.00501138	0.02333	0.0522331	0.0926799	0.0542964	0.195631	0.33872	0.476821
5210569	0.00776606	0.0308596	0.0592863	0.0971521	0.00339333	0.0158447	0.0356452	0.0636853	0.0304784	0.113701	0.204915	0.301757
1317482	0.00770407	0.0306162	0.0588255	0.0964125	0.00122461	0.00574115	0.0129993	0.0234428	0.00789273	0.0304277	0.057014	0.0878532
4933067	0.022883	0.0888716	0.165953	0.261736	0.00557052	0.0259063	0.0579048	0.1025	0.0574696	0.206104	0.354982	0.496834
1081672	0.0253365	0.0980351	0.18223	0.285671	0.0033785	0.0157759	0.035492	0.0634156	0.0287809	0.107634	0.194544	0.287438
1674040	0.0429946	0.161959	0.291424	0.437904	0.00345595	0.0161352	0.036292	0.0648236	0.0750676	0.262361	0.43904	0.595681
3121436	0.022862	0.088793	0.165813	0.261528	0.00309042	0.0144384	0.0325107	0.0581606	0.0374923	0.138443	0.246553	0.358178
4694004	0.0491239	0.183331	0.32623	0.483309	0.00341614	0.0159505	0.0358808	0.0641	0.0647804	0.229849	0.391139	0.540307
4697984	0.0114507	0.0452483	0.0863257	0.140128	0.00160168	0.00750368	0.016971	0.0305555	0.0156647	0.0597118	0.110386	0.167415
5503317	0.0242139	0.0938511	0.174818	0.27481	0.0065903	0.0305911	0.06817	0.120151	0.0616979	0.219903	0.376114	0.522414
5834474	0.222371	0.636215	0.860762	0.963004	0.00760423	0.0352314	0.0782758	0.137374	0.159658	0.492527	0.724357	0.867153
1142135	0.0550117	0.203473	0.358251	0.523712	0.0129364	0.0593475	0.129804	0.22281	0.0895662	0.306435	0.501002	0.663412
4493971	0.0507377	0.18889	0.335142	0.494687	0.00970012	0.044768	0.098851	0.171967	0.13903	0.442195	0.670109	0.823976
1706852	0.0303522	0.116552	0.214645	0.332386	0.00491598	0.02289	0.0512623	0.0909942	0.07408	0.259284	0.434587	0.590642
1911189	0.032616	0.124816	0.228904	0.352532	0.00569001	0.0264561	0.0591129	0.104585	0.0503136	0.18234	0.317807	0.450674
2229840	0.0105852	0.0418831	0.0800361	0.130206	0.0044804	0.0208786	0.0468183	0.0832602	0.0399126	0.146861	0.260476	0.376659
2352230	0.0500784	0.186622	0.331514	0.490067	0.00545781	0.0253874	0.056764	0.100528	0.0616548	0.219763	0.375901	0.522159
2838054	0.0165724	0.0649811	0.122783	0.19673	0.00112181	0.0052602	0.011914	0.0214951	0.0134544	0.0514515	0.0954805	0.14546
4070185	0.00422517	0.0168795	0.0326469	0.0539921	0.00157156	0.00736296	0.0166543	0.0299891	0.0130232	0.0498336	0.0925471	0.141115
2834547	0.0107433	0.0424983	0.0811876	0.132026	0.00258771	0.012101	0.0272884	0.0489234	0.0231103	0.0871443	0.159046	0.237635
3550302	0.0206322	0.0804041	0.150774	0.23913	0.00556611	0.025886	0.0578602	0.102423	0.0737047	0.258113	0.432887	0.588713
2656947	0.0761171	0.272621	0.462389	0.645775	0.0102047	0.0470527	0.103742	0.180096	0.0847577	0.292041	0.481144	0.642195
3448521	0.0184195	0.0720222	0.135616	0.216285	0.00545132	0.0253575	0.0566983	0.100415	0.0645123	0.228987	0.389844	0.538776
4568463	0.00529808	0.0211314	0.0407874	0.0672669	0.00151984	0.00712132	0.0161102	0.0290159	0.0123405	0.0472682	0.0878868	0.134195
4614471	0.0604499	0.221743	0.386638	0.558417	0.0054074	0.0251552	0.0562534	0.0996455	0.0478734	0.174116	0.304714	0.434069
5624299	0.0395351	0.149713	0.271095	0.410677	0.00552862	0.0257134	0.0574808	0.101767	0.0767331	0.267526	0.44648	0.604049
1127363	0.0185268	0.0724297	0.136356	0.217406	0.00823976	0.0381311	0.0845592	0.148006	0.0905255	0.309281	0.504884	0.667504
2519069	0.0417943	0.157725	0.284428	0.428592	0.00858472	0.0397021	0.0879535	0.153724	0.100644	0.338769	0.544268	0.707989
2618789	0.295664	0.755662	0.935918	0.989894	0.0110232	0.0507499	0.111624	0.193123	0.231463	0.641784	0.857777	0.95288
1246814	0.0356737	0.135885	0.247805	0.378852	0.00977146	0.0450913	0.0995439	0.173121	0.0742547	0.259829	0.435377	0.591538
5562585	0.896041	0.999889	1	1	0.0137444	0.0629604	0.137381	0.235036	0.131488	0.422898	0.648091	0.805229
1651519	0.0767775	0.274709	0.465394	0.64908	0.0116815	0.053715	0.117918	0.203457	0.174567	0.526743	0.758592	0.892071
3515062	0.0520095	0.19325	0.342093	0.50349	0.00566663	0.0263486	0.0588766	0.104178	0.0479211	0.174278	0.304972	0.434398
4383510	0.044937	0.168777	0.30262	0.452677	0.0197424	0.0894374	0.191779	0.320242	0.138726	0.441427	0.669246	0.823254
3073809	0.0278838	0.107475	0.198835	0.30976	0.00304854	0.0142438	0.0320767	0.0573943	0.0392514	0.144567	0.256694	0.371659
2058131	0.0451378	0.16948	0.303769	0.454184	0.0035447	0.0165469	0.0372081	0.0664346	0.048536	0.176355	0.308291	0.438623
2605734	0.013936	0.0548625	0.104179	0.168039	0.00132146	0.00619409	0.0140209	0.0252745	0.0141129	0.053918	0.0999435	0.152055
3661435	0.676245	0.989265	0.999855	1	0.0358297	0.157554	0.322683	0.506564	0.314999	0.771298	0.939362	0.987604
5958422	0.017253	0.0675802	0.127531	0.203987	0.0113371	0.0521648	0.114631	0.198067	0.0667189	0.236055	0.400426	0.551244
5603255	0.00934076	0.0370287	0.0709263	0.115756	0.00255122	0.0119311	0.0269083	0.0482496	0.0191502	0.072629	0.13346	0.200991
5703995	0.0191804	0.0749108	0.140855	0.224211	0.00831547	0.038476	0.0853052	0.149264	0.0866183	0.297637	0.488908	0.650546
2469536	0.00953931	0.0378044	0.0723849	0.118076	0.00372162	0.017367	0.0390318	0.0696381	0.0427681	0.156713	0.276616	0.397837
1842400	0.0215125	0.0837227	0.156739	0.248047	0.00615464	0.0285919	0.0637971	0.112651	0.0542107	0.195346	0.338276	0.476271
2202156	0.0174989	0.0685181	0.129241	0.206595	0.00268095	0.0125349	0.028259	0.0506432	0.0383445	0.141414	0.251481	0.364742
3261769	0.0103381	0.0409207	0.0782336	0.127355	0.00229915	0.0107573	0.0242793	0.0435826	0.01499	0.057196	0.105859	0.160768
4217437	0.0199475	0.0778163	0.146108	0.232127	0.00367816	0.0171656	0.0385841	0.0688522	0.0263928	0.0990475	0.179756	0.266838
4848806	0.0144097	0.0566865	0.107546	0.173263	0.00622264	0.0289041	0.0644808	0.113825	0.0674831	0.238491	0.404054	0.555489
5464220	0.0462589	0.173393	0.310151	0.462525	0.00513321	0.0238918	0.0534715	0.0948282	0.0760897	0.265534	0.443616	0.600835
5932003	0.0517905	0.1925	0.340901	0.501984	0.00352637	0.0164619	0.0370189	0.066102	0.0242056	0.0911292	0.166006	0.247496
3770915	0.0395252	0.149678	0.271036	0.410598	0.00450487	0.0209917	0.0470685	0.0836963	0.0774498	0.269741	0.449655	0.607601
3770920	0.0244632	0.0947815	0.176469	0.277235	0.00348263	0.016259	0.0365674	0.0653081	0.0309922	0.115531	0.208032	0.306039
1252900	0.113134	0.382893	0.609828	0.792756	0.00798256	0.0369584	0.082021	0.143718	0.146292	0.460318	0.690173	0.840455
4318743	0.0303407	0.11651	0.214572	0.332282	0.00607537	0.0282277	0.0629994	0.11128	0.0544674	0.196198	0.339605	0.477918
5329645	0.0310003	0.118924	0.21875	0.338212	0.00539753	0.0251098	0.0561533	0.0994725	0.0733656	0.257053	0.431347	0.586962
1031918	0.047634	0.178174	0.31791	0.472595	0.0110893	0.0510481	0.112258	0.194167	0.0899489	0.307572	0.502554	0.66505
2900051	0.0194289	0.0758527	0.14256	0.226783	0.00583559	0.0271257	0.0605829	0.10712	0.0831645	0.287223	0.474415	0.6349
3496452	0.190621	0.572713	0.809455	0.937485	0.0255614	0.114558	0.241564	0.394246	0.272279	0.71045	0.905073	0.974987
4404986	0.0896431	0.314499	0.521087	0.708047	0.0221692	0.0999813	0.212891	0.352091	0.162871	0.500051	0.73207	0.872929
3043922	0.162123	0.508932	0.750078	0.901602	0.00779187	0.0360882	0.080135	0.140526	0.123992	0.40323	0.624958	0.784803
2451292	0.0217779	0.0847216	0.15853	0.250716	0.00147486	0.00691112	0.0156368	0.0281687	0.0219639	0.0829599	0.151707	0.227189
4094288	0.0441867	0.166149	0.298314	0.447014	0.0065189	0.0302636	0.0674546	0.118926	0.0639359	0.227133	0.387053	0.535467
4192613	0.0855448	0.302007	0.503923	0.69034	0.0346027	0.152504	0.313422	0.494265	0.273938	0.713014	0.906664	0.97564
5050774	0.0103984	0.0411555	0.0786735	0.128051	0.00360292	0.0168168	0.0378086	0.0674899	0.02029	0.0768242	0.140892	0.2117
4524813	0.01366	0.0537982	0.102211	0.164981	0.00536868	0.0249769	0.055861	0.0989667	0.0371567	0.137271	0.244604	0.355576
1998310	0.0245382	0.0950613	0.176965	0.277963	0.00162058	0.00759194	0.0171697	0.0309107	0.0201642	0.0763617	0.140074	0.210524
2320294	0.0264623	0.102216	0.189605	0.296411	0.00320888	0.0149886	0.0337377	0.0603249	0.0458793	0.167351	0.293853	0.420161
3307810	0.014747	0.0579837	0.109938	0.176964	0.00503034	0.0234175	0.0524259	0.0930145	0.0569678	0.204455	0.352434	0.493716
5340692	0.0117862	0.0465504	0.0887536	0.143945	0.00543258	0.0252712	0.0565084	0.100087	0.0346812	0.128589	0.230097	0.336085
4131489	0.0107608	0.0425665	0.0813151	0.132228	0.00103482	0.00485308	0.0109948	0.0198441	0.0130032	0.0497587	0.0924112	0.140913
3328170	0.0427088	0.160953	0.289764	0.4357	0.00366325	0.0170965	0.0384305	0.0685824	0.0590865	0.211402	0.363135	0.50676
4407651	0.0625073	0.228572	0.397088	0.570926	0.0156945	0.0716345	0.155421	0.263792	0.158631	0.490106	0.721853	0.865257
5796672	0.0246508	0.0954811	0.177709	0.279055	0.00780344	0.0361411	0.0802495	0.14072	0.0927747	0.315918	0.513884	0.676922
5056597	0.00615465	0.0245161	0.0472435	0.0777413	0.00148098	0.00693973	0.0157012	0.028284	0.0124485	0.0476742	0.0886252	0.135293
2064667	0.0694014	0.251129	0.430982	0.610496	0.00485085	0.0225894	0.050599	0.0898418	0.0997648	0.336243	0.540956	0.704658
3077644	0.0236039	0.0915715	0.170765	0.268845	0.00482164	0.0224546	0.0503014	0.0893245	0.0470791	0.171426	0.300406	0.428566
5187416	0.0276283	0.106532	0.197183	0.307379	0.00628175	0.0291755	0.0650749	0.114845	0.0550242	0.198042	0.342481	0.481475
1805049	0.0722508	0.260305	0.444498	0.625843	0.00623917	0.02898	0.064647	0.114111	0.0891631	0.305237	0.499363	0.661678
2772413	0.10265	0.353035	0.572176	0.758238	0.0129556	0.0594336	0.129985	0.223103	0.159488	0.492128	0.723945	0.866841
4798830	0.0192511	0.0751789	0.14134	0.224944	0.00200718	0.00939633	0.021226	0.0381496	0.0339664	0.12607	0.225863	0.330358
4888414	0.0331677	0.126821	0.232344	0.357355	0.00642742	0.029844	0.0665372	0.117354	0.0945593	0.321151	0.520923	0.684221
2853595	0.0249639	0.0966481	0.179777	0.282083	0.00432589	0.0201644	0.0452374	0.0805019	0.0453175	0.165437	0.290767	0.416187
3974773	0.206875	0.606182	0.837472	0.952083	0.0129543	0.059428	0.129974	0.223084	0.184599	0.548782	0.779501	0.90635
1959910	0.0199199	0.0777118	0.14592	0.231843	0.00558477	0.0259718	0.0580489	0.102749	0.0467687	0.170373	0.298715	0.426402
2409138	0.0244445	0.0947115	0.176345	0.277053	0.00329341	0.015381	0.0346123	0.0618664	0.0310389	0.115697	0.208314	0.306427
4033106	0.0201884	0.0787273	0.147752	0.234598	0.00420966	0.0196268	0.0440466	0.0784215	0.0379159	0.139921	0.249005	0.361448
4884537	0.249788	0.685103	0.894912	0.97689	0.00955429	0.0441069	0.097433	0.169604	0.188691	0.557547	0.787566	0.91166
4048213	0.0103984	0.0411555	0.0786734	0.128051	0.00765147	0.0354472	0.0787441	0.138168	0.0737043	0.258112	0.432886	0.588711
1021844	0.17179	0.531319	0.771811	0.915489	0.0266471	0.119184	0.250539	0.407179	0.287926	0.73398	0.919191	0.980563
3800343	0.0752333	0.269819	0.458344	0.641307	0.013779	0.0631149	0.137704	0.235555	0.197199	0.575367	0.803526	0.921832
5453162	0.0122373	0.0482992	0.0920095	0.149054	0.00122737	0.00575406	0.0130285	0.0234951	0.0174049	0.0661776	0.121972	0.184336
2230859	0.0240908	0.0933913	0.174001	0.27361	0.00531618	0.0247351	0.0553287	0.0980455	0.0519049	0.187669	0.32623	0.461261
1772639	0.0326631	0.124987	0.229198	0.352944	0.0135497	0.0620907	0.135561	0.232106	0.137545	0.438434	0.665871	0.820421
2738050	0.057883	0.213159	0.373378	0.542337	0.0236028	0.106165	0.225126	0.370234	0.163274	0.500989	0.733024	0.873637
3229513	0.123392	0.411094	0.643838	0.82207	0.00805755	0.0373004	0.0827617	0.14497	0.128788	0.41587	0.639905	0.798086
2977034	0.053199	0.197312	0.348537	0.511595	0.0102369	0.0471985	0.104053	0.180613	0.159979	0.493284	0.725138	0.867741
2348338	0.0501378	0.186827	0.331841	0.490485	0.00650372	0.030194	0.0673025	0.118665	0.0602203	0.215101	0.368798	0.513613
3641808	0.0878977	0.3092	0.513841	0.700623	0.0119797	0.0550561	0.120756	0.208098	0.157157	0.486613	0.718223	0.862492
1336703	0.017008	0.0666452	0.125824	0.201382	0.00360174	0.0168114	0.0377964	0.0674686	0.0479989	0.174541	0.305393	0.434934
2306094	0.171703	0.53112	0.771622	0.915371	0.0204771	0.0926397	0.198224	0.330037	0.216479	0.61377	0.835905	0.941046
2911576	0.0210583	0.0820116	0.153666	0.243458	0.00802966	0.0371732	0.0824863	0.144505	0.0776859	0.27047	0.450698	0.608765
1551588	0.0342667	0.130805	0.239159	0.366866	0.00522899	0.0243333	0.054444	0.0965136	0.0633286	0.225176	0.384101	0.531958
2888150	0.0184868	0.0722777	0.136081	0.216988	0.00913831	0.042219	0.093377	0.162826	0.145254	0.457756	0.687373	0.838191
4292722	0.00444844	0.0177654	0.0343458	0.0567688	0.000898883	0.00421662	0.00955673	0.0172588	0.0080641	0.0310806	0.05822	0.0896799
5008882	0.0188826	0.0737812	0.138808	0.221118	0.00428435	0.0199722	0.0448119	0.0797588	0.0656437	0.232617	0.39529	0.545207
1402585	0.0924931	0.323087	0.532715	0.719803	0.00788063	0.0364934	0.0810133	0.142013	0.196898	0.574745	0.802979	0.921491
3962034	0.1829	0.556089	0.794734	0.929201	0.0126307	0.0579778	0.126922	0.218137	0.241438	0.659576	0.870897	0.959509
5348626	0.142782	0.461744	0.70112	0.867289	0.0104851	0.0483206	0.106449	0.184582	0.120657	0.39432	0.614248	0.7751
2216612	0.0155428	0.0610391	0.115558	0.185636	0.00373074	0.0174093	0.0391258	0.0698031	0.0391799	0.144319	0.256284	0.371116
4483817	0.0928178	0.32406	0.534024	0.721115	0.0116951	0.0537763	0.118048	0.20367	0.180035	0.538852	0.770191	0.900083
5037766	0.0452528	0.169882	0.304426	0.455045	0.0105318	0.0485318	0.1069	0.185327	0.115501	0.380353	0.597173	0.759313
4515298	0.0874502	0.307836	0.511969	0.698692	0.00254089	0.0118831	0.0268008	0.0480589	0.0378539	0.139705	0.248647	0.36097
5562915	0.0374274	0.142186	0.258462	0.393497	0.00828122	0.03832	0.0849678	0.148695	0.0745768	0.260833	0.436831	0.593184
4320397	0.019484	0.0760615	0.142937	0.227353	0.00612665	0.0284633	0.0635155	0.112167	0.0857999	0.29518	0.485505	0.646894
1442022	0.107438	0.366803	0.589748	0.774613	0.0130493	0.0598531	0.130867	0.22453	0.143068	0.452328	0.681402	0.833323
3385120	0.0602444	0.221059	0.385585	0.557149	0.010136	0.0467418	0.103077	0.178994	0.142346	0.450526	0.679407	0.831686
3503523	0.0181314	0.0709266	0.133626	0.213264	0.00569751	0.0264906	0.0591887	0.104716	0.0875874	0.300539	0.492911	0.654824
4655318	0.0143441	0.0564339	0.10708	0.172541	0.00494745	0.0230351	0.0515825	0.0915505	0.065786	0.233073	0.395972	0.54601
3538995	0.00661062	0.0263142	0.0506647	0.0832725	0.00112265	0.00526413	0.0119229	0.021511	0.0092647	0.0356457	0.0666321	0.102384
4109947	0.0104932	0.0415249	0.0793654	0.129146	0.00251933	0.0117827	0.0265761	0.0476603	0.0204659	0.0774705	0.142034	0.213341
1022911	0.0289367	0.111356	0.205613	0.319497	0.00267204	0.0124934	0.0281663	0.050479	0.0414214	0.152077	0.269042	0.387932
1417534	0.0229414	0.0890907	0.166344	0.262315	0.0116751	0.0536864	0.117857	0.203358	0.0802001	0.278194	0.461695	0.620964
4577335	0.0343757	0.131199	0.239831	0.367802	0.00527128	0.0245282	0.0548732	0.097257	0.0516479	0.18681	0.324876	0.459564
4334915	0.0664507	0.241536	0.416685	0.593991	0.0180342	0.0819577	0.176613	0.29694	0.178134	0.534668	0.766214	0.897361
4387448	0.0217164	0.0844901	0.158115	0.250098	0.00502006	0.0233701	0.0523213	0.092833	0.049724	0.180358	0.314663	0.446703
1981875	0.0530889	0.196937	0.347943	0.51085	0.0100479	0.0463433	0.102225	0.177579	0.0917918	0.313024	0.509969	0.672837
2595588	0.0280757	0.108184	0.200074	0.311544	0.00846087	0.0391383	0.0867362	0.151675	0.0662514	0.234562	0.398197	0.548628
3739479	0.025052	0.0969761	0.180357	0.282933	0.00466378	0.0217258	0.0486915	0.0865238	0.0519789	0.187917	0.32662	0.461749
1632795	0.0326751	0.125031	0.229273	0.35305	0.00466468	0.0217299	0.0487006	0.0865397	0.0451485	0.164861	0.289837	0.414986
1395755	0.0536811	0.198954	0.351133	0.514846	0.00811795	0.0375758	0.0833579	0.145978	0.0647592	0.229781	0.391036	0.540186
3486160	0.0465583	0.174436	0.311847	0.464733	0.00600205	0.0278909	0.0622611	0.11001	0.0424053	0.155466	0.274582	0.395183
2896566	0.0543195	0.201125	0.354556	0.519118	0.00528432	0.0245883	0.0550056	0.0974861	0.0765345	0.266912	0.445597	0.603059
5665326	0.106682	0.364644	0.587016	0.772098	0.008303	0.0384192	0.0851824	0.149057	0.115467	0.380262	0.597061	0.759207
2705774	0.0180633	0.0706675	0.133154	0.212548	0.00366521	0.0171056	0.0384507	0.0686178	0.0411093	0.151	0.267277	0.385616
4398143	0.0086386	0.0342815	0.0657516	0.107504	0.00121969	0.0057181	0.0129474	0.0233496	0.0162553	0.0619098	0.114333	0.173193
1242251	0.129364	0.427059	0.662421	0.837321	0.0106457	0.0490463	0.107997	0.18714	0.160159	0.493705	0.725572	0.868068
5334345	0.0124692	0.049197	0.093679	0.151669	0.00209974	0.00982792	0.0221948	0.039875	0.0153888	0.0586836	0.108537	0.164702
1901483	0.023443	0.0909693	0.169693	0.267264	0.00484221	0.0225495	0.0505109	0.0896887	0.0605982	0.216331	0.370676	0.515878
2626472	0.0197215	0.0769613	0.144564	0.229803	0.00486003	0.0226318	0.0506924	0.0900042	0.0407093	0.149618	0.26501	0.382635
3892482	0.0409692	0.154805	0.279583	0.422108	0.0121874	0.0559889	0.122727	0.211313	0.107913	0.359366	0.570859	0.734233
4118639	0.0366338	0.139339	0.253655	0.38691	0.00479743	0.0223428	0.0500546	0.0888954	0.0354596	0.131326	0.234684	0.342271
2621036	0.0628472	0.229696	0.3988	0.572961	0.0063366	0.0294272	0.0656258	0.115791	0.0696959	0.245514	0.414451	0.567577
1721725	0.0136799	0.053875	0.102353	0.165202	0.00200793	0.0093998	0.0212338	0.0381635	0.0118818	0.0455417	0.0847442	0.129518
4097408	0.0730444	0.262846	0.448212	0.630017	0.00988069	0.0455862	0.100604	0.174885	0.150552	0.470745	0.701447	0.849454
4129138	0.0635414	0.231988	0.402282	0.577089	0.0294541	0.131056	0.273299	0.439414	0.222381	0.624993	0.844845	0.945998
1961633	0.037333	0.141847	0.257891	0.392717	0.00363618	0.016971	0.0381515	0.0680923	0.0530461	0.191476	0.332215	0.468738
5755172	0.0593392	0.218038	0.380931	0.551525	0.00839098	0.03882	0.0860486	0.150517	0.117923	0.386944	0.605275	0.766852
1629809	0.00722639	0.0287386	0.055268	0.0906938	0.00384397	0.0179339	0.0402913	0.0718476	0.0346936	0.128633	0.23017	0.336184
2116777	0.0232103	0.0900982	0.168141	0.264972	0.00349134	0.0162994	0.0366574	0.0654663	0.0306852	0.114438	0.206171	0.303483
3064405	0.0286597	0.110336	0.203835	0.316948	0.0059189	0.0275087	0.0614231	0.108567	0.0552375	0.198748	0.343579	0.482831
3088879	0.0331421	0.126728	0.232185	0.357132	0.00652685	0.0303001	0.0675343	0.119062	0.0723462	0.253861	0.426697	0.581659
4500001	0.0134902	0.0531432	0.100999	0.163095	0.00462686	0.0215553	0.0483147	0.0858677	0.0494242	0.179349	0.31306	0.444674
4553036	0.044578	0.16752	0.300563	0.449975	0.0146936	0.0671904	0.146205	0.249163	0.144247	0.45526	0.684634	0.835964
4877827	0.17507	0.538736	0.778799	0.919772	0.0267932	0.119805	0.251739	0.408899	0.303907	0.756515	0.931699	0.985064
5541837	0.00588759	0.0234618	0.0452347	0.0744873	0.000874088	0.0041005	0.00929423	0.0167865	0.00826665	0.0318519	0.0596438	0.0918347
1921058	0.129531	0.427502	0.66293	0.837731	0.0261459	0.117051	0.246407	0.401241	0.332953	0.7938	0.950193	0.990892
4088578	0.0609576	0.223433	0.389231	0.561535	0.00387254	0.0180663	0.0405851	0.0723628	0.0777303	0.270607	0.450894	0.608984
4706468	0.0339306	0.129588	0.23708	0.363971	0.00751923	0.0348431	0.0774323	0.135942	0.10728	0.357591	0.568598	0.732036
5941017	0.0331391	0.126717	0.232166	0.357106	0.0044246	0.0206207	0.0462476	0.0822649	0.0686113	0.242078	0.409374	0.56169
1963864	0.0285874	0.11007	0.20337	0.31628	0.0050163	0.0233527	0.0522831	0.0927667	0.0331272	0.123106	0.220868	0.323576
5242235	0.159102	0.501776	0.742928	0.896849	0.0104798	0.0482969	0.106399	0.184498	0.182127	0.543423	0.774498	0.903001
5655237	0.00901304	0.0357472	0.0685142	0.111913	0.00389992	0.0181931	0.0408667	0.0728563	0.0310945	0.115895	0.20865	0.306888
2530240	0.0333234	0.127386	0.233313	0.358711	0.00551837	0.0256662	0.0573771	0.101588	0.0806887	0.279688	0.463809	0.623294
2188592	0.104049	0.35708	0.577376	0.763132	0.00435933	0.020319	0.0455797	0.0810994	0.0751082	0.262487	0.439222	0.595887
2217844	0.0259493	0.100313	0.186252	0.291536	0.00320843	0.0149865	0.033733	0.0603167	0.0420001	0.154072	0.272305	0.392207
2292151	0.0578357	0.213	0.373131	0.542036	0.00437586	0.0203954	0.0457489	0.0813947	0.0670333	0.237058	0.401921	0.552995
3714477	0.0687375	0.248978	0.427792	0.606838	0.0105711	0.0487092	0.107278	0.185953	0.123693	0.402435	0.624008	0.783949
5312518	0.015858	0.0622473	0.117775	0.189047	0.00363949	0.0169864	0.0381856	0.0681523	0.0409729	0.150529	0.266505	0.384601
3094425	0.0120785	0.0476838	0.0908644	0.147259	0.00375759	0.0175338	0.0394023	0.0702883	0.0329024	0.122311	0.219524	0.321749
1839554	0.0192352	0.0751188	0.141231	0.224779	0.00243243	0.0113781	0.0256702	0.046053	0.0232895	0.0877972	0.160188	0.239257
4040167	0.221301	0.634199	0.859253	0.962331	0.0111599	0.0513664	0.112935	0.19528	0.199765	0.580636	0.808132	0.924684
5098427	0.0128846	0.050804	0.0966632	0.156335	0.00499128	0.0232373	0.0520286	0.092325	0.0556495	0.200109	0.345697	0.485442
2583018	0.0593464	0.218062	0.380968	0.55157	0.00549647	0.0255654	0.0571555	0.101205	0.07033	0.247517	0.417401	0.570985
4184609	0.0290583	0.111803	0.206392	0.320613	0.00462019	0.0215244	0.0482465	0.085749	0.0384905	0.141922	0.252322	0.36586
3488555	0.0231419	0.0898418	0.167684	0.264296	0.0046809	0.0218048	0.0488662	0.0868279	0.0508975	0.184298	0.320909	0.454581
5106299	0.0195373	0.0762636	0.143303	0.227904	0.00342389	0.0159865	0.0359609	0.064241	0.0306607	0.114351	0.206022	0.303279
3591936	0.0998188	0.34479	0.561481	0.748047	0.00734933	0.0340665	0.0757446	0.133074	0.0819389	0.283501	0.469188	0.629196
2167947	0.0421648	0.159034	0.286594	0.431481	0.0060934	0.0283105	0.0631809	0.111592	0.06441	0.228659	0.38935	0.53819
2477147	0.0142433	0.056046	0.106364	0.171431	0.0022839	0.0106863	0.02412	0.0432995	0.0244554	0.0920358	0.167586	0.249728
4043085	0.0853849	0.301516	0.503243	0.689629	0.0126408	0.0580233	0.127018	0.218293	0.162651	0.499539	0.731547	0.87254
5199543	0.0157223	0.0617275	0.116821	0.187581	0.00534149	0.0248517	0.0555853	0.0984897	0.0616154	0.219635	0.375707	0.521927
1169874	0.015164	0.0595856	0.112886	0.181518	0.00459405	0.0214037	0.0479796	0.0852841	0.0398068	0.146494	0.259871	0.375861
1226691	0.0619467	0.226716	0.394256	0.56755	0.0134115	0.0614733	0.134267	0.230021	0.17367	0.524735	0.756641	0.890702
4942667	0.0234822	0.0911162	0.169955	0.267649	0.00497102	0.0231439	0.0518224	0.0919671	0.0674645	0.238432	0.403965	0.555386
1214230	0.052588	0.195228	0.345234	0.507448	0.00544214	0.0253152	0.0566053	0.100254	0.0643287	0.228397	0.388956	0.537724
5219070	0.00788346	0.0313206	0.0601585	0.0985514	0.00289069	0.0135102	0.0304389	0.0545008	0.0241707	0.0910022	0.165785	0.247183
1960204	0.0346311	0.132122	0.241406	0.36999	0.00527604	0.0245501	0.0549216	0.0973407	0.0745639	0.260793	0.436773	0.593118
4077973	0.0160279	0.0628982	0.118969	0.190881	0.00428363	0.0199689	0.0448046	0.079746	0.0533582	0.192514	0.333844	0.470767
3685399	0.037505	0.142464	0.25893	0.394138	0.00628844	0.0292062	0.065142	0.114961	0.0480045	0.17456	0.305423	0.434973
1545718	0.120218	0.402474	0.633603	0.813438	0.0103948	0.0479124	0.105578	0.18314	0.178344	0.535132	0.766656	0.897665
2191344	0.0374762	0.14236	0.258756	0.3939	0.00657443	0.0305183	0.0680111	0.119879	0.096597	0.327089	0.528853	0.69237
5627095	0.00424149	0.0169442	0.0327711	0.0541952	0.00111854	0.00524491	0.0118795	0.0214331	0.00738084	0.0284754	0.0534036	0.0823768
5323710	0.112302	0.380563	0.606951	0.790194	0.0186163	0.0845122	0.18181	0.304965	0.164762	0.504441	0.736521	0.87622
5472151	0.0285105	0.109787	0.202875	0.315571	0.00396719	0.0185046	0.0415581	0.0740677	0.0479801	0.174477	0.305291	0.434805
3662734	0.081987	0.291024	0.48859	0.674169	0.0108425	0.0499346	0.109889	0.190264	0.134855	0.431574	0.658074	0.813814
2377544	0.0275341	0.106184	0.196574	0.306499	0.00978864	0.0451691	0.0997107	0.173399	0.0692843	0.244211	0.412529	0.565352
4746916	0.0488083	0.182241	0.324475	0.481057	0.00685719	0.0318142	0.0708398	0.124716	0.104888	0.350854	0.559961	0.723586
2328275	0.0666266	0.242111	0.417546	0.594994	0.00788396	0.0365086	0.0810463	0.142069	0.0870444	0.298914	0.490671	0.652432
5719953	0.030217	0.116057	0.213786	0.331165	0.00592443	0.0275341	0.0614788	0.108663	0.0761528	0.26573	0.443898	0.601152
1474641	0.0619371	0.226684	0.394207	0.567492	0.0112313	0.0516883	0.113619	0.196405	0.0930647	0.316771	0.515034	0.678119
2474084	0.0182331	0.0713134	0.134329	0.214332	0.00845979	0.0391333	0.0867256	0.151658	0.0701585	0.246976	0.416604	0.570065
4318155	0.0229173	0.0890004	0.166183	0.262076	0.0069981	0.0324595	0.0722466	0.127117	0.0955022	0.323903	0.524607	0.688016
4790209	0.021342	0.0830806	0.155586	0.246327	0.00558121	0.0259555	0.0580129	0.102687	0.0579938	0.207825	0.357635	0.500072
3773052	0.0841014	0.297567	0.497752	0.683871	0.0179882	0.0817558	0.176201	0.296303	0.147725	0.463844	0.694007	0.843537
5220468	0.0298557	0.114732	0.211487	0.32789	0.00780037	0.036127	0.0802191	0.140668	0.0994732	0.335405	0.539853	0.703546
5230634	0.0298749	0.114803	0.211609	0.328065	0.00847545	0.0392047	0.0868796	0.151917	0.0910057	0.310702	0.506817	0.669536
1156475	0.035434	0.135021	0.246338	0.376824	0.00998168	0.0460435	0.101583	0.176513	0.0806564	0.279589	0.46367	0.62314
5572307	0.0549246	0.203178	0.357787	0.523136	0.00740171	0.034306	0.0762652	0.13396	0.0804651	0.279005	0.462842	0.622229
2189273	0.012879	0.0507824	0.096623	0.156272	0.00230779	0.0107976	0.0243695	0.043743	0.0215642	0.0814976	0.149136	0.223516
5704285	0.0715311	0.257995	0.441111	0.62202	0.0133824	0.0613431	0.133994	0.229581	0.232195	0.643114	0.858779	0.953399
2733658	0.0179854	0.070371	0.132615	0.211729	0.00286955	0.0134119	0.0302194	0.0541127	0.0309005	0.115205	0.207476	0.305276
2197554	0.0556454	0.205619	0.361616	0.527882	0.00739999	0.0342981	0.0762481	0.133931	0.0950607	0.322615	0.522885	0.686244
4058366	0.022029	0.0856656	0.160222	0.253233	0.0061661	0.0286445	0.0639123	0.112849	0.0834434	0.288069	0.475599	0.636187
4346503	0.0124994	0.0493141	0.0938965	0.152009	0.00259808	0.0121492	0.0273964	0.0491149	0.0371634	0.137295	0.244643	0.355628
5055049	0.0520872	0.193516	0.342516	0.504023	0.0069757	0.032357	0.0720231	0.126736	0.130119	0.419341	0.643959	0.801635
5980354	0.0768885	0.27506	0.465898	0.649633	0.0180224	0.0819059	0.176507	0.296777	0.15412	0.479362	0.710613	0.856631
1362698	0.18589	0.562582	0.800548	0.932522	0.0140826	0.0644692	0.140534	0.240097	0.211443	0.604001	0.82793	0.936496
3408893	0.0818607	0.290632	0.488039	0.673581	0.00860561	0.0397971	0.0881587	0.15407	0.150648	0.470978	0.701696	0.849651
4377552	0.0358878	0.136656	0.249113	0.380657	0.00652174	0.0302767	0.067483	0.118975	0.102015	0.34269	0.549389	0.713113
1833030	0.0990803	0.342626	0.558653	0.745324	0.0107281	0.0494185	0.10879	0.18845	0.154502	0.480277	0.711579	0.85738
2919202	0.00967904	0.03835	0.0734103	0.119706	0.00367103	0.0171326	0.0385106	0.0687231	0.0428991	0.157163	0.277349	0.398792
3409989	0.0156996	0.0616402	0.116661	0.187334	0.00838081	0.0387737	0.0859485	0.150348	0.0547334	0.197079	0.34098	0.47962
5293143	0.0347479	0.132545	0.242125	0.370989	0.00643791	0.0298921	0.0666425	0.117534	0.105759	0.353313	0.563124	0.726691
6002857	0.124294	0.413528	0.646702	0.824456	0.0214234	0.0967514	0.206457	0.342457	0.169172	0.514568	0.746656	0.883596
1242381	0.0103411	0.0409321	0.078255	0.127389	0.0021927	0.0102613	0.023167	0.0416051	0.0191908	0.0727787	0.133726	0.201375
5457611	0.0355431	0.135414	0.247006	0.377748	0.00598653	0.0278195	0.0621047	0.109741	0.0600452	0.214531	0.367926	0.51256
1587686	0.31768	0.784951	0.950041	0.993335	0.0130226	0.0597335	0.130616	0.224124	0.205612	0.592458	0.818277	0.930828
3331892	0.0421797	0.159087	0.286681	0.431598	0.00478253	0.0222741	0.0499027	0.0886313	0.0645328	0.229053	0.389943	0.538893
4073619	0.0166429	0.0652508	0.123276	0.197485	0.00387092	0.0180588	0.0405685	0.0723337	0.0364417	0.13477	0.240439	0.350001
3055760	0.0537004	0.19902	0.351236	0.514975	0.0129279	0.0593095	0.129725	0.222681	0.126788	0.410624	0.633736	0.792641
4429044	0.0122306	0.0482732	0.0919611	0.148978	0.00162726	0.00762312	0.0172399	0.0310362	0.0124058	0.0475138	0.0883335	0.134859
3734483	0.086985	0.306416	0.510015	0.696672	0.0145917	0.0667369	0.145262	0.247658	0.175776	0.529441	0.7612	0.893892
4187969	0.0312142	0.119706	0.220101	0.340124	0.00265991	0.012437	0.02804	0.0502554	0.0533222	0.192394	0.333656	0.470533
4250351	0.00937245	0.0371525	0.0711592	0.116126	0.000713153	0.00334652	0.00758891	0.013716	0.00682374	0.0263474	0.0494606	0.0763825
5871613	0.193601	0.579003	0.814886	0.940436	0.0162378	0.0740394	0.160385	0.271618	0.160926	0.495507	0.727424	0.86946
5998366	0.0146136	0.057471	0.108993	0.175502	0.00189377	0.00886728	0.0200376	0.0360314	0.0252344	0.0948602	0.172498	0.256652
1304124	0.0432377	0.162815	0.292834	0.439773	0.00381419	0.017796	0.0399849	0.0713103	0.051134	0.185091	0.322161	0.456156
3100518	0.01668	0.0653927	0.123536	0.197882	0.00369228	0.0172311	0.0387296	0.0691077	0.0320723	0.119369	0.214548	0.314962
3230469	0.0805254	0.286475	0.482173	0.667303	0.00512768	0.0238663	0.0534153	0.0947307	0.066106	0.234097	0.397503	0.547812
5473328	0.00982684	0.0389269	0.0744938	0.121426	0.00308643	0.0144198	0.0324693	0.0580875	0.0258034	0.0969187	0.17607	0.261671
4529757	0.053262	0.197527	0.348877	0.512021	0.00860131	0.0397776	0.0881165	0.153999	0.109809	0.36466	0.577571	0.740715
2804158	0.0925868	0.323368	0.533093	0.720183	0.0151631	0.0692769	0.150539	0.256058	0.156371	0.484742	0.716269	0.860996
3016502	0.0139842	0.0550482	0.104522	0.168572	0.00127169	0.00596132	0.013496	0.0243335	0.0204773	0.0775122	0.142108	0.213447
3741705	0.0529014	0.196297	0.34693	0.509579	0.0100215	0.0462239	0.101969	0.177154	0.144271	0.455319	0.684698	0.836017
5530323	0.0246439	0.0954553	0.177664	0.278988	0.0088436	0.0408797	0.0904934	0.157992	0.0502072	0.181982	0.317241	0.449959
3106771	0.131346	0.432285	0.668399	0.84211	0.00681751	0.0316324	0.0704433	0.124038	0.102266	0.343406	0.55032	0.714041
5702938	0.0308489	0.11837	0.217793	0.336854	0.0049901	0.0232319	0.0520166	0.0923041	0.0425448	0.155945	0.275365	0.396204
2090683	0.0142732	0.056161	0.106577	0.17176	0.00714982	0.0331539	0.073759	0.129695	0.104107	0.348641	0.557107	0.720772
5315632	0.0268233	0.103554	0.191959	0.299824	0.00530392	0.0246786	0.0552043	0.0978302	0.110075	0.365398	0.578502	0.74161
5622703	0.0946986	0.329677	0.541544	0.7286	0.013413	0.0614798	0.134281	0.230043	0.0963288	0.326309	0.527816	0.691308
4280057	0.103854	0.35652	0.576657	0.762458	0.0077593	0.0359396	0.0798125	0.13998	0.0802091	0.278222	0.461734	0.621007
4517482	0.0738026	0.265267	0.45174	0.633965	0.0100125	0.0461831	0.101882	0.177009	0.0763564	0.26636	0.444805	0.60217
4747664	0.0167737	0.0657503	0.124189	0.198883	0.0018299	0.0085692	0.0193677	0.0348364	0.0227005	0.08565	0.156428	0.233916
1385701	0.0115372	0.045584	0.0869519	0.141113	0.00251018	0.0117401	0.0264807	0.0474912	0.0307221	0.114569	0.206394	0.303791
2774480	0.00545264	0.0217428	0.0419551	0.0691649	0.0009809	0.00460066	0.0104246	0.0188194	0.0101331	0.0389379	0.0726761	0.111472
2910739	0.0117354	0.0463532	0.0883862	0.143368	0.00335187	0.0156523	0.0352167	0.0629309	0.0423986	0.155443	0.274545	0.395134
3211143	0.00815025	0.0323674	0.0621378	0.101724	0.00238533	0.0111588	0.0251788	0.0451806	0.0247901	0.0932502	0.1697	0.25271
4641958	0.0341284	0.130304	0.238304	0.365676	0.0080588	0.0373061	0.082774	0.144991	0.0966039	0.327109	0.52888	0.692397
2110089	0.0198664	0.0775094	0.145554	0.231293	0.00391021	0.0182407	0.0409725	0.0730416	0.0379581	0.140068	0.24925	0.361773
2577587	0.00405127	0.016189	0.0313218	0.0518241	0.00096414	0.0045222	0.0102473	0.0185007	0.0139469	0.0532966	0.0988201	0.150397
3184209	0.0163633	0.0641817	0.12132	0.194488	0.00331725	0.0154917	0.0348588	0.0623007	0.0321712	0.11972	0.215142	0.315774
4091102	0.00589126	0.0234763	0.0452623	0.0745321	0.00168533	0.00789432	0.0178501	0.0321267	0.0133629	0.0511082	0.0948584	0.144539
4330972	0.0151001	0.0593403	0.112435	0.180822	0.00348651	0.016277	0.0366075	0.0653786	0.0592085	0.211801	0.363746	0.507502
4612217	0.0156639	0.0615036	0.11641	0.186948	0.00133402	0.0062528	0.0141532	0.0255117	0.0221784	0.0837438	0.153084	0.229153
5290488	0.0994813	0.343802	0.56019	0.746806	0.0137172	0.0628388	0.137127	0.234626	0.118069	0.387341	0.60576	0.7673
5583652	0.055461	0.204995	0.360638	0.526672	0.010108	0.0466153	0.102806	0.178545	0.116693	0.383603	0.601178	0.76305
2100343	0.0822152	0.291733	0.489586	0.675229	0.00613914	0.0285206	0.0636411	0.112383	0.0847899	0.292138	0.481279	0.642341
3011375	0.018508	0.0723585	0.136227	0.217211	0.00259402	0.0121303	0.0273541	0.0490399	0.0271009	0.1016	0.184165	0.273003
5256760	0.0353158	0.134595	0.245614	0.375823	0.02142	0.0967366	0.206428	0.342413	0.210793	0.602726	0.826876	0.935886
3557210	0.00563053	0.0224461	0.0432977	0.0713452	0.0039549	0.0184477	0.0414318	0.0738464	0.0313615	0.116845	0.210265	0.309102
3179039	0.00690914	0.0274901	0.0528988	0.0868773	0.00345668	0.0161386	0.0362996	0.0648369	0.0313695	0.116873	0.210313	0.309168
3271128	0.0817926	0.290421	0.487741	0.673264	0.00757516	0.0350986	0.0779874	0.136885	0.122564	0.399426	0.620403	0.780695
4116481	0.033034	0.126335	0.231512	0.356189	0.00987893	0.0455782	0.100587	0.174857	0.118237	0.387795	0.606315	0.767813
1199101	0.0495069	0.184653	0.328355	0.486031	0.0109623	0.050475	0.11104	0.19216	0.145875	0.459289	0.68905	0.839548
3691078	0.0310723	0.119187	0.219205	0.338856	0.0101335	0.0467309	0.103054	0.178955	0.077063	0.268546	0.447944	0.605688
5510403	0.04122	0.155694	0.281059	0.424087	0.00923203	0.0426446	0.0942922	0.164357	0.0840039	0.289765	0.47797	0.63876
5038848	0.0473877	0.17732	0.316526	0.470804	0.00652324	0.0302836	0.0674981	0.119	0.0965968	0.327088	0.528853	0.692369
5258453	0.0114679	0.0453152	0.0864504	0.140324	0.0029572	0.0138194	0.0311293	0.0557211	0.0268893	0.100838	0.182849	0.271165
5258994	0.0124577	0.0491525	0.0935962	0.151539	0.00271695	0.0127023	0.0286334	0.0513064	0.0230436	0.0869012	0.15862	0.237031
1376437	0.0551607	0.203978	0.359043	0.524695	0.00707133	0.0327948	0.0729769	0.128362	0.0965217	0.32687	0.528562	0.692072
3757657	0.0199081	0.0776672	0.145839	0.231722	0.00149868	0.00702247	0.0158876	0.0286175	0.0195049	0.0739359	0.135779	0.204338
5231343	0.0162976	0.0639303	0.12086	0.193783	0.00583762	0.027135	0.0606033	0.107155	0.0531483	0.191816	0.332749	0.469403
1479287	0.012025	0.0474765	0.0904786	0.146653	0.000658752	0.00309155	0.00701185	0.012676	0.00820289	0.0316092	0.0591959	0.0911569
3321733	0.104292	0.357782	0.578276	0.763974	0.0165913	0.0756018	0.163601	0.276668	0.216004	0.612856	0.835167	0.94063
5703238	0.0482908	0.180451	0.321589	0.477344	0.00506784	0.0235904	0.0528071	0.093676	0.0774676	0.269796	0.449734	0.607689
3648349	0.00536443	0.0213939	0.0412889	0.0680822	0.00124341	0.00582908	0.0131977	0.0237986	0.00855776	0.0329596	0.0616868	0.0949233
2680660	0.0388353	0.147219	0.266921	0.405024	0.00835647	0.0386628	0.0857089	0.149945	0.071239	0.250382	0.421608	0.575827
5525924	0.0357281	0.136081	0.248137	0.379311	0.00567425	0.0263836	0.0589536	0.10431	0.0587368	0.210258	0.361379	0.504628
5980481	0.00730553	0.0290499	0.0558582	0.0916434	0.00136313	0.00638889	0.01446	0.0260614	0.0134788	0.051543	0.0956462	0.145705
1228734	0.00588748	0.0234614	0.0452339	0.074486	0.00339017	0.0158301	0.0356126	0.0636279	0.0351364	0.130191	0.232782	0.339709
1556221	0.0298652	0.114767	0.211547	0.327977	0.00422628	0.0197037	0.044217	0.0787193	0.057913	0.20756	0.357227	0.499574
1826897	0.0191091	0.0746403	0.140365	0.223471	0.00608306	0.0282631	0.0630769	0.111413	0.048367	0.175785	0.30738	0.437465
1490118	0.0524861	0.194879	0.344681	0.506752	0.012079	0.055502	0.121699	0.209636	0.143633	0.453733	0.682952	0.834592
4507340	0.0104356	0.0413002	0.0789446	0.12848	0.00302953	0.0141555	0.0318795	0.0570463	0.0302501	0.112887	0.203527	0.299846
5770542	0.0882171	0.310172	0.515174	0.701994	0.0184879	0.0839493	0.180667	0.303203	0.203576	0.58837	0.814798	0.928742
3510459	0.00303091	0.0121303	0.0235148	0.0390106	0.0150224	0.0686519	0.149242	0.253998	0.101629	0.341587	0.547951	0.711677
1030171	0.009569	0.0379204	0.0726029	0.118422	0.00263583	0.0123249	0.0277894	0.0498113	0.0387716	0.1429	0.25394	0.368008
1650599	0.00344698	0.0137868	0.0267048	0.0442547	0.000839594	0.00393893	0.00892894	0.0161291	0.0141779	0.054161	0.100383	0.152703
1931486	0.0101153	0.040052	0.076605	0.124775	0.00418863	0.0195295	0.043831	0.0780447	0.072134	0.253195	0.425725	0.580547
2874258	0.22581	0.642642	0.865518	0.965092	0.0248665	0.111588	0.235769	0.385828	0.235669	0.649369	0.863444	0.955788
4512507	0.283927	0.738876	0.927054	0.987449	0.0107603	0.0495637	0.109099	0.188961	0.124721	0.405164	0.627263	0.786872
4923074	0.00896103	0.0355437	0.0681309	0.111302	0.0020827	0.00974848	0.0220165	0.0395576	0.0318381	0.118538	0.213139	0.313036
5093229	0.0134604	0.0530283	0.100786	0.162763	0.000825669	0.0038737	0.00878144	0.0158637	0.0118831	0.0455464	0.0847527	0.129531
3209822	0.110532	0.375583	0.600767	0.784644	0.0103752	0.0478238	0.105389	0.182827	0.15611	0.484121	0.715618	0.860496
3586045	0.0215231	0.0837627	0.156811	0.248153	0.00205228	0.00960663	0.0216981	0.0389906	0.0293742	0.109758	0.198182	0.292473
4129517	0.0271847	0.104892	0.194308	0.303225	0.00272389	0.0127346	0.0287056	0.0514342	0.0468178	0.17054	0.298983	0.426745
4394127	0.0241919	0.0937688	0.174672	0.274595	0.0047019	0.0219018	0.0490805	0.0872009	0.0443838	0.16225	0.285613	0.409527
4826024	0.0212146	0.0826006	0.154724	0.24504	0.00565491	0.0262946	0.0587581	0.103973	0.0746621	0.261099	0.437216	0.593619
2227895	0.230357	0.651005	0.871586	0.967686	0.0278045	0.124095	0.26	0.420678	0.17757	0.533422	0.765023	0.896541
2346779	0.063509	0.231881	0.40212	0.576897	0.00765462	0.0354616	0.0787754	0.138221	0.113971	0.376163	0.591983	0.754438
3589662	0.00254543	0.0101948	0.019781	0.0328581	0.00513878	0.0239175	0.053528	0.0949262	0.0394773	0.145351	0.257988	0.373371
5927987	0.0604108	0.221613	0.386438	0.558176	0.00685503	0.0318043	0.0708182	0.124679	0.105908	0.353733	0.563662	0.727218
4800406	0.0899014	0.315281	0.522151	0.70913	0.0102045	0.0470519	0.10374	0.180094	0.0893496	0.305792	0.500122	0.662481
5883010	0.023774	0.0922074	0.171897	0.270512	0.0043758	0.0203951	0.0457483	0.0813936	0.0391137	0.144089	0.255905	0.370613
1093269	0.0298546	0.114728	0.21148	0.32788	0.00301555	0.0140906	0.0317346	0.0567903	0.061456	0.219118	0.374921	0.520984
1248692	0.072985	0.262656	0.447935	0.629706	0.00655858	0.0304456	0.0678522	0.119607	0.0758536	0.264802	0.442562	0.59965
2029672	0.0703321	0.254135	0.435428	0.615572	0.00367289	0.0171412	0.0385299	0.0687569	0.0750252	0.262229	0.438849	0.595466
3341872	0.016129	0.0632852	0.119678	0.19197	0.00362866	0.0169362	0.038074	0.0679563	0.0284201	0.106341	0.192325	0.28436
5681560	0.0631664	0.230751	0.400403	0.574863	0.011155	0.0513442	0.112888	0.195203	0.0831818	0.287276	0.474489	0.63498
1091781	0.00974896	0.038623	0.073923	0.12052	0.00158674	0.00743389	0.0168139	0.0302747	0.0306774	0.11441	0.206123	0.303418
1441085	0.00519013	0.0207043	0.0399711	0.0659391	0.000992338	0.00465421	0.0105456	0.0190368	0.0101733	0.0390898	0.0729547	0.11189
1500198	0.0583423	0.2147	0.375769	0.545254	0.015157	0.0692499	0.150483	0.255969	0.117522	0.385858	0.603945	0.76562
4825939	0.041336	0.156104	0.28174	0.424999	0.0101809	0.0469452	0.103512	0.179715	0.12132	0.396099	0.616398	0.77706
5661129	0.0189853	0.0741708	0.139514	0.222186	0.00543365	0.0252761	0.0565193	0.100105	0.0465414	0.169602	0.297476	0.424813
1387926	0.00685975	0.0272956	0.0525295	0.0862818	0.00234147	0.0109545	0.0247211	0.0443676	0.019381	0.0734794	0.134969	0.20317
1863405	0.0561285	0.207251	0.364172	0.531038	0.00324747	0.0151677	0.034137	0.0610288	0.0688463	0.242823	0.410477	0.562972
1946564	0.0204686	0.0797862	0.149661	0.237462	0.00656977	0.0304969	0.0679643	0.119799	0.044391	0.162274	0.285652	0.409578
2579730	0.0835593	0.295894	0.495417	0.681409	0.0139171	0.0637309	0.138992	0.237624	0.190845	0.562111	0.79171	0.914345
5055422	0.0107037	0.0423442	0.0808991	0.131571	0.00357657	0.0166946	0.0375368	0.0670124	0.0295654	0.110442	0.199351	0.294088
2701417	0.0961957	0.334123	0.547453	0.734425	0.0185004	0.0840038	0.180777	0.303374	0.195197	0.571223	0.799868	0.919541
1373191	0.218711	0.629282	0.855541	0.960655	0.0223637	0.100822	0.214561	0.354581	0.292994	0.741288	0.923356	0.982109
3660178	0.00343115	0.0137239	0.0265836	0.0440558	0.00445384	0.0207559	0.0465467	0.0827866	0.0536514	0.193489	0.335371	0.472666
3683697	0.0530832	0.196917	0.347912	0.510811	0.010836	0.0499055	0.109827	0.190162	0.13654	0.435879	0.662977	0.817979
4191513	0.0177557	0.0694963	0.131023	0.209308	0.00434251	0.0202412	0.0454076	0.0807989	0.0609685	0.217535	0.372511	0.518088
5243469	0.043844	0.164946	0.29634	0.444409	0.00729119	0.0338006	0.0751663	0.132091	0.119363	0.390838	0.610024	0.771231
1290605	0.0360786	0.137343	0.250277	0.382262	0.00743083	0.0344391	0.0765545	0.134451	0.0805396	0.279233	0.463165	0.622584
3668150	0.0164716	0.0645958	0.122078	0.19565	0.0030779	0.0143802	0.0323809	0.0579315	0.0420788	0.154342	0.272748	0.392786
3724731	0.00642799	0.0255943	0.0492957	0.0810607	0.00266714	0.0124706	0.0281153	0.0503887	0.0182198	0.069194	0.127352	0.192152
2854682	0.00854126	0.0339003	0.0650323	0.106355	0.00201417	0.00942892	0.0212991	0.03828	0.0331643	0.123237	0.221089	0.323877
3592957	0.0163795	0.0642437	0.121433	0.194662	0.00522016	0.0242926	0.0543545	0.0963585	0.0782849	0.272316	0.453335	0.611703
3860984	0.0115907	0.0457916	0.0873391	0.141722	0.00619282	0.0287672	0.064181	0.11331	0.0591469	0.211599	0.363438	0.507127
5063235	0.192306	0.576279	0.812543	0.93917	0.0115377	0.0530683	0.116547	0.201212	0.259387	0.689926	0.891883	0.969332
5911429	0.014063	0.0553515	0.105082	0.169442	0.00864029	0.039955	0.0884993	0.154642	0.108663	0.361462	0.573523	0.736812
4117681	0.0304635	0.11696	0.215351	0.333389	0.00534758	0.0248797	0.0556471	0.0985966	0.053423	0.19273	0.334182	0.471187
5265315	0.0455989	0.171091	0.3064	0.457629	0.00416318	0.0194117	0.04357	0.0775884	0.0484366	0.17602	0.307755	0.437941
5330114	0.016181	0.0634842	0.120043	0.192529	0.00650446	0.0301974	0.0673098	0.118678	0.0856201	0.294639	0.484755	0.646088
1553908	0.0386035	0.146392	0.265534	0.40314	0.0083962	0.0388437	0.0860999	0.150604	0.100155	0.337364	0.542427	0.706139
3789953	0.0152756	0.0600141	0.113674	0.182734	0.00490204	0.0228256	0.0511203	0.0907477	0.0574707	0.206108	0.354988	0.496841
4256040	0.0251933	0.0975023	0.181288	0.284294	0.00414257	0.0193164	0.0433586	0.0772188	0.0502946	0.182276	0.317706	0.450546
5134926	0.0612872	0.224528	0.39091	0.563548	0.0146423	0.066962	0.14573	0.248405	0.0957233	0.324547	0.525467	0.6889
5905084	0.00387072	0.0154717	0.0299443	0.0495683	0.00247614	0.0115816	0.0261259	0.0468617	0.0164189	0.0625181	0.115423	0.174787
5981161	0.0598965	0.219899	0.3838	0.554995	0.011433	0.0525966	0.115547	0.199571	0.15591	0.483644	0.715119	0.860112
3458813	0.0369467	0.140462	0.255554	0.389515	0.00439888	0.0205018	0.0459845	0.0818058	0.0629838	0.224063	0.38242	0.529955
4427010	0.0499198	0.186076	0.330638	0.48895	0.0102929	0.0474517	0.104594	0.18151	0.10984	0.364746	0.57768	0.74082
5149561	0.0794735	0.283187	0.477511	0.662279	0.0106857	0.0492269	0.108382	0.187776	0.14802	0.464567	0.694791	0.844164
3632969	0.0949549	0.330439	0.54256	0.729605	0.00718959	0.0333359	0.0741551	0.13037	0.0921786	0.314164	0.511512	0.67445
3651158	0.0371588	0.141223	0.256838	0.391275	0.00683325	0.0317046	0.0706006	0.124307	0.0543495	0.195807	0.338995	0.477162
3157013	0.0243743	0.0944499	0.17588	0.276371	0.00330995	0.0154578	0.0347834	0.0621677	0.0285408	0.106774	0.193068	0.285391
2007911	0.017621	0.0689833	0.130089	0.207886	0.00469357	0.0218633	0.0489954	0.0870529	0.0455777	0.166324	0.292198	0.41803
1141860	0.202188	0.596741	0.829789	0.948236	0.00847405	0.0391983	0.0868658	0.151894	0.141618	0.448706	0.677386	0.830021
2867150	0.995401	1	1	1	0.0201535	0.0912304	0.195391	0.32574	0.327902	0.787644	0.94733	0.990059
5754938	0.0550985	0.203767	0.358712	0.524285	0.0104929	0.0483561	0.106525	0.184707	0.107265	0.357549	0.568544	0.731984
5779215	0.0301502	0.115812	0.213362	0.33056	0.00981631	0.0452946	0.0999794	0.173846	0.067992	0.240111	0.406459	0.558296
2412143	0.0427302	0.161028	0.289888	0.435865	0.0075787	0.0351148	0.0780224	0.136944	0.0567719	0.20381	0.351436	0.492494
1299065	0.00590328	0.0235237	0.0453528	0.0746787	0.00151977	0.00712098	0.0161094	0.0290145	0.0122132	0.0467892	0.0870154	0.132899
1711223	0.00847002	0.0336211	0.0645055	0.105513	0.00151012	0.00707589	0.0160079	0.0288328	0.02802	0.104905	0.189857	0.280932
3217530	0.0341472	0.130372	0.23842	0.365838	0.00870282	0.0402395	0.0891131	0.155674	0.106942	0.356642	0.567387	0.730857
5165559	0.0569527	0.210031	0.368511	0.536378	0.0049879	0.0232217	0.0519941	0.0922652	0.0753709	0.263303	0.440401	0.597217
1134745	0.0422412	0.159304	0.28704	0.432076	0.0137997	0.0632073	0.137898	0.235866	0.138406	0.440616	0.668333	0.82249
1885687	0.0409868	0.154868	0.279687	0.422248	0.0101252	0.0466932	0.102973	0.178821	0.100016	0.336965	0.541904	0.705613
3700128	0.0191736	0.0748851	0.140808	0.224141	0.00645723	0.0299807	0.0668362	0.117866	0.0490427	0.178064	0.311015	0.442082
2477710	0.0276438	0.106589	0.197284	0.307523	0.010371	0.047805	0.105349	0.18276	0.128305	0.414606	0.638423	0.796782
5981731	0.00858	0.034052	0.0653186	0.106813	0.00309547	0.0144618	0.032563	0.0582529	0.0210526	0.0796231	0.145834	0.218791
3038779	0.0448724	0.168551	0.302251	0.452192	0.0162913	0.0742762	0.160873	0.272385	0.160536	0.494591	0.726483	0.868754
3549734	0.181317	0.552621	0.791597	0.927381	0.0206986	0.0936033	0.200158	0.332964	0.249446	0.673378	0.880659	0.964201
5742796	0.021217	0.0826098	0.154741	0.245065	0.00545135	0.0253576	0.0566985	0.100415	0.0762148	0.265922	0.444174	0.601462
1663668	0.00680205	0.0270684	0.0520979	0.0855856	0.000938994	0.00440446	0.00998125	0.0180223	0.00843818	0.0325047	0.0608481	0.0936558
1580288	0.059934	0.220024	0.383993	0.555228	0.00820356	0.0379661	0.0842024	0.147404	0.0949498	0.322292	0.522452	0.685798
3097099	0.667831	0.988099	0.999823	0.999999	0.0170549	0.0776476	0.167802	0.283241	0.217865	0.616429	0.838045	0.942245
2712074	0.0140547	0.0553196	0.105023	0.16935	0.00420154	0.0195892	0.0439634	0.0782761	0.0500276	0.181379	0.316284	0.448751
2718875	0.0108667	0.0429785	0.0820858	0.133445	0.00465997	0.0217082	0.0486526	0.0864561	0.0430813	0.157788	0.278367	0.400119
3289098	0.0356994	0.135978	0.247962	0.379069	0.00598999	0.0278354	0.0621395	0.1098	0.0935475	0.318188	0.516943	0.680102
3426096	0.0154988	0.0608704	0.115248	0.185158	0.00481375	0.0224182	0.0502209	0.0891846	0.0484701	0.176133	0.307936	0.438171
5442706	0.0079869	0.0317266	0.0609263	0.0997827	0.00633866	0.0294367	0.0656464	0.115826	0.0469811	0.171094	0.299872	0.427884
5666481	0.299446	0.760896	0.938567	0.990583	0.0088032	0.040696	0.0900974	0.157327	0.103707	0.347505	0.555639	0.719321
5436318	0.0460645	0.172716	0.309048	0.461087	0.00472486	0.0220078	0.0493147	0.0876084	0.0535663	0.193206	0.334928	0.472115
1015973	0.00729031	0.02899	0.0557447	0.0914609	0.00183871	0.00861036	0.0194602	0.0350015	0.016525	0.0629125	0.11613	0.17582
1133999	0.0743944	0.267153	0.45448	0.637018	0.00951524	0.0439298	0.0970529	0.16897	0.148179	0.464957	0.695213	0.844501
1139483	0.0435516	0.163919	0.294651	0.442177	0.00664188	0.0308275	0.0686865	0.121035	0.0863851	0.296937	0.48794	0.649508
2350979	0.0590703	0.217139	0.379542	0.549841	0.00727185	0.0337122	0.074974	0.131764	0.0819454	0.28352	0.469216	0.629227
2737985	0.0043214	0.0172614	0.0333794	0.0551897	0.00258875	0.0121058	0.0272993	0.0489427	0.0199362	0.0755235	0.138591	0.20839
2987046	0.0212272	0.082648	0.154809	0.245167	0.0012407	0.00581639	0.0131691	0.0237473	0.0116566	0.0446932	0.0831977	0.127213
1850123	0.0877027	0.308606	0.513026	0.699783	0.00449738	0.0209571	0.0469919	0.0835628	0.0456112	0.166438	0.292382	0.418267
3165784	0.00851162	0.0337841	0.0648131	0.106005	0.00391638	0.0182693	0.0410359	0.0731529	0.0252744	0.0950049	0.17275	0.257005
4573673	0.153373	0.487986	0.728873	0.887246	0.0212201	0.0958691	0.204694	0.339807	0.152863	0.476338	0.707412	0.854139
5321072	0.12253	0.408763	0.641084	0.819764	0.00764368	0.0354116	0.0786669	0.138038	0.124319	0.404097	0.625992	0.785733
1753307	0.108818	0.370732	0.594696	0.77914	0.00742089	0.0343936	0.0764558	0.134283	0.16542	0.505963	0.738056	0.877348
3202503	0.0635385	0.231978	0.402267	0.577072	0.00681945	0.0316413	0.0704626	0.124071	0.122473	0.399184	0.620111	0.780432
3472264	0.00577313	0.0230097	0.0443726	0.0730894	0.00102549	0.00480941	0.0108961	0.0196668	0.00817602	0.0315068	0.059007	0.0908711
2215066	0.10977	0.373429	0.598076	0.782212	0.00542709	0.0252459	0.0564528	0.0999904	0.105045	0.351296	0.560531	0.724146
2942089	0.0189518	0.0740436	0.139284	0.221837	0.00753052	0.0348947	0.0775444	0.136133	0.0607651	0.216874	0.371504	0.516876
3188198	0.0721865	0.260099	0.444196	0.625503	0.00959348	0.0442846	0.0978142	0.170239	0.143426	0.453218	0.682384	0.834127
3351918	0.175667	0.540077	0.780052	0.92053	0.016196	0.0738548	0.160004	0.271019	0.246678	0.668656	0.87736	0.962638
4603006	0.0431938	0.16266	0.29258	0.439436	0.00686153	0.0318341	0.0708831	0.12479	0.0664049	0.235052	0.39893	0.549489
3554853	0.0139189	0.0547964	0.104056	0.167849	0.00390776	0.0182294	0.0409473	0.0729976	0.034536	0.128078	0.229239	0.334926
4660997	0.0271681	0.10483	0.1942	0.303069	0.00505853	0.0235475	0.0527125	0.0935118	0.0697368	0.245643	0.414641	0.567797
4962377	0.0115831	0.0457623	0.0872845	0.141636	0.00153334	0.00718441	0.0162523	0.0292701	0.0125308	0.0479836	0.0891876	0.136129
1426068	0.0215295	0.0837869	0.156854	0.248218	0.00420559	0.019608	0.0440049	0.0783487	0.0399025	0.146826	0.260418	0.376583
1921209	0.0826079	0.29295	0.491296	0.677046	0.00361121	0.0168553	0.0378941	0.0676402	0.0738706	0.258631	0.43364	0.589567
5645641	0.171406	0.530444	0.77098	0.914973	0.0139098	0.0636983	0.138924	0.237514	0.156577	0.485234	0.716783	0.86139
1953934	0.00515667	0.0205718	0.0397179	0.0655272	0.00177917	0.00833243	0.0188354	0.0338864	0.0159522	0.0607823	0.112309	0.170232
1741538	0.0196043	0.0765175	0.143762	0.228595	0.00322907	0.0150823	0.0339466	0.0606933	0.0470211	0.17123	0.30009	0.428163
1866138	0.0471043	0.176335	0.31493	0.468737	0.00825103	0.0381824	0.0846703	0.148193	0.127288	0.411937	0.635285	0.794013
2897963	0.0122044	0.0481715	0.091772	0.148682	0.00111843	0.00524436	0.0118782	0.0214309	0.0121416	0.0465197	0.0865251	0.13217
2913859	0.0620899	0.227191	0.39498	0.568415	0.00786045	0.0364013	0.0808137	0.141675	0.0865547	0.297446	0.488644	0.650263
4538996	0.00859198	0.0340989	0.0654071	0.106954	0.00140566	0.0065877	0.0149081	0.026864	0.0124829	0.0478037	0.0888605	0.135643
2014477	0.185278	0.561261	0.799371	0.931855	0.0111385	0.0512696	0.112729	0.194942	0.157387	0.487159	0.718791	0.862927
3173919	0.0137803	0.054262	0.103069	0.166315	0.00401183	0.0187113	0.0420167	0.0748707	0.0303957	0.113406	0.204412	0.301065
3094006	0.0836135	0.296061	0.495651	0.681656	0.00613592	0.0285059	0.0636087	0.112327	0.0838697	0.289359	0.477403	0.638146
2810201	0.266001	0.711584	0.911453	0.982645	0.0200368	0.0907216	0.194367	0.324183	0.203733	0.588686	0.815068	0.928905
1681693	0.0110659	0.0437532	0.0835339	0.13573	0.00291351	0.0136163	0.0306758	0.0549196	0.0225754	0.0851937	0.155629	0.232777
1094205	0.00633056	0.0252101	0.0485646	0.0798788	0.00342667	0.0159994	0.0359896	0.0642915	0.0391834	0.144331	0.256304	0.371142
1129266	0.0088416	0.0350764	0.0672502	0.109897	0.00681774	0.0316335	0.0704455	0.124042	0.0631261	0.224522	0.383114	0.530782
2851790	0.050847	0.189265	0.335742	0.495449	0.00768625	0.035606	0.0790888	0.138753	0.0639225	0.22709	0.386989	0.53539
3073600	0.0128934	0.0508381	0.0967265	0.156433	0.00176586	0.00827029	0.0186957	0.033637	0.017766	0.0675149	0.124359	0.187807
4239534	0.00265517	0.0106325	0.0206261	0.034252	0.00106182	0.00497944	0.0112801	0.0203568	0.00773146	0.0298129	0.0558778	0.086131
4539517	0.0168688	0.0661138	0.124854	0.199898	0.0048039	0.0223727	0.0501206	0.0890102	0.0899701	0.307634	0.50264	0.66514
3754619	0.0794839	0.28322	0.477557	0.662329	0.00736774	0.0341507	0.0759276	0.133386	0.0979153	0.33091	0.533923	0.69754
5637668	0.0103949	0.0411418	0.0786479	0.12801	0.00352421	0.0164518	0.0369967	0.0660629	0.034548	0.12812	0.229309	0.335021
2291569	0.0444094	0.166929	0.299595	0.4487	0.00405248	0.0188995	0.0424342	0.0756015	0.0407576	0.149785	0.265284	0.382996
3552387	0.0768619	0.274976	0.465777	0.649501	0.0122762	0.0563879	0.12357	0.212686	0.180205	0.539224	0.770542	0.900322
1919077	0.0175716	0.0687949	0.129746	0.207363	0.00358861	0.0167505	0.037661	0.0672307	0.0410636	0.150842	0.267018	0.385276
3108493	0.0151865	0.059672	0.113045	0.181763	0.0020099	0.00940898	0.0212544	0.0382002	0.0355482	0.131637	0.235205	0.342972
4161530	0.034099	0.130198	0.238122	0.365423	0.0139972	0.0640883	0.139739	0.238822	0.119073	0.390055	0.609072	0.770355
5015066	0.00351933	0.0140747	0.0272586	0.0451639	0.00102749	0.00481877	0.0109173	0.0197048	0.00744601	0.0287241	0.0538639	0.0830756
4213825	0.0071241	0.0283362	0.0545047	0.0894648	0.00230876	0.0108021	0.0243796	0.0437609	0.0136669	0.0522478	0.0969225	0.147593
4247244	0.022513	0.0874839	0.163475	0.258064	0.00528305	0.0245824	0.0549926	0.0974637	0.072974	0.255828	0.429565	0.584932
4474983	0.00970347	0.0384454	0.0735895	0.11999	0.00650995	0.0302226	0.0673649	0.118772	0.0632661	0.224974	0.383797	0.531595
5695636	0.194968	0.581866	0.817333	0.941746	0.0324162	0.143447	0.296634	0.471623	0.374381	0.839416	0.969026	0.995672
2902842	0.0739103	0.265611	0.45224	0.634522	0.00338825	0.0158211	0.0355927	0.063593	0.0540376	0.194772	0.337378	0.475157
3840464	0.0674856	0.244911	0.421735	0.599853	0.00704718	0.0326842	0.072736	0.127952	0.109493	0.363778	0.576456	0.739643
4860453	0.123194	0.410561	0.643209	0.821544	0.0100382	0.0462991	0.10213	0.177422	0.146561	0.460981	0.690896	0.841038
4712025	0.0153303	0.060224	0.11406	0.183328	0.00372382	0.0173773	0.0390546	0.0696781	0.0382735	0.141167	0.251071	0.364197
1634665	0.00541095	0.0215779	0.0416403	0.0686533	0.00166404	0.00779489	0.0176264	0.0317269	0.0127954	0.0489783	0.0909946	0.138812
1105843	0.0195712	0.0763918	0.143534	0.228253	0.0102955	0.0474637	0.10462	0.181553	0.0962483	0.326075	0.527504	0.690989
3392681	0.0462135	0.173235	0.309894	0.462189	0.00617287	0.0286756	0.0639804	0.112966	0.0709323	0.249416	0.420192	0.574199
4598496	0.0479432	0.179247	0.319644	0.474836	0.00533023	0.0247998	0.0554712	0.0982922	0.0516354	0.186769	0.32481	0.459481
1246218	0.0621958	0.227541	0.395516	0.569053	0.00593923	0.0276022	0.0616281	0.10892	0.070538	0.248174	0.418366	0.572097
2013212	0.0223274	0.0867871	0.162229	0.256215	0.00653898	0.0303557	0.0676559	0.11927	0.0435225	0.159302	0.280829	0.403321
5474408	0.00880574	0.034936	0.0669856	0.109475	0.00613772	0.0285141	0.0636269	0.112358	0.0403799	0.148479	0.263138	0.38017
1551724	0.00229067	0.00917797	0.0178167	0.029615	0.00358792	0.0167473	0.0376539	0.0672182	0.0389195	0.143414	0.25479	0.369136
1758290	0.0280951	0.108255	0.2002	0.311725	0.00531138	0.0247129	0.05528	0.0979612	0.0659575	0.233622	0.396793	0.546977
2153918	0.0273851	0.105633	0.195608	0.305104	0.0048805	0.0227262	0.050901	0.0903666	0.0660783	0.234008	0.39737	0.547656
3456636	0.060126	0.220664	0.384978	0.556417	0.00435742	0.0203101	0.0455602	0.0810653	0.088173	0.302287	0.495317	0.657386
5251859	0.0751693	0.269616	0.45805	0.640982	0.00901389	0.0416538	0.0921606	0.160788	0.0982016	0.331738	0.535018	0.698652
6021526	0.0428847	0.161572	0.290786	0.437058	0.00699551	0.0324477	0.0722207	0.127073	0.112229	0.371368	0.586004	0.748777
5326866	0.0186532	0.0729101	0.137228	0.218727	0.00254631	0.0119083	0.0268572	0.0481589	0.0281338	0.105314	0.19056	0.281908
3661605	0.0465066	0.174256	0.311554	0.464352	0.00922032	0.0425914	0.0941779	0.164166	0.130187	0.419519	0.644166	0.801815
4388520	0.0976724	0.338486	0.553217	0.740057	0.00338648	0.0158129	0.0355744	0.0635606	0.0504595	0.182829	0.318583	0.451652
3612661	0.0919541	0.321469	0.530535	0.717614	0.0106107	0.0488883	0.10766	0.186584	0.117757	0.386495	0.604725	0.766343
4716000	0.0242804	0.0940992	0.175258	0.275457	0.00572718	0.0266271	0.0594884	0.105233	0.0970779	0.328484	0.530708	0.694265
2163447	0.0152891	0.0600659	0.113769	0.18288	0.00619023	0.0287553	0.064155	0.113266	0.0647631	0.229793	0.391055	0.540209
4480610	0.0804117	0.28612	0.481671	0.666763	0.0106632	0.049125	0.108165	0.187418	0.163376	0.501226	0.733265	0.873815
4565802	0.0655847	0.238703	0.41243	0.589027	0.00863895	0.0399489	0.0884861	0.15462	0.109713	0.364392	0.577233	0.74039
5319206	0.00954992	0.0378458	0.0724628	0.1182	0.0031774	0.0148424	0.0334118	0.0597502	0.0402195	0.147924	0.262225	0.378967
4035215	0.0105396	0.0417052	0.0797031	0.12968	0.00587701	0.0273161	0.0610007	0.10784	0.0595991	0.213076	0.365701	0.50987
3171387	0.104676	0.358887	0.579689	0.765296	0.00760635	0.0352411	0.0782967	0.13741	0.0906418	0.309625	0.505353	0.667998
3295168	0.00443799	0.017724	0.0342664	0.056639	0.00250716	0.011726	0.0264492	0.0474354	0.0181674	0.069	0.127007	0.191651
4401296	0.00630664	0.0251158	0.0483851	0.0795884	0.00112229	0.00526246	0.0119191	0.0215043	0.0107526	0.0412813	0.0769672	0.117904
2534988	0.0458773	0.172063	0.307984	0.459699	0.00191417	0.00896243	0.0202514	0.0364126	0.0281379	0.105328	0.190585	0.281944
1338506	0.0273254	0.105413	0.195221	0.304545	0.00428728	0.0199858	0.044842	0.0798113	0.0583043	0.208842	0.359202	0.501981
2597795	0.0201838	0.0787102	0.147721	0.234551	0.00262137	0.0122576	0.0276389	0.0495446	0.0238138	0.0897052	0.163522	0.243982
3859222	0.00625265	0.0249028	0.0479797	0.0789326	0.00470953	0.021937	0.0491583	0.0873362	0.0419615	0.153939	0.272088	0.391922
2638172	0.082731	0.293332	0.491831	0.677614	0.00605127	0.028117	0.0627568	0.110862	0.0887247	0.303932	0.497575	0.659784
2715048	0.019308	0.0753945	0.14173	0.225533	0.00400429	0.0186764	0.0419392	0.0747351	0.0555265	0.199703	0.345066	0.484664
4149876	0.0317105	0.121518	0.223228	0.344542	0.00529105	0.0246193	0.0550738	0.0976043	0.0394857	0.14538	0.258036	0.373435
5106523	0.0505526	0.188254	0.334125	0.493394	0.017921	0.0814603	0.175599	0.295369	0.318111	0.775323	0.941373	0.988242
5136865	0.0449376	0.168779	0.302624	0.452682	0.00121353	0.00568932	0.0128824	0.0232331	0.00998109	0.0383621	0.0716205	0.109887
5344365	0.188442	0.568071	0.805398	0.935243	0.0168994	0.0769619	0.166395	0.281043	0.218321	0.6173	0.838743	0.942635
5512603	0.00836073	0.0331928	0.0636969	0.10422	0.00281675	0.0131665	0.0296709	0.0531426	0.0196001	0.0742866	0.1364	0.205234
2542751	0.0389203	0.147522	0.267429	0.405713	0.0105601	0.0486594	0.107172	0.185777	0.144159	0.455042	0.684394	0.835768
3525943	0.0181791	0.071108	0.133955	0.213765	0.00273402	0.0127817	0.028811	0.0516207	0.0297788	0.111204	0.200655	0.295887
1412492	0.07151	0.257928	0.441012	0.621908	0.00983696	0.0453881	0.10018	0.174179	0.111974	0.370663	0.585121	0.747937
3076472	0.0257922	0.0997296	0.185223	0.290037	0.00420792	0.0196188	0.0440288	0.0783905	0.060502	0.216018	0.370198	0.515303
1731801	0.0354119	0.134941	0.246202	0.376637	0.00686517	0.0318508	0.0709195	0.124852	0.116096	0.381978	0.599177	0.761186
1898333	0.119798	0.401326	0.632229	0.812266	0.0160097	0.0730302	0.158304	0.268341	0.137752	0.438959	0.666464	0.82092
2599229	0.0833796	0.295339	0.494641	0.680589	0.00949687	0.0438465	0.0968741	0.168671	0.128713	0.415673	0.639673	0.797882
3050259	0.0156167	0.0613227	0.116078	0.186437	0.00212368	0.00993957	0.0224453	0.040321	0.019749	0.0748347	0.137371	0.206634
4259362	0.0114391	0.0452031	0.0862413	0.139995	0.00251572	0.0117659	0.0265384	0.0475936	0.022439	0.0846955	0.154755	0.231533
4119625	0.0172715	0.0676509	0.12766	0.204184	0.00392935	0.0183294	0.0411693	0.0733865	0.0320156	0.119168	0.214207	0.314496
3646320	0.0353177	0.134601	0.245625	0.375838	0.00420141	0.0195886	0.043962	0.0782738	0.0478313	0.173974	0.304486	0.433779
5266143	0.0227057	0.0882067	0.164766	0.259978	0.0106898	0.0492455	0.108422	0.187842	0.121187	0.395744	0.615969	0.77667
1826450	0.0730963	0.263012	0.448454	0.630288	0.00909236	0.0420103	0.0929279	0.162074	0.135683	0.433692	0.660491	0.815871
1354522	0.0320284	0.122677	0.225225	0.347357	0.00645839	0.0299861	0.066848	0.117886	0.0784731	0.272895	0.454162	0.612623
1775208	0.145195	0.467809	0.707652	0.872104	0.0139872	0.0640438	0.139646	0.238673	0.137701	0.438829	0.666317	0.820797
3160968	0.0355457	0.135423	0.247021	0.377769	0.0045428	0.0211669	0.0474561	0.084372	0.0619061	0.220577	0.377138	0.523642
1227352	0.147849	0.474422	0.714693	0.877213	0.011797	0.0542349	0.119019	0.205259	0.100815	0.339257	0.544907	0.70863
2217986	0.0136093	0.0536029	0.101849	0.164419	0.00146213	0.00685163	0.0155027	0.0279288	0.0153551	0.0585579	0.108311	0.16437
5581195	0.0895818	0.314314	0.520834	0.707789	0.0102565	0.0472873	0.104243	0.180928	0.0745979	0.260899	0.436926	0.593292
5370035	0.00787586	0.0312907	0.060102	0.0984609	0.00272025	0.0127177	0.0286678	0.0513672	0.0262704	0.0986056	0.178991	0.265768
3588388	0.0219483	0.0853623	0.159678	0.252425	0.00345859	0.0161475	0.0363192	0.0648715	0.0561125	0.201637	0.34807	0.488362
5196018	0.00949243	0.0376213	0.0720407	0.117529	0.00301399	0.0140833	0.0317184	0.0567618	0.037841	0.13966	0.248572	0.360871
5792744	0.290665	0.748616	0.932266	0.988912	0.0400871	0.17489	0.353945	0.547078	0.520714	0.943185	0.995697	0.999803
2588775	0.00363513	0.0145352	0.0281444	0.0466175	0.000521654	0.00244876	0.00555624	0.0100506	0.00467765	0.0181174	0.0341385	0.0529553
4928561	0.0695773	0.251698	0.431825	0.61146	0.00954659	0.044072	0.097358	0.169479	0.133194	0.427306	0.653179	0.809622
5393210	0.0155833	0.0611946	0.115843	0.186075	0.00448862	0.0209166	0.0469023	0.0834067	0.0573744	0.205792	0.354499	0.496244
5621894	0.0121259	0.0478674	0.0912061	0.147795	0.00413925	0.019301	0.0433246	0.0771593	0.0493203	0.179	0.312503	0.443969
5849688	0.0218004	0.0848064	0.158682	0.250942	0.00188668	0.0088342	0.0199633	0.0358988	0.0289742	0.108327	0.195731	0.289082
1677855	0.0314665	0.120627	0.221692	0.342373	0.0062948	0.0292354	0.065206	0.11507	0.0594563	0.21261	0.364987	0.509005
3175330	0.0134537	0.0530024	0.100738	0.162689	0.00968957	0.0447202	0.0987485	0.171797	0.0852598	0.293555	0.483249	0.644466
2060328	0.034043	0.129995	0.237776	0.36494	0.00756407	0.035048	0.0778773	0.136698	0.0688401	0.242803	0.410448	0.562938
4192908	0.0339024	0.129486	0.236905	0.363728	0.00429737	0.0200325	0.0449453	0.0799917	0.0490051	0.177938	0.310813	0.441826
4302030	0.0862705	0.304231	0.507001	0.693545	0.0117361	0.0539609	0.118439	0.204309	0.150095	0.469633	0.700254	0.848511
5121966	0.249869	0.685239	0.895	0.976922	0.0139599	0.063922	0.139392	0.238264	0.167143	0.509928	0.742035	0.880254
3766398	0.013242	0.0521852	0.0992243	0.160331	0.00120512	0.00564995	0.0127936	0.0230737	0.0169822	0.0646101	0.11917	0.180255
5702372	0.0176576	0.0691228	0.130343	0.208273	0.00673769	0.0312667	0.0696452	0.122675	0.0489892	0.177884	0.310728	0.441718
3264189	0.0537074	0.199044	0.351274	0.515022	0.00615178	0.0285787	0.0637683	0.112601	0.055976	0.201187	0.347371	0.487503
4027315	0.0740653	0.266105	0.452958	0.635323	0.00598762	0.0278245	0.0621157	0.109759	0.0894623	0.306127	0.50058	0.662966
4633505	0.0205278	0.0800097	0.150064	0.238066	0.00115614	0.00542084	0.0122766	0.022146	0.0130958	0.0501061	0.0930416	0.141848
5391186	0.0278777	0.107453	0.198796	0.309703	0.00689395	0.0319826	0.071207	0.125343	0.112571	0.372313	0.587185	0.749899
1165668	0.0286435	0.110277	0.203731	0.316798	0.00408146	0.0190336	0.0427317	0.0761221	0.0375503	0.138646	0.246889	0.358626
1692119	0.0524093	0.194617	0.344265	0.506228	0.0113212	0.0520933	0.114479	0.197818	0.175283	0.528342	0.760138	0.893152
3979087	0.0119442	0.0471632	0.0898952	0.145738	0.00187215	0.0087664	0.0198109	0.0356271	0.0238022	0.0896629	0.163448	0.243878
4255012	0.0485618	0.181389	0.323102	0.479291	0.0106521	0.0490753	0.108059	0.187243	0.113673	0.375347	0.590968	0.753479
5627490	0.0328364	0.125617	0.23028	0.354462	0.0069804	0.0323785	0.0720699	0.126816	0.0961527	0.325797	0.527134	0.69061
2961955	0.0111122	0.0439329	0.0838697	0.136259	0.00412022	0.0192129	0.0431293	0.0768177	0.0451319	0.164804	0.289745	0.414868
2762116	0.0282992	0.109008	0.201515	0.313617	0.00610323	0.0283557	0.0632798	0.111762	0.11542	0.380133	0.596901	0.759058
3802627	0.0172794	0.067681	0.127715	0.204268	0.00613014	0.0284793	0.0635506	0.112227	0.0685708	0.241949	0.409184	0.561469
2161245	0.0208996	0.0814132	0.15259	0.241849	0.00564628	0.0262549	0.0586709	0.103823	0.0636149	0.226099	0.385495	0.533615
4617686	0.0657358	0.239198	0.413174	0.589897	0.0166538	0.0758781	0.164169	0.277558	0.193122	0.566896	0.796013	0.9171
1632161	0.0525228	0.195005	0.344881	0.507003	0.00839022	0.0388165	0.0860411	0.150505	0.141047	0.447272	0.675791	0.828702
3709229	0.0234851	0.0911267	0.169973	0.267677	0.00817337	0.0378285	0.0839046	0.146901	0.0742379	0.259777	0.435302	0.591452
1033755	0.0644231	0.234891	0.406679	0.582279	0.00595865	0.0276914	0.0618238	0.109257	0.086301	0.296685	0.487591	0.649134
2237262	0.019497	0.0761107	0.143026	0.227487	0.00357664	0.016695	0.0375376	0.0670137	0.038127	0.140657	0.250225	0.363072
2527452	0.0257008	0.0993898	0.184623	0.289163	0.00611299	0.0284006	0.0633781	0.111931	0.0761525	0.265729	0.443896	0.60115
3689601	0.0756358	0.271096	0.46019	0.643349	0.0406817	0.177289	0.358205	0.552478	0.24333	0.662876	0.873264	0.960666
4161495	0.0252807	0.0978276	0.181863	0.285135	0.00459076	0.0213885	0.047946	0.0852256	0.0391616	0.144255	0.256179	0.370977
4696296	0.00617724	0.0246053	0.0474133	0.0780161	0.00433323	0.0201983	0.0453126	0.0806331	0.0396781	0.146048	0.259137	0.37489
3294586	0.0254624	0.0985036	0.183058	0.28688	0.00464769	0.0216515	0.0485273	0.0862379	0.0619796	0.220815	0.3775	0.524075
3200846	0.0339213	0.129554	0.237023	0.363891	0.00980623	0.0452489	0.0998815	0.173683	0.0885533	0.303422	0.496875	0.65904
3338848	0.00824052	0.0327215	0.0628068	0.102795	0.00213808	0.0100067	0.0225959	0.040589	0.0181686	0.0690046	0.127015	0.191663
3473232	0.0163216	0.0640223	0.121028	0.194041	0.00340693	0.0159078	0.0357857	0.0639326	0.0435409	0.159364	0.280931	0.403454
3807660	0.0701146	0.253433	0.434392	0.614391	0.00518106	0.0241124	0.0539575	0.0956706	0.0675044	0.238559	0.404155	0.555607
2454290	0.272168	0.721203	0.917119	0.984462	0.0073133	0.0339017	0.0753863	0.132465	0.112621	0.372449	0.587355	0.750061
2489388	0.0264244	0.102076	0.189358	0.296052	0.0048407	0.0225426	0.0504955	0.089662	0.0673722	0.238138	0.403528	0.554875
3330653	0.0261868	0.101195	0.187806	0.293797	0.00343198	0.016024	0.0360445	0.0643881	0.0575264	0.206291	0.35527	0.497186
5192480	0.0480936	0.179768	0.320486	0.475922	0.00641599	0.0297915	0.0664226	0.117157	0.063847	0.226847	0.386622	0.534955
1056242	0.00874497	0.0346981	0.0665371	0.108759	0.00384126	0.0179214	0.0402634	0.0717987	0.0445491	0.162815	0.286527	0.410711
1389849	0.0104055	0.0411832	0.0787255	0.128133	0.0015481	0.00725338	0.0164075	0.0295479	0.0105394	0.0404752	0.0754923	0.115695
2233532	0.0149933	0.0589302	0.11168	0.179657	0.00291366	0.013617	0.0306774	0.0549225	0.0208377	0.0788351	0.144444	0.216799
2664527	0.00511947	0.0204246	0.0394364	0.065069	0.00161509	0.0075663	0.017112	0.0308076	0.0140833	0.0538071	0.0997431	0.151759
3637112	0.0674001	0.244632	0.421319	0.599371	0.0357594	0.157265	0.322155	0.505867	0.19773	0.576461	0.804486	0.92243
4718598	0.0440823	0.165782	0.297713	0.446222	0.00808103	0.0374075	0.0829935	0.145362	0.0603148	0.215409	0.369268	0.514181
3076597	0.00526934	0.0210177	0.0405701	0.0669135	0.00161481	0.007565	0.017109	0.0308023	0.0206039	0.0779773	0.142929	0.214626
3292431	0.0439631	0.165364	0.297026	0.445315	0.00642902	0.0298514	0.0665533	0.117381	0.0843596	0.29084	0.47947	0.640384
4554360	0.0230924	0.0896563	0.167353	0.263807	0.0045228	0.0210745	0.0472517	0.0840157	0.0502618	0.182166	0.317532	0.450326
2501386	0.0516669	0.192077	0.340227	0.501133	0.00431669	0.0201218	0.0451432	0.0803374	0.0524414	0.18946	0.32905	0.464788
3395529	0.034072	0.1301	0.237955	0.36519	0.00344083	0.0160651	0.0361359	0.0645489	0.0419916	0.154042	0.272257	0.392144
4631069	0.0784579	0.280002	0.472975	0.657361	0.00925054	0.0427286	0.0944729	0.16466	0.0692878	0.244222	0.412545	0.565371
5165165	0.208528	0.609472	0.840108	0.953376	0.0101397	0.0467589	0.103113	0.179054	0.163319	0.501095	0.733131	0.873716
5967930	0.00934433	0.0370426	0.0709525	0.115797	0.00190051	0.00889873	0.0201083	0.0361574	0.0172593	0.0656378	0.121007	0.182933
1364461	0.0255136	0.098694	0.183395	0.287371	0.00456703	0.0212789	0.0477036	0.0848033	0.060666	0.216552	0.371012	0.516283
5188380	0.0156963	0.0616277	0.116638	0.187299	0.00255594	0.0119531	0.0269576	0.0483369	0.0293464	0.109659	0.198012	0.292237
2770275	0.0205191	0.0799768	0.150004	0.237977	0.00389568	0.0181734	0.0408231	0.0727798	0.0289922	0.108391	0.195841	0.289234
3441597	0.117975	0.396327	0.626218	0.807107	0.00408478	0.019049	0.0427657	0.0761817	0.104183	0.348856	0.557385	0.721046
4026221	0.041305	0.155995	0.281558	0.424755	0.00586761	0.0272729	0.0609059	0.107676	0.0708201	0.249063	0.419673	0.573602
4030600	0.469929	0.922077	0.993097	0.999757	0.0425106	0.184633	0.371151	0.56871	0.578642	0.96562	0.998343	0.999956
5202858	0.0406669	0.153734	0.277801	0.419716	0.00261189	0.0122135	0.0275403	0.0493698	0.0445115	0.162686	0.28632	0.410442
5406511	0.0285762	0.110028	0.203297	0.316177	0.00548945	0.0255331	0.0570844	0.101082	0.0438414	0.160394	0.282603	0.405625
2474997	0.0111441	0.0440572	0.0841019	0.136625	0.00266738	0.0124717	0.0281178	0.0503931	0.0246861	0.0928729	0.169043	0.251784
5280281	0.0743606	0.267045	0.454324	0.636845	0.0258999	0.116002	0.244372	0.398306	0.28588	0.730987	0.917455	0.979905
1378194	0.0478389	0.178885	0.319059	0.474081	0.0118168	0.0543237	0.119207	0.205566	0.187928	0.555921	0.786081	0.910691
2293602	0.181982	0.55408	0.79292	0.928151	0.0164653	0.0750454	0.162456	0.274872	0.251578	0.676981	0.883148	0.965363
1051698	0.0231238	0.0897741	0.167563	0.264118	0.00533237	0.0248096	0.0554929	0.0983297	0.0382885	0.141219	0.251158	0.364312
1641517	0.0171142	0.0670505	0.126564	0.202512	0.00348947	0.0162907	0.036638	0.0654323	0.0283372	0.106043	0.191814	0.28365
1979838	0.0140835	0.0554304	0.105228	0.169668	0.00641281	0.029777	0.0663907	0.117103	0.0548906	0.1976	0.341792	0.480623
1958800	0.0179124	0.0700932	0.13211	0.210961	0.00261404	0.0122235	0.0275625	0.0494093	0.0208306	0.0788091	0.144398	0.216733
3231043	0.00556243	0.0221769	0.0427839	0.0705111	0.00120178	0.00563432	0.0127583	0.0230105	0.0167118	0.0636063	0.117373	0.177635
3465254	0.0212598	0.0827708	0.15503	0.245496	0.00266208	0.012447	0.0280626	0.0502954	0.0275156	0.103092	0.186738	0.27659
4270411	0.00495509	0.0197737	0.0381916	0.063042	0.0014192	0.00665102	0.0150508	0.0271195	0.0120799	0.0462876	0.0861026	0.131541
5794443	0.00617161	0.024583	0.0473709	0.0779475	0.00105602	0.0049523	0.0112188	0.0202466	0.00830395	0.0319939	0.0599058	0.092231
2476265	0.0358141	0.136391	0.248663	0.380036	0.00430367	0.0200616	0.0450098	0.0801044	0.0439624	0.160808	0.283275	0.406498
2614801	0.0422483	0.159329	0.287081	0.432131	0.00480869	0.0223948	0.0501693	0.0890949	0.0491713	0.178498	0.311705	0.442957
1176822	0.0567157	0.209232	0.367266	0.534849	0.0054791	0.0254854	0.0569796	0.100901	0.0830599	0.286906	0.473971	0.634416
1628534	0.0101038	0.0400072	0.076521	0.124642	0.0031249	0.0145986	0.032868	0.0587911	0.0252243	0.0948235	0.172435	0.256562
1929431	0.0740661	0.266107	0.452962	0.635327	0.00736627	0.034144	0.075913	0.133361	0.129954	0.418913	0.64346	0.801199
3573400	0.0248833	0.0963479	0.179245	0.281305	0.00435874	0.0203163	0.0455738	0.081089	0.0699548	0.246332	0.415657	0.568971
3911328	0.0102728	0.0406661	0.0777565	0.126599	0.00113266	0.00531098	0.0120286	0.0217009	0.0116339	0.0446076	0.0830417	0.12698
4698145	0.010816	0.0427814	0.0817171	0.132863	0.0049693	0.0231359	0.0518049	0.0919367	0.0254004	0.0954608	0.173541	0.258118
1084006	0.00805502	0.0319939	0.0614317	0.100593	0.00972743	0.0448918	0.0991163	0.172409	0.0918138	0.313088	0.510056	0.672929
4188745	0.00656607	0.0261387	0.0503309	0.0827335	0.0039528	0.018438	0.0414102	0.0738086	0.0403188	0.148267	0.26279	0.379712
5344316	0.0322282	0.123405	0.226478	0.349121	0.00623569	0.028964	0.0646121	0.114051	0.0537493	0.193814	0.33588	0.473298
5901343	0.0164566	0.0645385	0.121973	0.195489	0.00125979	0.00590569	0.0133705	0.0241085	0.0190257	0.0721697	0.132645	0.199813
4109540	0.0538665	0.199585	0.352129	0.51609	0.0128593	0.0590023	0.129078	0.221634	0.141802	0.449165	0.677896	0.830442
1446121	0.414141	0.883481	0.984874	0.999096	0.028187	0.125713	0.263103	0.425074	0.348671	0.81211	0.958258	0.993094
2668256	0.102572	0.35281	0.571885	0.757963	0.00905828	0.0418555	0.0925948	0.161516	0.154665	0.480668	0.711991	0.857699
2327597	0.0215207	0.0837535	0.156794	0.248129	0.00530313	0.0246749	0.0551963	0.0978164	0.0386984	0.142646	0.253519	0.367449
4625476	0.0127448	0.0502632	0.0956595	0.154766	0.0041821	0.0194993	0.0437641	0.0779277	0.0267468	0.100324	0.181962	0.269925
4689700	0.0144841	0.0569726	0.108074	0.17408	0.00288998	0.0135069	0.0304315	0.0544878	0.0370413	0.136868	0.243933	0.354679
5661131	0.0851011	0.300644	0.502033	0.688364	0.0049734	0.0231549	0.0518467	0.0920091	0.0750246	0.262227	0.438847	0.595463
5330707	0.0284698	0.109637	0.202614	0.315195	0.0104924	0.0483537	0.10652	0.184698	0.0765311	0.266901	0.445582	0.603042
5980469	0.0345969	0.131999	0.241195	0.369697	0.00498917	0.0232276	0.0520071	0.0922876	0.109006	0.362422	0.574739	0.737988
5058777	0.0745138	0.267533	0.455032	0.637632	0.00423572	0.0197473	0.0443137	0.0788884	0.0575562	0.206389	0.355421	0.49737
5924681	0.00942749	0.0373675	0.0715636	0.11677	0.00323729	0.0151205	0.0340317	0.0608432	0.027595	0.103378	0.187229	0.277275
3842727	0.317623	0.784878	0.950008	0.993328	0.00691275	0.0320687	0.0713947	0.125663	0.0954159	0.323652	0.524271	0.687671
4362285	0.0427979	0.161267	0.290282	0.436388	0.0118099	0.0542926	0.119141	0.205458	0.120987	0.395207	0.61532	0.776079
4531782	0.0294128	0.113106	0.208661	0.323857	0.00531417	0.0247258	0.0553083	0.0980102	0.0498381	0.180742	0.315273	0.447473
3437368	0.0306152	0.117515	0.216313	0.334755	0.0101618	0.0468586	0.103327	0.179408	0.0663741	0.234954	0.398783	0.549316
1060958	0.00456062	0.0182104	0.0351985	0.0581611	0.00259658	0.0121422	0.0273808	0.0490871	0.0222256	0.0839163	0.153387	0.229585
1794692	0.10087	0.347861	0.56548	0.751877	0.00671102	0.0311445	0.0693784	0.122218	0.109334	0.363336	0.575897	0.739104
2275603	0.0131302	0.0517531	0.0984234	0.159082	0.00396817	0.0185091	0.0415682	0.0740853	0.0570914	0.204861	0.353062	0.494486
3131602	0.0276524	0.106621	0.197339	0.307603	0.00434811	0.0202671	0.0454649	0.0808989	0.0461107	0.168138	0.295121	0.421791
5303319	0.140798	0.456716	0.695653	0.863205	0.00663898	0.0308143	0.0686575	0.120985	0.0688414	0.242808	0.410454	0.562945
2736015	0.0325393	0.124537	0.228424	0.351858	0.00718426	0.0333115	0.074102	0.130279	0.0880117	0.301806	0.494656	0.656682
2796124	0.00889549	0.0352873	0.0676477	0.110531	0.00232665	0.0108854	0.0245664	0.0440928	0.0235665	0.0888056	0.161951	0.241757
3597253	0.15379	0.489	0.729919	0.887973	0.0153443	0.0700815	0.152207	0.258705	0.227451	0.634438	0.852185	0.949946
1128787	0.0142245	0.0559735	0.106231	0.171223	0.00295093	0.0137903	0.0310643	0.0556062	0.0241818	0.0910427	0.165855	0.247283
1334395	0.0169112	0.0662759	0.12515	0.200351	0.00299969	0.0140169	0.0315701	0.0564998	0.0244503	0.0920173	0.167554	0.249682
2672345	0.0787174	0.280817	0.474137	0.658624	0.0154956	0.0707526	0.153597	0.260906	0.147867	0.464192	0.694385	0.843839
4262567	0.00689665	0.0274409	0.0528054	0.0867267	0.00165271	0.00774197	0.0175073	0.0315142	0.015029	0.0573414	0.106121	0.161153
6000091	0.0211213	0.0822489	0.154092	0.244096	0.00221187	0.0103506	0.0233674	0.0419615	0.0230438	0.086902	0.158622	0.237033
1263632	0.0186793	0.0730093	0.137408	0.219	0.00540005	0.0251214	0.0561788	0.0995166	0.087851	0.301326	0.493995	0.655979
2670291	0.00695571	0.0276734	0.0532469	0.0874383	0.00121389	0.00569097	0.0128861	0.0232397	0.0215519	0.0814524	0.149056	0.223402
4493291	0.0246224	0.0953754	0.177522	0.27878	0.00927353	0.042833	0.0946972	0.165035	0.0899236	0.307496	0.502451	0.664942
4638029	0.0478761	0.179014	0.319268	0.47435	0.00978341	0.0451455	0.0996599	0.173314	0.125391	0.406938	0.629372	0.788758
1363366	0.0560758	0.207073	0.363893	0.530695	0.00618883	0.0287489	0.064141	0.113242	0.059	0.211119	0.362701	0.506233
1713409	0.97246	0.999999	1	1	0.0377878	0.165563	0.337228	0.525607	0.362799	0.827509	0.964517	0.994645
3935606	0.026453	0.102182	0.189545	0.296323	0.00194264	0.00909525	0.0205498	0.0369446	0.0196586	0.0745018	0.136782	0.205784
4916887	0.0409238	0.154645	0.279316	0.421749	0.00724076	0.03357	0.0746646	0.131237	0.0632125	0.224801	0.383536	0.531284
5886926	0.00710741	0.0282705	0.0543801	0.0892642	0.00228809	0.0107058	0.0241637	0.0433772	0.0190216	0.0721546	0.132618	0.199775
1800774	0.00353428	0.0141341	0.0273729	0.0453516	0.000963131	0.00451747	0.0102366	0.0184815	0.00670575	0.0258963	0.0486238	0.0751085
1394269	0.087387	0.307643	0.511704	0.698418	0.00923485	0.0426574	0.0943197	0.164403	0.0913471	0.311711	0.508188	0.670973
3822817	0.027882	0.107469	0.198824	0.309743	0.00659969	0.0306341	0.068264	0.120312	0.0697924	0.245819	0.414901	0.568097
1643005	0.0458051	0.171811	0.307574	0.459163	0.00854465	0.0395197	0.0875598	0.153062	0.117253	0.385126	0.603048	0.764788
3220300	0.048113	0.179835	0.320594	0.476062	0.00797976	0.0369456	0.0819933	0.143671	0.0885822	0.303508	0.496993	0.659166
3542583	0.0150246	0.0590505	0.111902	0.179999	0.00265564	0.0124171	0.0279956	0.0501766	0.0455428	0.166205	0.292006	0.417783
1524807	0.140942	0.457083	0.696053	0.863506	0.0131887	0.0604769	0.132177	0.226648	0.185592	0.550921	0.781482	0.907665
4527397	0.0374777	0.142366	0.258765	0.393912	0.007252	0.0336214	0.0747764	0.131427	0.0631557	0.224618	0.383259	0.530954
4837757	0.104412	0.358128	0.578718	0.764388	0.0119015	0.0547047	0.120013	0.206884	0.0742437	0.259795	0.435328	0.591482
5290312	0.0464917	0.174204	0.31147	0.464242	0.00770592	0.0356959	0.0792838	0.139083	0.0889717	0.304668	0.498583	0.660853
3812631	0.0358078	0.136368	0.248624	0.379983	0.00643064	0.0298588	0.0665696	0.117409	0.0727557	0.255145	0.428569	0.583797
5624170	0.0644967	0.235133	0.407045	0.58271	0.0179696	0.0816738	0.176034	0.296044	0.189117	0.558451	0.788391	0.912197
5498074	0.0451753	0.169611	0.303983	0.454465	0.011037	0.050812	0.111756	0.193341	0.189245	0.558724	0.788639	0.912358
1139476	0.141875	0.459451	0.698633	0.865437	0.00740073	0.0343015	0.0762555	0.133943	0.115193	0.379513	0.596136	0.758341
3240485	0.0106802	0.0422529	0.0807283	0.131301	0.00242649	0.0113504	0.0256082	0.0459429	0.0353386	0.130901	0.233973	0.341313
3254784	0.0239525	0.0928746	0.173083	0.272259	0.00555503	0.025835	0.0577481	0.102229	0.051743	0.187128	0.325377	0.460192
4527517	0.0500337	0.186468	0.331267	0.489752	0.00904851	0.0418111	0.0924992	0.161356	0.130838	0.421211	0.646134	0.80353
5478582	0.0773983	0.276668	0.468206	0.652161	0.00547159	0.0254508	0.0569035	0.10077	0.0807797	0.279966	0.464202	0.623726
2166623	0.0620271	0.226983	0.394663	0.568036	0.00761009	0.0352582	0.0783338	0.137472	0.122681	0.39974	0.620779	0.781036
5870236	0.00762311	0.0302981	0.0582234	0.0954455	0.00111658	0.0052357	0.0118587	0.0213958	0.0108177	0.0415272	0.077417	0.118577
1062339	0.0280863	0.108223	0.200143	0.311643	0.00923206	0.0426448	0.0942925	0.164358	0.133253	0.427458	0.653355	0.809773
1417059	0.0368472	0.140105	0.25495	0.388687	0.0030093	0.0140615	0.0316698	0.0566758	0.0507935	0.18395	0.320357	0.453886
1456465	0.020408	0.0795574	0.149249	0.236844	0.00376488	0.0175675	0.0394773	0.0704199	0.0534527	0.192829	0.334337	0.471379
1596498	0.0545595	0.20194	0.355839	0.520716	0.0032633	0.0152412	0.0343008	0.0613174	0.066248	0.234551	0.398181	0.548609
2147315	0.116527	0.392333	0.621381	0.802914	0.0140922	0.064512	0.140624	0.240241	0.209189	0.599568	0.824253	0.934357
2758159	0.0366	0.139217	0.25345	0.386628	0.00540429	0.0251409	0.0562219	0.099591	0.0790527	0.274677	0.4567	0.615441
3090217	0.00708186	0.02817	0.0541893	0.0889569	0.00301233	0.0140756	0.0317012	0.0567313	0.0294666	0.110089	0.198747	0.293253
5754085	0.0420325	0.158567	0.285821	0.430451	0.00631731	0.0293387	0.065432	0.115458	0.0523627	0.189198	0.328637	0.464272
1504895	0.121259	0.405313	0.636989	0.816312	0.0108063	0.0497715	0.109542	0.189691	0.149338	0.467789	0.698271	0.846938
3262268	0.0227831	0.0884972	0.165285	0.260747	0.0086969	0.0402125	0.0890549	0.155576	0.11077	0.367328	0.580935	0.743943
2197053	0.0080575	0.0320036	0.0614501	0.100622	0.00762135	0.0353096	0.0784455	0.137662	0.0464423	0.169265	0.296934	0.424119
4436426	0.0114215	0.0451349	0.086114	0.139795	0.00132985	0.0062333	0.0141093	0.0254329	0.0117316	0.0449758	0.083713	0.127981
3976158	0.00561435	0.0223822	0.0431756	0.071147	0.002249	0.0105237	0.0237554	0.0426515	0.0135507	0.0518125	0.0961343	0.146427
5350583	0.0360325	0.137177	0.249996	0.381874	0.00436784	0.0203583	0.0456668	0.0812514	0.0559578	0.201127	0.347278	0.487388
5874517	0.0578735	0.213127	0.373328	0.542277	0.00674342	0.0312929	0.0697025	0.122772	0.0870917	0.299055	0.490867	0.652641
5907973	0.0125219	0.049401	0.0940581	0.152262	0.00475206	0.0221334	0.0495921	0.088091	0.0506518	0.183475	0.319605	0.45294
1383146	0.0128784	0.0507801	0.0966189	0.156265	0.00449921	0.0209655	0.0470105	0.0835954	0.053357	0.19251	0.333838	0.470758
3023052	0.0159103	0.0624476	0.118143	0.189612	0.00614895	0.0285657	0.0637399	0.112553	0.0783099	0.272392	0.453445	0.611825
4840386	0.0143143	0.0563192	0.106869	0.172213	0.00397743	0.018552	0.0416634	0.074252	0.034884	0.129303	0.231295	0.337702
5136643	0.391211	0.864032	0.979563	0.998505	0.0216871	0.0978945	0.208737	0.345879	0.362516	0.82721	0.9644	0.994618
5518933	0.048759	0.182071	0.324201	0.480704	0.0070555	0.0327223	0.072819	0.128093	0.118753	0.38919	0.608017	0.769384
1684204	0.0195446	0.0762914	0.143353	0.227979	0.0072096	0.0334274	0.0743543	0.130709	0.0997213	0.336118	0.540791	0.704492
4340929	0.0114055	0.0450729	0.0859983	0.139612	0.00257564	0.0120448	0.0271627	0.0487006	0.022781	0.0859438	0.156943	0.234648
2197475	0.0362701	0.138032	0.251444	0.383868	0.00558497	0.0259728	0.058051	0.102752	0.0508927	0.184282	0.320883	0.454548
3674528	0.0186439	0.0728746	0.137164	0.21863	0.00493137	0.0229609	0.0514189	0.0912663	0.0467564	0.170332	0.298649	0.426317
3736413	0.00606299	0.0241543	0.0465544	0.0766256	0.00151126	0.00708122	0.0160199	0.0288543	0.0183406	0.0696404	0.128147	0.193304
3786027	0.0361394	0.137561	0.250647	0.382772	0.0076873	0.0356108	0.0790992	0.138771	0.0974768	0.329641	0.532242	0.695829
4743837	0.00888406	0.0352425	0.0675634	0.110397	0.00155473	0.00728432	0.0164772	0.0296725	0.0132704	0.0507615	0.0942299	0.143608
4402672	0.0316575	0.121324	0.222894	0.344071	0.00782521	0.0362404	0.080465	0.141085	0.0747546	0.261387	0.437632	0.59409
1243512	0.0678106	0.245968	0.423313	0.601677	0.00877986	0.0405899	0.0898686	0.156943	0.119211	0.390429	0.609527	0.770774
1355031	0.0381629	0.144818	0.262892	0.399544	0.00642875	0.0298501	0.0665507	0.117377	0.0704483	0.247891	0.41795	0.571618
1645902	0.187907	0.566925	0.804391	0.934682	0.00646735	0.0300272	0.0669377	0.11804	0.121536	0.396678	0.617096	0.777695
3250362	0.00641895	0.0255587	0.0492279	0.0809512	0.00132285	0.00620056	0.0140355	0.0253006	0.0176162	0.0669604	0.12337	0.186369
3682952	0.0225506	0.087625	0.163727	0.258438	0.0119816	0.0550648	0.120775	0.208128	0.113821	0.375751	0.591471	0.753955
4030789	0.0253938	0.0982485	0.182607	0.286222	0.00271876	0.0127108	0.0286523	0.0513398	0.0386312	0.142412	0.253132	0.366936
1381361	0.125985	0.418068	0.652015	0.828849	0.0322015	0.142554	0.294966	0.469349	0.194543	0.569863	0.79866	0.918779
2302310	0.0237944	0.0922837	0.172032	0.270712	0.0046732	0.0217693	0.0487876	0.0866911	0.0640553	0.227518	0.387633	0.536154
3080518	0.0233585	0.090653	0.16913	0.266432	0.0022513	0.0105344	0.0237794	0.0426941	0.023969	0.0902693	0.164506	0.245375
4411053	0.0175994	0.0689008	0.129938	0.207657	0.00367673	0.017159	0.0385694	0.0688263	0.0315793	0.117619	0.211579	0.310902
5799987	0.0265383	0.102498	0.190102	0.297132	0.00824886	0.0381725	0.0846489	0.148157	0.0771345	0.268768	0.448261	0.606042
2265288	0.015641	0.0614157	0.116249	0.1867	0.00259013	0.0121122	0.0273136	0.0489682	0.0281303	0.105301	0.190538	0.281879
4106175	0.0181518	0.0710043	0.133767	0.213478	0.00365643	0.0170649	0.0383602	0.068459	0.0401098	0.147544	0.2616	0.378143
1279749	0.00800858	0.0318117	0.0610872	0.100041	0.000799228	0.00374984	0.00850132	0.0153594	0.00612856	0.0236871	0.0445206	0.0688524
2607419	0.0556839	0.205749	0.36182	0.528134	0.0111274	0.0512199	0.112624	0.194768	0.0846197	0.291625	0.480564	0.641568
4556181	0.00349394	0.0139736	0.0270643	0.0448449	0.000716962	0.00336437	0.0076293	0.0137888	0.00544936	0.0210828	0.0396726	0.0614413
5468659	0.063414	0.231568	0.401644	0.576334	0.00599444	0.0278559	0.0621844	0.109878	0.118191	0.38767	0.606162	0.767672
5879498	0.0140313	0.0552293	0.104856	0.169092	0.00328499	0.0153419	0.0345252	0.0617129	0.0394221	0.14516	0.257672	0.372953
2341867	0.320862	0.788955	0.951838	0.993731	0.0232997	0.10486	0.222554	0.36644	0.27131	0.708943	0.904133	0.974597
5039796	0.0226801	0.0881108	0.164595	0.259724	0.00492554	0.0229341	0.0513596	0.0911633	0.060714	0.216708	0.371251	0.51657
2443770	0.0535626	0.198551	0.350496	0.514049	0.0106064	0.0488687	0.107618	0.186515	0.164277	0.503319	0.735387	0.875384
4914995	0.0156439	0.0614269	0.11627	0.186732	0.00368446	0.0171948	0.038649	0.0689661	0.0284731	0.106531	0.192651	0.284812
5972775	0.0740902	0.266184	0.453073	0.635451	0.00530059	0.0246632	0.0551705	0.0977717	0.0559439	0.201081	0.347207	0.487301
1333926	0.0359113	0.136741	0.249256	0.380855	0.00882034	0.040774	0.0902655	0.15761	0.110129	0.365548	0.578692	0.741792
3262475	0.0105312	0.0416729	0.0796425	0.129584	0.00143796	0.00673868	0.0152483	0.0274732	0.0100378	0.0385769	0.0720144	0.110479
5670270	0.0212105	0.0825852	0.154697	0.244999	0.00436849	0.0203613	0.0456735	0.0812632	0.0362399	0.134063	0.239259	0.348419
3083848	0.0104908	0.0415152	0.0793473	0.129117	0.00420957	0.0196264	0.0440456	0.0784199	0.0440593	0.16114	0.283814	0.407196
3179223	0.0313729	0.120286	0.221102	0.34154	0.00204137	0.00955576	0.0215839	0.0387872	0.0281442	0.105351	0.190624	0.281998
5057912	0.00883167	0.0350375	0.0671769	0.10978	0.00284522	0.0132989	0.0299667	0.0536658	0.0330496	0.122832	0.220404	0.322946
2167592	0.0604783	0.221838	0.386783	0.558592	0.00831885	0.0384914	0.0853385	0.14932	0.172033	0.521052	0.753047	0.888163
5827622	0.0509614	0.189658	0.33637	0.496246	0.00261731	0.0122387	0.0275967	0.0494698	0.0578692	0.207416	0.357005	0.499304
5992203	0.0310238	0.11901	0.218899	0.338422	0.00679191	0.0315152	0.0701874	0.123601	0.0839254	0.289527	0.477638	0.638401
1526697	0.0187129	0.0731369	0.13764	0.21935	0.0127542	0.0585313	0.128088	0.220028	0.0714789	0.251137	0.422714	0.577097
1544202	0.0463567	0.173734	0.310706	0.463247	0.0063795	0.0296241	0.0660565	0.116529	0.0630702	0.224342	0.382842	0.530457
1811742	0.101092	0.348507	0.566318	0.752677	0.00521777	0.0242816	0.0543302	0.0963164	0.0975963	0.329987	0.532701	0.696296
5209309	0.0240942	0.0934041	0.174024	0.273643	0.00462789	0.02156	0.0483252	0.085886	0.0616029	0.219595	0.375645	0.521853
3010606	0.0345656	0.131886	0.241002	0.369429	0.00906379	0.0418805	0.0926486	0.161606	0.128683	0.415596	0.639584	0.797803
3521296	0.0449556	0.168842	0.302727	0.452817	0.00407355	0.018997	0.0426505	0.07598	0.0610397	0.217767	0.372864	0.518512
2334315	0.038321	0.145383	0.263841	0.400837	0.00932829	0.0430816	0.0952314	0.165928	0.112705	0.37268	0.587644	0.750334
1174315	0.0618044	0.226244	0.393535	0.566689	0.0146844	0.0671492	0.14612	0.249026	0.162858	0.500022	0.73204	0.872907
1522420	0.0500846	0.186644	0.331548	0.49011	0.0122269	0.0561664	0.123102	0.211924	0.160934	0.495527	0.727444	0.869475
3299857	0.0750574	0.269261	0.457536	0.640412	0.0047474	0.0221119	0.0495445	0.0880083	0.0887823	0.304104	0.49781	0.660033
3789655	0.0374328	0.142205	0.258494	0.393542	0.0203939	0.0922774	0.197497	0.328935	0.122548	0.399386	0.620354	0.780652
5925408	0.0317024	0.121488	0.223177	0.34447	0.00460861	0.021471	0.0481283	0.085543	0.0399799	0.147094	0.26086	0.377166
2667100	0.0330659	0.126451	0.231711	0.356468	0.0066702	0.0309574	0.06897	0.12152	0.0681495	0.240611	0.407202	0.559162
5360706	0.00835583	0.0331736	0.0636606	0.104162	0.00303656	0.0141882	0.0319525	0.0571751	0.0222874	0.0841422	0.153784	0.23015
1580961	0.00322724	0.0129122	0.0250212	0.0414884	0.00135392	0.00634585	0.014363	0.0258875	0.0127109	0.0486609	0.0904183	0.137956
5546219	0.0761136	0.27261	0.462373	0.645758	0.0132258	0.0606429	0.132525	0.22721	0.163049	0.500466	0.732492	0.873242
3868581	0.0851448	0.300779	0.50222	0.688559	0.00857631	0.0396638	0.087871	0.153585	0.142578	0.451106	0.680049	0.832213
1056080	0.0406083	0.153526	0.277455	0.419251	0.00352629	0.0164615	0.0370181	0.0661005	0.0476542	0.173375	0.303528	0.432556
2717913	0.0249916	0.0967511	0.179959	0.28235	0.002869	0.0134094	0.0302137	0.0541026	0.0504998	0.182965	0.318798	0.451922
1198473	0.0193394	0.0755137	0.141946	0.225858	0.00373605	0.0174339	0.0391805	0.0698991	0.0455007	0.166062	0.291775	0.417486
5282491	0.00910243	0.0360969	0.0691726	0.112963	0.00583619	0.0271284	0.0605889	0.10713	0.0474948	0.172835	0.302663	0.431453
2300459	0.221452	0.634484	0.859467	0.962426	0.0110185	0.0507286	0.111579	0.193049	0.190372	0.56111	0.790805	0.913761
3816706	0.0247374	0.0958039	0.178281	0.279893	0.00889846	0.0411292	0.0910308	0.158894	0.114341	0.37718	0.593246	0.755627
3906314	0.0126263	0.0498049	0.0948085	0.153436	0.00819986	0.0379492	0.0841659	0.147342	0.0895484	0.306382	0.50093	0.663335
5319135	0.0225678	0.0876893	0.163842	0.258608	0.00356547	0.0166432	0.0374224	0.0668113	0.0383026	0.141268	0.251239	0.36442
2311502	0.012509	0.049351	0.0939652	0.152117	0.00400921	0.0186992	0.0419898	0.0748236	0.0342128	0.126939	0.227325	0.332337
4707963	0.00913845	0.0362377	0.0694379	0.113385	0.00197704	0.00925574	0.0209102	0.0375871	0.0280955	0.105176	0.190323	0.28158
6025115	0.00473461	0.0189001	0.0365196	0.0603168	0.00185595	0.00869079	0.019641	0.035324	0.0119413	0.0457656	0.0851521	0.130126
2402479	0.027843	0.107325	0.198572	0.30938	0.00546283	0.0254105	0.0568148	0.100616	0.0514551	0.186166	0.323859	0.458287
5461669	0.0139451	0.0548973	0.104243	0.168139	0.00348434	0.0162669	0.0365851	0.0653392	0.0591958	0.211759	0.363683	0.507425
2522416	0.0358735	0.136604	0.249025	0.380536	0.00339046	0.0158314	0.0356155	0.0636331	0.0686629	0.242242	0.409617	0.561972
3528502	0.0408378	0.15434	0.278809	0.421069	0.00304764	0.0142396	0.0320673	0.0573778	0.0606165	0.216391	0.370767	0.515987
5953127	0.0198758	0.0775451	0.145618	0.231391	0.00405862	0.0189279	0.0424971	0.0757116	0.0427837	0.156767	0.276703	0.397951
3594543	0.0870145	0.306506	0.510139	0.696801	0.00457782	0.0213287	0.0478138	0.0849953	0.0438795	0.160525	0.282815	0.405901
5503816	0.00233726	0.009364	0.0181762	0.0302089	0.00152106	0.00712701	0.016123	0.0290388	0.0113504	0.0435384	0.0810912	0.12407
1012678	0.0341231	0.130285	0.238271	0.365631	0.00510549	0.023764	0.0531899	0.0943398	0.0729064	0.255616	0.429256	0.584581
2750270	0.0222008	0.0863115	0.161378	0.254951	0.00314871	0.0147091	0.0331146	0.0592261	0.0471738	0.171747	0.30092	0.429225
4984528	0.0324837	0.124335	0.228077	0.35137	0.00214162	0.0100232	0.0226329	0.0406549	0.0354693	0.13136	0.234742	0.342348
5461658	0.0152985	0.0601019	0.113836	0.182982	0.00221816	0.0103799	0.0234331	0.0420783	0.0331131	0.123056	0.220783	0.323462
2952787	0.0154458	0.060667	0.114874	0.184583	0.00344408	0.0160802	0.0361695	0.064608	0.0246977	0.0929151	0.169117	0.251888
4002579	0.0171154	0.0670552	0.126573	0.202525	0.00413013	0.0192588	0.043231	0.0769957	0.0548446	0.197447	0.341554	0.48033
1644697	0.173973	0.536264	0.776482	0.918362	0.013231	0.060666	0.132574	0.227289	0.213954	0.608894	0.831947	0.938803
4083351	0.0663912	0.241342	0.416393	0.593652	0.0075881	0.0351577	0.0781157	0.137102	0.127678	0.412962	0.636492	0.79508
3188660	0.0322399	0.123447	0.22655	0.349223	0.00533868	0.0248387	0.0555568	0.0984404	0.0903749	0.308835	0.504276	0.666865
2123924	0.0622445	0.227703	0.395762	0.569347	0.0049537	0.023064	0.0516462	0.0916611	0.0540546	0.194828	0.337466	0.475267
2342657	0.0375926	0.142777	0.259458	0.39486	0.00645047	0.0299498	0.0667685	0.11775	0.0851441	0.293206	0.482765	0.643944
3187847	0.103617	0.355835	0.575779	0.761633	0.00270451	0.0126445	0.0285041	0.0510773	0.035105	0.13008	0.232598	0.33946
4405232	0.0289578	0.111433	0.205748	0.31969	0.00814097	0.0376808	0.0835851	0.146361	0.0885225	0.30333	0.496748	0.658907
1935866	0.0421615	0.159023	0.286575	0.431456	0.0129963	0.059616	0.130369	0.223724	0.136009	0.434525	0.661438	0.816676
3242155	0.0252352	0.0976581	0.181564	0.284697	0.00615432	0.0285904	0.0637938	0.112645	0.0753811	0.263335	0.440447	0.597268
5191973	0.0609171	0.223298	0.389024	0.561286	0.0191311	0.0867663	0.186381	0.311989	0.212795	0.606642	0.830104	0.937748
5329349	0.00746843	0.0296903	0.057072	0.0935956	0.00231964	0.0108528	0.0244933	0.0439628	0.0297524	0.11111	0.200494	0.295665
1264455	0.022798	0.088553	0.165385	0.260894	0.0102627	0.0473151	0.104302	0.181026	0.0959175	0.325113	0.526222	0.689674
3254476	0.0607623	0.222783	0.388235	0.560338	0.0161346	0.0735832	0.159444	0.270138	0.234882	0.64796	0.862399	0.955257
3901154	0.0263343	0.101742	0.18877	0.295198	0.00661275	0.030694	0.0683948	0.120536	0.0638604	0.22689	0.386687	0.535032
5812009	0.0132241	0.052116	0.099096	0.160131	0.00321891	0.0150351	0.0338415	0.0605079	0.0461017	0.168107	0.295072	0.421727
2368862	0.0697296	0.25219	0.432553	0.612293	0.0083413	0.0385937	0.0855595	0.149693	0.138734	0.441446	0.669268	0.823273
4422604	0.00385069	0.0153922	0.0297914	0.0493178	0.0012964	0.0060769	0.0137566	0.0248008	0.0101472	0.0389911	0.0727736	0.111619
2053688	0.0897238	0.314744	0.52142	0.708386	0.0296188	0.131749	0.274614	0.441253	0.243241	0.662721	0.873153	0.960612
5807059	0.858078	0.99961	1	1	0.0221114	0.0997312	0.212394	0.351349	0.174423	0.526421	0.758279	0.891852
1786298	0.034315	0.13098	0.239457	0.367281	0.00989713	0.0456606	0.100763	0.17515	0.105629	0.352944	0.56265	0.726227
1185415	0.0175143	0.0685766	0.129348	0.206757	0.00336073	0.0156934	0.0353083	0.0630923	0.0283581	0.106119	0.191943	0.28383
2401334	0.0229468	0.089111	0.166381	0.262368	0.0088394	0.0408606	0.0904522	0.157923	0.102287	0.343465	0.550398	0.714118
5899799	0.0667466	0.242502	0.418133	0.595676	0.0105986	0.0488333	0.107543	0.18639	0.144391	0.455618	0.685027	0.836284
5411106	0.0254886	0.098601	0.18323	0.287131	0.00594866	0.0276455	0.0617231	0.109084	0.0746061	0.260924	0.436963	0.593333
2217025	0.0200252	0.0781103	0.146639	0.232925	0.00338217	0.0157929	0.0355299	0.0634823	0.0479945	0.174526	0.305369	0.434904
3180231	0.0108785	0.0430243	0.0821715	0.13358	0.00143909	0.00674399	0.0152602	0.0274946	0.0157072	0.0598702	0.110671	0.167832
5744574	0.0243787	0.0944664	0.17591	0.276414	0.00811911	0.0375811	0.0833693	0.145997	0.0900828	0.307969	0.503096	0.665621
1629423	0.120124	0.402218	0.633297	0.813177	0.010952	0.0504288	0.110941	0.191998	0.133624	0.428413	0.654453	0.810716
4984616	0.0208592	0.0812606	0.152315	0.241438	0.00646412	0.0300124	0.0669054	0.117985	0.0713263	0.250657	0.422011	0.57629
4406648	0.088736	0.311749	0.517333	0.70421	0.00902558	0.0417069	0.0922749	0.16098	0.178203	0.53482	0.766359	0.897461
1481600	0.0125096	0.0493535	0.0939697	0.152124	0.00526691	0.024508	0.0548288	0.0971801	0.0408272	0.150026	0.265679	0.383515
4549951	0.0520758	0.193477	0.342453	0.503945	0.00639567	0.0296983	0.0662187	0.116808	0.0840191	0.289811	0.478034	0.63883
4571805	0.0108303	0.0428368	0.0818208	0.133026	0.00188047	0.0088052	0.0198981	0.0357826	0.0270846	0.101541	0.184064	0.272861
3388184	0.011543	0.0456064	0.0869937	0.141179	0.00103864	0.00487098	0.0110352	0.0199167	0.0182062	0.0691436	0.127262	0.192022
1451795	0.0263405	0.101765	0.188811	0.295257	0.0181837	0.0826141	0.17795	0.299009	0.20661	0.594451	0.819962	0.93183
1669569	0.0407755	0.154119	0.278442	0.420577	0.00567047	0.0263662	0.0589154	0.104245	0.0537301	0.193751	0.335781	0.473174
3326592	0.101492	0.349674	0.567832	0.754119	0.00913261	0.0421932	0.0933213	0.162733	0.147455	0.463181	0.693289	0.842961
4890233	0.00991209	0.0392596	0.0751182	0.122417	0.00280311	0.013103	0.0295292	0.0528919	0.0258824	0.0972044	0.176565	0.262366
3337068	0.00592256	0.0235999	0.0454979	0.0749139	0.00215279	0.0100753	0.0227497	0.0408627	0.0208489	0.0788762	0.144516	0.216902
3363883	0.0287595	0.110704	0.204475	0.317867	0.00540208	0.0251307	0.0561995	0.0995523	0.0519548	0.187836	0.326493	0.461589
4917344	0.0501073	0.186722	0.331673	0.49027	0.00673823	0.0312692	0.0696507	0.122684	0.071485	0.251156	0.422742	0.577129
1172939	0.0208346	0.0811678	0.152148	0.241189	0.00397933	0.0185608	0.0416828	0.0742861	0.0646807	0.229528	0.390658	0.539738
1485821	0.0294532	0.113255	0.208919	0.324226	0.0040269	0.0187811	0.0421715	0.0751417	0.0739775	0.258965	0.434124	0.590116
2340235	0.0105854	0.0418835	0.080037	0.130208	0.0030663	0.0143263	0.0322607	0.0577193	0.0341177	0.126604	0.226761	0.331574
5143542	0.0649374	0.236581	0.409231	0.585279	0.0113182	0.0520794	0.114449	0.197769	0.139135	0.442459	0.670406	0.824224
5494995	0.0551328	0.203884	0.358895	0.524511	0.00739674	0.0342832	0.0762158	0.133876	0.105554	0.352734	0.56238	0.725962
2294495	0.00749881	0.0298097	0.0572982	0.0939591	0.00149457	0.00700325	0.0158443	0.0285401	0.0110139	0.0422682	0.0787715	0.120604
1388711	0.00628871	0.025045	0.0482505	0.0793707	0.00202947	0.00950025	0.0214593	0.0385653	0.0225357	0.0850486	0.155374	0.232415
1567824	0.0354846	0.135203	0.246647	0.377253	0.00238754	0.0111691	0.0252019	0.0452216	0.0344477	0.127767	0.228716	0.33422
2957326	0.0383759	0.145579	0.26417	0.401285	0.00516212	0.0240251	0.0537652	0.0953373	0.0575632	0.206412	0.355457	0.497413
3549406	0.00913933	0.0362412	0.0694444	0.113396	0.00310516	0.0145069	0.0326635	0.0584301	0.0249187	0.0937162	0.17051	0.253852
5044008	0.0732943	0.263645	0.449377	0.631323	0.0085403	0.0394999	0.0875171	0.15299	0.117313	0.385291	0.60325	0.764975
1985618	0.129869	0.428396	0.663955	0.838555	0.0170388	0.0775766	0.167656	0.283013	0.194059	0.568854	0.797762	0.918211
2549466	0.0349443	0.133254	0.243333	0.372665	0.00913109	0.0421862	0.0933064	0.162708	0.106335	0.354934	0.565201	0.728724
3453729	0.0180873	0.0707586	0.13332	0.2128	0.00368548	0.0171996	0.0386596	0.0689847	0.0493643	0.179148	0.312739	0.444268
3785407	0.0264253	0.102079	0.189364	0.296061	0.00480285	0.0223679	0.0501098	0.0889915	0.0467639	0.170357	0.298689	0.426369
4407503	0.0337023	0.12876	0.235665	0.361997	0.00578552	0.0268954	0.0600775	0.106249	0.0586854	0.21009	0.361121	0.504315
4793717	0.122446	0.408536	0.640815	0.819538	0.0218539	0.0986169	0.210177	0.348034	0.276416	0.716815	0.908998	0.976588
5574393	0.0635563	0.232037	0.402356	0.577177	0.0124305	0.0570801	0.12503	0.215063	0.160298	0.494033	0.725909	0.868322
1441816	0.00948903	0.037608	0.0720158	0.117489	0.00102529	0.00480849	0.0108941	0.0196631	0.00993551	0.0381894	0.0713037	0.109412
1749229	0.0192821	0.0752963	0.141553	0.225264	0.00309629	0.0144657	0.0325716	0.058268	0.0445125	0.16269	0.286325	0.410448
4264716	0.0075879	0.0301598	0.0579614	0.0950247	0.00347426	0.0162202	0.0364811	0.0651562	0.0260196	0.0976998	0.177423	0.26357
1435510	0.0197096	0.0769161	0.144482	0.229681	0.00563378	0.0261974	0.0585446	0.103605	0.0565617	0.203118	0.350365	0.491181
3525248	0.177365	0.543875	0.783579	0.922649	0.0296639	0.131938	0.274974	0.441755	0.269345	0.70587	0.9022	0.973791
3842952	0.0122644	0.0484042	0.0922048	0.14936	0.00480141	0.0223612	0.0500952	0.0889659	0.0288758	0.107975	0.195127	0.288245
4834297	0.0216537	0.0842544	0.157693	0.249468	0.00574358	0.0267025	0.059654	0.105519	0.0915069	0.312183	0.508829	0.671644
5960758	0.045073	0.169253	0.303399	0.453698	0.00795991	0.0368551	0.0817971	0.143339	0.0757266	0.264408	0.441994	0.599011
5992661	0.0372742	0.141637	0.257536	0.39223	0.00476419	0.0221894	0.0497158	0.0883062	0.0819016	0.283387	0.469028	0.629021
3862243	0.0179373	0.0701879	0.132282	0.211223	0.00576745	0.0268123	0.059895	0.105934	0.0571232	0.204966	0.353224	0.494684
4737318	0.0440867	0.165798	0.297738	0.446255	0.00501289	0.023337	0.0522484	0.0927065	0.0537896	0.193948	0.33609	0.473559
1203992	0.0419074	0.158125	0.28509	0.429476	0.00816385	0.0377851	0.0838108	0.146742	0.174653	0.526935	0.758777	0.892201
1457910	0.0141295	0.0556079	0.105556	0.170177	0.00260444	0.0121789	0.0274627	0.0492323	0.0284257	0.106361	0.192359	0.284407
3101735	0.0101481	0.0401801	0.0768453	0.125156	0.00640763	0.0297532	0.0663387	0.117013	0.0483404	0.175695	0.307237	0.437282
3378321	0.0456668	0.171328	0.306787	0.458135	0.00782448	0.0362371	0.0804578	0.141073	0.112098	0.371007	0.585552	0.748348
4301825	0.0206809	0.0805878	0.151105	0.239626	0.00980263	0.0452326	0.0998465	0.173625	0.112261	0.371456	0.586115	0.748882
1397053	0.0572705	0.2111	0.370177	0.538422	0.0052877	0.0246039	0.0550398	0.0975455	0.0513895	0.185946	0.323512	0.457852
1369801	0.115238	0.388759	0.617028	0.79911	0.0109545	0.05044	0.110965	0.192038	0.223595	0.627271	0.846631	0.946969
3030776	0.0525673	0.195157	0.345122	0.507306	0.00595909	0.0276934	0.0618282	0.109265	0.0811495	0.281095	0.465797	0.625479
4125644	0.0357959	0.136325	0.248551	0.379882	0.00902912	0.041723	0.0923096	0.161038	0.133234	0.427409	0.653298	0.809724
5517510	0.00531107	0.0211828	0.0408856	0.0674265	0.00224257	0.0104937	0.0236883	0.042532	0.0188462	0.0715075	0.131468	0.198113
1990213	0.0115924	0.0457982	0.0873515	0.141741	0.00130138	0.00610017	0.0138091	0.0248949	0.0176784	0.0671905	0.12378	0.186966
2055140	0.142153	0.460154	0.699396	0.866007	0.00863928	0.0399504	0.0884893	0.154626	0.100327	0.337859	0.543077	0.706792
3770157	0.0123965	0.0489154	0.0931555	0.150849	0.000666149	0.00312622	0.00709033	0.0128175	0.00710953	0.0274395	0.0514851	0.079462
4862064	0.0129241	0.0509568	0.0969466	0.156777	0.00550212	0.0255914	0.0572126	0.101304	0.0682916	0.241063	0.407871	0.559941
1711172	0.228993	0.648512	0.869791	0.966927	0.0140367	0.0642646	0.140107	0.239412	0.211783	0.604666	0.828479	0.936813
2215039	0.0172957	0.0677433	0.127828	0.204441	0.00331085	0.0154619	0.0347926	0.062184	0.0338179	0.125546	0.224981	0.329162
2402394	0.166068	0.518163	0.759156	0.907506	0.0118675	0.0545515	0.119689	0.206354	0.144487	0.455856	0.685289	0.836497
2409119	0.0161093	0.0632097	0.11954	0.191758	0.0033455	0.0156228	0.0351509	0.0628151	0.0414086	0.152033	0.26897	0.387837
2666044	0.047346	0.177175	0.316291	0.470501	0.00669335	0.0310635	0.0692016	0.121916	0.0861736	0.296302	0.487061	0.648566
3957041	0.0129487	0.0510516	0.0971226	0.157052	0.00862057	0.0398653	0.0883057	0.154317	0.0772199	0.269031	0.448639	0.606465
2136908	0.0277769	0.107081	0.198144	0.308765	0.00443126	0.0206515	0.0463157	0.0823837	0.063894	0.226998	0.38685	0.535226
5768461	0.0133117	0.0524542	0.0997227	0.161107	0.00843811	0.0390346	0.0865124	0.151298	0.0570744	0.204806	0.352976	0.49438
5838882	0.0101784	0.0402981	0.0770666	0.125506	0.00220224	0.0103058	0.0232668	0.0417826	0.0154011	0.0587294	0.10862	0.164823
1186689	0.167145	0.520659	0.761583	0.909059	0.0109884	0.0505929	0.11129	0.192573	0.180525	0.539926	0.771206	0.900774
2282537	0.00924945	0.0366718	0.0702548	0.114687	0.00347501	0.0162236	0.0364888	0.0651698	0.036792	0.135996	0.242482	0.352738
2437305	0.0284741	0.109652	0.202641	0.315234	0.00136645	0.00640443	0.014495	0.0261241	0.0217203	0.0820688	0.15014	0.224952
4158777	0.060826	0.222995	0.38856	0.560728	0.00958468	0.0442447	0.0977287	0.170097	0.107447	0.358058	0.569193	0.732615
4478497	0.0291685	0.112208	0.207098	0.321623	0.00421629	0.0196574	0.0441145	0.0785403	0.0676121	0.238902	0.404664	0.556203
5061340	0.0235766	0.0914693	0.170583	0.268577	0.00332236	0.0155154	0.0349117	0.0623937	0.0346955	0.12864	0.230181	0.336199
3595598	0.0108133	0.0427709	0.0816974	0.132832	0.00308876	0.0144307	0.0324935	0.0581302	0.0466627	0.170014	0.298138	0.425662
4631579	0.124923	0.41522	0.648687	0.826102	0.0103425	0.0476758	0.105073	0.182303	0.191442	0.563369	0.792845	0.915075
4704386	0.0394135	0.14928	0.270371	0.409699	0.00593788	0.0275959	0.0616144	0.108897	0.0906369	0.309611	0.505333	0.667977
[truncated: 442,933+ more rows]
