# Supplementary material for: Personalized prediction for multiple chronic diseases by developing the multi-task Cox learning model
Source: PLoS Comput Biol. 2023 Sep 21;19(9):e1011396. doi: 10.1371/journal.pcbi.1011396 (PMC10569718; doi:10.1371/journal.pcbi.1011396)
Supplement: S7 Table — The relative absolute risk of each subject developing lung cancer, gastric cancer, and esophagus cancer in the 1-th, 3-th, 5-th, and 7-th year, respectively, which reflects that the absolute risk of each individual is a multiple of the average absolute risk of the population. (XLSX) [file pcbi.1011396.s007.xlsx]

## Sheet: RAR
eid	t1_Lung cancer	t3_Lung cancer	t5_Lung cancer	t7_Lung cancer	t1_Gastric cancer	t3_Gastric cancer	t5_Gastric cancer	t7_Gastric cancer	t1_Esophagus cancer	t3_Esophagus cancer	t5_Esophagus cancer	t7_Esophagus cancer	age
2025907	20.987	20.8008	20.5357	20.1595	2.53822	2.5362	2.53351	2.52947	2.90193	2.89861	2.8944	2.88872	63
2907262	8.67742	8.64777	8.60518	8.54395	3.65966	3.65463	3.64793	3.63788	4.26857	4.26018	4.24955	4.23524	62
5538853	16.7392	16.6221	16.455	16.2167	3.41509	3.41083	3.40515	3.39663	3.80604	3.79961	3.79147	3.78051	62
1269537	14.2006	14.1173	13.998	13.8276	2.42969	2.42789	2.4255	2.4219	2.77954	2.77656	2.77279	2.76769	67
4529614	37.6667	37.0555	36.1963	34.998	2.77512	2.77258	2.76919	2.76409	2.95623	2.95275	2.94834	2.94239	56
4308706	90.4031	86.866	82.0808	75.7617	4.37986	4.37221	4.36203	4.34676	7.61026	7.58003	7.54185	7.49068	62
5796466	22.6914	22.4729	22.1624	21.7224	2.5694	2.56731	2.56453	2.56036	3.23022	3.2259	3.2204	3.21299	69
4161089	3.15513	3.15211	3.14774	3.14142	1.06692	1.06688	1.06683	1.06675	1.11975	1.11967	1.11957	1.11943	64
4170342	37.3834	36.7815	35.9351	34.7543	1.73333	1.73268	1.7318	1.73048	2.47688	2.47469	2.47189	2.46812	63
1864972	3.96153	3.95631	3.94878	3.93789	1.2923	1.2921	1.29184	1.29145	1.46951	1.4691	1.46857	1.46786	53
4379768	13.861	13.7818	13.6684	13.5062	3.11731	3.11389	3.10935	3.10252	3.57953	3.57398	3.56694	3.55745	64
1776005	145.03	135.994	124.245	109.57	3.89353	3.88771	3.87996	3.86833	6.31676	6.29657	6.27104	6.23677	60
2154684	2.42763	2.42608	2.42386	2.42063	1.2166	1.21646	1.21628	1.21601	1.21447	1.21432	1.21412	1.21385	43
5634642	13.786	13.7076	13.5955	13.4351	1.41069	1.41039	1.40999	1.40939	1.7717	1.77088	1.76984	1.76843	62
2959618	47.1381	46.1776	44.8366	42.9847	2.55398	2.55193	2.54919	2.54508	3.34808	3.34336	3.33736	3.32928	60
4434546	10.4976	10.4533	10.3896	10.2983	1.95968	1.95871	1.95741	1.95546	2.17006	2.16853	2.16659	2.16398	65
3258346	9.36945	9.33455	9.28445	9.21248	2.22752	2.2261	2.22422	2.22138	2.6544	2.65176	2.64841	2.64389	51
3948149	4.6188	4.61135	4.60063	4.58514	4.64646	4.63769	4.62605	4.60858	4.01039	4.00313	3.99392	3.98153	56
5261438	1.52758	1.52722	1.5267	1.52595	1.00162	1.00162	1.00162	1.00162	1.02077	1.02076	1.02074	1.02072	46
5517879	5.99851	5.98516	5.96595	5.93824	1.96809	1.9671	1.96579	1.96382	2.19703	2.19546	2.19345	2.19074	54
2665116	28.3502	28.0064	27.5198	26.8345	2.11087	2.10966	2.10804	2.10561	3.38023	3.37539	3.36925	3.36098	62
2911721	5.228	5.21816	5.20398	5.18353	1.28104	1.28086	1.28061	1.28024	1.43425	1.43388	1.4334	1.43276	45
6011931	10.6729	10.6269	10.5611	10.4666	2.0701	2.06895	2.06743	2.06513	2.01049	2.00927	2.00772	2.00562	67
2347164	11.1006	11.0507	10.9792	10.8766	2.57526	2.57316	2.57037	2.56616	2.7843	2.78131	2.77752	2.77241	65
5964212	30.705	30.3008	29.7296	28.9273	2.85762	2.85487	2.85122	2.84572	3.61896	3.61327	3.60604	3.5963	53
2552805	2.90178	2.89933	2.89578	2.89065	1.20012	1.19999	1.19983	1.19958	1.30162	1.30139	1.30109	1.30069	45
4143127	1.65985	1.65936	1.65866	1.65763	1.84897	1.84816	1.84708	1.84545	1.77076	1.76995	1.7689	1.76749	49
4662392	3.86811	3.86317	3.85605	3.84576	3.00937	3.00624	3.00208	2.99582	2.80957	2.80651	2.80263	2.7974	54
4059187	96.4102	92.3898	86.9744	79.8669	18.6017	18.4329	18.2113	17.884	16.3516	16.2011	16.0126	15.7626	67
4378248	15.5487	15.4482	15.3045	15.0994	2.30466	2.30311	2.30104	2.29792	2.60336	2.60085	2.59766	2.59337	64
4245522	9.99317	9.95318	9.8958	9.81342	1.29835	1.29815	1.29788	1.29748	1.57376	1.57322	1.57253	1.5716	59
3931984	6.98663	6.96801	6.94123	6.90266	2.61889	2.6167	2.61378	2.60939	3.00553	3.0019	2.9973	2.9911	61
4354589	12.207	12.1461	12.059	11.9341	2.09212	2.09094	2.08937	2.087	2.30056	2.29876	2.29647	2.29339	64
2482612	215.636	195.913	171.55	143.193	6.10654	6.09042	6.06903	6.03698	10.1935	10.1373	10.0664	9.97163	62
5074341	6.13413	6.1201	6.09992	6.07083	1.70602	1.7054	1.70457	1.70332	1.67024	1.66957	1.66872	1.66756	69
5077597	9.70554	9.66793	9.61398	9.53648	1.53405	1.53363	1.53306	1.53221	1.72732	1.72657	1.72561	1.72431	55
5552811	12.3625	12.3	12.2105	12.0824	2.99351	2.99042	2.98632	2.98014	3.63837	3.6326	3.62528	3.61542	58
3444034	5.56137	5.55007	5.53381	5.51035	1.64036	1.63982	1.6391	1.63801	1.54905	1.54854	1.54789	1.54701	66
4337723	31.9183	31.481	30.8638	29.9977	3.78422	3.77877	3.77153	3.76064	4.52368	4.5141	4.50195	4.48562	60
1498031	20.0822	19.912	19.6696	19.3254	2.1236	2.12237	2.12073	2.11825	2.50806	2.50579	2.5029	2.49901	65
5005096	6.7296	6.71242	6.68773	6.65216	1.06255	1.06251	1.06247	1.0624	1.22016	1.22	1.2198	1.21952	55
5296064	16.021	15.914	15.7612	15.5432	3.1003	3.09693	3.09245	3.08571	3.47654	3.47136	3.46479	3.45594	60
5492439	16.7588	16.6414	16.4739	16.235	3.81391	3.80836	3.80098	3.7899	4.24233	4.23406	4.22358	4.20947	62
2686014	19.6507	19.4879	19.256	18.9265	1.88843	1.88756	1.8864	1.88466	2.01492	2.01369	2.01213	2.01002	58
2793173	108.184	103.129	96.3773	87.6223	3.34046	3.33642	3.33104	3.32296	4.21407	4.20593	4.19561	4.18172	64
3824248	25.0015	24.7352	24.3574	23.8236	4.92847	4.91846	4.90516	4.88521	5.93102	5.91344	5.8912	5.86133	67
5791552	4.50834	4.5013	4.49115	4.47649	1.1542	1.15411	1.15399	1.1538	1.30871	1.30847	1.30816	1.30774	41
5913579	10.4041	10.3606	10.2981	10.2085	2.18037	2.17904	2.17727	2.1746	2.62996	2.62739	2.62411	2.6197	62
1806684	29.8453	29.4637	28.9242	28.1656	1.86116	1.86033	1.85922	1.85756	2.82962	2.82651	2.82256	2.81723	66
3314555	5.69148	5.67958	5.66247	5.63778	2.31821	2.31663	2.31452	2.31136	2.38584	2.38386	2.38133	2.37792	48
5182172	14.2657	14.1816	14.0612	13.8892	2.30931	2.30775	2.30567	2.30254	2.96749	2.96398	2.95952	2.95352	61
5609470	15.0186	14.925	14.7912	14.6001	4.36883	4.36122	4.3511	4.33592	4.8304	4.81927	4.80518	4.78623	58
2155954	43.1375	42.3341	41.209	39.6489	2.13534	2.13408	2.13241	2.1299	2.8384	2.83526	2.83128	2.82591	65
1844282	1.58884	1.58842	1.58782	1.58695	1.06367	1.06363	1.06359	1.06352	0.920361	0.920406	0.920461	0.920537	47
2331247	4.03021	4.02476	4.01693	4.0056	1.86987	1.86903	1.86791	1.86622	1.81864	1.81774	1.8166	1.81507	53
5505080	7.86027	7.83626	7.80177	7.75213	1.674	1.67342	1.67264	1.67147	1.75391	1.75312	1.75211	1.75074	62
1889909	20.5275	20.3495	20.0961	19.7362	3.89787	3.89203	3.88426	3.87259	4.37463	4.36576	4.35451	4.33937	66
5220048	4.03851	4.03305	4.02517	4.01379	1.89806	1.89718	1.896	1.89424	1.80985	1.80897	1.80785	1.80634	63
2135680	51.1755	50.0424	48.4651	46.296	2.12318	2.12195	2.1203	2.11783	2.88949	2.88621	2.88205	2.87643	55
3788399	2.12796	2.12689	2.12535	2.12311	1.74681	1.74614	1.74524	1.74388	1.5662	1.56567	1.56499	1.56408	46
2255538	11.8543	11.7971	11.7151	11.5976	1.49156	1.49119	1.49068	1.48992	1.852	1.85105	1.84984	1.84821	40
4615224	1.97094	1.97009	1.96886	1.96708	1.53068	1.53026	1.5297	1.52885	1.4904	1.48996	1.4894	1.48865	42
1176067	5.03999	5.03092	5.01786	4.99901	1.27491	1.27473	1.27449	1.27413	1.58912	1.58856	1.58785	1.58688	51
1657653	18.6053	18.4598	18.2524	17.9572	3.03951	3.0363	3.03203	3.02562	3.3623	3.35753	3.35147	3.34331	63
2616129	31.7547	31.322	30.711	29.8537	2.88541	2.8826	2.87886	2.87322	3.60376	3.59812	3.59096	3.58132	65
1841943	3.98653	3.98122	3.97358	3.96254	1.52078	1.52037	1.51983	1.519	1.54552	1.54502	1.54437	1.5435	56
4819951	162.95	151.578	136.982	119.078	5.1409	5.12989	5.11527	5.09335	7.70929	7.67821	7.63895	7.58635	68
2988907	10.1211	10.08	10.0211	9.93647	1.99322	1.9922	1.99083	1.98878	2.36123	2.35929	2.35684	2.35353	57
3576979	22.3817	22.1692	21.8672	21.4392	3.32905	3.32504	3.3197	3.31168	4.01337	4.0061	3.99688	3.98447	69
2958105	8.76667	8.73636	8.69284	8.63028	1.62716	1.62663	1.62592	1.62486	1.8615	1.86053	1.85931	1.85765	62
1848650	35.0865	34.557	33.8111	32.7681	3.92828	3.92233	3.91442	3.90254	3.92458	3.91769	3.90893	3.89715	63
6008237	8.66427	8.63471	8.59226	8.53123	1.66118	1.66062	1.65986	1.65872	1.66596	1.6653	1.66445	1.6633	64
2257748	2.0474	2.04644	2.04507	2.04307	1.17544	1.17534	1.17519	1.17498	1.2812	1.28099	1.28071	1.28034	53
1079707	5.66401	5.65225	5.63531	5.61089	1.45989	1.45954	1.45908	1.45838	1.68703	1.68633	1.68545	1.68425	63
4238505	43.8999	43.0676	41.9028	40.2888	2.69851	2.69614	2.69298	2.68824	3.74578	3.7396	3.73175	3.72119	67
2668940	7.81128	7.7876	7.75356	7.70458	1.80112	1.80038	1.79938	1.79788	2.11855	2.11713	2.11532	2.11287	60
3070736	12.6201	12.5548	12.4614	12.3277	2.35148	2.34984	2.34765	2.34436	3.08624	3.08237	3.07746	3.07084	61
1695583	2.99776	2.99509	2.99124	2.98568	1.53671	1.53629	1.53572	1.53487	1.35115	1.35087	1.35051	1.35002	46
4263398	5.2225	5.21268	5.19854	5.17814	1.1958	1.19568	1.19551	1.19527	1.27471	1.27451	1.27424	1.27387	63
5803172	3.39203	3.38841	3.3832	3.37566	2.09094	2.08976	2.08819	2.08582	2.22979	2.22815	2.22605	2.22323	59
1154202	26.0901	25.7997	25.388	24.8069	1.64572	1.64517	1.64444	1.64334	2.66591	2.66324	2.65985	2.65527	64
2067376	8.96162	8.92986	8.88427	8.81873	2.24288	2.24144	2.23952	2.23663	2.39259	2.39059	2.38805	2.38461	68
1312268	17.0843	16.9622	16.7879	16.5395	2.2588	2.25733	2.25537	2.25243	2.65809	2.65544	2.65208	2.64754	65
3986436	4.64989	4.64233	4.63145	4.61572	2.01117	2.01012	2.00872	2.00661	1.86995	1.86897	1.86773	1.86605	59
4658596	3.13451	3.13153	3.12724	3.12102	1.16335	1.16325	1.16312	1.16292	1.22568	1.22551	1.2253	1.22502	59
4544071	1.35468	1.35447	1.35416	1.35371	1.01512	1.01511	1.0151	1.01509	0.723558	0.723681	0.723834	0.724041	42
4703079	50.6458	49.5362	47.9909	45.8647	1.97154	1.97055	1.96923	1.96724	2.62154	2.61899	2.61574	2.61136	59
5823210	46.897	45.9464	44.6189	42.7852	2.08407	2.0829	2.08134	2.079	2.45636	2.45421	2.45148	2.44779	61
1900467	90.01	86.5035	81.7583	75.4894	4.81751	4.808	4.79536	4.77641	6.31237	6.29221	6.26672	6.2325	69
4117778	101.376	96.9329	90.9701	83.1839	5.87975	5.86491	5.84522	5.81572	6.45618	6.43501	6.40824	6.3723	62
4752951	77.866	75.2397	71.6541	66.8576	3.54309	3.53843	3.53223	3.52292	4.7692	4.75839	4.7447	4.72629	63
5677356	8.49467	8.46633	8.42563	8.3671	1.92119	1.92028	1.91906	1.91722	1.98998	1.9888	1.98729	1.98526	67
1033734	33.1988	32.7253	32.0575	31.1218	2.84875	2.84602	2.8424	2.83694	3.6214	3.61569	3.60845	3.5987	65
2811198	3.42409	3.4204	3.41507	3.40736	1.98249	1.98148	1.98014	1.97812	1.8989	1.89788	1.89657	1.89481	54
3390972	24.4843	24.2292	23.867	23.3549	3.9699	3.9638	3.9557	3.94352	4.95281	4.94104	4.92613	4.90609	58
3107916	30.9447	30.534	29.9539	29.1391	2.47736	2.47546	2.47294	2.46915	2.94192	2.93848	2.93412	2.92824	51
4580647	39.5378	38.8638	37.9175	36.6004	3.16847	3.16492	3.16019	3.15308	3.84586	3.83928	3.83093	3.8197	66
5497727	217.955	197.815	172.978	144.135	5.80253	5.78812	5.769	5.74034	7.06261	7.03688	7.00436	6.96075	69
1956767	18.7771	18.6288	18.4174	18.1167	2.35352	2.35187	2.34968	2.34638	2.91627	2.91291	2.90865	2.9029	61
3025249	2.01303	2.01212	2.01081	2.00891	1.26522	1.26505	1.26482	1.26447	1.22993	1.22976	1.22954	1.22925	51
4211182	12.3567	12.2942	12.2049	12.0768	2.51896	2.51698	2.51434	2.51038	2.55469	2.5523	2.54927	2.54518	51
4877657	6.45163	6.43597	6.41344	6.38097	1.69626	1.69566	1.69484	1.69362	1.57263	1.57209	1.5714	1.57047	69
1884931	36.6191	36.0417	35.2295	34.0955	5.23637	5.2249	5.20966	5.18682	6.74372	6.72045	6.69102	6.65153	68
4313632	59.7079	58.1639	56.0278	53.1163	4.86362	4.8539	4.84099	4.82163	5.51084	5.4959	5.47699	5.45157	66
3807756	22.0617	21.8554	21.5621	21.1463	3.07291	3.06962	3.06523	3.05864	3.24913	3.24473	3.23916	3.23165	59
1519226	7.19987	7.18	7.15142	7.11028	2.15018	2.1489	2.1472	2.14463	2.55884	2.55644	2.55339	2.54929	69
1757092	21.9007	21.6974	21.4084	20.9987	2.55821	2.55615	2.5534	2.54927	3.15121	3.14714	3.14197	3.135	61
2801320	27.0577	26.745	26.302	25.6772	3.13045	3.127	3.12241	3.11551	4.01893	4.01163	4.00238	3.98993	61
5662336	5.01477	5.00581	4.99289	4.97426	2.16017	2.15887	2.15714	2.15454	2.23789	2.23622	2.23411	2.23125	61
1162077	30.3564	29.9615	29.4032	28.6188	4.77166	4.76235	4.74999	4.73143	5.24778	5.23438	5.21741	5.19461	60
2220077	8.0975	8.07192	8.03516	7.98228	3.25882	3.25501	3.24994	3.24233	3.01002	3.00638	3.00177	2.99554	62
4535930	34.1911	33.6885	32.9802	31.9888	6.20972	6.19299	6.1708	6.13756	5.42212	5.40771	5.38946	5.36494	69
2759271	20.2738	20.1002	19.8531	19.5022	1.70388	1.70326	1.70243	1.70119	2.20739	2.20579	2.20375	2.201	61
1426833	64.8857	63.0618	60.5481	57.14	3.25136	3.24758	3.24254	3.23497	4.23583	4.22759	4.21714	4.20308	54
3604539	2.03086	2.02993	2.02859	2.02664	1.95604	1.95507	1.95378	1.95184	1.83553	1.83461	1.83343	1.83185	50
1707555	79.1555	76.4417	72.7401	67.7949	3.91021	3.90432	3.8965	3.88474	5.06804	5.05565	5.03995	5.01885	58
2832638	15.1359	15.0408	14.9048	14.7107	2.07968	2.07851	2.07697	2.07464	2.72078	2.71797	2.7144	2.70958	64
4280049	7.24268	7.22254	7.1936	7.15193	1.52455	1.52413	1.52358	1.52275	1.72334	1.7226	1.72164	1.72036	56
1473038	10.0265	9.98623	9.92845	9.8455	1.82787	1.82708	1.82604	1.82447	2.13796	2.13649	2.13463	2.13213	62
5193009	2.73146	2.72935	2.72631	2.72191	1.06529	1.06525	1.0652	1.06513	1.14315	1.14305	1.14293	1.14276	41
3901513	3.0602	3.05739	3.05334	3.04748	1.58262	1.58214	1.58151	1.58055	1.36622	1.36592	1.36554	1.36502	46
5321700	6.58187	6.56551	6.54198	6.50808	1.80609	1.80533	1.80433	1.80282	2.43348	2.43138	2.42872	2.42513	60
4371673	8.73474	8.70467	8.66148	8.5994	1.51843	1.51802	1.51748	1.51666	1.86815	1.86717	1.86593	1.86426	60
4702661	20.582	20.403	20.1482	19.7865	1.72217	1.72153	1.72067	1.71938	1.77747	1.77664	1.77558	1.77416	63
1208342	4.79672	4.78861	4.77692	4.76006	1.55221	1.55176	1.55117	1.55028	1.59828	1.59771	1.59698	1.59599	55
3340129	2.99303	2.99037	2.98654	2.981	1.94637	1.94541	1.94414	1.94223	2.04049	2.03921	2.03759	2.0354	61
5423741	2.84045	2.83812	2.83476	2.8299	1.71834	1.7177	1.71685	1.71557	1.8047	1.80383	1.80272	1.80122	47
3248206	1.89626	1.8955	1.89441	1.89283	1.61758	1.61707	1.61638	1.61534	1.57445	1.57391	1.57322	1.57229	51
2990527	17.0974	16.9751	16.8006	16.5518	2.37886	2.37716	2.3749	2.3715	3.05149	3.04773	3.04295	3.03651	65
3782199	5.48179	5.47085	5.4551	5.43237	1.94272	1.94177	1.94051	1.93861	2.21406	2.21244	2.21039	2.20762	60
2461567	25.1712	24.9012	24.5183	23.9771	3.82414	3.81855	3.81112	3.79997	4.76447	4.75369	4.74003	4.72166	67
4857738	90.3874	86.8516	82.068	75.7508	2.52592	2.52393	2.52127	2.51728	3.21286	3.20859	3.20316	3.19585	60
3697359	27.1743	26.8588	26.412	25.7819	2.3767	2.375	2.37275	2.36936	2.96315	2.95965	2.95521	2.94923	69
3440575	11.5411	11.4869	11.4094	11.2982	2.99123	2.98815	2.98405	2.97789	3.42052	3.41554	3.40923	3.40072	57
5946839	7.72476	7.70163	7.6684	7.62056	0.948668	0.948696	0.948729	0.948779	1.03426	1.03424	1.03422	1.03418	64
2265101	15.7255	15.6226	15.4755	15.2657	2.20256	2.20119	2.19936	2.19661	2.53424	2.5319	2.52894	2.52493	63
4853635	4.13955	4.13376	4.12542	4.11336	2.1945	2.19314	2.19134	2.18862	2.3076	2.30579	2.30349	2.30038	52
1187827	15.192	15.0962	14.9592	14.7636	2.62287	2.62067	2.61774	2.61333	3.03976	3.03604	3.0313	3.02493	65
3402642	2.0731	2.07211	2.07068	2.06861	1.71765	1.71701	1.71616	1.71488	1.72167	1.72092	1.71997	1.71869	46
3570237	9.11488	9.08196	9.0347	8.96678	2.39219	2.39047	2.38817	2.38472	2.39278	2.39078	2.38823	2.3848	68
2054943	193.674	177.698	157.646	133.793	3.86759	3.86185	3.85423	3.84277	6.5109	6.48933	6.46206	6.42547	67
1013606	9.22067	9.18693	9.1385	9.06891	3.2282	3.22448	3.21953	3.21209	3.20896	3.2047	3.19929	3.192	67
2370956	30.6593	30.2563	29.6869	28.8869	2.57712	2.57502	2.57222	2.56801	3.45121	3.44613	3.43968	3.43098	68
4948437	8.4045	8.37679	8.337	8.27978	2.12948	2.12824	2.12658	2.12408	2.20173	2.20014	2.19812	2.19539	70
1080482	20.7229	20.5414	20.2831	19.9163	2.22851	2.22709	2.2252	2.22237	2.71271	2.70992	2.70637	2.70159	67
2086005	7.21457	7.19461	7.16591	7.12458	1.78393	1.78321	1.78225	1.78079	1.97663	1.97547	1.97399	1.972	49
3757544	117.943	111.942	103.985	93.7681	3.08394	3.08062	3.0762	3.06955	4.14898	4.14112	4.13117	4.11776	58
4964329	19.8934	19.7265	19.4887	19.1509	4.30188	4.29454	4.28477	4.27012	4.30196	4.29342	4.28259	4.26803	67
5315774	10.9611	10.9126	10.8429	10.743	1.45178	1.45144	1.45099	1.45031	1.44577	1.44538	1.44489	1.44422	60
3599050	12.2015	12.1407	12.0536	11.9288	3.20076	3.19712	3.19227	3.18498	3.32709	3.32243	3.31653	3.30857	70
2568214	19.2055	19.0501	18.8288	18.5141	1.68921	1.68861	1.68781	1.6866	1.78931	1.78846	1.78738	1.78592	47
2626903	5.69811	5.68619	5.66903	5.64428	1.49339	1.49301	1.4925	1.49173	1.35272	1.35243	1.35207	1.35157	57
3493267	21.4401	21.2455	20.9686	20.576	2.64075	2.63851	2.63552	2.63103	3.22596	3.22165	3.21617	3.20878	65
4606449	6.25591	6.24127	6.2202	6.18984	1.98612	1.9851	1.98375	1.98172	2.16309	2.16158	2.15966	2.15706	62
5630169	6.6891	6.67216	6.64779	6.61267	2.57131	2.56923	2.56644	2.56226	2.74078	2.73792	2.73427	2.72936	66
1791813	28.3309	27.9875	27.5016	26.8172	4.44009	4.43219	4.42169	4.40593	4.99311	4.98112	4.96594	4.94553	65
4890812	158.159	147.437	133.627	116.606	4.11066	4.10405	4.09526	4.08206	6.69396	6.67105	6.64209	6.60323	64
5217286	4.55451	4.5473	4.53692	4.52192	2.34021	2.33859	2.33643	2.33318	1.80823	1.80735	1.80623	1.80473	59
4526058	35.3705	34.8323	34.0743	33.0147	1.81338	1.81262	1.8116	1.81007	2.56469	2.56228	2.55922	2.55509	62
3272091	1.74708	1.74651	1.74567	1.74445	2.26035	2.25888	2.25692	2.25396	2.0774	2.07606	2.07435	2.07204	47
4996270	8.36619	8.33875	8.29935	8.24268	1.70627	1.70565	1.70481	1.70356	1.80985	1.80897	1.80785	1.80634	67
4918966	50.8263	49.7087	48.1526	46.0118	3.58766	3.58286	3.57647	3.56688	4.61637	4.60634	4.59362	4.57651	65
3457956	11.1615	11.1111	11.0387	10.935	2.15167	2.15039	2.14868	2.14611	2.56113	2.55873	2.55567	2.55156	64
5198332	9.78947	9.75118	9.69623	9.61733	2.60281	2.60066	2.59778	2.59346	3.02151	3.01784	3.01318	3.00689	65
3174473	15.7927	15.6888	15.5405	15.3288	2.46292	2.46106	2.45857	2.45484	2.70052	2.69776	2.69425	2.68952	67
1516126	13.5762	13.5003	13.3916	13.2363	1.9371	1.93616	1.93491	1.93303	1.85487	1.85391	1.8527	1.85107	58
2672193	19.5715	19.4101	19.1801	18.8532	4.43269	4.42482	4.41437	4.39867	5.40854	5.39421	5.37606	5.35168	69
3094960	3.22677	3.22357	3.21895	3.21228	1.74707	1.7464	1.7455	1.74415	1.61716	1.61656	1.6158	1.61477	44
5340324	2.83954	2.83721	2.83385	2.829	1.64314	1.64259	1.64186	1.64076	1.79482	1.79396	1.79287	1.7914	55
2165156	4.69892	4.69118	4.68003	4.66392	2.51905	2.51707	2.51444	2.51047	2.5134	2.51112	2.50821	2.5043	55
4359758	35.2267	34.6928	33.941	32.8899	2.78906	2.78648	2.78304	2.77787	3.33539	3.33071	3.32477	3.31676	65
5759312	20.2849	20.1112	19.8638	19.5125	2.38219	2.38049	2.37822	2.37481	2.74027	2.7374	2.73376	2.72885	63
5799615	5.91891	5.90595	5.88729	5.86038	3.76253	3.75715	3.75001	3.73927	4.08738	4.07979	4.07017	4.05723	65
1659511	30.6383	30.2359	29.6672	28.8683	1.9646	1.96362	1.96232	1.96035	2.3601	2.35818	2.35572	2.35242	52
1067064	10.358	10.3149	10.253	10.1643	2.28678	2.28526	2.28323	2.28018	2.49061	2.48838	2.48554	2.48172	62
3237777	7.39173	7.3707	7.34046	7.29693	1.6386	1.63806	1.63734	1.63625	1.69209	1.69139	1.6905	1.68929	68
4349707	63.3727	61.633	59.2326	55.9731	2.53783	2.53582	2.53313	2.52909	3.50915	3.50386	3.49714	3.48809	58
4140672	40.94	40.2169	39.2027	37.7932	3.37911	3.37495	3.36942	3.36111	4.18859	4.18056	4.17038	4.15668	63
2450452	16.1664	16.0574	15.9018	15.6798	2.43994	2.43812	2.4357	2.43206	2.56165	2.55925	2.55619	2.55207	67
5006031	7.55073	7.52871	7.49706	7.4515	1.83855	1.83775	1.83669	1.83509	1.92249	1.92142	1.92007	1.91824	67
5853284	10.1762	10.1346	10.075	9.98948	4.43782	4.42992	4.41944	4.4037	5.03168	5.01948	5.00404	4.98327	69
4898185	7.41938	7.39818	7.3677	7.32382	1.57364	1.57318	1.57255	1.57162	1.98106	1.9799	1.97841	1.97641	65
3061286	16.3856	16.2736	16.1136	15.8854	3.61159	3.60672	3.60023	3.59048	3.73096	3.72483	3.71706	3.7066	61
2552146	76.3683	73.8419	70.389	65.7627	4.1486	4.14184	4.13286	4.11938	5.20984	5.19666	5.17996	5.15752	66
4303931	5.03017	5.02114	5.00814	4.98937	1.30228	1.30208	1.3018	1.3014	1.43099	1.43062	1.43015	1.42951	51
1283942	3.12447	3.12151	3.11725	3.11108	1.85426	1.85345	1.85235	1.85071	1.65823	1.65758	1.65674	1.65562	49
2311329	12.3067	12.2448	12.1561	12.0292	2.51936	2.51738	2.51474	2.51078	3.15869	3.1546	3.14939	3.14238	60
3620564	24.5054	24.2498	23.887	23.374	3.50556	3.50102	3.49497	3.48589	4.23929	4.23103	4.22057	4.20648	64
3307655	14.5228	14.4355	14.3107	14.1322	3.61041	3.60553	3.59905	3.58931	3.71506	3.709	3.7013	3.69095	64
6016673	28.3387	27.9952	27.5089	26.8242	2.48065	2.47875	2.47622	2.47241	3.26462	3.26017	3.25453	3.24693	60
1230759	10.5648	10.5198	10.4554	10.3628	2.40051	2.39877	2.39645	2.39297	2.70387	2.7011	2.69758	2.69284	66
1293721	32.2343	31.7883	31.1587	30.2757	4.5981	4.58954	4.57817	4.56111	5.56678	5.5515	5.53215	5.50617	68
4923069	5.2934	5.28328	5.26871	5.24768	1.34503	1.34479	1.34447	1.34399	1.43626	1.43589	1.43541	1.43476	47
5452765	7.57492	7.55275	7.52088	7.47501	3.15986	3.15633	3.15163	3.14457	3.63363	3.62788	3.62058	3.61075	62
3206692	9.0782	9.04556	8.9987	8.93136	2.19345	2.1921	2.19029	2.18758	2.22254	2.2209	2.21883	2.21603	68
1920758	13.7834	13.705	13.5929	13.4326	3.00968	3.00655	3.00239	2.99613	3.7494	3.7432	3.73534	3.72475	63
4935027	5.02864	5.01961	5.00662	4.98787	1.88879	1.88792	1.88676	1.88502	2.19611	2.19454	2.19253	2.18982	56
2182652	5.60286	5.59138	5.57485	5.551	2.07393	2.07278	2.07125	2.06894	2.32468	2.32283	2.32048	2.3173	51
3565239	32.2979	31.8501	31.2181	30.3316	3.45727	3.45287	3.44702	3.43824	3.84831	3.84172	3.83336	3.82211	65
6021122	56.9656	55.5605	53.6127	50.9503	2.14356	2.14229	2.1406	2.13806	3.37233	3.36752	3.36141	3.35319	57
1424037	3.82226	3.81746	3.81053	3.80052	1.95531	1.95434	1.95305	1.95112	2.28783	2.28606	2.28381	2.28077	58
2642863	7.07755	7.0584	7.03087	6.99121	2.93599	2.93305	2.92914	2.92326	2.93628	2.93286	2.92852	2.92267	65
3088144	7.74006	7.71684	7.68346	7.63543	1.55176	1.55132	1.55073	1.54984	1.71144	1.71071	1.70978	1.70852	64
2731611	5.34514	5.3348	5.31991	5.29842	2.11678	2.11556	2.11393	2.11148	2.17345	2.17192	2.16997	2.16734	42
1419630	24.0012	23.7562	23.4083	22.9161	2.26467	2.26319	2.26122	2.25825	2.82564	2.82254	2.8186	2.81329	67
2290720	18.8003	18.6516	18.4397	18.1383	2.63698	2.63474	2.63177	2.6273	3.18737	3.18318	3.17786	3.17069	61
4579103	7.99908	7.97415	7.93834	7.88682	1.95116	1.9502	1.94893	1.947	2.01349	2.01227	2.01071	2.00861	57
6020152	24.0136	23.7683	23.4201	22.9274	3.4517	3.44732	3.4415	3.43275	4.10989	4.10221	4.09247	4.07935	64
1713176	20.4111	20.2351	19.9846	19.6289	2.40545	2.4037	2.40137	2.39787	3.28969	3.28517	3.27942	3.27167	68
3787408	77.8598	75.2339	71.6489	66.8531	2.65974	2.65745	2.65441	2.64984	3.63911	3.63333	3.62601	3.61614	64
3296855	26.0026	25.7142	25.3053	24.728	2.57681	2.57471	2.57191	2.5677	3.01342	3.00978	3.00515	2.9989	52
4061101	56.2758	54.9046	53.0029	50.4015	2.02408	2.02301	2.02158	2.01943	2.91586	2.9125	2.90823	2.90249	57
4068634	50.5158	49.4119	47.8744	45.7587	3.0658	3.06252	3.05816	3.05161	3.76311	3.75686	3.74893	3.73826	59
3905443	5.64133	5.62967	5.61288	5.58867	1.50426	1.50386	1.50334	1.50255	2.01967	2.01843	2.01686	2.01473	52
5208658	7.21409	7.19413	7.16544	7.12412	1.76655	1.76585	1.76492	1.76351	2.21535	2.21373	2.21167	2.2089	54
5616954	83.8886	80.8414	76.6993	71.1927	3.41	3.40574	3.40009	3.39159	5.37025	5.35615	5.33828	5.31428	66
5704092	16.2539	16.1437	15.9863	15.7619	2.37079	2.36911	2.36687	2.3635	2.981	2.97745	2.97294	2.96686	66
1067558	5.51592	5.50483	5.48886	5.46582	2.01378	2.01273	2.01132	2.0092	2.03194	2.03068	2.02908	2.02692	66
3653587	2.61495	2.61307	2.61035	2.60642	1.39419	1.39391	1.39353	1.39296	1.43933	1.43896	1.43847	1.43782	54
5118622	12.1504	12.0902	12.0038	11.8802	2.05296	2.05185	2.05036	2.04811	2.11348	2.11206	2.11027	2.10784	63
4464728	16.2271	16.1172	15.9604	15.7367	1.86684	1.866	1.86489	1.86321	2.21691	2.21529	2.21323	2.21045	58
4954988	17.067	16.9451	16.7712	16.5234	2.46782	2.46595	2.46346	2.4597	2.98398	2.98042	2.9759	2.96981	69
4133180	28.6419	28.2909	27.7942	27.0949	4.56881	4.56038	4.54918	4.53236	4.85943	4.84816	4.83388	4.81467	67
2623742	7.91022	7.88589	7.85093	7.80061	3.69856	3.69339	3.68653	3.67622	3.96765	3.96057	3.95159	3.93951	64
1687846	13.0416	12.9717	12.8717	12.7286	2.24827	2.24682	2.24489	2.24198	2.80108	2.79804	2.79419	2.789	63
2511658	9.76802	9.7299	9.67521	9.59667	1.65529	1.65473	1.65398	1.65286	1.79595	1.79509	1.794	1.79252	51
1912116	3.99724	3.9919	3.98421	3.9731	1.22321	1.22307	1.22288	1.22259	1.53281	1.53232	1.5317	1.53086	44
2152445	5.15047	5.14096	5.12725	5.10746	1.36737	1.36711	1.36677	1.36625	1.7505	1.74971	1.74871	1.74735	63
4169379	18.5593	18.4145	18.2081	17.9144	2.34603	2.3444	2.34222	2.33895	2.96372	2.96022	2.95578	2.94979	65
4215215	71.12	68.9287	65.9222	61.8722	2.58714	2.58501	2.58219	2.57793	3.7193	3.71322	3.70551	3.69512	63
5491621	17.7963	17.6634	17.474	17.2042	2.32389	2.3223	2.32018	2.31699	2.82953	2.82642	2.82247	2.81714	64
5523184	148.905	139.386	127.043	111.687	6.69394	6.67424	6.64811	6.60899	9.44019	9.39234	9.332	9.25131	49
5628672	5.41392	5.40327	5.38795	5.36585	1.74195	1.74128	1.74039	1.73905	1.78886	1.78801	1.78693	1.78548	65
1478356	4.05833	4.05281	4.04484	4.03333	1.27412	1.27394	1.2737	1.27334	1.1532	1.1531	1.15296	1.15278	57
4920252	108.87	103.751	96.9171	88.0622	6.53719	6.51847	6.49365	6.45649	7.54487	7.5152	7.47771	7.42748	60
2230257	11.6419	11.5868	11.5078	11.3946	2.99598	2.99288	2.98877	2.98258	3.7506	3.7444	3.73654	3.72594	53
2071982	3.79665	3.79192	3.7851	3.77525	1.53862	1.53819	1.53762	1.53676	1.56122	1.56069	1.56002	1.55912	58
4042809	8.30309	8.27609	8.23732	8.18155	2.42273	2.42094	2.41857	2.415	2.65176	2.64913	2.64579	2.64128	63
4743039	97.3359	93.2384	87.7227	80.4905	3.18898	3.18537	3.18057	3.17334	4.85825	4.84698	4.83271	4.81351	62
4852629	2.15814	2.15703	2.15542	2.1531	1.55838	1.55793	1.55733	1.55643	1.58746	1.5869	1.58618	1.58522	49
5649920	10.7975	10.7504	10.6829	10.5861	7.5117	7.48642	7.45292	7.4028	6.01142	5.99331	5.9704	5.93964	67
1400401	22.2081	21.999	21.7017	21.2803	3.30304	3.2991	3.29387	3.286	3.69953	3.69352	3.68591	3.67565	65
2416992	19.2187	19.0632	18.8415	18.5264	2.11059	2.10938	2.10776	2.10533	2.37701	2.37504	2.37254	2.36917	61
2767522	7.42506	7.40381	7.37328	7.32933	1.99928	1.99825	1.99687	1.9948	1.98098	1.97981	1.97832	1.97632	60
5262044	13.1686	13.0973	12.9953	12.8494	4.09097	4.08443	4.07573	4.06268	4.34193	4.3332	4.32214	4.30727	68
1702236	65.0988	63.2628	60.7329	57.3037	2.74569	2.74321	2.73991	2.73495	3.53876	3.53336	3.52651	3.51728	60
2678204	4.32777	4.32135	4.31211	4.29876	1.16137	1.16127	1.16114	1.16095	1.08577	1.08572	1.08565	1.08555	56
2784181	10.2879	10.2454	10.1844	10.0969	1.34237	1.34213	1.34181	1.34133	1.58857	1.58801	1.58729	1.58633	61
4970384	13.1749	13.1035	13.0014	12.8553	2.72725	2.72481	2.72157	2.71669	3.22647	3.22215	3.21667	3.20928	64
5212439	1.48412	1.4838	1.48333	1.48266	1.24671	1.24655	1.24633	1.24601	1.32816	1.3279	1.32757	1.32712	51
2871410	5.49597	5.48497	5.46913	5.44627	1.99859	1.99756	1.99618	1.99411	1.97723	1.97607	1.97459	1.9726	64
2560431	2.02211	2.02119	2.01986	2.01793	1.16785	1.16775	1.16761	1.16741	1.072	1.07196	1.0719	1.07182	50
3516410	2.21422	2.21303	2.2113	2.20879	1.34651	1.34627	1.34595	1.34547	1.27326	1.27306	1.27279	1.27243	52
4353530	11.5793	11.5248	11.4467	11.3348	2.13631	2.13506	2.13338	2.13087	2.87439	2.87115	2.86704	2.86149	62
4756994	3.83132	3.82649	3.81953	3.80946	2.54344	2.54141	2.5387	2.53464	2.43549	2.43339	2.43072	2.42712	43
5110135	11.7803	11.7238	11.6429	11.5269	2.36949	2.36782	2.36558	2.36222	2.8797	2.87644	2.87231	2.86674	62
2035156	6.08992	6.07612	6.05626	6.02762	1.69176	1.69115	1.69035	1.68913	1.81856	1.81767	1.81653	1.815	47
2595690	42.5693	41.787	40.6912	39.1707	4.57239	4.56395	4.55272	4.53588	6.05427	6.03588	6.01261	5.98136	66
4504146	12.8944	12.8262	12.7286	12.5888	2.68906	2.68671	2.68358	2.67888	2.92157	2.9182	2.91391	2.90814	60
1522451	58.3529	56.8783	54.8363	52.049	3.84884	3.84317	3.83563	3.8243	5.0791	5.06664	5.05087	5.02966	66
2836343	20.8869	20.7025	20.44	20.0674	2.96017	2.95717	2.95318	2.94717	3.8025	3.7961	3.78797	3.77703	64
2124512	24.3038	24.0525	23.6957	23.1911	2.97841	2.97536	2.9713	2.9652	3.87127	3.86459	3.85612	3.84471	68
4933800	32.8896	32.425	31.7696	30.8509	4.98013	4.96988	4.95627	4.93584	6.10942	6.09065	6.06692	6.03505	67
3501680	144.9	135.88	124.151	109.498	4.18418	4.17728	4.16813	4.15437	6.06374	6.04529	6.02194	5.99059	68
4848064	11.5415	11.4874	11.4098	11.2986	1.80091	1.80016	1.79917	1.79767	2.05027	2.04897	2.04733	2.04511	56
3269767	2.88944	2.887	2.8835	2.87842	1.42637	1.42605	1.42563	1.425	1.37482	1.37451	1.37412	1.37359	53
4175760	4.86976	4.86137	4.84928	4.83183	1.4855	1.48513	1.48463	1.48388	1.71175	1.71102	1.71009	1.70883	48
4804456	12.8695	12.8016	12.7043	12.5651	2.0234	2.02233	2.0209	2.01875	2.13482	2.13337	2.13152	2.12902	56
3527643	3.7433	3.73873	3.73214	3.7226	1.63544	1.6349	1.63419	1.63311	1.98174	1.98057	1.97908	1.97708	45
5423794	21.1945	21.0044	20.734	20.3503	2.71064	2.70824	2.70505	2.70025	3.03095	3.02725	3.02255	3.01622	63
4050602	4.3478	4.34131	4.33197	4.31848	1.77633	1.77562	1.77467	1.77324	1.74128	1.74051	1.73952	1.73819	64
1914676	21.6503	21.4518	21.1694	20.769	4.43931	4.43141	4.42092	4.40517	4.96847	4.95662	4.94161	4.92142	62
5100146	2.64516	2.64323	2.64043	2.63638	0.912473	0.912513	0.912569	0.912651	1.01552	1.01552	1.0155	1.01549	58
2914228	6.24919	6.23458	6.21357	6.18327	1.55306	1.55261	1.55202	1.55113	1.49921	1.49876	1.49819	1.49741	55
1317520	8.52406	8.49551	8.4545	8.39554	2.10898	2.10777	2.10616	2.10373	2.16975	2.16823	2.16629	2.16367	70
1208493	8.84423	8.81334	8.769	8.70527	2.29814	2.2966	2.29454	2.29145	2.38664	2.38465	2.38212	2.37871	67
4697667	4.05556	4.05004	4.04209	4.03059	1.9793	1.9783	1.97696	1.97495	1.97794	1.97678	1.9753	1.97331	63
4807769	17.1362	17.0133	16.838	16.5881	2.47756	2.47567	2.47315	2.46936	2.99087	2.98729	2.98274	2.97662	59
3118509	2.84408	2.84174	2.83837	2.8335	1.34547	1.34524	1.34492	1.34443	1.36763	1.36733	1.36695	1.36643	49
4464624	33.9478	33.4525	32.7542	31.7766	2.66139	2.65911	2.65606	2.65148	3.32387	3.31922	3.31333	3.30539	66
2989763	5.99402	5.98069	5.96151	5.93385	1.96416	1.96318	1.96187	1.95991	2.11743	2.11601	2.1142	2.11176	62
4477429	5.26455	5.25455	5.24016	5.21938	2.20319	2.20182	2.2	2.19725	2.47525	2.47305	2.47026	2.4665	62
2653409	16.438	16.3252	16.1642	15.9345	1.92097	1.92006	1.91884	1.917	2.28356	2.2818	2.27956	2.27654	65
2466207	31.2885	30.8686	30.2755	29.4428	3.44451	3.44015	3.43436	3.42565	3.92436	3.91746	3.90871	3.89693	67
3356627	16.392	16.2799	16.1197	15.8914	2.8944	2.89157	2.88779	2.88212	3.34885	3.34412	3.33812	3.33003	65
3807116	8.37777	8.35025	8.31073	8.25389	3.34597	3.34191	3.33651	3.32839	3.49767	3.49242	3.48576	3.47678	61
4140570	2.36061	2.35918	2.35711	2.35412	0.928445	0.92848	0.928526	0.928595	0.944283	0.944318	0.944358	0.944412	44
1939977	11.1559	11.1055	11.0333	10.9296	2.32493	2.32334	2.32122	2.31802	2.32817	2.32632	2.32395	2.32077	54
1964518	5.12033	5.11093	5.0974	5.07787	1.99901	1.99798	1.9966	1.99453	2.30311	2.3013	2.29901	2.29592	67
2030291	15.6079	15.5065	15.3617	15.155	2.28672	2.2852	2.28317	2.28012	2.60416	2.60165	2.59846	2.59416	69
5879655	5.61674	5.60519	5.58857	5.56459	2.37418	2.37249	2.37025	2.36687	2.48308	2.48087	2.47806	2.47426	67
3189768	24.4213	24.1674	23.8072	23.2977	1.94683	1.94588	1.94461	1.9427	2.4684	2.46622	2.46345	2.45972	65
1823850	16.1391	16.0305	15.8754	15.6542	1.51813	1.51772	1.51718	1.51636	1.8025	1.80164	1.80053	1.79904	63
2110283	33.0429	32.5739	31.9124	30.9853	3.55035	3.54567	3.53944	3.53008	4.38497	4.37605	4.36474	4.34952	69
2032101	41.6911	40.941	39.8896	38.4294	1.94062	1.93968	1.93842	1.93653	3.02555	3.02187	3.01719	3.01089	60
2782544	76.5615	74.0224	70.5525	65.9044	2.99662	2.99352	2.98941	2.98321	4.06763	4.06013	4.05061	4.03781	61
3396280	1.79963	1.79899	1.79807	1.79673	0.789161	0.789248	0.789362	0.789536	0.915834	0.915883	0.915942	0.916021	43
1733617	15.9794	15.873	15.721	15.5042	2.22964	2.22822	2.22633	2.22349	2.80947	2.80642	2.80254	2.79731	51
2900750	4.6865	4.67881	4.66772	4.65172	1.39446	1.39417	1.39379	1.39322	1.72999	1.72923	1.72826	1.72696	54
5261662	1.48953	1.48921	1.48874	1.48806	1.22689	1.22674	1.22655	1.22626	1.08126	1.08121	1.08115	1.08105	55
5920978	12.4556	12.3921	12.3012	12.171	2.66891	2.6666	2.66354	2.65892	2.567	2.56458	2.56151	2.55737	51
2170671	7.64442	7.6218	7.5893	7.54252	1.52464	1.52423	1.52368	1.52285	1.6379	1.63727	1.63647	1.63539	52
2740740	4.2724	4.26617	4.2572	4.24424	2.31167	2.3101	2.30801	2.30487	2.29139	2.28962	2.28736	2.28431	57
3034243	24.2745	24.0238	23.6679	23.1645	3.28554	3.28165	3.27648	3.26872	3.95364	3.94662	3.93771	3.92573	65
5422619	9.05897	9.02647	8.97982	8.91278	2.88958	2.88676	2.883	2.87735	3.17474	3.17059	3.16532	3.15823	60
1616069	3.86157	3.85665	3.84956	3.8393	1.71032	1.7097	1.70886	1.7076	1.79135	1.7905	1.78942	1.78796	54
3653253	6.55166	6.53546	6.51216	6.47859	2.0064	2.00535	2.00396	2.00187	2.04098	2.0397	2.03808	2.03589	63
3994850	49.097	48.0545	46.6011	44.5981	2.71796	2.71554	2.71233	2.7075	3.72334	3.71724	3.70951	3.6991	57
4226632	2.35493	2.3535	2.35145	2.34848	0.764845	0.76494	0.765064	0.765251	0.882476	0.88254	0.882619	0.882727	54
4688934	4.72748	4.71963	4.70832	4.692	1.13872	1.13864	1.13853	1.13836	1.33671	1.33644	1.33609	1.33563	59
3923443	34.1452	33.644	32.9376	31.9488	5.46145	5.44885	5.43212	5.40705	6.03836	6.02008	5.99694	5.96588	54
2807973	38.7565	38.1091	37.1997	35.9328	4.19268	4.18575	4.17655	4.16274	5.20364	5.19049	5.17384	5.15145	68
4972945	34.3713	33.8634	33.1476	32.1459	1.62792	1.62739	1.62669	1.62563	2.21922	2.21759	2.21553	2.21274	50
4618547	40.5549	39.8454	38.8502	37.4663	7.44856	7.42373	7.39083	7.34161	8.14599	8.11103	8.06687	8.00774	62
1244454	6.78872	6.77122	6.74606	6.7098	2.76955	2.76702	2.76364	2.75857	2.65246	2.64982	2.64648	2.64197	50
2195048	15.4074	15.3087	15.1677	14.9664	2.75402	2.75153	2.7482	2.7432	3.03123	3.02753	3.02283	3.01649	64
4510149	7.65894	7.63624	7.60361	7.55664	1.61928	1.61876	1.61807	1.61703	1.52611	1.52563	1.52501	1.52418	54
4326541	2.64069	2.63876	2.63598	2.63195	1.05044	1.05041	1.05037	1.05032	0.928814	0.928857	0.928907	0.928975	60
3261234	1.66474	1.66425	1.66354	1.6625	1.07724	1.0772	1.07714	1.07705	1.15685	1.15675	1.15661	1.15642	53
4497385	26.0256	25.7367	25.3271	24.7488	1.77472	1.77401	1.77306	1.77163	2.14315	2.14168	2.1398	2.13728	55
4658626	3.23502	3.2318	3.22716	3.22044	1.33175	1.33152	1.33122	1.33076	1.42778	1.42742	1.42695	1.42632	55
1890686	87.8128	84.4748	79.9504	73.9597	2.77922	2.77666	2.77326	2.76814	4.15294	4.14507	4.13509	4.12166	60
1113689	1.31504	1.31485	1.31459	1.3142	1.31738	1.31716	1.31687	1.31644	1.33028	1.33002	1.32969	1.32923	45
5539624	17.0884	16.9663	16.7919	16.5434	6.26557	6.24852	6.22589	6.19199	5.24186	5.22849	5.21157	5.18882	60
1977835	24.3187	24.067	23.7098	23.2046	2.26724	2.26575	2.26378	2.2608	2.84089	2.83775	2.83375	2.82837	54
2653107	17.0823	16.9602	16.786	16.5377	3.32152	3.31753	3.31223	3.30425	2.98086	2.97731	2.9728	2.96673	59
4326845	1.19062	1.19052	1.19037	1.19016	0.810856	0.810937	0.811043	0.811202	0.777119	0.777225	0.777358	0.777537	44
2462112	21.2538	21.0626	20.7907	20.4048	8.00485	7.97587	7.93749	7.8801	8.34368	8.30687	8.2604	8.19818	65
4524881	2.95088	2.94832	2.94462	2.93927	1.52486	1.52445	1.52389	1.52306	1.46893	1.46851	1.46799	1.46727	53
3987164	31.0273	30.6145	30.0313	29.2122	1.77503	1.77432	1.77337	1.77195	2.17117	2.16964	2.1677	2.16508	64
1010580	21.4516	21.2568	20.9797	20.5866	3.0783	3.07499	3.07058	3.06396	4.0026	3.99537	3.98621	3.97388	68
4552383	15.413	15.3142	15.1731	14.9717	3.70178	3.6966	3.68972	3.67939	3.59969	3.59407	3.58693	3.57732	66
4494812	5.9832	5.96992	5.95081	5.92327	2.26883	2.26734	2.26536	2.26238	2.01454	2.01331	2.01175	2.00964	62
5518846	7.39648	7.37541	7.34514	7.30154	2.14729	2.14601	2.14431	2.14176	2.06022	2.05891	2.05724	2.05499	66
1284217	19.3956	19.2371	19.0113	18.6903	3.05057	3.04733	3.04303	3.03655	3.576	3.57046	3.56343	3.55397	67
1534083	7.81085	7.78716	7.75313	7.70415	2.27044	2.26895	2.26696	2.26397	2.3872	2.38521	2.38268	2.37927	66
4885680	5.72596	5.71391	5.69656	5.67154	3.65888	3.65385	3.64716	3.63711	3.20249	3.19825	3.19286	3.18561	55
5071909	6.90462	6.88646	6.86036	6.82276	1.55233	1.55188	1.55129	1.5504	1.6674	1.66673	1.66588	1.66473	66
3170376	6.41191	6.39646	6.37423	6.34219	2.57665	2.57455	2.57175	2.56755	2.63841	2.63581	2.63251	2.62806	67
5865998	4.85622	4.84788	4.83587	4.81852	1.71538	1.71475	1.7139	1.71263	1.85127	1.85033	1.84912	1.84749	57
2269663	2.829	2.8267	2.82338	2.81856	1.70128	1.70066	1.69984	1.6986	2.00361	2.0024	2.00087	1.99879	58
2594648	59.9478	58.3914	56.2385	53.3046	2.50569	2.50374	2.50114	2.49723	3.76975	3.76348	3.75552	3.7448	63
3410027	9.1213	9.08833	9.041	8.97298	3.56035	3.55564	3.54937	3.53995	3.87757	3.87087	3.86236	3.85091	64
4416196	237.719	213.852	184.838	151.793	3.41674	3.41247	3.40679	3.39825	4.75895	4.74819	4.73457	4.71625	68
4571202	4.34772	4.34124	4.3319	4.3184	1.07689	1.07685	1.07679	1.0767	1.38612	1.3858	1.38539	1.38483	47
4990722	7.44105	7.41971	7.38903	7.34488	1.29408	1.29389	1.29363	1.29323	1.60324	1.60266	1.60192	1.60092	67
5374117	25.1012	24.8328	24.452	23.9138	3.41585	3.41159	3.40591	3.39738	4.11515	4.10744	4.09767	4.08452	60
5241696	45.3164	44.4291	43.1887	41.4724	3.41235	3.4081	3.40243	3.39392	3.37826	3.37343	3.3673	3.35904	65
4621856	11.2355	11.1844	11.111	11.0059	2.06492	2.06379	2.06227	2.05999	2.44708	2.44495	2.44225	2.4386	55
2135466	23.5657	23.3297	22.9944	22.52	5.01903	5.0086	4.99475	4.97397	6.31207	6.29192	6.26643	6.23221	66
4767843	0.733835	0.733923	0.734049	0.734231	0.702473	0.70258	0.702724	0.702942	0.687483	0.687614	0.687778	0.688	42
5857163	1.86377	1.86306	1.86202	1.86052	0.92813	0.928164	0.92821	0.928279	1.01528	1.01527	1.01526	1.01524	50
5229075	7.47459	7.45304	7.42207	7.37749	2.59223	2.59009	2.58725	2.58298	2.74501	2.74213	2.73848	2.73355	68
1400647	8.51796	8.48946	8.44852	8.38964	1.9304	1.92947	1.92823	1.92637	2.36708	2.36514	2.36267	2.35933	64
4968495	4.07481	4.06923	4.06118	4.04956	1.97907	1.97807	1.97673	1.97472	2.0678	2.06647	2.06479	2.06251	51
2132330	4.88139	4.87295	4.8608	4.84325	1.83566	1.83486	1.83381	1.83221	1.6843	1.68361	1.68273	1.68154	54
4574789	31.3207	30.8999	30.3056	29.4712	0.924089	0.924128	0.924176	0.924249	1.76593	1.76512	1.76408	1.76269	46
5069186	8.80421	8.77363	8.72971	8.66658	1.78535	1.78463	1.78366	1.78221	2.20429	2.2027	2.20067	2.19793	65
5214010	3.76311	3.75848	3.7518	3.74215	1.51589	1.51549	1.51495	1.51413	2.44603	2.4439	2.4412	2.43756	58
5487935	19.9126	19.7454	19.5072	19.1687	2.64134	2.6391	2.63611	2.63162	3.78938	3.78303	3.77497	3.76411	62
3166958	11.5259	11.4719	11.3946	11.2837	3.61413	3.60924	3.60274	3.59298	3.46018	3.45506	3.44857	3.43982	67
4711456	26.2839	25.9891	25.5713	24.9815	4.32273	4.3153	4.30543	4.2906	4.23737	4.22912	4.21867	4.2046	65
4733234	9.6153	9.57843	9.52553	9.44954	3.51234	3.50778	3.5017	3.49258	3.41458	3.40962	3.40333	3.39486	50
5528103	5.27366	5.26362	5.24917	5.22831	1.52796	1.52754	1.52699	1.52615	1.46026	1.45986	1.45934	1.45865	60
2821509	24.0084	23.7632	23.4151	22.9227	2.35883	2.35717	2.35496	2.35164	2.65668	2.65404	2.65068	2.64614	59
3454036	24.3118	24.0603	23.7032	23.1983	3.16413	3.16059	3.15588	3.14879	3.65743	3.65159	3.64417	3.63419	61
4258956	10.3659	10.3227	10.2607	10.1718	2.13	2.12876	2.1271	2.1246	2.73171	2.72887	2.72525	2.72039	60
4449651	9.22467	9.1909	9.14243	9.07278	2.15573	2.15444	2.15273	2.15014	2.38656	2.38458	2.38205	2.37864	67
1588736	3.07875	3.0759	3.07179	3.06584	1.15266	1.15257	1.15244	1.15226	1.13953	1.13943	1.13931	1.13915	40
2481512	23.239	23.0096	22.6837	22.2223	2.42937	2.42757	2.42518	2.42158	3.07752	3.07367	3.06879	3.06222	63
1060277	8.74959	8.71941	8.67607	8.61376	1.64632	1.64577	1.64503	1.64393	1.80992	1.80903	1.80791	1.8064	70
4968869	14.0415	13.96	13.8436	13.6771	2.83582	2.83312	2.82954	2.82415	3.16334	3.15922	3.154	3.14696	62
1508335	15.5327	15.4323	15.2889	15.0843	1.98366	1.98265	1.98131	1.97928	1.88712	1.88612	1.88484	1.88311	61
4308119	6.42016	6.40466	6.38237	6.35025	1.51039	1.51	1.50946	1.50866	1.55256	1.55204	1.55139	1.5505	69
5240296	44.0356	43.1981	42.0262	40.4025	2.63026	2.62804	2.62509	2.62064	3.74248	3.7363	3.72848	3.71794	55
1830519	39.7213	39.041	38.086	36.7569	3.04563	3.0424	3.03812	3.03167	4.17374	4.16577	4.15568	4.14209	53
4761643	14.3672	14.2818	14.1597	13.9852	3.18584	3.18223	3.17744	3.17024	3.23115	3.22681	3.22131	3.2139	69
5397196	11.6987	11.643	11.5632	11.4489	2.75547	2.75296	2.74963	2.74462	2.5655	2.56308	2.56002	2.55588	64
1554864	13.7832	13.7048	13.5927	13.4324	2.48862	2.4867	2.48415	2.48031	2.69384	2.6911	2.68762	2.68292	68
4402617	7.17435	7.15463	7.12627	7.08544	4.88256	4.87276	4.85974	4.8402	4.39767	4.38869	4.3773	4.36198	61
5502252	8.35801	8.33063	8.29131	8.23475	1.97034	1.96935	1.96804	1.96605	2.15577	2.15428	2.15237	2.1498	69
1276069	61.0476	59.4334	57.2024	54.1656	2.7066	2.70421	2.70103	2.69625	4.31266	4.30407	4.29318	4.27853	51
1795621	14.0478	13.9662	13.8497	13.683	1.69787	1.69726	1.69644	1.69521	1.8058	1.80493	1.80382	1.80232	62
5098968	33.8623	33.3695	32.6747	31.7019	2.2342	2.23277	2.23087	2.22801	2.72059	2.71778	2.71421	2.70939	69
3121587	29.7931	29.4128	28.8752	28.1192	3.41927	3.415	3.40931	3.40075	3.99894	3.99173	3.98259	3.97028	66
5523028	39.3659	38.6978	37.7597	36.4537	3.30656	3.30262	3.29737	3.28948	3.97583	3.96871	3.95969	3.94755	69
4508538	44.9997	44.1248	42.9015	41.2084	3.43329	3.42897	3.42322	3.41458	4.10371	4.09605	4.08635	4.07328	68
4150226	16.9198	16.8001	16.6292	16.3857	2.27081	2.26932	2.26733	2.26434	2.88906	2.88578	2.88161	2.87599	57
4526482	5.89418	5.88133	5.86285	5.83619	1.29184	1.29164	1.29138	1.29099	1.45821	1.45781	1.4573	1.45661	67
5799100	61.1375	59.5185	57.2811	54.2358	5.60897	5.59561	5.57786	5.55126	7.17874	7.15209	7.11841	7.07324	62
3747958	23.7744	23.5341	23.1928	22.7099	3.78202	3.77658	3.76934	3.75847	4.3224	4.31377	4.30282	4.2881	68
1108257	6.85385	6.83599	6.8103	6.77329	1.35698	1.35673	1.3564	1.3559	1.6004	1.59982	1.59909	1.59809	49
2442799	10.2483	10.2061	10.1456	10.0588	2.00996	2.00891	2.00751	2.00541	2.56609	2.56368	2.56061	2.55647	63
3023173	19.4771	19.3173	19.0895	18.7658	3.19783	3.1942	3.18936	3.18209	3.4272	3.4222	3.41585	3.4073	67
1331974	18.0893	17.9519	17.756	17.4772	2.88468	2.88187	2.87812	2.8725	3.64348	3.63769	3.63035	3.62046	62
5460582	6.68287	6.66596	6.64164	6.6066	1.6927	1.69209	1.69128	1.69006	1.89166	1.89065	1.88936	1.88762	64
3347283	35.9507	35.3945	34.6115	33.5176	2.59002	2.58789	2.58505	2.58078	3.32982	3.32515	3.31923	3.31126	69
4247611	14.095	14.013	13.8956	13.7278	2.22006	2.21866	2.21679	2.21398	3.07256	3.06874	3.06388	3.05733	61
1906276	37.6156	37.0061	36.1492	34.9541	5.55842	5.54532	5.52793	5.50186	6.62312	6.60074	6.57244	6.53446	69
3388306	4.90924	4.90069	4.88838	4.87061	1.96838	1.9674	1.96609	1.96411	2.32492	2.32307	2.32072	2.31754	53
5186818	21.4198	21.2256	20.9494	20.5574	2.7537	2.75121	2.74788	2.74288	3.63517	3.62941	3.62211	3.61227	67
3521616	10.401	10.3574	10.295	10.2055	1.77412	1.7734	1.77246	1.77103	1.98541	1.98423	1.98274	1.98072	61
1718964	35.3862	34.8474	34.0889	33.0283	2.09135	2.09018	2.0886	2.08624	2.84187	2.83873	2.83473	2.82935	53
2010639	16.6415	16.5258	16.3606	16.1252	3.6209	3.61599	3.60946	3.59965	4.13624	4.12844	4.11856	4.10525	69
2811800	3.86043	3.85552	3.84843	3.83818	1.5698	1.56934	1.56872	1.56779	1.58198	1.58143	1.58073	1.57978	64
5869452	47.7095	46.7254	45.3521	43.4566	3.68735	3.68222	3.67541	3.66517	4.26247	4.25411	4.24352	4.22925	66
5683777	6.9582	6.93974	6.9132	6.87496	1.03979	1.03977	1.03974	1.0397	1.17908	1.17896	1.1788	1.17858	50
2781320	2.10055	2.09952	2.09803	2.09588	1.11398	1.11391	1.11382	1.11369	1.12323	1.12315	1.12304	1.1229	40
3274918	238.06	214.126	185.038	151.92	5.30301	5.29121	5.27554	5.25205	7.5419	7.51225	7.4748	7.4246	66
4115981	11.2939	11.2422	11.1681	11.0618	1.98599	1.98498	1.98363	1.9816	2.21022	2.20861	2.20657	2.20381	56
2865702	7.24735	7.22719	7.19821	7.15648	2.09131	2.09013	2.08856	2.08619	2.27258	2.27084	2.26863	2.26565	67
2881885	2.22763	2.22641	2.22465	2.22211	1.05567	1.05564	1.0556	1.05554	1.05332	1.05329	1.05325	1.05319	53
5301900	116.625	110.756	102.967	92.9524	3.89748	3.89164	3.88387	3.87221	5.36225	5.34819	5.33039	5.30647	64
1106668	27.4124	27.0913	26.6365	25.9954	2.1037	2.1025	2.1009	2.09849	2.82776	2.82465	2.82071	2.81539	61
1892305	22.456	22.2421	21.9381	21.5073	2.14533	2.14406	2.14237	2.13982	2.57567	2.57324	2.57014	2.56596	67
3223847	5.61871	5.60715	5.59052	5.56652	2.69397	2.69161	2.68847	2.68374	2.31572	2.31389	2.31156	2.30843	62
1750794	22.3317	22.1202	21.8195	21.3935	2.56266	2.56058	2.55783	2.55368	2.87688	2.87363	2.86951	2.86395	57
1091824	370.312	313.924	251.652	189.176	19.4475	19.2627	19.0201	18.6621	27.7263	27.2837	26.7349	26.0168	62
2035241	3.95494	3.94973	3.94223	3.93139	2.25494	2.25348	2.25153	2.2486	2.34781	2.3459	2.34349	2.34023	50
5075564	10.2044	10.1626	10.1026	10.0166	1.66149	1.66092	1.66016	1.65902	1.93689	1.9358	1.93441	1.93254	61
1940850	72.9695	70.6628	67.5022	63.2529	5.57452	5.56133	5.54383	5.51759	7.25149	7.22425	7.18983	7.14368	68
5470399	23.9264	23.6829	23.3372	22.8481	2.50792	2.50596	2.50336	2.49944	3.14782	3.14375	3.13859	3.13164	58
1346581	17.6977	17.5664	17.3791	17.1123	2.18604	2.1847	2.18291	2.18022	2.66632	2.66365	2.66026	2.65568	69
3616137	19.2298	19.0741	18.8522	18.5367	3.36205	3.35794	3.35248	3.34426	4.23669	4.22844	4.21799	4.20393	69
1549482	9.2217	9.18796	9.13952	9.06991	2.61131	2.60913	2.60624	2.60188	3.01081	3.00717	3.00255	2.99633	53
1574402	6.92768	6.90939	6.8831	6.84523	2.30439	2.30283	2.30076	2.29764	2.431	2.42891	2.42626	2.42267	66
4658825	14.2107	14.1272	14.0078	13.8372	2.34546	2.34383	2.34165	2.33838	2.36611	2.36417	2.3617	2.35837	67
5959724	7.45035	7.42895	7.39819	7.35392	1.94314	1.94219	1.94093	1.93903	1.82848	1.82758	1.82642	1.82485	63
3044835	3.45409	3.45031	3.44487	3.437	1.81099	1.81023	1.80922	1.8077	1.83235	1.83144	1.83027	1.8287	54
2654308	14.5312	14.4438	14.3188	14.1402	2.69622	2.69385	2.6907	2.68596	3.02729	3.0236	3.01892	3.0126	65
1561170	45.232	44.348	43.1122	41.4021	4.03655	4.03021	4.02179	4.00913	5.17485	5.16187	5.14542	5.12331	64
3425630	7.12565	7.10621	7.07827	7.03803	2.09404	2.09285	2.09127	2.0889	2.3321	2.33023	2.32786	2.32466	64
4963233	8.16453	8.13849	8.10108	8.04727	1.82921	1.82843	1.82738	1.82581	1.93544	1.93436	1.93297	1.9311	60
5756972	1.846	1.84531	1.8443	1.84285	1.22354	1.2234	1.22321	1.22293	1.08715	1.0871	1.08703	1.08693	44
1555070	2.81589	2.81362	2.81033	2.80557	2.02998	2.0289	2.02746	2.02529	1.7857	1.78486	1.78379	1.78234	54
1894420	13.4395	13.3652	13.2588	13.1066	2.90309	2.90024	2.89643	2.89072	3.10966	3.10571	3.10071	3.09396	65
5716039	51.1444	50.0127	48.4373	46.2707	4.85702	4.84733	4.83446	4.81515	5.66271	5.64684	5.62675	5.59977	67
2380602	48.913	47.8784	46.4357	44.4472	5.44091	5.42841	5.41183	5.38696	6.32815	6.30788	6.28225	6.24785	68
3201263	11.7936	11.7369	11.6558	11.5395	2.43118	2.42938	2.42698	2.42338	2.87347	2.87023	2.86612	2.86058	61
4681129	23.43	23.1968	22.8654	22.3964	3.50576	3.50122	3.49517	3.48609	4.46729	4.45798	4.44618	4.4303	66
4829753	16.6168	16.5015	16.3368	16.1021	2.26832	2.26683	2.26485	2.26187	2.33282	2.33095	2.32858	2.32537	63
5239451	36.915	36.3282	35.5028	34.3508	2.84949	2.84677	2.84314	2.83769	3.52225	3.51691	3.51013	3.50101	63
2520031	3.53806	3.53406	3.52829	3.51995	1.57085	1.57038	1.56976	1.56883	1.65675	1.6561	1.65527	1.65415	63
2581101	6.27393	6.2592	6.238	6.20744	2.51339	2.51143	2.50881	2.50487	2.75204	2.74914	2.74546	2.74049	49
2694313	3.31367	3.31026	3.30533	3.29821	1.73889	1.73822	1.73734	1.73601	1.51075	1.51029	1.5097	1.50891	44
4667894	223.187	202.089	176.17	146.226	5.73078	5.71676	5.69816	5.67027	8.12979	8.09496	8.051	7.99211	69
4863713	2.63389	2.63197	2.62921	2.6252	1.85375	1.85293	1.85184	1.8502	1.60179	1.60121	1.60047	1.59947	47
5745805	1.90555	1.90478	1.90367	1.90207	1.51822	1.51781	1.51727	1.51645	1.44096	1.44058	1.44009	1.43943	50
2585874	33.4017	32.9223	32.2463	31.2993	2.15503	2.15374	2.15203	2.14944	2.72646	2.72364	2.72004	2.7152	53
2722107	261.005	232.365	198.131	160.018	3.21881	3.21512	3.2102	3.20282	5.89508	5.87774	5.85579	5.82631	57
3322341	1.5099	1.50956	1.50907	1.50835	1.74493	1.74426	1.74336	1.74201	1.5326	1.53211	1.53148	1.53064	50
3819494	5.97413	5.9609	5.94186	5.9144	2.8099	2.80726	2.80376	2.7985	2.77054	2.76759	2.76385	2.7588	51
2092833	15.2267	15.1304	14.9928	14.7963	1.72237	1.72173	1.72087	1.71958	2.15737	2.15586	2.15396	2.15138	47
5108402	1.02661	1.02659	1.02658	1.02655	0.751446	0.751541	0.75167	0.751864	0.689072	0.689202	0.689366	0.689588	42
1364542	6.79631	6.77877	6.75354	6.7172	1.74726	1.74658	1.74568	1.74433	1.86656	1.86559	1.86436	1.86269	68
1751317	5.58202	5.57063	5.55424	5.53058	1.98012	1.97912	1.97778	1.97577	1.95147	1.95036	1.94894	1.94702	62
1102759	20.2064	20.0341	19.7886	19.4401	1.79319	1.79245	1.79147	1.79	2.03962	2.03835	2.03673	2.03454	44
1920496	20.9452	20.7597	20.4957	20.121	2.30668	2.30512	2.30305	2.29992	2.81703	2.81396	2.81005	2.80478	65
2027661	47.5622	46.5842	45.2192	43.3351	3.66508	3.66002	3.6533	3.64321	4.79414	4.7832	4.76935	4.75072	65
2121729	18.6859	18.5391	18.3298	18.032	1.81952	1.81875	1.81773	1.81618	2.39246	2.39045	2.38791	2.38448	43
2953829	38.4811	37.843	36.9464	35.697	3.66083	3.65579	3.64909	3.63902	4.5507	4.54098	4.52867	4.51211	69
1914496	79.2767	76.5546	72.842	67.8828	2.36638	2.36471	2.36248	2.35913	3.47897	3.47378	3.4672	3.45834	65
5910007	57.3541	55.9297	53.9557	51.2586	3.51032	3.50576	3.4997	3.49059	3.65335	3.64752	3.64013	3.63017	68
3984328	63.1938	61.4638	59.0767	55.8346	1.96911	1.96812	1.96681	1.96483	3.50654	3.50126	3.49455	3.48552	58
2892091	87.5057	84.191	79.697	73.7448	4.26934	4.26212	4.25253	4.23813	5.78539	5.76875	5.74769	5.7194	65
5659213	8.60306	8.57394	8.53213	8.47201	2.27106	2.26957	2.26758	2.26459	2.19978	2.19819	2.19618	2.19345	64
4585939	15.7101	15.6073	15.4606	15.2511	4.15199	4.14522	4.13622	4.12271	3.92554	3.91863	3.90988	3.89809	53
4894293	21.4113	21.2172	20.9412	20.5496	3.20671	3.20305	3.19818	3.19086	3.8972	3.89042	3.88181	3.87022	63
5337462	3.24512	3.24187	3.23719	3.23042	1.42118	1.42087	1.42046	1.41984	1.34303	1.34275	1.3424	1.34192	57
2388822	7.67706	7.65424	7.62144	7.57424	3.14812	3.14462	3.13997	3.13297	3.18114	3.17697	3.17167	3.16454	66
4286520	5.02324	5.01423	5.00127	4.98256	1.70221	1.7016	1.70077	1.69953	1.79607	1.79521	1.79412	1.79264	60
2527487	16.0656	15.958	15.8044	15.5852	2.5946	2.59246	2.58961	2.58533	2.77535	2.77239	2.76863	2.76356	64
1255480	6.67459	6.65772	6.63347	6.59852	2.78547	2.7829	2.77948	2.77433	2.63831	2.63572	2.63242	2.62797	57
2351330	5.00463	4.9957	4.98285	4.96429	1.78368	1.78296	1.782	1.78054	1.97734	1.97618	1.97471	1.97271	61
3652000	22.9818	22.7576	22.439	21.9877	3.33922	3.33518	3.32981	3.32173	3.66734	3.66146	3.654	3.64395	57
5561829	28.6703	28.3185	27.8208	27.1201	3.32187	3.31788	3.31257	3.3046	4.87388	4.86253	4.84815	4.82882	69
1256665	7.03847	7.01955	6.99234	6.95315	1.90108	1.90019	1.89901	1.89724	2.15715	2.15565	2.15374	2.15117	64
4317652	16.6507	16.5349	16.3696	16.1338	2.96439	2.96138	2.95737	2.95135	3.49215	3.48692	3.48028	3.47134	58
1864383	20.3778	20.2024	19.9527	19.5982	2.80179	2.79918	2.79571	2.79048	3.39228	3.3874	3.38121	3.37287	68
5943364	28.4583	28.1118	27.6215	26.931	2.60372	2.60156	2.59868	2.59436	3.16064	3.15654	3.15132	3.1443	57
2359505	5.27551	5.26546	5.251	5.23013	2.16138	2.16008	2.15835	2.15575	2.22776	2.22612	2.22403	2.22121	60
2753837	11.0878	11.038	10.9667	10.8644	2.6964	2.69404	2.69089	2.68615	3.21916	3.21487	3.20942	3.20207	60
3502369	26.4692	26.1702	25.7464	25.1483	4.73554	4.72639	4.71424	4.696	6.18243	6.16317	6.13881	6.10611	65
2716157	18.3195	18.1785	17.9775	17.6915	1.94283	1.94189	1.94062	1.93872	2.35854	2.35661	2.35416	2.35086	66
3410163	19.3619	19.204	18.979	18.6591	1.45638	1.45603	1.45558	1.45489	1.92027	1.91921	1.91786	1.91604	41
5001573	3.71962	3.71512	3.70862	3.69923	2.41789	2.41612	2.41376	2.4102	2.1887	2.18713	2.18515	2.18247	51
2152575	27.5007	27.1775	26.7198	26.0746	3.69471	3.68956	3.68271	3.67242	5.04173	5.02948	5.01397	4.99311	64
2491516	7.30908	7.28855	7.25903	7.21654	1.26834	1.26816	1.26793	1.26757	1.62872	1.62811	1.62733	1.62627	58
2944625	9.84787	9.80909	9.75345	9.67356	2.21938	2.21798	2.21611	2.21331	2.46446	2.46229	2.45953	2.45581	69
5076628	16.1713	16.0622	15.9065	15.6843	2.41933	2.41755	2.41519	2.41163	2.82694	2.82384	2.81989	2.81458	67
5821748	46.2741	45.3486	44.0558	42.2688	1.69709	1.69648	1.69567	1.69444	2.17349	2.17196	2.17001	2.16739	51
3700212	3.58406	3.57993	3.57399	3.56539	1.77677	1.77605	1.7751	1.77367	1.866	1.86503	1.8638	1.86213	56
1182872	6.53951	6.52338	6.50018	6.46675	2.69257	2.69021	2.68708	2.68236	2.95857	2.95508	2.95066	2.9447	62
1677439	18.8338	18.6846	18.4719	18.1694	1.64285	1.64231	1.64158	1.64048	2.00296	2.00175	2.00021	1.99814	40
5965218	5.40774	5.39712	5.38184	5.35979	1.85253	1.85171	1.85063	1.84899	2.16869	2.16717	2.16523	2.16262	57
4221434	21.4818	21.2864	21.0085	20.6143	2.39232	2.3906	2.3883	2.38485	2.6028	2.60029	2.5971	2.59281	64
3619730	6.11095	6.09704	6.07703	6.04818	1.72858	1.72793	1.72706	1.72576	1.68665	1.68595	1.68507	1.68387	63
5290933	6.12919	6.11519	6.09504	6.066	2.87423	2.87145	2.86774	2.86216	2.90835	2.90502	2.90078	2.89507	61
3879348	9.07215	9.03956	8.99277	8.92551	2.25324	2.25178	2.24983	2.2469	2.87955	2.87629	2.87216	2.86659	47
1122236	14.8622	14.7706	14.6397	14.4526	1.80381	1.80306	1.80206	1.80055	2.06511	2.06379	2.06211	2.05984	66
4205695	10.5592	10.5143	10.4499	10.3575	0.932481	0.932514	0.932558	0.932624	1.3847	1.38438	1.38398	1.38343	65
5841862	33.8727	33.3795	32.6844	31.711	3.24534	3.24157	3.23656	3.22902	4.15235	4.14449	4.13451	4.12108	63
1905863	2.84275	2.84042	2.83705	2.83218	0.885505	0.885556	0.885626	0.885732	1.09403	1.09397	1.0939	1.09379	51
2585276	26.4178	26.12	25.6978	25.1021	2.169	2.16769	2.16594	2.16332	2.94726	2.94381	2.93943	2.93352	63
6022272	7.03011	7.01123	6.98409	6.945	1.94289	1.94194	1.94068	1.93878	1.92874	1.92767	1.9263	1.92445	67
4738049	14.1117	14.0294	13.9118	13.7435	1.44726	1.44692	1.44648	1.4458	1.88287	1.88187	1.8806	1.87889	65
1262558	4.36553	4.35898	4.34956	4.33594	2.17668	2.17536	2.1736	2.17094	2.08332	2.08197	2.08024	2.07792	60
1745045	8.33226	8.30506	8.266	8.20981	2.799	2.7964	2.79293	2.78772	2.85309	2.84991	2.84588	2.84044	67
2234778	7.65364	7.63096	7.59838	7.55148	1.94861	1.94765	1.94638	1.94446	2.04502	2.04373	2.0421	2.0399	56
5617404	4.35168	4.34518	4.33582	4.3223	0.961603	0.961625	0.96165	0.961688	1.04911	1.04907	1.04903	1.04898	54
1809121	74.8445	72.4178	69.0974	64.6418	2.82046	2.8178	2.81427	2.80895	3.85148	3.84488	3.8365	3.82523	67
2800217	42.2812	41.5095	40.4284	38.9278	3.48931	3.48482	3.47885	3.46987	4.64546	4.63528	4.62238	4.60503	65
5899114	2.86895	2.86656	2.86311	2.85813	1.3789	1.37864	1.37828	1.37773	1.28092	1.28071	1.28043	1.28006	58
2436969	25.3607	25.0866	24.6978	24.1485	3.33632	3.33228	3.32692	3.31886	4.12705	4.11929	4.10945	4.09621	68
4323271	10.7908	10.7438	10.6764	10.5797	3.51626	3.51168	3.5056	3.49645	3.31522	3.3106	3.30475	3.29686	54
1624310	20.7216	20.5401	20.2818	19.9151	2.04433	2.04322	2.04175	2.03954	2.30651	2.3047	2.3024	2.29929	63
4372824	23.2163	22.9874	22.6622	22.2016	4.66522	4.65637	4.64462	4.62699	5.7818	5.76518	5.74415	5.7159	66
4116422	5.45937	5.44853	5.43292	5.41041	1.46534	1.46499	1.46452	1.46381	1.62359	1.62298	1.62221	1.62116	48
4995126	45.4155	44.5243	43.2785	41.555	2.01723	2.01617	2.01475	2.01262	2.973	2.96948	2.965	2.95897	70
3473170	7.16936	7.14967	7.12136	7.08059	2.03821	2.03712	2.03566	2.03347	2.10552	2.10412	2.10235	2.09995	61
5844192	23.3052	23.0744	22.7467	22.2826	4.12338	4.11672	4.10787	4.09457	4.52559	4.516	4.50384	4.48749	66
3362694	4.30876	4.30241	4.29326	4.28004	1.47353	1.47317	1.47269	1.47197	1.73165	1.73089	1.72992	1.72861	59
4889976	8.64998	8.62053	8.57823	8.51741	2.80513	2.80251	2.79903	2.79379	2.70247	2.69971	2.6962	2.69146	66
5587485	19.2386	19.0827	18.8606	18.5448	2.79587	2.79327	2.78981	2.78461	3.10793	3.10399	3.09899	3.09226	62
3863756	18.4021	18.2598	18.0569	17.7683	1.45823	1.45788	1.45742	1.45673	1.60429	1.60371	1.60297	1.60197	62
1012449	17.4248	17.2976	17.1162	16.8577	2.15954	2.15825	2.15652	2.15393	2.69431	2.69156	2.68808	2.68338	59
4217893	64.1344	62.3525	59.8954	56.5614	1.97117	1.97018	1.96886	1.96687	2.52662	2.52431	2.52136	2.51739	60
2274713	11.0762	11.0265	10.9553	10.8533	2.48469	2.48278	2.48024	2.47642	2.66346	2.6608	2.65742	2.65286	68
2551557	191.021	175.472	155.919	132.597	5.32708	5.31516	5.29934	5.2756	6.87329	6.84903	6.81837	6.77723	65
2614464	3.0387	3.03594	3.03196	3.0262	1.45868	1.45833	1.45787	1.45717	1.42064	1.42029	1.41983	1.41921	54
3748437	15.9111	15.8057	15.655	15.4401	1.66097	1.6604	1.65965	1.65851	2.05087	2.04958	2.04793	2.04571	62
3798509	21.998	21.793	21.5013	21.0879	3.53785	3.5332	3.52702	3.51774	4.19208	4.18403	4.17383	4.16011	68
1145581	113.617	108.045	100.633	91.0742	3.85152	3.84585	3.83829	3.82695	5.67556	5.65961	5.63943	5.61231	64
1008186	8.53172	8.50312	8.46204	8.40296	2.55163	2.54958	2.54685	2.54275	2.69087	2.68814	2.68466	2.67998	49
2909399	7.64627	7.62365	7.59113	7.54433	2.79852	2.79592	2.79245	2.78724	3.27595	3.27147	3.26578	3.25811	53
2024934	21.5397	21.3432	21.0638	20.6675	2.44665	2.44482	2.44238	2.43872	3.33775	3.33305	3.3271	3.31908	64
4666968	5.98079	5.96752	5.94843	5.92091	1.19589	1.19577	1.19561	1.19536	1.39917	1.39884	1.39841	1.39783	61
1881175	9.43496	9.39954	9.34871	9.27568	1.11368	1.11361	1.11353	1.1134	1.43583	1.43546	1.43498	1.43433	58
4026786	15.5724	15.4715	15.3274	15.1217	4.10688	4.10028	4.09151	4.07834	3.91816	3.91128	3.90257	3.89083	65
4532508	11.4417	11.3885	11.3124	11.2032	1.14173	1.14164	1.14153	1.14136	1.60945	1.60886	1.60811	1.6071	64
4820599	11.0798	11.0301	10.9589	10.8567	2.49765	2.49571	2.49314	2.48926	3.08373	3.07986	3.07496	3.06835	65
2535496	2.53307	2.53134	2.52885	2.52523	1.37481	1.37455	1.37419	1.37366	1.20798	1.20783	1.20764	1.20738	55
3800504	11.4046	11.3518	11.2761	11.1677	1.575	1.57454	1.57391	1.57297	1.83111	1.8302	1.82904	1.82747	40
5484141	9.30054	9.26617	9.21686	9.14599	3.18889	3.18529	3.18048	3.17326	2.36616	2.36421	2.36174	2.35841	66
5676573	1.09337	1.09333	1.09326	1.09317	0.942813	0.942844	0.942881	0.942937	0.824282	0.824372	0.824483	0.824632	41
5699729	23.5584	23.3225	22.9875	22.5133	2.72344	2.72101	2.71778	2.71292	2.91281	2.90946	2.90521	2.89948	67
1885486	7.83574	7.81189	7.77763	7.72832	2.46438	2.46251	2.46003	2.45629	2.63918	2.63659	2.63328	2.62883	67
1934257	26.0925	25.802	25.3903	24.809	2.63	2.62778	2.62483	2.62039	3.25694	3.25252	3.24691	3.23936	67
5736588	34.3949	33.8863	33.1695	32.1665	2.53985	2.53782	2.53513	2.53108	3.17575	3.17159	3.16632	3.15922	62
1990855	16.5019	16.3882	16.2258	15.9944	2.85218	2.84944	2.84581	2.84034	3.09165	3.08777	3.08283	3.07618	69
5143740	8.73163	8.70158	8.65843	8.59639	2.18109	2.17976	2.17798	2.17531	2.13844	2.13697	2.13511	2.1326	67
2419599	163.92	152.414	137.657	119.572	4.63477	4.62606	4.61448	4.59711	6.76889	6.74542	6.71576	6.67595	65
3114820	12.3505	12.2882	12.1989	12.071	3.05084	3.04761	3.0433	3.03683	3.51729	3.51197	3.50522	3.49612	66
5280826	7.52876	7.50688	7.47543	7.43015	2.18245	2.18111	2.17933	2.17666	2.73981	2.73695	2.73331	2.7284	65
1606406	29.7324	29.3537	28.8183	28.0653	4.58239	4.5739	4.56262	4.54569	5.09984	5.08727	5.07136	5.04996	65
4185600	4.34824	4.34175	4.33241	4.31891	1.98146	1.98045	1.97911	1.9771	1.92272	1.92166	1.9203	1.91847	61
1480644	4.37715	4.37057	4.36108	4.34738	1.82191	1.82114	1.82011	1.81855	2.00134	2.00013	1.9986	1.99653	60
1587109	1.77171	1.7711	1.77022	1.76894	1.1065	1.10644	1.10636	1.10623	0.997126	0.997129	0.997131	0.997134	48
2961319	17.3442	17.2182	17.0385	16.7824	2.14073	2.13946	2.13778	2.13525	2.27896	2.2772	2.27498	2.27197	66
3913049	2.80265	2.8004	2.79715	2.79246	1.51356	1.51316	1.51262	1.51182	1.75652	1.75572	1.75471	1.75334	48
5414704	20.6134	20.4338	20.1783	19.8154	1.85593	1.85511	1.85402	1.85237	2.7063	2.70352	2.7	2.69524	61
1861028	36.646	36.0678	35.2544	34.1187	2.86747	2.8647	2.86101	2.85547	3.45269	3.44759	3.44113	3.43243	51
2366673	13.0698	12.9997	12.8992	12.7555	2.66183	2.65954	2.65649	2.65191	3.21065	3.20638	3.20097	3.19367	65
1377620	47.1923	46.2295	44.8855	43.0294	2.16114	2.15984	2.15811	2.15551	3.33474	3.33006	3.32412	3.31612	56
1550420	4.71431	4.70652	4.69528	4.67906	1.27179	1.27161	1.27137	1.27101	1.48832	1.48788	1.48733	1.48657	49
3644970	89.3734	85.9162	81.2355	75.0477	3.32867	3.32466	3.31933	3.31131	4.63956	4.62941	4.61655	4.59924	59
3766658	15.7798	15.6761	15.528	15.3167	3.94893	3.9429	3.9349	3.92287	4.30518	4.29662	4.28578	4.27119	61
4828246	2.08975	2.08874	2.08728	2.08516	1.18497	1.18486	1.1847	1.18448	1.15555	1.15544	1.1553	1.15512	49
3361541	19.5709	19.4094	19.1795	18.8526	1.58855	1.58806	1.58742	1.58645	1.86392	1.86296	1.86172	1.86006	64
5778207	5.90197	5.88909	5.87055	5.84381	1.2521	1.25193	1.25172	1.25139	1.35533	1.35504	1.35467	1.35417	60
2186710	11.9366	11.8785	11.7953	11.6761	2.22885	2.22743	2.22554	2.2227	2.62758	2.62501	2.62174	2.61734	64
1223827	34.2221	33.7186	33.0091	32.0159	2.48059	2.47869	2.47616	2.47236	3.16829	3.16416	3.15892	3.15186	58
1575793	33.3931	32.914	32.2383	31.2918	10.4418	10.3909	10.3236	10.2232	10.1688	10.1129	10.0423	9.94806	69
2083242	1.79498	1.79435	1.79343	1.7921	1.24195	1.2418	1.24159	1.24128	1.13492	1.13483	1.13471	1.13455	49
4393300	69.0776	67.0103	64.1697	60.3352	3.1969	3.19326	3.18843	3.18117	3.97568	3.96857	3.95955	3.94741	61
3275617	3.48316	3.4793	3.47375	3.46572	1.3591	1.35885	1.35851	1.358	1.53521	1.53471	1.53409	1.53324	43
3237948	41.7788	41.0255	39.9698	38.5036	4.77556	4.76623	4.75385	4.73526	7.24278	7.21561	7.18128	7.13524	57
4862795	8.4276	8.39973	8.35971	8.30215	2.5041	2.50215	2.49956	2.49566	2.72283	2.72001	2.71643	2.7116	65
3597909	1.90142	1.90066	1.89956	1.89796	1.55037	1.54992	1.54934	1.54845	1.52423	1.52376	1.52315	1.52232	54
5261599	10.0326	9.99227	9.93442	9.85136	3.4024	3.39817	3.39255	3.3841	3.48338	3.47818	3.47158	3.46269	69
1020516	8.58161	8.55265	8.51105	8.45125	2.01941	2.01835	2.01693	2.0148	2.31095	2.30913	2.30682	2.30369	68
2494077	17.4386	17.3112	17.1294	16.8705	2.16135	2.16005	2.15832	2.15572	2.75779	2.75487	2.75117	2.74618	56
1906675	2.66186	2.65989	2.65705	2.65293	1.02932	1.0293	1.02928	1.02925	1.01669	1.01668	1.01667	1.01665	47
2577082	13.4158	13.3417	13.2357	13.084	3.3109	3.30694	3.30168	3.29376	4.43377	4.42462	4.41302	4.39741	68
3905875	20.5308	20.3527	20.0992	19.7393	4.61136	4.60275	4.5913	4.57413	5.90568	5.88827	5.86623	5.83664	68
2711946	9.13273	9.09967	9.05222	8.98402	2.36352	2.36185	2.35963	2.35629	2.35543	2.35351	2.35107	2.34778	62
2785945	12.8446	12.7769	12.68	12.5413	3.45199	3.44761	3.44179	3.43304	3.88687	3.88013	3.87157	3.86005	54
4519645	31.989	31.5498	30.9298	30.06	3.31602	3.31205	3.30676	3.29882	4.3404	4.33168	4.32064	4.30577	66
5507853	16.4177	16.3052	16.1446	15.9155	3.84369	3.83804	3.83052	3.81923	3.50436	3.49909	3.49239	3.48337	69
1239877	31.0289	30.616	30.0327	29.2135	2.8533	2.85056	2.84692	2.84145	3.74233	3.73616	3.72833	3.71779	67
5950405	209.996	191.272	168.047	140.863	4.75813	4.74889	4.7366	4.71817	7.82782	7.79571	7.75515	7.70081	65
4480140	4.68207	4.67439	4.66333	4.64736	1.90796	1.90706	1.90587	1.90407	1.81892	1.81803	1.81689	1.81535	64
5711674	6.2311	6.21658	6.1957	6.1656	1.80433	1.80358	1.80258	1.80108	2.05855	2.05724	2.05557	2.05333	55
5889055	6.02016	6.0067	5.98734	5.95941	2.189	2.18766	2.18587	2.18317	2.45693	2.45478	2.45205	2.44836	55
2534728	28.6925	28.3402	27.8417	27.1399	2.16266	2.16136	2.15963	2.15702	2.77643	2.77346	2.7697	2.76462	50
2910901	1.9559	1.95507	1.95386	1.95212	0.901153	0.901202	0.901263	0.901355	0.910375	0.910424	0.910487	0.910571	52
3546853	5.17637	5.16674	5.15288	5.13287	2.31521	2.31364	2.31154	2.30838	2.52241	2.5201	2.51717	2.51322	63
1087856	6.77409	6.75667	6.73162	6.69554	2.36965	2.36797	2.36573	2.36237	1.84292	1.84199	1.8408	1.8392	54
1174245	13.3584	13.2849	13.1799	13.0296	2.79208	2.78949	2.78605	2.78087	3.29831	3.29375	3.28797	3.28018	56
3586449	2.55496	2.55319	2.55063	2.54694	1.77279	1.77208	1.77114	1.76972	1.57247	1.57193	1.57124	1.57031	49
5442175	4.74375	4.73583	4.72444	4.70799	1.43893	1.4386	1.43817	1.43751	1.44409	1.44371	1.44322	1.44255	60
3505765	6.37775	6.36247	6.3405	6.30884	2.52917	2.52717	2.52451	2.5205	2.26569	2.26396	2.26177	2.25882	60
4552240	36.3054	35.738	34.9396	33.8244	5.68263	5.66887	5.6506	5.62323	6.33507	6.31476	6.28907	6.25458	56
4852525	5.35741	5.34701	5.33204	5.31045	2.88467	2.88186	2.87812	2.87249	2.9143	2.91094	2.90668	2.90094	65
4949926	3.96117	3.95595	3.94842	3.93754	1.4769	1.47654	1.47605	1.47532	1.56621	1.56567	1.565	1.56408	62
1054120	48.9269	47.8916	46.4482	44.4585	3.65084	3.64583	3.63918	3.62918	4.85882	4.84755	4.83327	4.81407	70
2978862	2.66293	2.66096	2.65811	2.65399	1.14685	1.14677	1.14665	1.14647	1.05902	1.05899	1.05894	1.05887	48
3573361	35.3954	34.8564	34.0974	33.0364	6.30412	6.28683	6.2639	6.22955	8.07612	8.04179	7.99844	7.94037	64
4255511	28.6669	28.3153	27.8177	27.1172	3.89461	3.88878	3.88103	3.86938	5.15658	5.14369	5.12738	5.10544	64
1151188	3.43682	3.43309	3.42771	3.41993	1.04926	1.04923	1.0492	1.04914	1.03341	1.03339	1.03337	1.03333	62
4003519	17.7072	17.5758	17.3883	17.1212	3.41253	3.40827	3.40261	3.3941	3.88265	3.87592	3.86739	3.8559	66
4076284	21.2775	21.0859	20.8133	20.4266	3.80046	3.79496	3.78764	3.77664	4.60718	4.59719	4.58453	4.5675	59
3777724	1.04254	1.04252	1.0425	1.04245	0.926824	0.92686	0.926907	0.926978	0.795615	0.795713	0.795838	0.796005	42
2049298	5.50568	5.49463	5.47873	5.45579	1.67151	1.67093	1.67016	1.66899	1.64988	1.64924	1.64842	1.64731	41
1292440	10.0286	9.98827	9.93046	9.84747	2.30219	2.30064	2.29857	2.29547	2.8483	2.84513	2.84112	2.8357	66
2580360	17.4009	17.2741	17.0931	16.8353	2.40911	2.40735	2.40502	2.4015	3.3051	3.30052	3.2947	3.28687	54
3217800	36.5802	36.0041	35.1936	34.0619	4.31653	4.30912	4.29928	4.28451	5.1633	5.15038	5.13401	5.11202	69
3509330	1.95155	1.95072	1.94952	1.94779	1.16281	1.16272	1.16259	1.16239	1.10605	1.10598	1.10589	1.10577	54
5920204	7.14605	7.12649	7.09838	7.05789	5.58365	5.57042	5.55285	5.52652	4.65626	4.64603	4.63306	4.61562	62
3747614	86.8868	83.6186	79.1858	73.3108	2.41528	2.41351	2.41115	2.40761	3.25529	3.25088	3.24527	3.23773	67
5071623	3.51887	3.51492	3.50923	3.501	1.20552	1.20539	1.20522	1.20496	1.23475	1.23458	1.23436	1.23406	57
5217870	20.2561	20.0828	19.8362	19.4859	1.52691	1.52649	1.52594	1.5251	1.83612	1.83519	1.83402	1.83244	63
5940340	0.946833	0.946854	0.946887	0.946934	1.18631	1.1862	1.18605	1.18582	1.01122	1.01121	1.0112	1.01119	43
1937451	2.0024	2.00151	2.00022	1.99835	1.3209	1.32068	1.32039	1.31995	1.31363	1.31339	1.31307	1.31265	49
5298535	5.14956	5.14005	5.12634	5.10657	2.50266	2.50072	2.49813	2.49423	2.55513	2.55274	2.54971	2.54561	60
3497964	5.11208	5.10272	5.08924	5.06978	0.954919	0.954944	0.954974	0.955018	1.0424	1.04238	1.04235	1.0423	50
2432360	14.3819	14.2963	14.174	13.9991	2.25303	2.25157	2.24962	2.2467	2.64532	2.64271	2.63938	2.6349	63
2471022	14.8702	14.7785	14.6474	14.4601	2.73602	2.73356	2.73029	2.72537	3.49803	3.49278	3.48611	3.47714	66
3205016	35.2985	34.7625	34.0076	32.9522	2.49514	2.49321	2.49064	2.48677	3.16699	3.16286	3.15762	3.15057	59
4634212	26.7557	26.4501	26.017	25.406	3.79232	3.78684	3.77956	3.76862	4.39601	4.38703	4.37566	4.36035	68
5291185	15.9499	15.8439	15.6925	15.4765	4.64855	4.63978	4.62812	4.61064	4.12526	4.11751	4.10769	4.09446	56
2356073	10.3927	10.3492	10.2869	10.1975	2.2381	2.23667	2.23476	2.23188	2.19904	2.19746	2.19545	2.19273	65
1481973	8.76327	8.73299	8.68951	8.62699	2.20877	2.20739	2.20555	2.20279	2.26363	2.26191	2.25972	2.25678	65
1664200	6.74562	6.72836	6.70354	6.66778	1.47042	1.47006	1.46958	1.46887	1.83125	1.83033	1.82917	1.8276	62
3808702	19.8369	19.6709	19.4345	19.0986	2.16693	2.16562	2.16388	2.16126	3.16527	3.16115	3.15592	3.14887	66
3027551	18.6787	18.532	18.3228	18.0253	2.46654	2.46467	2.46218	2.45844	3.13135	3.12734	3.12224	3.11538	68
4597958	7.44989	7.42849	7.39774	7.35348	1.52842	1.52801	1.52745	1.52661	1.51508	1.51462	1.51402	1.51321	65
5015334	5.12993	5.12049	5.10691	5.0873	1.72616	1.72551	1.72464	1.72334	1.80729	1.80641	1.8053	1.80379	60
2522793	18.2747	18.1344	17.9344	17.6498	3.44097	3.43663	3.43085	3.42216	4.11661	4.10889	4.09911	4.08595	67
3620579	11.8742	11.8168	11.7345	11.6166	1.63476	1.63422	1.63351	1.63243	1.71387	1.71313	1.7122	1.71093	57
4074476	19.1441	18.9898	18.77	18.4573	2.97554	2.9725	2.96845	2.96237	2.88192	2.87866	2.87452	2.86894	62
4314478	2.00846	2.00756	2.00625	2.00437	1.29742	1.29722	1.29696	1.29656	1.35358	1.35329	1.35293	1.35243	49
2862804	6.10328	6.08941	6.06945	6.04068	1.58159	1.58112	1.58048	1.57953	1.56466	1.56413	1.56345	1.56254	60
1813819	32.8512	32.3877	31.7338	30.8172	3.28922	3.28533	3.28015	3.27236	3.4721	3.46694	3.46039	3.45157	63
5049543	17.6881	17.5569	17.3698	17.1033	1.94166	1.94072	1.93946	1.93756	2.22919	2.22754	2.22545	2.22262	67
2656477	114.652	108.978	101.437	91.723	2.86256	2.8598	2.85613	2.85061	4.54424	4.53456	4.52229	4.50579	61
4020722	9.60342	9.56665	9.51388	9.43809	2.16907	2.16776	2.16601	2.16338	2.51907	2.51677	2.51385	2.50991	56
3056388	9.23406	9.20022	9.15164	9.08184	2.06491	2.06377	2.06225	2.05997	2.12897	2.12753	2.12569	2.12321	55
1480093	25.4284	25.1528	24.7619	24.2097	1.69981	1.69919	1.69837	1.69714	1.8565	1.85555	1.85433	1.85269	65
3990869	69.5938	67.4955	64.6134	60.7249	2.39806	2.39632	2.39401	2.39054	3.66985	3.66396	3.65649	3.64643	55
5028813	10.3773	10.334	10.2719	10.1828	1.74909	1.74842	1.74751	1.74615	1.88506	1.88406	1.88279	1.88106	59
1608340	6.11771	6.10376	6.0837	6.05478	1.98181	1.9808	1.97946	1.97744	2.43154	2.42945	2.42679	2.42321	60
3887002	17.8751	17.7411	17.5499	17.2777	2.7586	2.75609	2.75275	2.74772	3.16914	3.165	3.15976	3.15269	58
4703903	8.98473	8.9528	8.90696	8.84106	1.10239	1.10233	1.10225	1.10213	1.47017	1.46976	1.46923	1.46852	48
4287580	73.2655	70.94	67.7545	63.4728	2.10861	2.1074	2.10579	2.10336	3.14579	3.14173	3.13658	3.12964	62
2592813	12.3699	12.3073	12.2177	12.0894	2.60129	2.59913	2.59626	2.59195	3.18719	3.183	3.17768	3.17051	63
5570789	10.3644	10.3212	10.2592	10.1703	3.49543	3.49092	3.48492	3.47591	4.04748	4.04007	4.03066	4.01801	64
3565458	22.3122	22.1011	21.801	21.3756	2.04571	2.0446	2.04313	2.04091	2.45426	2.45211	2.44938	2.44571	66
2322568	11.018	10.9688	10.8984	10.7975	2.1194	2.11817	2.11654	2.11408	2.5451	2.54274	2.53973	2.53568	60
4184087	12.5519	12.4874	12.395	12.2628	1.41836	1.41806	1.41765	1.41703	1.70026	1.69954	1.69863	1.6974	62
2875316	8.02216	7.99708	7.96105	7.90921	2.12908	2.12784	2.12618	2.12369	2.23564	2.23398	2.23187	2.22903	56
4567238	4.36297	4.35644	4.34702	4.33342	1.56227	1.56181	1.56121	1.56029	1.68787	1.68717	1.68629	1.68509	61
5621731	65.9164	64.0341	61.4417	57.9308	4.57363	4.56517	4.55394	4.53709	4.35475	4.34596	4.33483	4.31985	68
4004834	14.7432	14.6531	14.5243	14.3403	1.65969	1.65913	1.65837	1.65724	2.26101	2.2593	2.25712	2.25418	63
1347867	46.6871	45.745	44.4292	42.6113	4.0769	4.07041	4.06178	4.04883	4.69349	4.68307	4.66987	4.65211	69
1671603	2.74344	2.74131	2.73823	2.73378	2.04947	2.04836	2.04688	2.04465	2.01789	2.01666	2.01509	2.01297	54
3541745	18.3645	18.2228	18.0208	17.7333	2.44266	2.44084	2.43842	2.43476	2.74285	2.73997	2.73632	2.7314	64
1380749	7.35136	7.33057	7.30069	7.25766	1.63564	1.6351	1.63438	1.6333	1.82566	1.82475	1.8236	1.82204	68
1469031	13.365	13.2915	13.1863	13.0359	4.70702	4.69799	4.68601	4.66802	4.83608	4.82493	4.8108	4.7918	65
3263565	18.4517	18.3086	18.1047	17.8144	4.50615	4.49798	4.48712	4.47083	5.40124	5.38695	5.36886	5.34455	67
4488119	6.08014	6.06638	6.04659	6.01806	1.88795	1.88708	1.88592	1.88418	2.5468	2.54443	2.54142	2.53737	62
5571431	5.34432	5.33398	5.3191	5.29762	2.58046	2.57835	2.57554	2.57132	2.68154	2.67883	2.67539	2.67075	49
2263953	7.86623	7.84219	7.80764	7.75792	1.37007	1.36981	1.36946	1.36894	1.60411	1.60353	1.60279	1.60179	68
4367966	5.03422	5.02518	5.01215	4.99335	1.10801	1.10795	1.10787	1.10774	1.12642	1.12634	1.12623	1.12608	54
1543402	24.4136	24.1599	23.7999	23.2907	2.72723	2.7248	2.72155	2.71667	3.4146	3.40965	3.40336	3.39488	66
2373006	163.92	152.414	137.657	119.572	4.80433	4.79487	4.78232	4.76348	7.00147	6.97623	6.94431	6.9015	63
3049685	0.757645	0.757729	0.757848	0.758019	1.25854	1.25837	1.25814	1.25781	1.08111	1.08106	1.08099	1.0809	41
1459510	72.4281	70.1555	67.0404	62.8498	2.44797	2.44614	2.44369	2.44002	3.44392	3.43886	3.43244	3.42379	60
1075029	10.7157	10.6693	10.6029	10.5076	2.2319	2.23048	2.22859	2.22574	2.45743	2.45528	2.45254	2.44885	60
1790778	2.38869	2.38722	2.38509	2.382	1.13695	1.13687	1.13676	1.1366	1.13819	1.1381	1.13798	1.13781	49
2025264	18.5893	18.4441	18.237	17.9423	1.92404	1.92312	1.92189	1.92005	2.46709	2.46491	2.46215	2.45842	68
4936991	22.3278	22.1164	21.8159	21.3899	3.35219	3.34811	3.34269	3.33453	4.34012	4.3314	4.32036	4.30549	67
3017657	4.1573	4.15146	4.14303	4.13086	1.19023	1.19011	1.18996	1.18972	1.36407	1.36377	1.36339	1.36288	47
3341357	6.28518	6.27039	6.24911	6.21844	2.07378	2.07263	2.0711	2.06879	1.88298	1.88198	1.88071	1.87899	46
4763103	12.8184	12.751	12.6545	12.5164	1.90329	1.9024	1.90121	1.89943	2.34439	2.3425	2.34009	2.33685	65
2698445	19.0865	18.9332	18.7146	18.4039	2.40157	2.39983	2.39751	2.39402	3.61173	3.60606	3.59886	3.58917	67
1575395	12.6139	12.5487	12.4554	12.3218	2.75053	2.74804	2.74472	2.73974	3.55971	3.55423	3.54728	3.53792	42
4048405	7.07768	7.05852	7.03098	6.99132	1.29466	1.29446	1.2942	1.2938	1.41245	1.4121	1.41166	1.41105	55
4677970	13.1198	13.0491	12.9478	12.803	2.5526	2.55055	2.54782	2.54371	2.5906	2.58812	2.58498	2.58073	68
1057181	37.7517	37.1377	36.2746	35.0711	2.54035	2.53832	2.53563	2.53158	3.49006	3.48483	3.4782	3.46928	64
2187640	47.9478	46.9538	45.5669	43.6531	4.05972	4.0533	4.04476	4.03193	5.42371	5.40929	5.39103	5.36649	65
5599767	7.78652	7.76299	7.72919	7.68054	2.03813	2.03704	2.03558	2.03339	2.17036	2.16883	2.16689	2.16427	53
5809033	67.0144	65.0687	62.3914	58.7694	3.91447	3.90857	3.90072	3.88894	5.72673	5.71046	5.68987	5.66221	69
3204277	1.95881	1.95797	1.95677	1.95502	1.54085	1.54042	1.53984	1.53898	1.38833	1.388	1.38759	1.38704	48
4524735	14.132	14.0495	13.9314	13.7627	1.98901	1.98799	1.98664	1.9846	2.57655	2.57411	2.57101	2.56683	63
1946112	9.42018	9.38487	9.3342	9.26141	2.80261	2.79999	2.79652	2.79129	3.17243	3.16829	3.16303	3.15594	64
5203086	23.3442	23.1126	22.7838	22.3182	4.53111	4.52283	4.51184	4.49533	4.41223	4.40317	4.3917	4.37627	53
5809474	4.17999	4.17407	4.16554	4.15321	1.66875	1.66817	1.66741	1.66625	1.67788	1.6772	1.67633	1.67515	61
2958166	12.1103	12.0505	11.9647	11.8419	3.70762	3.70243	3.69552	3.68515	3.75802	3.75179	3.74389	3.73325	66
4419029	6.35288	6.33774	6.31596	6.28456	1.72952	1.72886	1.72799	1.72668	1.81566	1.81477	1.81364	1.81211	63
5141270	4.42916	4.4224	4.41265	4.39857	1.27151	1.27133	1.27109	1.27073	1.26676	1.26656	1.2663	1.26595	60
2225466	24.1313	23.8836	23.5319	23.0344	4.17941	4.17254	4.16341	4.14969	5.28908	5.27544	5.25818	5.23497	65
2297948	4.34753	4.34104	4.3317	4.31821	1.72961	1.72895	1.72809	1.72678	1.83106	1.83014	1.82898	1.82741	59
2557219	20.8018	20.6189	20.3585	19.989	4.38033	4.37267	4.3625	4.34722	4.93511	4.92344	4.90865	4.88876	65
4878046	3.55735	3.5533	3.54746	3.53901	0.906501	0.906546	0.906605	0.906693	0.987684	0.987694	0.987703	0.987716	63
1896977	14.1295	14.047	13.9291	13.7604	2.06443	2.06329	2.06178	2.0595	2.23572	2.23405	2.23194	2.2291	59
2361880	27.4624	27.1401	26.6837	26.0402	2.27384	2.27234	2.27034	2.26734	2.98628	2.98271	2.97819	2.97208	64
1457604	28.8086	28.4535	27.9509	27.2435	3.26814	3.26431	3.25921	3.25154	4.49405	4.48461	4.47264	4.45655	68
4575951	32.416	31.9648	31.3281	30.4353	3.64038	3.6354	3.62879	3.61886	4.59617	4.58624	4.57365	4.55671	68
2397924	6.72951	6.71234	6.68765	6.65207	2.00834	2.00729	2.00589	2.00379	1.96508	1.96394	1.96249	1.96054	67
3365296	7.19858	7.17871	7.15015	7.10902	1.21969	1.21955	1.21937	1.21909	1.49021	1.48977	1.48921	1.48846	60
3373187	11.8758	11.8184	11.736	11.6181	2.86683	2.86406	2.86038	2.85484	3.53084	3.52547	3.51865	3.50947	69
3528984	6.17327	6.15904	6.13858	6.10908	1.8249	1.82412	1.82308	1.82152	2.02534	2.02409	2.02251	2.02036	64
3934686	8.38175	8.35421	8.31465	8.25775	2.15172	2.15044	2.14873	2.14616	2.59904	2.59655	2.59337	2.58909	59
5013431	12.0651	12.0057	11.9207	11.7988	2.44515	2.44332	2.44089	2.43723	3.02939	3.0257	3.021	3.01468	63
2073889	5.46756	5.45668	5.44102	5.41842	1.70397	1.70335	1.70253	1.70128	1.89454	1.89352	1.89223	1.89048	66
5701421	4.89597	4.88747	4.87524	4.85758	1.7343	1.73364	1.73276	1.73144	1.78756	1.78672	1.78564	1.78419	62
1626999	2.47518	2.47355	2.4712	2.4678	0.720319	0.720425	0.720564	0.720773	0.805389	0.805484	0.805604	0.805766	58
4091188	23.8985	23.6556	23.3107	22.8228	3.53981	3.53516	3.52898	3.51968	4.22196	4.21378	4.20341	4.18946	67
4305240	2.29172	2.2904	2.2885	2.28574	1.10173	1.10167	1.1016	1.10148	1.04177	1.04174	1.04171	1.04166	53
4663397	3.80749	3.80273	3.79587	3.78595	1.42744	1.42713	1.42671	1.42608	1.51155	1.51109	1.5105	1.5097	51
3079384	124.062	117.428	108.67	97.4959	4.31097	4.30359	4.29378	4.27905	5.57053	5.55523	5.53585	5.50983	67
3523913	33.0892	32.6188	31.9554	31.0258	3.12913	3.12568	3.12109	3.1142	3.52358	3.51823	3.51145	3.50232	68
4161198	3.90759	3.90253	3.89524	3.8847	1.57739	1.57692	1.57629	1.57535	1.58806	1.5875	1.58679	1.58582	57
5085790	11.074	11.0244	10.9532	10.8512	1.31783	1.31761	1.31733	1.31689	1.61137	1.61078	1.61003	1.60901	62
2171220	33.9374	33.4423	32.7445	31.7675	2.05425	2.05313	2.05164	2.04939	3.03791	3.03419	3.02947	3.0231	63
1324447	25.3109	25.0378	24.6506	24.1035	2.00517	2.00412	2.00274	2.00064	2.70217	2.69941	2.6959	2.69116	59
3372964	23.0359	22.8106	22.4905	22.0371	3.68401	3.67889	3.67209	3.66187	4.20104	4.19295	4.1827	4.16891	66
5988186	14.3516	14.2664	14.1445	13.9704	2.81492	2.81227	2.80876	2.80347	2.90148	2.89817	2.89395	2.88828	68
1874228	25.2067	24.936	24.552	24.0093	3.21891	3.21521	3.2103	3.20291	3.67504	3.66913	3.66163	3.65154	68
5181769	10.7361	10.6896	10.6229	10.5272	2.65374	2.65146	2.64844	2.6439	2.64537	2.64276	2.63943	2.63495	66
5740674	2.15334	2.15224	2.15064	2.14833	2.37234	2.37066	2.36841	2.36504	2.64816	2.64553	2.6422	2.63771	47
3506606	14.2035	14.1201	14.0009	13.8304	2.11432	2.1131	2.11148	2.10904	2.13779	2.13633	2.13447	2.13196	64
5307796	29.6311	29.255	28.7233	27.9754	2.41132	2.40957	2.40722	2.40369	2.79177	2.78876	2.78494	2.77979	69
5883669	15.5414	15.441	15.2974	15.0925	2.99288	2.9898	2.98569	2.97952	3.82575	3.81925	3.811	3.79991	56
1076615	35.4253	34.8853	34.1251	33.0623	3.03476	3.03157	3.02732	3.02093	4.13607	4.12827	4.11838	4.10508	69
3185351	7.96085	7.93618	7.90073	7.84973	2.55044	2.5484	2.54567	2.54158	2.7701	2.76716	2.76341	2.75837	69
3507398	46.7811	45.8352	44.5142	42.6892	3.43284	3.42852	3.42278	3.41414	4.77679	4.76595	4.7522	4.73373	70
4073248	50.224	49.1328	47.6129	45.5206	9.18504	9.1462	9.0948	9.01805	9.49406	9.44563	9.38456	9.30291	63
1044235	9.89882	9.85962	9.80337	9.72261	1.60095	1.60045	1.59979	1.59879	1.90088	1.89985	1.89854	1.89677	65
1510097	4.99918	4.99028	4.97746	4.95895	1.07718	1.07714	1.07708	1.07699	1.24253	1.24235	1.24212	1.24181	44
3100224	6.39181	6.37646	6.35439	6.32257	1.56429	1.56384	1.56323	1.56231	1.76546	1.76465	1.76361	1.76222	64
5536545	14.0444	13.9629	13.8464	13.6798	3.04684	3.04361	3.03932	3.03286	3.36687	3.36208	3.356	3.34781	61
1937982	3.56667	3.5626	3.55672	3.54822	1.38716	1.38689	1.38652	1.38596	1.51698	1.51651	1.51591	1.5151	40
3505487	2.16017	2.15905	2.15744	2.15511	1.6253	1.62477	1.62407	1.62302	1.67874	1.67805	1.67718	1.67601	56
3819025	33.826	33.3342	32.641	31.6702	3.53401	3.52938	3.52322	3.51396	4.85187	4.84063	4.8264	4.80726	70
5308988	3.08225	3.0794	3.07527	3.06931	0.887414	0.887466	0.887535	0.887639	0.902732	0.902786	0.902853	0.902944	48
6013769	26.6111	26.3088	25.8803	25.2759	2.97933	2.97628	2.97222	2.96612	3.74361	3.73744	3.72961	3.71906	69
2097906	18.6669	18.5204	18.3116	18.0144	1.98218	1.98118	1.97984	1.97782	2.50218	2.49992	2.49705	2.49318	65
3882055	27.9281	27.5946	27.1225	26.4572	1.75448	1.7538	1.75289	1.75151	2.07644	2.0751	2.07339	2.07109	40
3588418	6.85539	6.83751	6.81181	6.77479	2.50363	2.50168	2.49909	2.49518	2.67944	2.67674	2.6733	2.66867	68
2693949	4.90677	4.89824	4.88594	4.86819	1.60295	1.60245	1.60179	1.60078	1.48305	1.48262	1.48207	1.48133	62
4165411	4.28814	4.28186	4.27281	4.25974	1.61743	1.61691	1.61622	1.61518	1.59927	1.5987	1.59797	1.59698	60
5194948	4.44861	4.44178	4.43194	4.41772	1.487	1.48663	1.48613	1.48538	1.57841	1.57787	1.57717	1.57623	65
1169902	9.52219	9.48608	9.43424	9.35979	2.03958	2.03849	2.03702	2.03482	2.48884	2.48661	2.48378	2.47996	58
2741510	5.25973	5.24976	5.23539	5.21466	1.43862	1.43829	1.43786	1.4372	1.71185	1.71112	1.71018	1.70893	56
5422874	4.35364	4.34714	4.33777	4.32424	1.46592	1.46557	1.4651	1.46439	1.52101	1.52053	1.51993	1.51911	56
1855888	14.115	14.0326	13.9149	13.7466	2.9167	2.91381	2.90996	2.90417	2.99945	2.99585	2.99127	2.9851	62
1946130	54.356	53.077	51.3008	48.8663	2.36873	2.36706	2.36482	2.36146	4.04165	4.03426	4.02489	4.01228	68
1987603	7.86731	7.84326	7.8087	7.75897	3.04383	3.04061	3.03633	3.02989	3.59891	3.59329	3.58616	3.57655	69
2410167	192.299	176.545	156.752	133.175	4.15673	4.14994	4.14092	4.12738	6.3632	6.34269	6.31675	6.28193	69
2669348	8.6212	8.59195	8.54994	8.48955	1.63575	1.63521	1.63449	1.63342	1.78366	1.78282	1.78176	1.78031	67
1513988	8.68319	8.65349	8.61085	8.54954	2.42922	2.42743	2.42504	2.42144	2.3565	2.35457	2.35213	2.34884	67
2303537	7.20929	7.18936	7.1607	7.11944	1.51715	1.51674	1.5162	1.51539	1.5233	1.52282	1.52221	1.52139	65
3450136	11.5167	11.4628	11.3856	11.2749	2.10202	2.10082	2.09922	2.09682	2.59746	2.59497	2.5918	2.58752	53
5319223	28.1999	27.8598	27.3784	26.7003	3.08986	3.08652	3.08207	3.07539	3.89904	3.89224	3.88362	3.87202	58
5335499	94.1616	90.3257	85.1503	78.3422	3.3621	3.35799	3.35253	3.34431	5.26686	5.25335	5.23624	5.21325	63
1140800	18.9086	18.7582	18.5438	18.2388	3.05698	3.05373	3.0494	3.04289	2.94172	2.93829	2.93393	2.92805	67
3197100	19.3987	19.2402	19.0143	18.6932	2.83468	2.83199	2.82841	2.82303	3.72068	3.7146	3.70688	3.69648	62
3473003	10.5921	10.5469	10.4821	10.3891	1.3217	1.32148	1.32118	1.32074	1.49124	1.49081	1.49025	1.48949	64
3494759	18.2205	18.0811	17.8823	17.5994	3.4374	3.43307	3.42731	3.41865	3.47145	3.46629	3.45975	3.45093	57
2047851	50.1164	49.0299	47.5163	45.4326	4.80292	4.79347	4.78093	4.7621	6.24195	6.22229	6.19741	6.16402	65
2103508	1.29432	1.29415	1.29391	1.29355	1.27656	1.27638	1.27614	1.27577	1.2806	1.28038	1.28011	1.27974	42
2308650	48.1582	47.1554	45.7564	43.8265	2.22041	2.21901	2.21714	2.21433	2.80478	2.80173	2.79787	2.79266	55
1562980	22.3432	22.1315	21.8306	21.404	3.96059	3.95452	3.94646	3.93435	4.55957	4.54981	4.53744	4.52081	64
3937761	5.11877	5.10938	5.09586	5.07634	2.31123	2.30966	2.30757	2.30443	2.27125	2.26952	2.26731	2.26434	66
4977395	14.4514	14.365	14.2414	14.0648	3.05729	3.05404	3.04971	3.0432	3.72399	3.71789	3.71015	3.69974	65
5552200	26.3895	26.0923	25.671	25.0765	1.56406	1.5636	1.563	1.56208	2.05326	2.05196	2.05031	2.04808	63
2323670	20.8172	20.634	20.3733	20.0032	4.0982	4.09164	4.08291	4.0698	4.96275	4.95093	4.93596	4.91582	64
1382104	13.5838	13.5078	13.399	13.2435	2.76077	2.75826	2.75491	2.74988	3.31707	3.31245	3.30659	3.29869	65
2105363	30.1966	29.8058	29.2535	28.4771	6.71261	6.69279	6.6665	6.62714	6.39356	6.37283	6.34662	6.31144	65
2550498	12.5429	12.4785	12.3863	12.2542	1.65929	1.65872	1.65797	1.65683	1.92406	1.92299	1.92163	1.9198	64
3494670	16.9301	16.8102	16.6391	16.3953	2.03329	2.0322	2.03076	2.02858	2.31269	2.31087	2.30855	2.30542	62
2931009	3.635	3.63073	3.62458	3.61569	2.04125	2.04015	2.03868	2.03648	2.16621	2.16469	2.16276	2.16016	46
2931044	6.96158	6.9431	6.91653	6.87826	1.66101	1.66044	1.65968	1.65854	1.52159	1.52112	1.52051	1.51969	68
1283597	1.40835	1.40809	1.40772	1.40719	1.18327	1.18316	1.18301	1.18279	1.07741	1.07736	1.0773	1.07721	43
3977255	8.13807	8.11221	8.07506	8.02162	1.49979	1.49941	1.49889	1.49811	1.67567	1.67499	1.67413	1.67296	69
5513659	88.1884	84.8219	80.2601	74.2222	2.83904	2.83634	2.83275	2.82734	4.36032	4.35151	4.34034	4.32532	57
5962214	26.8859	26.5772	26.1398	25.5229	3.24139	3.23763	3.23263	3.22512	4.26554	4.25716	4.24655	4.23226	67
2107078	1.93339	1.93259	1.93143	1.92975	0.767501	0.767593	0.767716	0.767901	0.660883	0.661019	0.661191	0.661422	50
4279319	16.9596	16.8393	16.6676	16.4229	2.2681	2.26661	2.26463	2.26165	2.08588	2.08452	2.08279	2.08046	55
2064373	9.0258	8.99356	8.94727	8.88074	2.01224	2.01118	2.00978	2.00767	2.17177	2.17025	2.1683	2.16568	67
2461792	4.03636	4.0309	4.02304	4.01167	1.49044	1.49006	1.48955	1.4888	1.68136	1.68068	1.6798	1.67862	57
3863594	5.23781	5.22793	5.21369	5.19315	2.20545	2.20407	2.20224	2.19949	2.44525	2.44312	2.44043	2.43679	62
4326693	1.79494	1.79431	1.79339	1.79206	1.58739	1.58691	1.58627	1.5853	1.51877	1.51829	1.51769	1.51688	51
4359211	3.01372	3.01102	3.00712	3.00148	2.37555	2.37386	2.37161	2.36822	2.37267	2.37072	2.36823	2.36487	51
4471412	9.89867	9.85946	9.80322	9.72246	1.58232	1.58185	1.58121	1.58025	2.05218	2.05088	2.04923	2.047	62
3678292	20.5522	20.3738	20.1197	19.7591	2.70333	2.70095	2.69778	2.69301	3.68916	3.6832	3.67563	3.66544	69
4424077	6.5352	6.5191	6.49593	6.46254	1.62908	1.62855	1.62784	1.62678	1.69486	1.69416	1.69326	1.69204	63
4540479	17.3603	17.2341	17.054	16.7975	3.24397	3.2402	3.23519	3.22767	3.79751	3.79113	3.78302	3.77212	56
3400455	6.60844	6.59193	6.5682	6.53399	2.3296	2.328	2.32586	2.32265	2.4755	2.4733	2.47051	2.46675	46
4722757	18.3998	18.2576	18.0548	17.7662	6.3576	6.33999	6.31664	6.28165	7.40668	7.37816	7.34214	7.29385	65
3580694	8.55603	8.52725	8.48592	8.42649	1.87605	1.8752	1.87407	1.87236	1.83407	1.83316	1.83199	1.83041	59
1303341	1.2358	1.23567	1.23548	1.23521	1.00687	1.00687	1.00686	1.00686	0.86278	0.862854	0.862945	0.863067	42
4265049	12.417	12.354	12.2637	12.1343	5.28018	5.26849	5.25298	5.22971	5.21267	5.19948	5.18276	5.16029	63
4329830	18.4537	18.3106	18.1066	17.8163	3.43061	3.42629	3.42056	3.41194	4.13264	4.12485	4.11498	4.1017	65
5284741	141.751	133.114	121.858	107.751	3.72889	3.72363	3.71663	3.70612	4.70574	4.69525	4.68197	4.66411	53
5657562	70.248	68.11	65.1749	61.2175	3.9219	3.91598	3.9081	3.89627	6.12114	6.1023	6.07847	6.04646	62
5782131	23.0944	22.8679	22.5461	22.0904	2.6497	2.64744	2.64443	2.6399	3.34185	3.33714	3.33117	3.32313	68
4994888	5.88447	5.87167	5.85325	5.82669	1.63034	1.62981	1.6291	1.62803	1.66833	1.66766	1.66681	1.66566	53
2920701	13.6642	13.5872	13.4771	13.3196	5.20774	5.19641	5.18136	5.1588	5.30394	5.29022	5.27284	5.24949	61
4873410	2.18332	2.18217	2.18051	2.1781	1.38529	1.38502	1.38465	1.3841	1.36752	1.36722	1.36683	1.36631	52
2250184	7.90927	7.88494	7.84998	7.79968	2.29685	2.29531	2.29325	2.29017	2.31502	2.31319	2.31086	2.30772	69
1365576	1.47426	1.47395	1.4735	1.47285	1.0495	1.04947	1.04944	1.04938	1.05459	1.05456	1.05452	1.05446	49
3756992	8.43459	8.40668	8.36658	8.30892	1.78182	1.7811	1.78014	1.77869	1.84286	1.84192	1.84074	1.83913	67
5771510	3.50516	3.50125	3.49561	3.48745	1.60827	1.60776	1.60709	1.60607	1.61782	1.61722	1.61646	1.61542	58
1462700	7.49381	7.47214	7.441	7.39617	2.52415	2.52216	2.51951	2.51552	2.60339	2.60088	2.59769	2.59339	68
5302949	17.6595	17.5287	17.3423	17.0767	3.19347	3.18985	3.18503	3.17778	3.88841	3.88166	3.87309	3.86157	68
5515382	6.64967	6.63294	6.60888	6.57421	1.73952	1.73885	1.73796	1.73663	1.94203	1.94093	1.93953	1.93764	65
5861428	5.47043	5.45954	5.44386	5.42124	1.51691	1.5165	1.51596	1.51515	1.61615	1.61556	1.6148	1.61377	68
3055939	18.1755	18.0368	17.839	17.5574	2.306	2.30444	2.30236	2.29924	2.61845	2.6159	2.61267	2.6083	67
5888665	41.3305	40.5935	39.56	38.1242	2.31826	2.31668	2.31458	2.31141	3.28208	3.27757	3.27186	3.26416	67
2104124	53.2668	52.0388	50.332	47.9899	1.5539	1.55345	1.55286	1.55196	2.66685	2.66418	2.66079	2.65621	46
5551369	16.1342	16.0256	15.8706	15.6495	2.36772	2.36604	2.36381	2.36045	2.52192	2.51962	2.51668	2.51273	59
5705189	5.45765	5.44681	5.43122	5.40872	2.04131	2.04022	2.03875	2.03655	2.07243	2.0711	2.0694	2.06711	65
4886151	22.3577	22.1457	21.8443	21.4172	3.35519	3.3511	3.34567	3.3375	3.7858	3.77946	3.77142	3.76059	68
4819165	43.1669	42.3623	41.2358	39.6736	2.05923	2.0581	2.0566	2.05433	2.59571	2.59322	2.59006	2.58579	69
1093114	4.91904	4.91045	4.89809	4.88024	1.86016	1.85933	1.85823	1.85657	1.87726	1.87627	1.87501	1.87331	67
1803316	8.03912	8.01393	7.97773	7.92566	1.83656	1.83576	1.8347	1.83311	2.04941	2.04812	2.04648	2.04426	63
2165311	12.6963	12.6303	12.5357	12.4003	3.04378	3.04057	3.03629	3.02985	4.2014	4.19331	4.18306	4.16927	49
3108109	2.69037	2.68834	2.68542	2.68119	0.916737	0.916777	0.91683	0.916909	1.07691	1.07686	1.0768	1.07671	57
1744359	22.54	22.3244	22.0181	21.584	2.87592	2.87313	2.86942	2.86383	2.71618	2.71338	2.70982	2.70502	53
2766147	13.0413	12.9714	12.8715	12.7284	3.22886	3.22513	3.22018	3.21273	2.88391	2.88064	2.8765	2.87091	49
4635909	10.7063	10.6601	10.5938	10.4986	2.36846	2.36678	2.36455	2.36119	2.76324	2.76031	2.75659	2.75158	69
5091249	32.6149	32.1581	31.5136	30.61	3.15261	3.1491	3.14443	3.13741	4.90329	4.89178	4.87721	4.85761	67
2040490	5.3226	5.31236	5.29761	5.27632	2.09664	2.09545	2.09387	2.09148	2.13081	2.12937	2.12752	2.12504	63
2265563	1.36938	1.36916	1.36884	1.36836	1.26322	1.26305	1.26282	1.26248	1.03637	1.03635	1.03632	1.03628	42
2518065	18.0432	17.9066	17.7117	17.4343	2.42031	2.41853	2.41617	2.4126	2.69424	2.6915	2.68802	2.68332	59
1750535	5.98878	5.97548	5.95633	5.92873	1.65953	1.65897	1.65821	1.65708	1.54302	1.54252	1.54188	1.54101	67
1257449	25.0325	24.7655	24.3868	23.8516	4.38028	4.37263	4.36245	4.34717	5.01277	5.00068	4.98536	4.96477	63
1370298	5.12674	5.11732	5.10375	5.08417	2.70321	2.70083	2.69766	2.69289	2.71626	2.71346	2.7099	2.7051	60
2658675	16.791	16.6732	16.505	16.2652	2.36307	2.3614	2.35918	2.35584	2.86988	2.86666	2.86256	2.85704	63
3607727	17.0745	16.9525	16.7785	16.5304	3.27853	3.27467	3.26953	3.2618	4.12413	4.11638	4.10656	4.09334	66
3419975	37.9696	37.3484	36.4754	35.2582	2.78398	2.78142	2.778	2.77285	3.34934	3.34462	3.33861	3.33052	59
3632879	56.1851	54.8183	52.9227	50.3293	2.59141	2.58928	2.58644	2.58216	3.18277	3.1786	3.17329	3.16615	63
3377324	28.0448	27.7085	27.2323	26.5616	1.9941	1.99308	1.99171	1.98965	2.42138	2.41931	2.41669	2.41314	58
2539662	2.47336	2.47174	2.4694	2.46601	1.17073	1.17063	1.17049	1.17029	1.13684	1.13675	1.13663	1.13647	50
4756732	109.098	103.957	97.0962	88.208	4.9308	4.92078	4.90746	4.88749	6.77788	6.75434	6.72459	6.68467	60
5084046	22.6113	22.3944	22.0861	21.6493	2.97166	2.96863	2.96459	2.95853	3.5821	3.57654	3.56949	3.55999	67
2243550	14.6071	14.5187	14.3924	14.2118	2.24198	2.24054	2.23862	2.23574	2.52407	2.52176	2.51882	2.51486	66
5158744	1.964	1.96316	1.96194	1.96018	1.60745	1.60695	1.60627	1.60526	1.57592	1.57538	1.57469	1.57375	51
1153774	15.5062	15.4062	15.2634	15.0594	2.30842	2.30686	2.30478	2.30164	2.95499	2.95152	2.94711	2.94117	67
1164922	34.5209	34.0084	33.2864	32.2762	4.61675	4.60811	4.59664	4.57942	4.7407	4.73004	4.71654	4.69837	66
3162435	9.46878	9.43309	9.38187	9.30829	2.50339	2.50144	2.49885	2.49495	2.37395	2.37198	2.36949	2.36613	64
3708061	2.66635	2.66438	2.66152	2.65739	1.23122	1.23108	1.23088	1.23059	1.08132	1.08127	1.0812	1.08111	44
5822682	2.5718	2.57	2.5674	2.56364	1.62837	1.62785	1.62714	1.62608	1.43799	1.43761	1.43713	1.43648	51
5522393	26.3166	26.021	25.6021	25.0109	3.07485	3.07155	3.06716	3.06056	4.10065	4.09301	4.08332	4.07027	69
2770238	13.4968	13.4218	13.3144	13.1609	2.90563	2.90276	2.89895	2.89322	2.91314	2.90979	2.90554	2.8998	62
5741371	7.42928	7.40801	7.37744	7.33344	1.60739	1.60689	1.60622	1.6052	1.75064	1.74985	1.74885	1.74749	68
5876424	19.8953	19.7283	19.4905	19.1526	3.17483	3.17126	3.1665	3.15936	3.75687	3.75064	3.74275	3.73211	66
2709629	6.17627	6.16204	6.14155	6.11202	1.85867	1.85785	1.85675	1.85509	2.11667	2.11525	2.11345	2.11101	63
4920224	49.07	48.0286	46.5768	44.576	2.25126	2.24981	2.24787	2.24495	2.82851	2.8254	2.82145	2.81613	58
5104453	25.369	25.0947	24.7057	24.156	5.58789	5.57463	5.55703	5.53065	5.63612	5.62042	5.60054	5.57383	66
2163089	16.194	16.0847	15.9285	15.7057	1.86313	1.86229	1.86119	1.85952	2.16166	2.16015	2.15823	2.15564	67
2904584	18.958	18.8067	18.5912	18.2847	2.74215	2.73967	2.73639	2.73144	3.33061	3.32594	3.32002	3.31204	65
2315593	9.81386	9.77536	9.72013	9.64081	3.04927	3.04604	3.04174	3.03527	3.07421	3.07038	3.06551	3.05895	65
2367067	7.1773	7.15756	7.12918	7.08831	2.89169	2.88886	2.88509	2.87943	3.33147	3.3268	3.32088	3.31289	67
4666617	23.0111	22.7863	22.4668	22.0144	3.1355	3.13203	3.12742	3.1205	3.44681	3.44174	3.43531	3.42664	62
4679799	3.65082	3.64651	3.6403	3.63131	1.65545	1.65489	1.65414	1.65302	1.47827	1.47785	1.47731	1.47658	56
5604426	66.5284	64.6109	61.9713	58.3987	3.67668	3.67159	3.66482	3.65465	5.15283	5.13996	5.12367	5.10178	50
4338533	7.91555	7.89118	7.85617	7.80578	1.9315	1.93057	1.92933	1.92746	2.17675	2.17522	2.17326	2.17062	64
1600100	8.88511	8.85392	8.80915	8.74479	2.01167	2.01062	2.00922	2.00711	2.01133	2.01011	2.00856	2.00646	64
5718134	15.1589	15.0635	14.9271	14.7324	1.65725	1.65669	1.65594	1.65481	2.07659	2.07525	2.07354	2.07123	57
2319003	4.19961	4.19363	4.18501	4.17255	1.92612	1.9252	1.92397	1.92212	1.98615	1.98497	1.98348	1.98146	60
2424575	332.767	286.881	234.812	180.699	5.99651	5.98102	5.96047	5.92967	8.67166	8.6317	8.58127	8.51378	66
2654832	6.4378	6.42221	6.39979	6.36747	2.07313	2.07198	2.07045	2.06814	2.39773	2.39572	2.39316	2.3897	68
3155823	155.762	145.358	131.935	115.35	3.01857	3.01541	3.01122	3.00491	3.90354	3.89672	3.88808	3.87645	63
5536978	14.6121	14.5237	14.3972	14.2166	2.4788	2.4769	2.47438	2.47058	2.56405	2.56164	2.55858	2.55445	67
1130820	1.45864	1.45834	1.45791	1.45729	1.89573	1.89485	1.89368	1.89192	1.80174	1.80087	1.79977	1.79828	46
1901975	60.1667	58.5988	56.4305	53.4763	3.2501	3.24632	3.24129	3.23372	4.89623	4.88477	4.87024	4.85071	68
4600399	16.6065	16.4913	16.3269	16.0924	1.9129	1.91199	1.91079	1.90898	2.07926	2.07792	2.0762	2.07389	67
2831361	66.7357	64.8062	62.1506	58.5569	3.35856	3.35447	3.34902	3.34082	4.75779	4.74704	4.73343	4.71511	58
2987297	12.119	12.059	11.9732	11.8502	2.2072	2.20582	2.20398	2.20122	2.23158	2.22993	2.22783	2.225	61
3242422	24.8378	24.5751	24.2023	23.6753	3.61914	3.61423	3.60771	3.59792	3.90652	3.89969	3.89104	3.87938	69
4799415	4.48605	4.47908	4.46905	4.45455	1.83669	1.8359	1.83484	1.83325	1.5218	1.52132	1.52071	1.51989	61
5438359	11.4945	11.4408	11.3639	11.2537	2.70508	2.70269	2.69952	2.69474	3.52858	3.52321	3.51641	3.50724	63
2552657	59.287	57.7647	55.6581	52.7854	6.23163	6.21477	6.19241	6.15891	7.45683	7.4279	7.39135	7.34236	60
2467144	10.9938	10.9449	10.8748	10.7743	2.90896	2.90609	2.90227	2.89652	3.32151	3.31687	3.31099	3.30306	66
2737364	13.6083	13.532	13.4228	13.2667	1.94201	1.94107	1.9398	1.93791	2.74602	2.74314	2.73948	2.73454	63
3276703	16.9093	16.7897	16.6191	16.3758	2.28214	2.28062	2.27861	2.27557	2.55054	2.54816	2.54514	2.54107	65
5340990	47.1971	46.2341	44.8898	43.0334	5.86665	5.85189	5.8323	5.80294	7.04781	7.02219	6.98982	6.9464	68
1762076	4.0312	4.02576	4.01791	4.00658	1.30578	1.30558	1.3053	1.30489	1.40783	1.40749	1.40705	1.40645	46
2914876	14.4295	14.3434	14.2202	14.0441	3.59742	3.59259	3.58616	3.5765	4.17997	4.17198	4.16185	4.14821	66
3592573	8.01894	7.99389	7.95789	7.90609	2.39148	2.38975	2.38746	2.38401	2.8478	2.84464	2.84062	2.83521	63
2500562	126.914	119.975	110.832	99.2013	3.39427	3.39007	3.38448	3.37607	4.85915	4.84788	4.8336	4.81439	57
4966120	1.21244	1.21233	1.21216	1.21192	1.17143	1.17133	1.17119	1.17098	0.99548	0.995484	0.995487	0.995492	52
2318478	2.65935	2.65739	2.65455	2.65045	1.16036	1.16026	1.16014	1.15994	1.17021	1.17009	1.16994	1.16974	59
4344536	8.7139	8.68397	8.64101	8.57924	1.51023	1.50983	1.5093	1.5085	2.04902	2.04772	2.04608	2.04387	50
2225878	18.7017	18.5547	18.345	18.0468	3.08867	3.08534	3.0809	3.07422	3.72956	3.72344	3.71568	3.70523	66
4822915	23.8046	23.5636	23.2215	22.7374	3.24772	3.24394	3.23892	3.23137	3.83412	3.82758	3.8193	3.80814	60
2420261	115.734	109.954	102.277	92.3987	4.12334	4.11668	4.10782	4.09453	5.72491	5.70865	5.68808	5.66043	63
3704998	9.01244	8.9803	8.93415	8.86783	3.03793	3.03473	3.03047	3.02406	2.63048	2.62791	2.62463	2.62022	66
5139710	4.99786	4.98896	4.97615	4.95765	2.34431	2.34268	2.34051	2.33724	2.17893	2.17739	2.17543	2.17278	62
3451452	20.0388	19.8694	19.6281	19.2853	2.47162	2.46974	2.46723	2.46347	2.73479	2.73194	2.72832	2.72343	64
2039661	4.29167	4.28538	4.27631	4.26321	2.21441	2.21302	2.21117	2.20838	2.24683	2.24515	2.24301	2.24012	60
1569582	200.914	183.745	162.308	136.99	4.83253	4.82295	4.81022	4.79114	7.06917	7.04339	7.0108	6.9671	64
5564860	3.13252	3.12954	3.12525	3.11904	1.53415	1.53373	1.53317	1.53232	1.48365	1.48322	1.48267	1.48193	56
3141691	5.76344	5.75121	5.73362	5.70824	1.64525	1.6447	1.64397	1.64286	1.89026	1.88924	1.88796	1.88622	58
3488344	4.64131	4.63379	4.62294	4.60729	1.10457	1.10451	1.10443	1.10431	1.23052	1.23035	1.23013	1.22984	69
3766412	4.44198	4.43517	4.42536	4.41119	1.01207	1.01206	1.01205	1.01204	1.14483	1.14473	1.1446	1.14443	61
4951692	107.545	102.549	95.8733	87.2111	4.1444	4.13767	4.12871	4.11525	6.23823	6.21859	6.19375	6.1604	57
2714351	20.2721	20.0985	19.8515	19.5006	4.22657	4.21952	4.21014	4.19607	4.90321	4.8917	4.87713	4.85753	67
4983140	5.66071	5.64896	5.63205	5.60766	1.15062	1.15053	1.15041	1.15023	1.37546	1.37515	1.37476	1.37422	69
1644835	19.8998	19.7328	19.4949	19.1568	2.44733	2.44549	2.44305	2.43938	3.3267	3.32205	3.31614	3.30818	55
1809836	2.64939	2.64745	2.64464	2.64057	1.23028	1.23013	1.22993	1.22964	1.23086	1.23069	1.23047	1.23018	58
5277159	8.00736	7.98238	7.94649	7.89485	2.12636	2.12512	2.12347	2.12098	2.47563	2.47344	2.47065	2.46688	56
1604112	4.57378	4.5665	4.55601	4.54086	0.76917	0.769262	0.769385	0.76957	0.759958	0.760067	0.760207	0.760395	62
1722657	47.3878	46.417	45.0619	43.191	2.43796	2.43614	2.43373	2.43009	3.51401	3.5087	3.50196	3.49289	54
2832104	11.4579	11.4046	11.3282	11.2187	2.64785	2.6456	2.64259	2.63807	3.01293	3.00929	3.00466	2.99842	65
1159123	21.2873	21.0955	20.8227	20.4356	2.98848	2.9854	2.98131	2.97516	3.48196	3.47676	3.47017	3.46129	63
3406431	3.67932	3.67493	3.6686	3.65945	1.09291	1.09285	1.09278	1.09268	1.11911	1.11903	1.11893	1.11879	46
2259541	42.1591	41.3919	40.317	38.8248	2.34885	2.34721	2.34503	2.34175	3.05021	3.04645	3.04168	3.03524	58
1359707	3.54211	3.5381	3.53232	3.52396	1.02019	1.02018	1.02017	1.02015	0.999907	0.999908	0.999908	0.999908	50
2213003	3.7196	3.71509	3.7086	3.69921	1.72431	1.72366	1.7228	1.72151	1.74954	1.74875	1.74775	1.74639	59
4888937	73.8079	71.4479	68.2163	63.8753	2.86138	2.85862	2.85496	2.84944	4.81025	4.79923	4.78527	4.7665	69
5986123	16.4443	16.3314	16.1703	15.9404	4.23357	4.22649	4.21708	4.20295	4.77025	4.75944	4.74574	4.72732	63
1308348	17.4734	17.3455	17.163	16.9031	3.22754	3.22382	3.21888	3.21144	3.77382	3.76753	3.75955	3.7488	65
5885497	40.5712	39.8612	38.8651	37.4802	4.30505	4.29769	4.28791	4.27322	5.5775	5.56216	5.54273	5.51663	67
3994587	60.8846	59.279	57.0597	54.0382	2.69177	2.68941	2.68628	2.68156	3.35099	3.34625	3.34024	3.33214	53
3180425	4.23204	4.22594	4.21717	4.20448	1.34062	1.34039	1.34007	1.3396	1.39824	1.39791	1.39748	1.3969	63
3321109	6.56943	6.55314	6.5297	6.49594	1.52861	1.52819	1.52764	1.5268	1.76533	1.76452	1.76349	1.7621	48
3977846	1.58686	1.58644	1.58584	1.58497	1.30144	1.30124	1.30097	1.30056	1.25161	1.25142	1.25118	1.25086	48
4137372	4.77846	4.77042	4.75884	4.74211	1.36911	1.36885	1.3685	1.36798	1.29298	1.29275	1.29246	1.29207	62
2187729	17.6207	17.4906	17.3049	17.0405	2.59856	2.59641	2.59355	2.58925	2.6454	2.64279	2.63946	2.63498	67
5598158	4.02368	4.01826	4.01045	3.99916	1.40289	1.4026	1.40221	1.40162	1.35422	1.35394	1.35357	1.35307	56
4398179	127.637	120.619	111.378	99.6303	7.53966	7.51418	7.4804	7.42989	9.82608	9.77401	9.70836	9.62061	62
1369234	12.1876	12.127	12.0401	11.9157	1.59403	1.59354	1.59289	1.5919	1.88113	1.88014	1.87887	1.87716	61
3007239	8.85086	8.81993	8.77552	8.71168	2.44422	2.4424	2.43997	2.43631	2.50669	2.50442	2.50154	2.49765	66
3076393	6.70093	6.68392	6.65946	6.62421	1.83426	1.83347	1.83242	1.83083	2.16428	2.16276	2.16084	2.15824	69
4635422	4.43243	4.42566	4.4159	4.40179	1.78649	1.78576	1.78479	1.78333	2.38531	2.38333	2.3808	2.3774	57
2308230	23.8129	23.5718	23.2294	22.745	1.95419	1.95323	1.95195	1.95001	2.49609	2.49384	2.49099	2.48714	53
2315623	43.3537	42.5421	41.4059	39.8306	3.52522	3.52061	3.51449	3.50529	4.33677	4.32807	4.31704	4.3022	64
3590753	23.6264	23.3891	23.0521	22.5752	3.64539	3.6404	3.63377	3.6238	4.19702	4.18896	4.17873	4.16497	69
4048427	4.31319	4.30683	4.29766	4.28441	1.48061	1.48024	1.47975	1.47901	1.49466	1.49421	1.49365	1.49289	57
1127865	6.62768	6.61108	6.58719	6.55277	3.04919	3.04596	3.04166	3.03519	3.0439	3.04016	3.03541	3.02901	62
4458140	1.62858	1.62813	1.62747	1.62651	1.22453	1.22439	1.2242	1.22392	1.20461	1.20447	1.20428	1.20402	45
2017705	22.1005	21.8935	21.5991	21.1818	1.71232	1.71169	1.71085	1.70959	2.37157	2.36961	2.36713	2.36378	41
3366059	6.08522	6.07144	6.05161	6.02302	0.999524	0.999524	0.999525	0.999525	1.3538	1.35351	1.35315	1.35265	59
4587967	10.0283	9.98802	9.93022	9.84723	2.28291	2.2814	2.27938	2.27634	2.45542	2.45327	2.45054	2.44686	64
5306201	5.20603	5.19628	5.18224	5.16198	1.3908	1.39052	1.39015	1.38958	1.64023	1.6396	1.6388	1.63772	54
5512678	54.4778	53.1931	51.4091	48.9641	2.43719	2.43537	2.43296	2.42933	4.22076	4.21259	4.20223	4.18829	54
1135752	17.5454	17.4164	17.2324	16.9703	3.30685	3.30291	3.29766	3.28977	3.14246	3.13842	3.13328	3.12636	64
3340761	9.52442	9.48829	9.43643	9.36194	2.94883	2.94586	2.9419	2.93595	2.96273	2.95923	2.95479	2.94881	51
3348895	5.38476	5.37424	5.3591	5.33726	1.31927	1.31905	1.31876	1.31832	1.50072	1.50027	1.4997	1.49892	54
5321998	7.97095	7.94621	7.91067	7.85953	1.63799	1.63746	1.63674	1.63565	1.7874	1.78656	1.78548	1.78403	61
1247382	4.92839	4.91976	4.90735	4.88942	1.42091	1.4206	1.42019	1.41957	1.54625	1.54575	1.5451	1.54423	64
5912575	20.7114	20.5301	20.2721	19.9058	4.61286	4.60424	4.59279	4.57561	5.57988	5.56452	5.54508	5.51895	69
3312528	66.2277	64.3275	61.7112	58.1689	2.81364	2.811	2.80749	2.80221	3.30866	3.30407	3.29824	3.29039	67
2489533	23.3694	23.1373	22.8077	22.3411	1.83956	1.83876	1.8377	1.83609	2.56885	2.56643	2.56335	2.5592	61
5939335	87.4715	84.1594	79.6688	73.7208	3.61806	3.61316	3.60664	3.59685	4.83681	4.82565	4.81152	4.79251	64
5714871	13.6333	13.5567	13.4471	13.2904	1.43178	1.43146	1.43104	1.43039	2.14427	2.1428	2.14092	2.13839	69
2313260	2.67092	2.66893	2.66606	2.66191	1.10928	1.10922	1.10913	1.10901	1.10684	1.10677	1.10668	1.10656	54
2346361	56.5131	55.1303	53.2128	50.5905	5.2672	5.25558	5.24015	5.21701	5.08281	5.07033	5.05453	5.03329	64
3051659	206.198	188.131	165.661	139.261	5.62768	5.61422	5.59634	5.56955	7.1925	7.16574	7.13192	7.08656	66
3709113	1.9585	1.95767	1.95646	1.95471	1.13477	1.13469	1.13459	1.13443	1.21016	1.21001	1.20981	1.20955	58
5353187	3.4175	3.41382	3.40851	3.40084	1.38644	1.38616	1.38579	1.38523	1.33906	1.33879	1.33844	1.33798	49
4719647	7.83336	7.80953	7.77529	7.72601	2.16374	2.16243	2.1607	2.15809	2.33438	2.3325	2.33012	2.32692	61
5542368	16.316	16.205	16.0464	15.8201	4.13612	4.12941	4.12049	4.1071	5.09776	5.0852	5.0693	5.04792	61
4541386	69.3683	67.2836	64.4197	60.5548	3.52692	3.52231	3.51618	3.50697	4.93818	4.92649	4.91168	4.89177	52
4714601	3.77505	3.77039	3.76366	3.75394	1.58936	1.58888	1.58823	1.58726	1.621	1.6204	1.61963	1.61859	54
2250676	70.117	67.987	65.0625	61.119	2.10867	2.10746	2.10585	2.10343	2.57728	2.57484	2.57173	2.56755	60
2896767	19.2638	19.1075	18.8848	18.5682	2.15971	2.15841	2.15669	2.15409	2.31899	2.31715	2.31482	2.31167	65
4177597	14.2452	14.1613	14.0413	13.8698	2.35598	2.35433	2.35213	2.34882	2.53251	2.53018	2.52721	2.52322	59
5375310	124.274	117.618	108.831	97.6233	3.03972	3.03652	3.03225	3.02583	4.47341	4.46407	4.45223	4.4363	68
3515840	9.4594	9.42378	9.37267	9.29924	1.7374	1.73674	1.73586	1.73453	1.84256	1.84163	1.84045	1.83884	68
4789093	4.69823	4.69049	4.67935	4.66325	2.37083	2.36915	2.36691	2.36354	1.79499	1.79414	1.79304	1.79157	58
5746113	2.05084	2.04988	2.0485	2.04649	0.942713	0.942739	0.942777	0.942833	0.887131	0.887193	0.88727	0.887373	55
5106392	19.4513	19.2918	19.0647	18.7419	2.6009	2.59875	2.59588	2.59157	3.26865	3.26419	3.25853	3.2509	61
5202964	87.2147	83.9219	79.4568	73.5409	4.70106	4.69206	4.68011	4.66217	6.3548	6.33434	6.30848	6.27376	61
2750868	8.97859	8.9467	8.90092	8.83512	2.4489	2.44707	2.44463	2.44095	2.58032	2.57787	2.57475	2.57056	55
1157800	7.54254	7.52057	7.489	7.44354	3.08008	3.07677	3.07236	3.06573	3.2613	3.25686	3.25124	3.24365	59
4761250	1.41527	1.41501	1.41463	1.41409	1.66133	1.66076	1.66	1.65886	1.57389	1.57335	1.57265	1.57172	41
2516390	42.2886	41.5167	40.4351	38.934	3.16086	3.15733	3.15263	3.14556	4.50302	4.49353	4.48152	4.46535	60
1842239	14.3721	14.2866	14.1644	13.9898	3.79211	3.78663	3.77935	3.76841	4.88296	4.87156	4.85712	4.83771	65
1940155	3.96684	3.9616	3.95405	3.94313	1.49747	1.49708	1.49657	1.4958	1.54199	1.54149	1.54085	1.53999	61
2197614	11.474	11.4205	11.3439	11.2341	3.15985	3.15632	3.15162	3.14456	3.38427	3.37942	3.37327	3.36497	66
3322234	4.34611	4.33963	4.3303	4.31682	1.48224	1.48187	1.48138	1.48063	1.53367	1.53318	1.53255	1.53171	58
5749557	5.82099	5.80849	5.7905	5.76456	2.35618	2.35453	2.35233	2.34902	2.33552	2.33365	2.33127	2.32805	64
3931141	7.00533	6.98659	6.95966	6.92087	1.88923	1.88836	1.88721	1.88546	1.95373	1.95261	1.95119	1.94926	68
5083103	11.2663	11.2148	11.141	11.0353	1.54751	1.54707	1.54649	1.54561	1.79206	1.79121	1.79012	1.78866	63
2124414	16.6616	16.5456	16.38	16.144	2.3427	2.34107	2.33891	2.33565	2.32809	2.32623	2.32387	2.32068	60
2758876	29.2825	28.9153	28.396	27.6654	2.01592	2.01486	2.01345	2.01133	2.34634	2.34444	2.34203	2.33877	58
3345542	10.7213	10.6749	10.6084	10.513	2.08519	2.08401	2.08246	2.08011	2.59065	2.58817	2.58503	2.58078	65
4329319	18.2407	18.101	17.9018	17.6182	3.05938	3.05612	3.05179	3.04527	3.33842	3.33373	3.32777	3.31975	60
2475606	13.8578	13.7786	13.6652	13.5031	1.85147	1.85066	1.84957	1.84794	2.31608	2.31425	2.31192	2.30878	67
1722818	2.68992	2.68789	2.68497	2.68074	1.22198	1.22184	1.22166	1.22137	1.30856	1.30832	1.30801	1.3076	56
1758226	7.58672	7.56447	7.5325	7.48647	2.17184	2.17052	2.16877	2.16613	2.15142	2.14993	2.14804	2.14548	65
2363860	4.6131	4.60568	4.59498	4.57954	1.63245	1.63191	1.6312	1.63013	1.71162	1.71089	1.70996	1.7087	61
4656529	21.6649	21.4661	21.1834	20.7824	8.56571	8.53223	8.48789	8.42165	7.38488	7.35655	7.32076	7.27277	68
5464397	12.874	12.806	12.7086	12.5693	2.31647	2.31489	2.31279	2.30963	2.91687	2.91351	2.90924	2.90349	66
5641373	25.221	24.95	24.5655	24.0222	3.04686	3.04364	3.03934	3.03289	4.14787	4.14001	4.13006	4.11667	65
4084354	16.399	16.2867	16.1265	15.8979	2.38699	2.38528	2.383	2.37957	2.95286	2.94939	2.94499	2.93906	63
2271743	24.1494	23.9013	23.549	23.0508	4.68519	4.67625	4.66439	4.64659	5.1201	5.10742	5.09136	5.06977	69
2405396	31.5323	31.1057	30.5033	29.6577	2.73479	2.73233	2.72907	2.72415	3.49871	3.49346	3.48679	3.47781	67
2709053	24.7658	24.5046	24.134	23.6101	2.22851	2.22709	2.2252	2.22236	2.88659	2.88332	2.87916	2.87356	64
4413868	2.45595	2.45435	2.45206	2.44873	1.48133	1.48096	1.48047	1.47973	1.35123	1.35094	1.35058	1.35009	53
4834628	8.93275	8.90121	8.85592	8.79083	2.19196	2.19061	2.18881	2.1861	2.43384	2.43175	2.42908	2.42549	59
1773562	40.7245	40.0091	39.0055	37.6104	2.84998	2.84725	2.84362	2.83816	3.92695	3.92004	3.91128	3.89948	42
2359973	29.8301	29.4489	28.9099	28.1521	4.22784	4.22078	4.2114	4.19732	4.9462	4.93447	4.91961	4.89962	68
5728838	6.69652	6.67954	6.65511	6.61991	3.27985	3.27598	3.27083	3.2631	3.41086	3.40592	3.39965	3.3912	69
1573884	5.63669	5.62505	5.6083	5.58413	1.69879	1.69817	1.69735	1.69612	1.78805	1.7872	1.78613	1.78467	57
3279871	9.3656	9.33072	9.28067	9.20877	2.55176	2.54972	2.54699	2.54289	2.88809	2.88481	2.88065	2.87504	54
3818356	8.43366	8.40575	8.36566	8.30802	2.15676	2.15547	2.15375	2.15117	1.95922	1.9581	1.95666	1.95472	43
2652009	22.1693	21.9609	21.6647	21.2448	2.5752	2.5731	2.57031	2.56611	3.22372	3.21941	3.21394	3.20657	67
1483140	23.0557	22.83	22.5093	22.0551	2.82316	2.8205	2.81696	2.81163	3.70029	3.69428	3.68666	3.6764	66
4564448	14.7099	14.6202	14.492	14.3089	2.13099	2.12975	2.12809	2.12559	2.49532	2.49308	2.49023	2.48639	64
4609294	9.95652	9.91684	9.8599	9.77815	2.01537	2.01431	2.0129	2.01078	2.27678	2.27504	2.27282	2.26982	66
5807651	10.3982	10.3547	10.2923	10.2028	2.12167	2.12044	2.1188	2.11634	2.57625	2.57381	2.57071	2.56653	53
5820953	48.9571	47.9206	46.4754	44.4833	4.63595	4.62723	4.61565	4.59827	6.0828	6.06422	6.04071	6.00914	66
2229381	22.6258	22.4086	22.0999	21.6625	3.51077	3.50621	3.50015	3.49104	4.56128	4.55151	4.53914	4.52249	68
2302134	1.74667	1.74608	1.74525	1.74403	1.20294	1.20281	1.20264	1.20239	1.14135	1.14126	1.14113	1.14097	47
2302980	18.4366	18.2937	18.0901	17.8003	2.9089	2.90603	2.90221	2.89646	3.22551	3.22119	3.21571	3.20833	70
4242969	4.14213	4.13634	4.12798	4.11591	1.43932	1.439	1.43856	1.4379	1.37135	1.37105	1.37066	1.37013	61
5336018	3.58072	3.57661	3.57067	3.56209	0.83114	0.831214	0.831311	0.831457	0.876475	0.876543	0.876625	0.876737	62
4190190	29.2799	28.9129	28.3937	27.6632	3.16967	3.16611	3.16138	3.15426	4.04991	4.04249	4.03307	4.0204	68
3394756	24.7057	24.4458	24.077	23.5556	4.08462	4.0781	4.06944	4.05643	5.26364	5.25015	5.23306	5.2101	64
4188852	7.3434	7.32266	7.29285	7.24992	1.52819	1.52777	1.52721	1.52638	1.75441	1.75362	1.75261	1.75124	52
4665373	7.32597	7.30533	7.27567	7.23296	1.80216	1.80141	1.80041	1.79891	2.08409	2.08274	2.08101	2.07868	69
4822248	8.76879	8.73846	8.69492	8.63233	1.31317	1.31296	1.31267	1.31225	1.41454	1.41419	1.41374	1.41313	43
5767081	80.6297	77.8141	73.9777	68.8603	6.66724	6.64771	6.6218	6.58302	6.64371	6.62118	6.59268	6.55445	63
2028487	8.5628	8.53397	8.49257	8.43304	3.53154	3.52691	3.52076	3.51152	4.42834	4.41922	4.40765	4.39209	65
2047452	10.0594	10.0189	9.96071	9.87719	3.04481	3.04159	3.0373	3.03086	3.55403	3.54857	3.54165	3.53232	49
3117364	19.8606	19.6942	19.4573	19.1206	2.03582	2.03473	2.03328	2.03109	2.7121	2.70931	2.70576	2.70098	68
3580227	119.25	113.116	104.991	94.5722	3.97855	3.97241	3.96427	3.95203	6.14929	6.13026	6.10618	6.07386	69
3492955	14.712	14.6223	14.4941	14.3109	2.76289	2.76037	2.75702	2.75198	3.09142	3.08753	3.0826	3.07595	68
3570759	6.0725	6.05879	6.03905	6.01059	1.80947	1.80871	1.8077	1.80618	1.99955	1.99835	1.99683	1.99477	63
2398395	13.1618	13.0906	12.9887	12.8429	1.68159	1.681	1.68021	1.67902	1.73392	1.73316	1.73219	1.73087	61
1995901	4.69476	4.68704	4.67591	4.65984	1.5937	1.59321	1.59256	1.59158	1.54778	1.54727	1.54662	1.54575	64
3183051	3.12573	3.12277	3.11851	3.11233	1.40924	1.40894	1.40854	1.40794	1.30039	1.30015	1.29985	1.29945	54
3313568	2.27147	2.27018	2.26833	2.26564	1.1159	1.11583	1.11575	1.11561	1.03041	1.03039	1.03037	1.03034	57
5157814	14.1522	14.0694	13.9511	13.7818	2.27133	2.26984	2.26785	2.26485	2.62529	2.62273	2.61947	2.61508	56
5999215	11.7216	11.6657	11.5856	11.4708	1.04997	1.04994	1.0499	1.04985	1.19014	1.19	1.18983	1.18959	54
5761437	47.0201	46.0644	44.73	42.887	2.35596	2.35431	2.35211	2.3488	3.35789	3.35313	3.34709	3.33895	57
2010148	23.5068	23.272	22.9385	22.4664	3.35388	3.34979	3.34436	3.33619	4.48251	4.47312	4.46123	4.44523	68
3827730	27.3994	27.0786	26.6243	25.9838	3.81021	3.80467	3.79731	3.78625	4.28826	4.27978	4.26903	4.25457	66
4537593	13.5299	13.4545	13.3466	13.1923	3.6737	3.66862	3.66186	3.65171	4.63242	4.62231	4.60949	4.59225	70
5913807	4.25323	4.24706	4.23818	4.22535	3.01319	3.01005	3.00588	2.9996	2.49623	2.49398	2.49113	2.48728	59
1187556	11.653	11.5978	11.5187	11.4052	1.63565	1.63512	1.6344	1.63332	2.09905	2.09767	2.09591	2.09353	64
1810093	19.536	19.3752	19.146	18.8203	1.92767	1.92675	1.92552	1.92366	2.56526	2.56285	2.55978	2.55565	52
1761249	3.86856	3.86362	3.8565	3.8462	0.92564	0.925677	0.925724	0.925796	1.047	1.04697	1.04693	1.04688	60
3544524	51.6291	50.4758	48.8708	46.6647	3.60391	3.59905	3.5926	3.5829	4.2972	4.28868	4.27788	4.26335	69
2657474	9.63855	9.60149	9.54831	9.47193	4.00067	3.99446	3.98621	3.97381	4.02751	4.02018	4.01089	3.99838	69
1003023	3.70494	3.70048	3.69404	3.68474	1.47757	1.4772	1.47671	1.47598	1.57685	1.57631	1.57561	1.57467	61
5408206	15.7715	15.6679	15.52	15.3089	3.03508	3.03188	3.02763	3.02124	3.09648	3.09258	3.08763	3.08095	53
5667287	18.4648	18.3215	18.1172	17.8266	3.31016	3.30621	3.30095	3.29304	4.5186	4.50905	4.49693	4.48064	69
1301382	5.52461	5.51348	5.49745	5.47434	1.90742	1.90652	1.90533	1.90353	2.04608	2.04479	2.04316	2.04095	64
2164454	9.23282	9.19899	9.15042	9.08064	2.18921	2.18786	2.18607	2.18337	2.44062	2.43851	2.43582	2.4322	66
2357386	9.44327	9.40778	9.35685	9.28368	2.35884	2.35718	2.35498	2.35166	2.55036	2.54798	2.54496	2.54089	67
5506194	69.1233	67.0532	64.209	60.3698	3.61705	3.61215	3.60564	3.59586	5.12515	5.11244	5.09634	5.07471	62
1787038	7.78282	7.75932	7.72555	7.67694	2.78683	2.78426	2.78083	2.77567	2.75922	2.7563	2.75259	2.74759	64
5881927	81.6137	78.7291	74.8016	69.5679	3.65179	3.64678	3.64012	3.63011	5.08348	5.071	5.05519	5.03395	65
1171865	44.3699	43.5195	42.3299	40.6823	1.81148	1.81072	1.80971	1.80818	2.62728	2.62471	2.62145	2.61705	64
1477314	12.836	12.7684	12.6717	12.5332	1.71314	1.71251	1.71167	1.7104	2.16222	2.16071	2.15879	2.1562	59
1903400	17.7522	17.6201	17.4316	17.1631	2.63514	2.63291	2.62994	2.62548	3.66004	3.65419	3.64677	3.63677	51
2880519	8.6037	8.57457	8.53275	8.47262	3.13617	3.13271	3.1281	3.12117	2.86118	2.85798	2.85391	2.84844	69
3444858	17.4131	17.2861	17.1049	16.8467	2.51621	2.51423	2.51161	2.50765	3.20726	3.203	3.1976	3.19032	65
5268822	4.74866	4.74073	4.72931	4.71282	1.40343	1.40314	1.40274	1.40216	1.49528	1.49484	1.49427	1.49351	59
5816423	1.68004	1.67954	1.6788	1.67774	3.13359	3.13013	3.12553	3.11861	2.52189	2.51958	2.51665	2.5127	50
2335076	18.0422	17.9055	17.7107	17.4333	1.78635	1.78563	1.78466	1.7832	2.04127	2.04	2.03837	2.03618	46
2035294	4.34408	4.33761	4.32829	4.31482	1.45532	1.45497	1.45452	1.45383	1.63612	1.63549	1.6347	1.63362	57
2673353	4.95235	4.94364	4.93108	4.91296	1.94734	1.94638	1.94511	1.9432	2.08467	2.08331	2.08158	2.07925	61
3173816	1.17937	1.17928	1.17914	1.17894	1.03249	1.03248	1.03245	1.03242	0.959923	0.959948	0.959977	0.960017	41
5429391	3.09206	3.08918	3.08503	3.07902	1.23518	1.23503	1.23483	1.23453	1.31641	1.31616	1.31584	1.31541	54
2419608	20.9259	20.7407	20.4772	20.1032	2.59719	2.59504	2.59219	2.58789	2.65519	2.65254	2.64919	2.64466	68
2923149	21.9123	21.7088	21.4195	21.0093	2.34284	2.34121	2.33905	2.33579	2.60399	2.60148	2.59829	2.59399	70
4069944	8.47989	8.45166	8.4111	8.35279	2.43072	2.42892	2.42653	2.42293	2.41429	2.41224	2.40963	2.40612	69
5816143	17.348	17.222	17.0421	16.7859	2.82919	2.82651	2.82295	2.81759	3.01646	3.01281	3.00816	3.00191	68
5339457	25.3233	25.0501	24.6624	24.1148	2.93664	2.9337	2.92978	2.9239	3.55342	3.54796	3.54104	3.53172	62
5334152	1.09177	1.09172	1.09166	1.09157	0.874902	0.874958	0.875033	0.875147	0.801748	0.801845	0.801966	0.802131	43
5432502	25.4724	25.1959	24.8036	24.2495	3.26848	3.26465	3.25955	3.25188	3.70899	3.70294	3.69528	3.68496	53
4485436	24.402	24.1486	23.7889	23.2802	1.53822	1.53779	1.53722	1.53636	1.94281	1.94171	1.94031	1.93842	47
5812769	40.9834	40.2587	39.2425	37.83	2.36381	2.36215	2.35993	2.35658	2.70388	2.70111	2.69759	2.69285	63
1424729	5.29069	5.28058	5.26602	5.24502	2.01886	2.0178	2.01638	2.01425	2.03334	2.03208	2.03048	2.02831	65
3257406	12.3611	12.2987	12.2092	12.0811	1.57114	1.57067	1.57005	1.56912	2.05533	2.05403	2.05238	2.05014	65
5536859	11.9973	11.9386	11.8545	11.734	5.36615	5.35404	5.33795	5.31383	5.13164	5.11889	5.10275	5.08105	69
2468267	49.8073	48.7342	47.239	45.18	1.91633	1.91542	1.91421	1.91239	2.42733	2.42525	2.4226	2.41903	60
5075746	17.463	17.3352	17.1529	16.8933	2.85498	2.85224	2.8486	2.84312	3.1765	3.17235	3.16707	3.15996	62
1814698	10.4906	10.4463	10.3827	10.2916	2.95171	2.94873	2.94476	2.9388	3.07684	3.073	3.06812	3.06155	69
1136060	6.39251	6.37716	6.35508	6.32325	2.27165	2.27015	2.26817	2.26517	1.84308	1.84215	1.84096	1.83936	60
3066601	76.4908	73.9564	70.4927	65.8526	2.74429	2.74182	2.73852	2.73357	4.63991	4.62976	4.61689	4.59959	63
4251406	67.8433	65.8492	63.1068	59.4001	5.37059	5.35845	5.34234	5.31817	5.78856	5.7719	5.75081	5.72249	69
4579715	3.18716	3.18405	3.17958	3.1731	0.985863	0.985871	0.985881	0.985895	0.970983	0.971001	0.971022	0.971051	56
4889777	10.9719	10.9232	10.8535	10.7534	1.40869	1.40839	1.40799	1.40739	1.73563	1.73486	1.73389	1.73257	59
2690754	7.3968	7.37573	7.34545	7.30185	2.08425	2.08308	2.08152	2.07918	2.36924	2.36729	2.36481	2.36147	57
5427125	23.2569	23.0271	22.7007	22.2386	3.32874	3.32473	3.3194	3.31138	4.43077	4.42163	4.41005	4.39447	63
5580515	22.14	21.9322	21.6368	21.218	2.38773	2.38602	2.38373	2.3803	3.07691	3.07307	3.06819	3.06162	70
1027772	1.3389	1.3387	1.33841	1.33799	0.902883	0.902929	0.902989	0.903081	0.856437	0.856512	0.856606	0.856733	45
4203920	70.5071	68.3534	65.3971	61.4124	3.13256	3.12911	3.12451	3.1176	4.01137	4.0041	3.9949	3.9825	69
4905291	30.4002	30.0041	29.4443	28.6576	1.35479	1.35454	1.35421	1.35371	1.72101	1.72026	1.71931	1.71803	56
4537743	5.3167	5.30648	5.29176	5.27053	2.03022	2.02914	2.0277	2.02553	2.06149	2.06018	2.05851	2.05625	63
4614707	6.43641	6.42083	6.39842	6.36612	1.94005	1.9391	1.93785	1.93596	2.18696	2.1854	2.18342	2.18074	58
5716303	15.0049	14.9115	14.778	14.5873	2.24997	2.24851	2.24657	2.24366	2.56677	2.56435	2.56128	2.55714	64
3649136	37.5763	36.9681	36.113	34.9203	2.56183	2.55976	2.557	2.55286	3.45094	3.44586	3.4394	3.43071	61
1116821	36.5602	35.9847	35.1751	34.0446	4.06519	4.05874	4.05017	4.03731	4.09391	4.08629	4.07664	4.06364	48
3038944	2.01887	2.01796	2.01663	2.01472	1.67712	1.67653	1.67575	1.67457	1.62701	1.6264	1.62562	1.62457	51
3840166	32.6204	32.1635	31.5188	30.6148	2.41947	2.41769	2.41532	2.41176	2.83714	2.83401	2.83003	2.82467	63
5871622	4.00232	3.99697	3.98926	3.97811	0.944168	0.944197	0.944233	0.944288	0.943562	0.943595	0.943636	0.943691	62
2285697	9.20923	9.17558	9.12728	9.05787	2.17224	2.17092	2.16916	2.16652	2.52614	2.52382	2.52088	2.51691	60
2741945	11.6514	11.5962	11.5171	11.4037	3.04898	3.04574	3.04145	3.03498	3.58357	3.57801	3.57095	3.56144	69
1418291	26.3292	26.0334	25.6141	25.0223	2.09649	2.0953	2.09371	2.09133	2.93029	2.92689	2.92257	2.91675	65
3223560	5.38579	5.37527	5.36013	5.33828	1.20725	1.20712	1.20695	1.20669	1.35308	1.35279	1.35243	1.35193	63
1420947	22.5759	22.3597	22.0524	21.6169	3.1564	3.15287	3.14819	3.14115	3.87565	3.86895	3.86046	3.84902	68
2113245	18.0788	17.9416	17.7459	17.4674	2.27406	2.27257	2.27057	2.26757	2.77495	2.77199	2.76823	2.76316	55
5008262	20.4392	20.2627	20.0115	19.6548	2.33915	2.33753	2.33537	2.33212	2.89982	2.89651	2.8923	2.88663	66
2855407	8.01342	7.98839	7.95245	7.90073	1.45401	1.45367	1.45322	1.45253	1.81873	1.81784	1.8167	1.81516	58
4234323	22.3606	22.1486	21.8471	21.42	2.34828	2.34664	2.34446	2.34118	2.96146	2.95797	2.95354	2.94756	62
2115409	9.15956	9.1263	9.07855	9.00992	1.84928	1.84847	1.84739	1.84576	1.82934	1.82843	1.82727	1.8257	63
2256249	61.1122	59.4946	57.2589	54.2161	1.86461	1.86377	1.86266	1.86099	3.21367	3.20939	3.20397	3.19665	55
3974096	6.2361	6.22156	6.20064	6.17048	1.47313	1.47277	1.47229	1.47157	1.74579	1.74501	1.74401	1.74267	70
4655340	10.5503	10.5054	10.4411	10.3489	1.76335	1.76265	1.76172	1.76033	1.87503	1.87404	1.87279	1.8711	56
2762392	22.5763	22.3601	22.0527	21.6172	3.52229	3.51769	3.51158	3.5024	4.72838	4.71779	4.70436	4.6863	68
3870428	4.80541	4.79727	4.78554	4.7686	2.25172	2.25026	2.24832	2.2454	2.16167	2.16016	2.15824	2.15565	48
1421858	21.579	21.3819	21.1014	20.7036	2.19474	2.19338	2.19158	2.18886	3.24848	3.24409	3.23852	3.23101	65
2471404	12.6327	12.5673	12.4737	12.3397	2.97779	2.97475	2.97069	2.9646	3.41141	3.40646	3.40018	3.39173	63
3168694	6.63574	6.61909	6.59514	6.56063	1.78856	1.78783	1.78686	1.78539	2.01494	2.01371	2.01215	2.01004	57
3393511	12.4669	12.4033	12.3122	12.1819	3.10165	3.09827	3.09379	3.08704	3.34499	3.34028	3.33429	3.32623	70
4939852	14.6067	14.5183	14.392	14.2114	1.97378	1.97279	1.97146	1.96947	2.402	2.39998	2.3974	2.39394	62
1593407	4.47986	4.47292	4.46292	4.44847	2.45391	2.45206	2.4496	2.44591	2.3885	2.3865	2.38397	2.38055	64
2960847	9.35768	9.32287	9.27291	9.20113	1.70898	1.70836	1.70752	1.70626	1.91762	1.91656	1.91522	1.9134	57
5192125	28.0978	27.7602	27.2823	26.609	3.66466	3.65961	3.65289	3.6428	4.77422	4.76339	4.74966	4.73121	65
5514826	3.09208	3.0892	3.08504	3.07903	1.17966	1.17955	1.17941	1.17919	1.55265	1.55214	1.55148	1.55059	52
3506167	149.567	139.964	127.519	112.045	5.45798	5.4454	5.42869	5.40365	6.9504	6.92554	6.89412	6.85199	67
4611476	83.9009	80.8528	76.7095	71.2014	3.4761	3.47165	3.46573	3.45683	4.30214	4.2936	4.28277	4.2682	56
1501290	2.65847	2.65651	2.65367	2.64957	1.32207	1.32185	1.32156	1.32111	1.34134	1.34106	1.34071	1.34024	50
2280591	8.37128	8.34381	8.30436	8.24761	2.37288	2.3712	2.36895	2.36558	2.76977	2.76682	2.76308	2.75803	59
3828985	23.8703	23.628	23.2839	22.7971	1.90243	1.90154	1.90036	1.89858	2.87292	2.86968	2.86558	2.86004	69
4061490	3.00308	3.0004	2.99654	2.99094	1.2512	1.25103	1.25082	1.25049	1.18597	1.18585	1.18568	1.18545	50
4221467	3.48358	3.47973	3.47417	3.46614	1.50186	1.50147	1.50095	1.50016	1.35334	1.35306	1.35269	1.3522	55
1374485	13.2394	13.1674	13.0642	12.9166	1.96918	1.96819	1.96688	1.9649	2.355	2.35308	2.35065	2.34736	63
2288550	24.9086	24.6444	24.2694	23.7395	3.28031	3.27644	3.27129	3.26356	3.90771	3.90088	3.89222	3.88055	63
3747191	38.6337	37.9904	37.0867	35.8276	1.9203	1.91938	1.91817	1.91633	2.81498	2.81191	2.80801	2.80275	48
5291579	253.635	226.55	194.001	157.504	4.91974	4.90976	4.89652	4.87665	7.07392	7.0481	7.01546	6.9717	61
3850872	73.1039	70.7887	67.6168	63.3528	2.53844	2.53642	2.53373	2.52969	3.62373	3.61801	3.61076	3.601	57
3681984	6.98463	6.96602	6.93926	6.90071	1.37573	1.37546	1.37511	1.37457	1.27509	1.27488	1.27461	1.27425	69
4805580	15.2454	15.1489	15.0109	14.8139	2.24139	2.23995	2.23804	2.23515	2.92472	2.92133	2.91704	2.91124	68
1919792	1.9422	1.94139	1.94021	1.9385	0.969825	0.969841	0.969862	0.969892	0.881933	0.881996	0.882076	0.882183	52
2575492	8.00638	7.9814	7.94552	7.8939	2.20051	2.19914	2.19732	2.19458	2.18525	2.18369	2.18171	2.17904	57
5210569	4.85614	4.8478	4.83578	4.81844	1.25172	1.25155	1.25134	1.25101	1.12217	1.12209	1.12198	1.12184	62
1317482	4.91859	4.91001	4.89765	4.8798	1.11826	1.11819	1.1181	1.11796	1.53486	1.53436	1.53374	1.53289	40
4933067	15.1368	15.0416	14.9057	14.7115	2.13687	2.13561	2.13394	2.13142	2.60339	2.60088	2.59769	2.59339	65
1081672	5.55186	5.54061	5.52441	5.50104	1.59233	1.59184	1.59119	1.59021	1.68086	1.68017	1.67929	1.67811	59
1674040	10.6354	10.5898	10.5244	10.4306	2.44952	2.44769	2.44524	2.44156	2.87104	2.86781	2.86371	2.85818	60
3121436	8.58222	8.55326	8.51166	8.45184	1.88463	1.88377	1.88262	1.88089	2.01146	2.01024	2.00869	2.00659	53
4694004	2.95832	2.95574	2.95202	2.94663	2.52353	2.52155	2.5189	2.51492	2.3719	2.36994	2.36746	2.3641	54
4697984	2.13344	2.13237	2.13081	2.12856	1.27431	1.27413	1.27389	1.27352	1.25832	1.25813	1.25788	1.25754	50
5503317	47.6956	46.7121	45.3396	43.4452	2.21303	2.21165	2.2098	2.20701	2.4315	2.42941	2.42675	2.42317	52
5834474	11.544	11.4898	11.4122	11.301	4.51954	4.51132	4.50038	4.48398	4.74545	4.73477	4.72123	4.70302	62
1142135	90.1313	86.6154	81.8579	75.5735	2.8038	2.80118	2.7977	2.79247	4.15086	4.143	4.13303	4.11961	66
4493971	19.3642	19.2063	18.9812	18.6613	3.00817	3.00504	3.00088	2.99463	3.61374	3.60806	3.60086	3.59116	67
1706852	13.0547	12.9847	12.8845	12.7411	1.82862	1.82784	1.82679	1.82522	1.743	1.74222	1.74123	1.73989	64
1911189	7.61399	7.59157	7.55935	7.51297	1.84022	1.83942	1.83835	1.83675	1.95194	1.95082	1.9494	1.94748	69
2229840	10.6454	10.5997	10.5342	10.4402	1.42125	1.42094	1.42052	1.4199	1.61387	1.61328	1.61252	1.6115	66
2352230	20.8056	20.6226	20.3622	19.9925	2.34621	2.34457	2.3424	2.33913	2.63232	2.62974	2.62645	2.62203	60
2838054	5.27402	5.26399	5.24953	5.22867	1.13746	1.13738	1.13727	1.13711	1.15244	1.15234	1.1522	1.15202	41
4070185	4.71554	4.70773	4.69649	4.68026	1.0257	1.02568	1.02566	1.02564	1.19495	1.19481	1.19463	1.19439	52
2834547	3.36013	3.35659	3.3515	3.34413	1.16085	1.16075	1.16062	1.16043	1.08653	1.08647	1.0864	1.0863	59
3550302	11.1058	11.0559	10.9843	10.8816	1.97689	1.97589	1.97456	1.97255	2.4559	2.45375	2.45102	2.44734	61
2656947	81.0491	78.2042	74.3291	69.1622	2.69496	2.6926	2.68945	2.68472	3.65068	3.64486	3.63748	3.62754	60
3448521	14.8778	14.786	14.6548	14.4674	1.87879	1.87794	1.8768	1.87509	2.11772	2.1163	2.11449	2.11205	64
4568463	2.04327	2.04233	2.04096	2.03897	0.987409	0.987417	0.987426	0.987439	0.9637	0.963724	0.963751	0.963787	54
4614471	22.5143	22.2993	21.9936	21.5605	2.4941	2.49217	2.4896	2.48574	2.59067	2.58819	2.58504	2.5808	57
5624299	9.48065	9.44486	9.39351	9.31973	2.15098	2.1497	2.148	2.14543	2.48427	2.48206	2.47924	2.47544	63
1127363	67.7495	65.7609	63.0259	59.3289	2.21431	2.21292	2.21107	2.20828	3.27941	3.27492	3.26921	3.26153	56
2519069	18.5312	18.3868	18.1811	17.8883	2.56035	2.55829	2.55554	2.5514	2.91828	2.91491	2.91064	2.90488	60
2618789	24.3743	24.1214	23.7626	23.255	4.70433	4.69532	4.68334	4.66538	4.75868	4.74793	4.73431	4.71599	66
1246814	44.8668	43.9971	42.781	41.0975	2.45173	2.44989	2.44743	2.44375	3.16704	3.16291	3.15768	3.15062	65
5562585	4.62783	4.62035	4.60958	4.59403	4.92968	4.91966	4.90635	4.88639	4.51889	4.50933	4.49721	4.48092	54
1651519	25.337	25.0634	24.6753	24.1271	3.48835	3.48386	3.47789	3.46892	4.56907	4.55926	4.54684	4.53013	69
3515062	32.2274	31.7815	31.1522	30.2696	2.38437	2.38267	2.38039	2.37697	2.82812	2.82501	2.82106	2.81574	53
4383510	148.882	139.365	127.026	111.674	3.14311	3.13963	3.135	3.12803	5.49647	5.48161	5.46281	5.43754	66
3073809	6.68966	6.67272	6.64834	6.61322	2.12683	2.12559	2.12394	2.12146	2.36646	2.36452	2.36205	2.35872	50
2058131	3.18118	3.17809	3.17364	3.16719	2.09769	2.0965	2.09492	2.09253	2.03765	2.03638	2.03476	2.03258	56
2605734	4.14646	4.14065	4.13228	4.12018	1.22688	1.22673	1.22654	1.22625	1.20084	1.2007	1.20051	1.20026	45
3661435	35.6457	35.099	34.3292	33.2534	7.89485	7.86672	7.82945	7.77373	8.76556	8.72468	8.67308	8.60404	69
5958422	67.4398	65.4694	62.7588	59.0934	2.26385	2.26237	2.2604	2.25743	3.1851	3.18092	3.17561	3.16845	65
5603255	2.89165	2.88921	2.8857	2.88061	1.15039	1.1503	1.15019	1.15001	1.21848	1.21832	1.21812	1.21784	62
5703995	26.2525	25.9584	25.5415	24.9532	2.47478	2.4729	2.47038	2.4666	3.50769	3.5024	3.49569	3.48666	63
2469536	3.63994	3.63566	3.62949	3.62057	1.48833	1.48795	1.48745	1.48669	1.52298	1.5225	1.52189	1.52107	61
1842400	23.2215	22.9925	22.6671	22.2063	2.15415	2.15287	2.15115	2.14858	2.86105	2.85785	2.85378	2.8483	65
2202156	2.68017	2.67816	2.67527	2.67108	1.4867	1.48633	1.48583	1.48508	1.59756	1.59699	1.59626	1.59527	54
3261769	3.76697	3.76233	3.75563	3.74596	1.10439	1.10433	1.10425	1.10413	1.32865	1.32839	1.32805	1.3276	56
4217437	27.7547	27.4254	26.9591	26.3021	1.63388	1.63335	1.63263	1.63156	2.06174	2.06043	2.05875	2.0565	50
4848806	13.7212	13.6436	13.5325	13.3737	2.31581	2.31423	2.31213	2.30897	2.96847	2.96495	2.96049	2.95448	57
5464220	19.7824	19.6174	19.3823	19.0483	2.03754	2.03644	2.03498	2.03279	2.42085	2.41878	2.41615	2.41261	53
5932003	4.65115	4.64359	4.63269	4.61696	1.99782	1.9968	1.99542	1.99335	1.88929	1.88828	1.887	1.88527	52
3770915	10.3014	10.2588	10.1976	10.1099	2.52142	2.51944	2.5168	2.51282	2.60206	2.59956	2.59637	2.59208	58
3770920	23.4026	23.1699	22.8393	22.3714	1.81977	1.819	1.81797	1.81642	1.80957	1.8087	1.80758	1.80606	44
1252900	19.006	18.854	18.6373	18.3292	3.98433	3.97818	3.97	3.95772	4.43029	4.42116	4.40958	4.394	61
4318743	8.59021	8.56119	8.5195	8.45957	2.23251	2.23109	2.22919	2.22634	2.30601	2.3042	2.3019	2.29879	66
5329645	7.42995	7.40868	7.37811	7.33409	2.11917	2.11794	2.11631	2.11385	2.28985	2.28808	2.28582	2.28278	60
1031918	60.4568	58.8737	56.6848	53.7035	2.51177	2.50981	2.50719	2.50326	4.15192	4.14406	4.13408	4.12066	66
2900051	4.66879	4.66116	4.65017	4.6343	2.2301	2.22868	2.2268	2.22395	2.20542	2.20383	2.2018	2.19906	63
3496452	143.919	135.02	123.438	108.957	5.57881	5.5656	5.54807	5.52178	8.20684	8.17131	8.12645	8.06638	62
4404986	36.5488	35.9737	35.1646	34.0348	3.58576	3.58097	3.57459	3.56501	4.113	4.1053	4.09554	4.08241	70
3043922	16.7218	16.6049	16.4381	16.2003	3.81419	3.80864	3.80125	3.79017	4.07048	4.06296	4.05344	4.04061	64
2451292	3.32669	3.32324	3.31827	3.31108	1.39758	1.39729	1.39691	1.39633	1.45367	1.45327	1.45277	1.45209	49
4094288	8.75488	8.72466	8.68126	8.61888	2.11861	2.11738	2.11575	2.11329	2.23559	2.23393	2.23182	2.22897	67
4192613	162.117	150.859	136.401	118.652	4.8454	4.83577	4.82297	4.80376	7.49577	7.46652	7.42955	7.38001	63
5050774	5.99208	5.97876	5.95959	5.93195	1.37314	1.37287	1.37252	1.37199	1.56334	1.56281	1.56214	1.56123	60
4524813	19.1285	18.9745	18.755	18.4428	1.76985	1.76915	1.76821	1.76679	2.32113	2.31929	2.31694	2.31378	64
1998310	2.40686	2.40536	2.40318	2.40003	1.08241	1.08236	1.0823	1.08221	0.965364	0.965387	0.965413	0.965447	51
2320294	2.89867	2.89623	2.89269	2.88757	2.00204	2.00101	1.99963	1.99754	1.88643	1.88542	1.88414	1.88242	56
3307810	11.1718	11.1212	11.0488	10.9448	1.57166	1.5712	1.57058	1.56965	1.72068	1.71994	1.71899	1.71771	69
5340692	14.5819	14.4938	14.3679	14.188	1.77228	1.77157	1.77063	1.76921	2.25428	2.25258	2.25042	2.24751	61
4131489	1.2887	1.28854	1.2883	1.28795	0.928331	0.928366	0.928412	0.928481	0.832521	0.832606	0.832712	0.832856	49
3328170	5.48045	5.46952	5.45378	5.43106	1.93292	1.93199	1.93075	1.92888	1.66702	1.66635	1.6655	1.66435	64
4407651	102.85	98.2782	92.1482	84.1559	3.24059	3.23683	3.23183	3.22432	4.22049	4.21231	4.20196	4.18801	66
5796672	5.44303	5.43227	5.41676	5.39439	2.61538	2.6132	2.61029	2.60591	2.75889	2.75597	2.75227	2.74727	69
5056597	1.99432	1.99343	1.99216	1.99031	0.790044	0.79013	0.790245	0.790417	0.931963	0.932005	0.932053	0.932119	47
2064667	17.3103	17.1848	17.0058	16.7507	2.62529	2.62308	2.62014	2.61572	2.79071	2.78771	2.78389	2.77875	59
3077644	10.9768	10.9281	10.8583	10.7581	1.85876	1.85794	1.85684	1.85518	2.05211	2.05081	2.04916	2.04694	64
5187416	12.716	12.6497	12.5548	12.419	2.20081	2.19945	2.19762	2.19488	2.50275	2.50049	2.49762	2.49375	68
1805049	29.0117	28.6514	28.1417	27.4244	2.84017	2.83746	2.83387	2.82846	3.84159	3.83502	3.8267	3.81549	59
2772413	71.1752	68.9805	65.9694	61.9136	3.4475	3.44314	3.43733	3.42861	4.30142	4.29288	4.28206	4.26749	64
4798830	2.79523	2.793	2.78977	2.78511	1.78725	1.78653	1.78556	1.7841	1.76943	1.76861	1.76757	1.76617	49
4888414	16.3054	16.1945	16.0361	15.8102	2.46031	2.45846	2.45598	2.45226	2.94338	2.93994	2.93558	2.92969	63
2853595	12.6561	12.5905	12.4965	12.362	1.86746	1.86662	1.8655	1.86382	1.9299	1.92882	1.92745	1.9256	61
3974773	40.3678	39.6649	38.6788	37.3073	4.62914	4.62046	4.60891	4.59159	5.80017	5.78343	5.76225	5.73381	67
1959910	17.395	17.2682	17.0874	16.8298	1.66648	1.66591	1.66515	1.66399	2.16528	2.16377	2.16184	2.15924	69
2409138	4.04737	4.04187	4.03396	4.02251	1.87351	1.87266	1.87153	1.86984	1.89793	1.8969	1.8956	1.89384	56
4033106	12.1036	12.0438	11.9582	11.8355	1.42093	1.42062	1.42021	1.41959	2.05787	2.05657	2.0549	2.05266	59
4884537	14.1953	14.112	13.9929	13.8226	4.7197	4.71062	4.69856	4.68046	4.68579	4.67541	4.66226	4.64456	62
4048213	28.9223	28.5643	28.0577	27.3448	1.79482	1.79408	1.7931	1.79162	2.67697	2.67427	2.67084	2.66622	60
1021844	194.327	178.245	158.07	134.086	5.36949	5.35736	5.34125	5.3171	7.53411	7.50453	7.46717	7.41708	60
3800343	39.7542	39.0727	38.1161	36.7849	3.27601	3.27216	3.26703	3.25931	4.27861	4.27018	4.25949	4.2451	67
5453162	3.97749	3.97222	3.96462	3.95363	1.20206	1.20193	1.20177	1.20151	1.24022	1.24005	1.23982	1.23951	47
2230859	22.909	22.6862	22.3696	21.9212	1.85374	1.85292	1.85183	1.85018	2.2496	2.24791	2.24576	2.24287	61
1772639	27.1761	26.8606	26.4137	25.7835	2.77284	2.77029	2.76691	2.76182	3.97215	3.96506	3.95606	3.94394	69
2738050	55.5573	54.221	52.3668	49.8284	4.18706	4.18015	4.17098	4.15721	6.79534	6.77168	6.74176	6.70162	60
3229513	28.5212	28.1732	27.6807	26.9872	2.99021	2.98713	2.98303	2.97687	3.39573	3.39084	3.38464	3.37628	65
2977034	23.4542	23.2205	22.8884	22.4184	2.84706	2.84434	2.84072	2.83527	3.43877	3.43373	3.42733	3.41871	65
2348338	32.0002	31.5607	30.9402	30.0698	2.72021	2.71779	2.71457	2.70972	3.59075	3.58516	3.57807	3.56851	58
3641808	23.5215	23.2863	22.9524	22.4797	5.2883	5.27658	5.26101	5.23766	7.22657	7.19953	7.16536	7.11955	64
1336703	6.1007	6.08684	6.0669	6.03816	2.06418	2.06304	2.06153	2.05925	2.28206	2.2803	2.27806	2.27505	55
2306094	59.5111	57.9772	55.855	52.9616	5.10081	5.08999	5.07563	5.05408	6.24062	6.22097	6.1961	6.16273	68
2911576	21.1975	21.0074	20.7369	20.3531	1.93553	1.93459	1.93334	1.93146	2.67737	2.67467	2.67125	2.66662	65
1551588	12.9174	12.8489	12.7509	12.6106	2.53337	2.53136	2.52869	2.52466	3.30092	3.29636	3.29056	3.28276	61
2888150	26.5754	26.2739	25.8467	25.2439	2.22323	2.22182	2.21995	2.21713	2.97446	2.97093	2.96645	2.96041	67
4292722	1.05521	1.05518	1.05515	1.05509	0.808563	0.808642	0.808749	0.80891	0.736206	0.736325	0.736474	0.736675	49
5008882	9.96315	9.92341	9.86639	9.78453	2.21255	2.21116	2.20931	2.20653	2.56766	2.56524	2.56216	2.55802	59
1402585	13.5255	13.4501	13.3423	13.1881	3.35677	3.35267	3.34723	3.33905	3.6062	3.60055	3.59338	3.58373	65
3962034	27.2391	26.9221	26.4731	25.84	4.43554	4.42766	4.41719	4.40147	4.8284	4.81729	4.80321	4.78428	69
5348626	7.63948	7.61689	7.58444	7.53773	3.38024	3.37608	3.37054	3.36222	3.3691	3.3643	3.35821	3.35001	65
2216612	10.3374	10.2945	10.2329	10.1445	1.76843	1.76773	1.76679	1.76538	1.88191	1.88091	1.87965	1.87793	61
4483817	36.346	35.7773	34.9771	33.8595	3.90122	3.89537	3.88759	3.8759	4.75894	4.74819	4.73456	4.71624	67
5037766	19.9123	19.745	19.5068	19.1684	2.94506	2.9421	2.93815	2.93222	3.81427	3.80782	3.79964	3.78862	69
4515298	4.9381	4.92944	4.91696	4.89896	1.76236	1.76167	1.76074	1.75935	1.94706	1.94595	1.94454	1.94264	49
5562915	20.8504	20.6666	20.405	20.0337	2.72614	2.7237	2.72046	2.71559	2.73455	2.7317	2.72808	2.7232	66
4320397	32.1099	31.6673	31.0426	30.1663	2.24919	2.24774	2.2458	2.24289	3.05555	3.05177	3.04698	3.04052	56
1442022	103.104	98.5093	92.3504	84.3224	3.7163	3.71108	3.70414	3.69371	4.83965	4.82848	4.81433	4.7953	58
3385120	20.9645	20.7786	20.5142	20.1388	3.42754	3.42324	3.41751	3.40891	3.9964	3.9892	3.98007	3.96778	65
3503523	11.206	11.1551	11.0822	10.9776	2.19019	2.18884	2.18704	2.18434	2.38707	2.38508	2.38255	2.37914	64
4655318	9.80962	9.77116	9.71598	9.63673	1.96707	1.96609	1.96478	1.9628	2.43412	2.43202	2.42936	2.42576	59
3538995	1.54327	1.54289	1.54236	1.54157	1.02564	1.02563	1.02561	1.02558	0.902846	0.902901	0.902968	0.903059	47
4109947	9.49524	9.45933	9.40781	9.3338	1.19028	1.19016	1.19001	1.18977	1.50602	1.50557	1.50499	1.5042	60
1022911	2.48532	2.48367	2.4813	2.47787	2.15558	2.1543	2.15258	2.15	2.2012	2.19961	2.19759	2.19486	51
1417534	77.6064	74.9976	71.4351	66.6683	2.20147	2.2001	2.19828	2.19554	3.27797	3.27348	3.26778	3.2601	65
4577335	14.4041	14.3182	14.1955	14.02	2.00102	1.99998	1.9986	1.99652	2.07066	2.06932	2.06763	2.06534	64
4334915	22.4468	22.2331	21.9293	21.4988	4.2401	4.233	4.22355	4.20937	5.23729	5.22395	5.20706	5.18436	67
4387448	10.5116	10.4671	10.4033	10.3118	2.23074	2.22932	2.22743	2.22459	2.95206	2.94859	2.94419	2.93826	63
1981875	30.759	30.3533	29.7802	28.975	2.55853	2.55646	2.55372	2.54959	3.27267	3.2682	3.26252	3.25488	69
2595588	53.9375	52.6782	50.9288	48.53	2.4959	2.49397	2.49139	2.48753	3.27666	3.27218	3.26648	3.25882	59
3739479	8.5445	8.5158	8.47459	8.41533	1.90494	1.90405	1.90286	1.90107	2.28153	2.27977	2.27754	2.27453	62
1632795	44.3334	43.4844	42.2967	40.6518	2.13592	2.13466	2.13299	2.13047	2.72735	2.72451	2.72092	2.71607	52
1395755	12.0948	12.0351	11.9496	11.8271	2.77023	2.76769	2.76431	2.75924	3.3518	3.34706	3.34104	3.33294	68
3486160	41.3972	40.6577	39.621	38.1807	2.62903	2.62681	2.62386	2.61943	3.53935	3.53395	3.52709	3.51786	53
2896566	39.0514	38.394	37.4708	36.185	2.87094	2.86817	2.86447	2.85891	3.76888	3.7626	3.75464	3.74393	48
5665326	23.5036	23.2688	22.9354	22.4634	3.79487	3.78938	3.78209	3.77113	4.4457	4.43649	4.42481	4.40911	61
2705774	10.3478	10.3047	10.243	10.1544	1.73263	1.73198	1.7311	1.72978	2.33966	2.33777	2.33538	2.33215	53
4398143	1.43268	1.43241	1.43201	1.43143	1.17274	1.17264	1.1725	1.17229	1.17787	1.17775	1.17759	1.17737	44
1242251	15.6203	15.5188	15.3738	15.1668	4.74928	4.74007	4.72784	4.70948	5.60501	5.5895	5.56986	5.54348	63
5334345	6.52247	6.50643	6.48336	6.45012	1.3469	1.34666	1.34634	1.34585	1.61481	1.61421	1.61346	1.61243	56
1901483	5.15217	5.14264	5.12893	5.10913	2.02418	2.0231	2.02168	2.01953	2.22197	2.22034	2.21826	2.21546	61
2626472	10.551	10.5061	10.4418	10.3495	1.81133	1.81057	1.80956	1.80803	2.00933	2.00811	2.00656	2.00447	66
3892482	30.0671	29.6797	29.1322	28.3624	3.0807	3.07738	3.07297	3.06634	3.95707	3.95003	3.94111	3.9291	67
4118639	4.79124	4.78315	4.7715	4.75468	1.93582	1.93488	1.93364	1.93176	2.00167	2.00046	1.99893	1.99686	63
2621036	13.2027	13.1311	13.0285	12.8818	2.60673	2.60456	2.60168	2.59734	2.80365	2.80061	2.79675	2.79154	68
1721725	14.1694	14.0865	13.9678	13.7982	1.43658	1.43626	1.43583	1.43518	1.80901	1.80813	1.80701	1.8055	41
4097408	26.4362	26.1379	25.7151	25.1186	3.21208	3.20841	3.20352	3.19617	3.7953	3.78892	3.78083	3.76994	67
4129138	255.415	227.958	195.005	158.119	3.72562	3.72036	3.71338	3.70289	7.14525	7.11887	7.08552	7.0408	69
1961633	3.40576	3.40211	3.39685	3.38924	2.678	2.67568	2.67259	2.66793	2.67349	2.6708	2.66739	2.66278	56
5755172	19.7537	19.5891	19.3547	19.0217	3.15278	3.14927	3.1446	3.13758	3.81065	3.80421	3.79604	3.78504	67
1629809	5.06909	5.05991	5.04668	5.02759	1.3216	1.32138	1.32108	1.32064	1.3126	1.31235	1.31204	1.31161	67
2116777	5.40101	5.39043	5.37519	5.3532	1.47884	1.47847	1.47798	1.47725	1.38369	1.38337	1.38296	1.38241	60
3064405	7.41571	7.39452	7.36408	7.32024	1.99417	1.99315	1.99178	1.98973	2.10953	2.10813	2.10634	2.10393	68
3088879	17.0106	16.8895	16.7168	16.4706	1.84181	1.84101	1.83994	1.83833	1.93646	1.93537	1.93399	1.93212	67
4500001	10.9636	10.915	10.8453	10.7454	1.67835	1.67776	1.67698	1.6758	1.87168	1.8707	1.86945	1.86777	64
4553036	35.9699	35.4131	34.6293	33.5342	3.37465	3.3705	3.36499	3.3567	5.19699	5.18387	5.16727	5.14495	68
4877827	41.4746	40.7324	39.6918	38.2462	5.80274	5.78833	5.76921	5.74054	6.42294	6.402	6.37553	6.34	67
5541837	1.30384	1.30367	1.30341	1.30304	0.823565	0.823641	0.823741	0.823892	0.895071	0.895128	0.8952	0.895297	47
1921058	122.613	116.132	107.567	96.6219	5.19014	5.1789	5.16397	5.14157	6.13977	6.12081	6.09681	6.0646	68
4088578	4.17209	4.16619	4.1577	4.14543	2.22257	2.22117	2.21929	2.21648	2.0552	2.0539	2.05224	2.05001	55
4706468	21.5361	21.3398	21.0604	20.6642	2.24675	2.2453	2.24337	2.24047	3.20739	3.20313	3.19773	3.19045	64
5941017	9.91391	9.87458	9.81815	9.73713	2.31972	2.31814	2.31603	2.31286	2.50743	2.50516	2.50227	2.49838	60
1963864	40.3141	39.6131	38.6296	37.2617	1.60792	1.60741	1.60674	1.60573	2.2717	2.26996	2.26776	2.26478	56
5242235	8.48801	8.45972	8.41908	8.36065	4.5374	4.5291	4.51807	4.50152	4.53926	4.5296	4.51736	4.5009	65
5655237	20.514	20.3362	20.0831	19.7238	1.18686	1.18675	1.1866	1.18637	1.56996	1.56942	1.56874	1.56781	57
2530240	13.2956	13.2229	13.1188	12.97	2.50481	2.50286	2.50027	2.49636	2.89471	2.89142	2.88723	2.88158	59
2188592	2.59927	2.59742	2.59474	2.59088	2.25966	2.25819	2.25623	2.25328	2.10263	2.10124	2.09947	2.09708	56
2217844	9.872	9.83302	9.77709	9.69679	1.80189	1.80115	1.80015	1.79865	2.37015	2.3682	2.36572	2.36237	58
2292151	4.07024	4.06467	4.05665	4.04506	2.26013	2.25866	2.25669	2.25374	2.48909	2.48686	2.48403	2.48021	57
3714477	19.3654	19.2074	18.9824	18.6624	4.28083	4.27356	4.26391	4.24942	4.85724	4.84597	4.83171	4.81252	60
5312518	8.29044	8.26353	8.22488	8.16929	1.65226	1.6517	1.65096	1.64984	1.72638	1.72563	1.72467	1.72337	61
3094425	3.81412	3.80934	3.80245	3.79249	1.55778	1.55733	1.55673	1.55583	1.71366	1.71293	1.71199	1.71073	62
1839554	9.50771	9.4717	9.42004	9.34582	1.33353	1.3333	1.33299	1.33253	1.4373	1.43693	1.43645	1.4358	51
4040167	29.1801	28.8155	28.2999	27.5743	3.35123	3.34715	3.34173	3.33358	3.66251	3.65665	3.64921	3.6392	68
5098427	8.68342	8.65372	8.61108	8.54976	2.17664	2.17532	2.17356	2.1709	2.85691	2.85372	2.84967	2.84422	62
2583018	11.8284	11.7714	11.6898	11.5728	2.38271	2.381	2.37873	2.37532	2.97673	2.9732	2.96871	2.96265	60
4184609	16.6001	16.485	16.3206	16.0864	1.91963	1.91871	1.9175	1.91567	2.41844	2.41638	2.41376	2.41022	63
3488555	6.31759	6.30263	6.28111	6.25009	1.81814	1.81737	1.81634	1.8148	2.18974	2.18817	2.18618	2.1835	62
5106299	10.6284	10.5829	10.5176	10.4239	1.53135	1.53092	1.53036	1.52952	1.85086	1.84991	1.84871	1.84708	62
3591936	22.1631	21.9549	21.6588	21.2391	2.85162	2.84889	2.84526	2.83979	3.47151	3.46635	3.45981	3.45099	67
2167947	13.3741	13.3005	13.1952	13.0445	2.17252	2.1712	2.16944	2.1668	2.4236	2.42153	2.4189	2.41534	66
2477147	3.06612	3.0633	3.05923	3.05334	1.30934	1.30913	1.30885	1.30843	1.28734	1.28712	1.28684	1.28645	58
4043085	30.6222	30.2202	29.6521	28.854	3.20634	3.20269	3.19782	3.1905	3.94232	3.93534	3.9265	3.9146	70
5199543	4.05824	4.05271	4.04474	4.03323	2.05667	2.05554	2.05405	2.05179	2.4132	2.41116	2.40855	2.40504	63
1169874	6.37371	6.35846	6.33652	6.30489	1.4906	1.49022	1.48972	1.48896	1.61519	1.61459	1.61383	1.61281	68
1226691	12.1276	12.0676	11.9816	11.8584	4.0797	4.0732	4.06456	4.05159	4.57512	4.56529	4.55283	4.53607	68
4942667	12.2027	12.1419	12.0548	11.9301	2.10987	2.10866	2.10704	2.10462	2.61065	2.60813	2.60492	2.60059	61
1214230	11.4374	11.3843	11.3082	11.1991	2.85208	2.84935	2.84572	2.84025	3.63469	3.62894	3.62163	3.6118	56
5219070	4.30711	4.30076	4.29162	4.27842	1.28467	1.28448	1.28423	1.28385	1.28917	1.28895	1.28866	1.28827	64
1960204	22.0308	21.8251	21.5326	21.1179	2.33569	2.33407	2.33192	2.32869	2.83272	2.8296	2.82564	2.82029	60
4077973	4.03123	4.02579	4.01794	4.00661	1.82093	1.82016	1.81913	1.81757	2.06381	2.06249	2.06081	2.05855	64
3685399	13.3765	13.3029	13.1975	13.0468	2.04787	2.04676	2.04528	2.04306	2.43284	2.43074	2.42808	2.42449	58
1545718	26.1792	25.8868	25.4723	24.8872	4.54677	4.53843	4.52735	4.51072	5.67553	5.65958	5.63939	5.61227	66
2191344	14.4709	14.3842	14.2603	14.0832	2.59678	2.59463	2.59178	2.58748	3.1663	3.16217	3.15694	3.14989	66
5627095	1.44534	1.44505	1.44464	1.44404	0.878471	0.878526	0.8786	0.878711	0.868242	0.868312	0.868399	0.868517	48
5323710	43.7798	42.9521	41.7936	40.1882	3.5108	3.50624	3.50018	3.49106	4.61157	4.60155	4.58887	4.5718	69
5472151	11.2387	11.1875	11.1142	11.0089	1.57902	1.57855	1.57792	1.57697	1.65868	1.65802	1.65719	1.65606	63
3662734	25.5573	25.2788	24.8839	24.3262	3.31475	3.31078	3.3055	3.29757	4.66667	4.65638	4.64335	4.62582	69
2377544	48.6518	47.6282	46.2008	44.2326	2.55524	2.55319	2.55045	2.54633	3.48831	3.4831	3.47647	3.46756	62
4746916	10.2083	10.1665	10.1065	10.0204	2.51144	2.50948	2.50687	2.50293	2.84119	2.83804	2.83405	2.82867	58
2328275	24.6429	24.3844	24.0175	23.4987	2.68479	2.68245	2.67934	2.67465	2.90603	2.9027	2.89848	2.89278	66
5719953	13.2372	13.1651	13.062	12.9145	2.56363	2.56155	2.55879	2.55464	3.06866	3.06484	3.06	3.05347	59
1474641	91.7314	88.0901	83.1686	76.6783	2.22381	2.2224	2.22052	2.2177	3.1366	3.13257	3.12746	3.12057	68
2474084	16.5236	16.4096	16.2469	16.0148	1.88121	1.88036	1.87921	1.87749	2.22297	2.22133	2.21926	2.21646	70
4318155	13.8751	13.7957	13.682	13.5195	2.3708	2.36912	2.36688	2.36351	2.7827	2.77972	2.77593	2.77082	66
4790209	10.837	10.7896	10.7216	10.624	2.15495	2.15366	2.15195	2.14937	2.61436	2.61182	2.6086	2.60425	62
3773052	151.06	141.266	128.589	112.85	3.05948	3.05622	3.05188	3.04536	4.28044	4.272	4.26129	4.2469	66
5220468	17.0761	16.9541	16.78	16.5319	2.30443	2.30287	2.3008	2.29769	3.08468	3.08082	3.07591	3.0693	68
5230634	8.82906	8.79829	8.75411	8.6906	2.60975	2.60758	2.60469	2.60034	2.98712	2.98355	2.97902	2.97291	69
1156475	71.2163	69.019	66.0046	61.9443	2.66286	2.66057	2.65752	2.65293	3.00212	2.9985	2.99392	2.98773	58
5572307	13.5237	13.4483	13.3406	13.1864	2.9652	2.96219	2.95818	2.95214	3.06158	3.05779	3.05297	3.04648	62
2189273	5.3713	5.36084	5.34578	5.32406	1.29715	1.29695	1.29669	1.29629	1.41542	1.41507	1.41462	1.41401	58
5704285	34.5747	34.0607	33.3364	32.323	3.29178	3.28788	3.28269	3.27489	3.76068	3.75444	3.74652	3.73586	65
2733658	4.25935	4.25317	4.24426	4.23138	1.24857	1.24841	1.2482	1.24787	1.13471	1.13461	1.1345	1.13434	61
2197554	18.2655	18.1254	17.9256	17.6412	2.71643	2.71402	2.71081	2.70598	2.98984	2.98626	2.98172	2.9756	64
4058366	15.7058	15.6032	15.4565	15.2472	2.09458	2.09339	2.09181	2.08943	2.78673	2.78374	2.77994	2.77481	65
4346503	5.49792	5.4869	5.47105	5.44818	1.61177	1.61126	1.61058	1.60956	1.96693	1.96579	1.96434	1.96238	54
5055049	6.24047	6.22591	6.20496	6.17476	2.78047	2.77791	2.7745	2.76937	2.70896	2.70618	2.70265	2.69788	68
5980354	36.2132	35.6487	34.8543	33.7447	4.58318	4.57469	4.5634	4.54647	5.61969	5.60409	5.58434	5.5578	66
1362698	41.6275	40.8797	39.8315	38.3756	4.83167	4.8221	4.80938	4.7903	6.20539	6.18597	6.16142	6.12845	69
3408893	9.37668	9.34173	9.29155	9.21946	3.36518	3.36106	3.35558	3.34735	3.24126	3.23689	3.23135	3.22388	69
4377552	11.2401	11.1888	11.1154	11.0102	2.53889	2.53687	2.53418	2.53013	2.86221	2.85901	2.85494	2.84946	64
1833030	21.9103	21.7069	21.4177	21.0075	4.6464	4.63764	4.626	4.60853	5.286	5.27238	5.25513	5.23196	56
2919202	3.71154	3.70705	3.70059	3.69125	1.4726	1.47224	1.47176	1.47104	1.74158	1.7408	1.73981	1.73848	61
3409989	47.3049	46.3375	44.9871	43.1225	2.02526	2.02418	2.02275	2.0206	3.37725	3.37243	3.3663	3.35805	54
5293143	11.9404	11.8823	11.799	11.6798	2.81508	2.81244	2.80892	2.80363	3.48006	3.47488	3.46829	3.45942	62
6002857	142.332	133.625	122.282	108.075	3.83098	3.82537	3.81791	3.80671	5.34204	5.3281	5.31045	5.28672	69
1242381	3.35249	3.34898	3.34391	3.33659	1.21108	1.21095	1.21077	1.21051	1.19412	1.19398	1.1938	1.19356	58
5457611	8.08059	8.05512	8.01853	7.96588	2.1402	2.13893	2.13725	2.13472	2.15404	2.15255	2.15065	2.14809	66
1587686	20.5971	20.4178	20.1627	19.8004	4.44269	4.43478	4.42427	4.40849	4.51407	4.50453	4.49245	4.47619	60
3331892	5.89807	5.8852	5.86669	5.83999	2.17344	2.17212	2.17036	2.16772	2.07826	2.07692	2.07521	2.0729	63
4073619	24.6161	24.3582	23.9921	23.4744	1.71661	1.71597	1.71512	1.71384	2.47062	2.46844	2.46567	2.46192	48
3055760	11.4143	11.3614	11.2856	11.177	3.29037	3.28647	3.28128	3.27349	3.67732	3.6714	3.66389	3.65378	65
4429044	2.30682	2.30548	2.30354	2.30073	1.5081	1.50771	1.50718	1.50639	1.38626	1.38594	1.38553	1.38498	47
3734483	37.2144	36.618	35.7792	34.6088	4.22273	4.2157	4.20634	4.1923	5.69929	5.68319	5.66281	5.63544	65
4187969	5.28413	5.27405	5.25953	5.23858	2.12063	2.11941	2.11777	2.1153	2.08079	2.07944	2.07772	2.07541	52
4250351	2.20041	2.19923	2.19754	2.19508	1.02775	1.02774	1.02772	1.02769	1.04414	1.04411	1.04408	1.04403	41
5871613	57.9516	56.4972	54.4827	51.7318	5.25304	5.24149	5.22615	5.20314	7.09537	7.06938	7.03653	6.99248	61
5998366	11.6049	11.5502	11.4717	11.3592	1.35928	1.35903	1.35869	1.35819	1.4624	1.462	1.46148	1.46078	50
1304124	9.7794	9.74118	9.68636	9.60762	2.04555	2.04444	2.04297	2.04075	2.34935	2.34744	2.34502	2.34176	62
3100518	4.22389	4.21782	4.20908	4.19646	1.72029	1.71965	1.7188	1.71751	1.74932	1.74854	1.74753	1.74618	63
3230469	7.26381	7.24355	7.21443	7.17249	1.87881	1.87795	1.87682	1.8751	1.77679	1.77597	1.77491	1.77349	66
5473328	3.92406	3.91895	3.91158	3.90094	1.24719	1.24703	1.24682	1.2465	1.32674	1.32648	1.32615	1.3257	60
4529757	76.5153	73.9792	70.5134	65.8706	2.91756	2.91466	2.91081	2.90502	3.62166	3.61595	3.60871	3.59895	50
2804158	23.5399	23.3044	22.9699	22.4965	4.24097	4.23386	4.22442	4.21023	5.23431	5.22099	5.20411	5.18144	66
3016502	3.98036	3.97508	3.96746	3.95645	1.25405	1.25389	1.25367	1.25334	1.53974	1.53925	1.53861	1.53775	44
3741705	26.1988	25.9059	25.4908	24.9048	2.75298	2.75049	2.74716	2.74217	3.45489	3.4498	3.44333	3.43461	69
5530323	30.615	30.2132	29.6454	28.8476	2.21924	2.21784	2.21597	2.21317	2.74844	2.74556	2.74189	2.73694	63
3106771	18.5919	18.4466	18.2395	17.9447	4.98388	4.97362	4.95998	4.93952	5.37757	5.36342	5.3455	5.32143	46
5702938	9.55225	9.51589	9.46371	9.38876	1.78116	1.78044	1.77948	1.77804	1.82369	1.82279	1.82164	1.82009	67
2090683	6.51181	6.49583	6.47284	6.43971	2.06931	2.06817	2.06664	2.06435	2.20642	2.20482	2.20278	2.20004	64
5315632	9.79615	9.75781	9.70278	9.62377	2.46478	2.46291	2.46043	2.45669	2.77709	2.77412	2.77035	2.76527	65
5622703	26.8276	26.5203	26.0848	25.4706	3.6324	3.62745	3.62088	3.61099	4.58183	4.57196	4.55946	4.54264	68
4280057	9.63614	9.5991	9.54595	9.46962	3.60135	3.5965	3.59006	3.58038	3.08842	3.08455	3.07962	3.07299	54
4517482	69.8925	67.7761	64.8699	60.95	2.9798	2.97675	2.97269	2.96659	3.71891	3.71283	3.70512	3.69474	53
4747664	6.87607	6.85808	6.83221	6.79494	1.18631	1.18619	1.18604	1.18581	1.37201	1.37171	1.37132	1.37079	52
1385701	7.62923	7.60671	7.57435	7.52777	1.57789	1.57742	1.57679	1.57584	1.54409	1.54359	1.54295	1.54208	57
2774480	0.895871	0.895915	0.895976	0.896062	1.13744	1.13736	1.13725	1.13709	1.25164	1.25145	1.25121	1.25089	45
2910739	8.15265	8.12668	8.08939	8.03574	1.60613	1.60562	1.60495	1.60394	1.92111	1.92005	1.91869	1.91687	58
3211143	9.48931	9.45346	9.402	9.32809	1.15171	1.15162	1.1515	1.15131	1.2421	1.24192	1.24169	1.24137	48
4641958	7.87813	7.854	7.81934	7.76946	2.19228	2.19093	2.18913	2.18642	2.53797	2.53562	2.53264	2.52862	68
2110089	5.90287	5.88998	5.87143	5.84469	1.45634	1.456	1.45554	1.45485	1.57175	1.57121	1.57052	1.56959	65
2577587	1.07795	1.07791	1.07786	1.07778	1.03211	1.03209	1.03207	1.03203	1.12922	1.12913	1.12902	1.12887	46
3184209	4.77747	4.76943	4.75785	4.74114	1.32977	1.32954	1.32924	1.32878	1.2823	1.28208	1.28181	1.28143	64
4091102	5.80868	5.79624	5.77834	5.75252	1.28657	1.28638	1.28612	1.28574	1.77267	1.77185	1.77081	1.76939	41
4330972	6.5458	6.52963	6.50638	6.47288	1.94198	1.94104	1.93978	1.93788	2.01479	2.01356	2.012	2.00989	55
4612217	1.51763	1.51728	1.51678	1.51605	1.41313	1.41283	1.41243	1.41182	1.32963	1.32937	1.32904	1.32859	47
5290488	149.18	139.626	127.241	111.836	3.18464	3.18105	3.17626	3.16906	4.37882	4.36992	4.35865	4.34348	61
5583652	22.2153	22.0061	21.7086	21.287	3.56431	3.55958	3.55329	3.54385	4.14345	4.13562	4.1257	4.11234	64
2100343	17.1681	17.0447	16.8687	16.6179	2.31435	2.31277	2.31068	2.30752	2.41224	2.4102	2.4076	2.40409	64
3011375	3.48662	3.48276	3.4772	3.46914	1.38013	1.37986	1.3795	1.37895	1.41998	1.41962	1.41917	1.41855	61
5256760	27.5393	27.2152	26.7562	26.1092	4.20024	4.19328	4.18404	4.17017	5.09761	5.08506	5.06915	5.04777	69
3557210	9.00613	8.97403	8.92796	8.86173	1.29281	1.29261	1.29235	1.29196	1.54463	1.54412	1.54348	1.54261	67
3179039	6.66208	6.64528	6.62113	6.58632	1.30968	1.30947	1.30919	1.30877	1.4313	1.43094	1.43046	1.42983	63
3271128	17.1533	17.0301	16.8544	16.604	3.75597	3.75062	3.7435	3.73281	4.64806	4.63787	4.62495	4.60758	62
4116481	13.8573	13.7781	13.6648	13.5027	3.89677	3.89093	3.88317	3.87151	4.80735	4.79635	4.78241	4.76366	68
1199101	18.9983	18.8464	18.63	18.3221	3.66541	3.66035	3.65363	3.64354	4.32496	4.31632	4.30536	4.29061	66
3691078	34.4144	33.9052	33.1876	32.1834	2.45222	2.45038	2.44793	2.44424	3.22765	3.22333	3.21785	3.21045	68
5510403	29.8629	29.4808	28.9407	28.1812	2.45588	2.45403	2.45157	2.44786	2.86113	2.85793	2.85387	2.84839	62
5038848	7.1212	7.10179	7.07389	7.0337	2.1644	2.1631	2.16137	2.15875	2.25978	2.25808	2.2559	2.25297	64
5258453	3.70745	3.70298	3.69653	3.68722	1.49758	1.4972	1.49669	1.49591	1.24084	1.24066	1.24043	1.24012	53
5258994	8.93564	8.90408	8.85876	8.79362	1.28124	1.28105	1.28081	1.28043	1.56191	1.56138	1.56071	1.5598	60
1376437	20.7582	20.5761	20.3169	19.9489	3.07417	3.07087	3.06648	3.05988	4.18244	4.17444	4.1643	4.15064	67
3757657	4.67984	4.67217	4.66112	4.64517	1.71789	1.71725	1.7164	1.71512	1.77397	1.77315	1.7721	1.77068	45
5231343	15.4642	15.3648	15.2227	15.0199	1.8132	1.81244	1.81142	1.80989	2.56948	2.56706	2.56398	2.55983	63
1479287	1.56991	1.56952	1.56894	1.56811	0.924185	0.924223	0.924272	0.924345	0.838544	0.838625	0.838729	0.838869	41
3321733	9.12668	9.09367	9.04628	8.97817	4.29551	4.28819	4.27846	4.26386	4.05254	4.0451	4.03567	4.02298	66
5703238	4.85295	4.84463	4.83263	4.81532	2.70795	2.70556	2.70238	2.69759	2.97011	2.96659	2.96212	2.9561	61
3648349	2.09501	2.09399	2.09251	2.09038	1.00827	1.00826	1.00826	1.00825	1.06026	1.06023	1.06018	1.06011	51
2680660	19.2724	19.1159	18.893	18.5761	2.36489	2.36322	2.361	2.35765	2.87684	2.8736	2.86948	2.86392	67
5525924	15.0263	14.9326	14.7986	14.6074	2.23104	2.22962	2.22772	2.22488	2.73645	2.7336	2.72997	2.72508	66
5980481	1.96277	1.96194	1.96072	1.95896	1.08485	1.08481	1.08474	1.08465	1.0277	1.02769	1.02767	1.02764	51
1228734	3.25054	3.24728	3.24258	3.23579	1.52477	1.52435	1.5238	1.52297	1.62922	1.62861	1.62782	1.62676	57
1556221	3.72684	3.72232	3.71579	3.70636	2.54737	2.54533	2.54261	2.53853	2.81732	2.81424	2.81033	2.80506	54
1826897	16.2184	16.1087	15.9521	15.7286	2.01789	2.01683	2.01541	2.01328	2.47222	2.47004	2.46726	2.46351	66
1490118	59.776	58.2284	56.0876	53.1698	3.11955	3.11614	3.11159	3.10474	4.09586	4.08824	4.07857	4.06556	65
4507340	3.29173	3.28837	3.28353	3.27652	1.38185	1.38157	1.38121	1.38066	1.59639	1.59582	1.59509	1.59411	56
5770542	90.1145	86.5999	81.8441	75.5618	3.65741	3.65238	3.6457	3.63565	4.71289	4.70237	4.68904	4.67112	62
3510459	56.1904	54.8234	52.9274	50.3336	1.90481	1.90392	1.90273	1.90095	2.39199	2.38999	2.38745	2.38402	65
1030171	5.01258	5.00362	4.99072	4.9721	1.58097	1.5805	1.57987	1.57891	1.74339	1.74261	1.74162	1.74028	55
1650599	2.97554	2.97292	2.96915	2.96368	0.996405	0.996406	0.996408	0.996411	1.11485	1.11477	1.11467	1.11454	42
1931486	10.6381	10.5924	10.527	10.4332	1.46024	1.4599	1.45943	1.45874	1.59603	1.59546	1.59473	1.59375	63
2874258	57.6124	56.1751	54.1837	51.4634	5.4678	5.45517	5.4384	5.41326	6.2571	6.23733	6.21232	6.17875	67
4512507	9.15981	9.12654	9.07879	9.01016	4.63123	4.62253	4.61098	4.59364	4.42462	4.41551	4.40396	4.38843	61
4923074	10.1215	10.0804	10.0214	9.93684	1.44821	1.44788	1.44743	1.44676	1.79924	1.79838	1.79728	1.7958	43
5093229	2.07728	2.07629	2.07485	2.07276	1.16479	1.16469	1.16456	1.16436	1.04173	1.0417	1.04167	1.04162	42
3209822	10.5388	10.494	10.4299	10.3378	3.79841	3.79291	3.7856	3.77462	4.35961	4.35081	4.33965	4.32463	67
3586045	4.08308	4.07747	4.06939	4.05772	1.71007	1.70944	1.7086	1.70734	1.76997	1.76915	1.76811	1.7667	51
4129517	3.16954	3.16648	3.16207	3.15568	1.99143	1.99041	1.98905	1.987	2.04417	2.04289	2.04126	2.03906	54
4394127	6.56376	6.54749	6.52411	6.4904	1.86854	1.8677	1.86658	1.8649	1.97742	1.97626	1.97478	1.97278	64
4826024	9.62751	9.59054	9.53749	9.4613	2.58297	2.58085	2.57804	2.5738	3.04783	3.04408	3.03932	3.0329	61
2227895	164.632	153.027	138.151	119.934	4.5937	4.58516	4.57382	4.55679	6.21194	6.19248	6.16786	6.13482	66
2346779	7.61904	7.59658	7.56432	7.51787	2.6439	2.64165	2.63866	2.63416	2.88768	2.8844	2.88024	2.87463	62
3589662	4.36883	4.36227	4.35283	4.33918	1.38213	1.38186	1.38149	1.38094	1.72391	1.72316	1.72221	1.72092	66
5927987	6.42623	6.4107	6.38837	6.35618	3.12609	3.12266	3.11808	3.11121	3.32378	3.31914	3.31324	3.30531	68
4800406	45.9929	45.0787	43.8014	42.0353	2.96368	2.96067	2.95667	2.95064	3.67813	3.67221	3.6647	3.65458	69
5883010	11.1278	11.0776	11.0057	10.9027	1.83829	1.83749	1.83643	1.83483	2.20953	2.20793	2.20589	2.20313	64
1093269	6.53995	6.52381	6.50061	6.46717	2.08153	2.08037	2.07881	2.07648	2.25369	2.252	2.24984	2.24693	55
1248692	9.86812	9.82917	9.77329	9.69306	2.62126	2.61906	2.61613	2.61173	2.82868	2.82557	2.82163	2.8163	57
2029672	6.98738	6.96875	6.94197	6.90339	2.60133	2.59918	2.59631	2.59199	2.72074	2.71793	2.71435	2.70953	55
3341872	16.8474	16.7288	16.5594	16.318	1.30426	1.30406	1.30378	1.30337	1.69535	1.69464	1.69374	1.69252	60
5681560	60.9518	59.3426	57.1185	54.0908	3.0063	3.00318	2.99903	2.99279	3.91797	3.9111	3.90238	3.89065	64
1091781	1.39995	1.39971	1.39935	1.39882	1.39771	1.39742	1.39704	1.39646	1.29464	1.29441	1.29412	1.29373	49
1441085	0.971693	0.971706	0.971725	0.97175	1.02375	1.02374	1.02373	1.0237	1.03593	1.03591	1.03588	1.03584	42
1500198	79.8095	77.0507	73.2896	68.2684	2.50104	2.4991	2.49651	2.49262	3.4735	3.46833	3.46178	3.45295	64
4825939	22.82	22.599	22.2848	21.8399	3.65552	3.6505	3.64382	3.63379	4.66291	4.65264	4.63963	4.62213	62
5661129	7.17147	7.15176	7.12343	7.08263	2.03801	2.03692	2.03546	2.03326	2.29013	2.28836	2.2861	2.28305	67
1387926	3.20905	3.20589	3.20134	3.19475	1.18983	1.18971	1.18956	1.18932	1.32336	1.3231	1.32277	1.32233	59
1863405	3.8562	3.85129	3.84422	3.834	2.31731	2.31573	2.31363	2.31046	2.01631	2.01508	2.01352	2.0114	54
1946564	8.42364	8.39581	8.35582	8.29832	1.90508	1.90419	1.903	1.90121	2.00494	2.00374	2.0022	2.00012	60
2579730	35.3105	34.7741	34.0187	32.9626	4.11219	4.10557	4.09677	4.08356	5.31951	5.3057	5.28821	5.26471	68
5055422	10.9571	10.9086	10.839	10.7392	1.20052	1.20039	1.20023	1.19998	1.49857	1.49812	1.49755	1.49678	64
2701417	90.339	86.807	82.0283	75.7173	4.00236	3.99614	3.98788	3.97547	5.34379	5.32984	5.31217	5.28843	68
1373191	33.8232	33.3315	32.6383	31.6677	5.90758	5.89259	5.8727	5.84289	6.45243	6.43128	6.40454	6.36866	68
3660178	3.22964	3.22643	3.22181	3.21511	2.24528	2.24383	2.24191	2.23901	2.22694	2.2253	2.22321	2.2204	51
3683697	15.8417	15.7372	15.5879	15.3749	3.12734	3.1239	3.11932	3.11243	3.52485	3.5195	3.51271	3.50357	67
4191513	4.46498	4.4581	4.44817	4.43383	1.99889	1.99786	1.99648	1.99441	2.26546	2.26374	2.26155	2.25859	63
5243469	15.0388	14.945	14.8108	14.6192	3.15347	3.14995	3.14528	3.13826	4.06093	4.05346	4.04398	4.03123	66
1290605	21.884	21.6811	21.3925	20.9834	2.43581	2.434	2.4316	2.42797	3.50309	3.49782	3.49113	3.48212	62
3668150	10.1885	10.1468	10.0871	10.0013	1.4887	1.48832	1.48782	1.48707	1.64805	1.64741	1.6466	1.64549	59
3724731	3.55607	3.55202	3.54618	3.53774	1.28234	1.28216	1.28191	1.28153	1.42964	1.42928	1.42881	1.42817	61
2854682	2.09072	2.0897	2.08824	2.08612	1.32705	1.32682	1.32652	1.32607	1.28891	1.28869	1.2884	1.28802	56
3592957	9.68422	9.64679	9.59308	9.51595	1.76189	1.76119	1.76027	1.75887	2.33634	2.33447	2.33208	2.32886	67
3860984	10.5362	10.4915	10.4273	10.3353	2.04998	2.04887	2.04738	2.04515	2.86467	2.86146	2.85738	2.85189	65
5063235	12.7673	12.7004	12.6048	12.4678	3.91483	3.90892	3.90108	3.88929	3.84678	3.8402	3.83185	3.82061	70
5911429	5.89668	5.88383	5.86532	5.83864	2.32021	2.31862	2.31651	2.31333	2.44387	2.44175	2.43906	2.43542	68
4117681	13.1079	13.0373	12.9362	12.7917	2.24825	2.2468	2.24487	2.24196	2.9265	2.92311	2.91881	2.91301	61
5265315	9.65188	9.61471	9.56138	9.48478	1.75205	1.75137	1.75046	1.74909	1.88961	1.8886	1.88732	1.88558	65
5330114	15.8645	15.7597	15.61	15.3963	1.6266	1.62607	1.62537	1.62431	1.75998	1.75917	1.75815	1.75677	68
1553908	65.7667	63.8929	61.312	57.8161	2.18288	2.18155	2.17977	2.17709	2.63988	2.63728	2.63397	2.62952	59
3789953	11.5355	11.4814	11.404	11.2929	1.69377	1.69317	1.69236	1.69114	1.78541	1.78457	1.7835	1.78205	64
4256040	23.7084	23.4694	23.1301	22.6498	1.83432	1.83353	1.83247	1.83089	2.36667	2.36472	2.36225	2.35892	47
5134926	112.928	107.423	100.096	90.6411	3.04349	3.04027	3.03599	3.02955	4.39225	4.38329	4.37193	4.35666	65
5905084	6.1918	6.17749	6.15689	6.1272	0.973792	0.973805	0.973822	0.973849	1.2882	1.28798	1.28769	1.28731	59
5981161	19.2536	19.0975	18.8751	18.5588	3.35945	3.35535	3.3499	3.3417	3.96863	3.96155	3.95257	3.94048	66
3458813	10.8631	10.8154	10.747	10.649	2.75293	2.75043	2.74711	2.74211	3.27351	3.26903	3.26335	3.2557	55
4427010	20.0939	19.9235	19.6808	19.3361	3.07938	3.07607	3.07166	3.06503	3.62808	3.62235	3.61507	3.60528	64
5149561	17.2157	17.0917	16.9146	16.6624	4.50394	4.49578	4.48494	4.46866	4.99989	4.98786	4.97263	4.95216	60
3632969	9.92133	9.88194	9.82543	9.74428	2.66075	2.65846	2.65542	2.65084	2.58271	2.58026	2.57714	2.57293	67
3651158	11.8901	11.8325	11.7499	11.6317	1.54556	1.54513	1.54455	1.54367	1.64252	1.64188	1.64108	1.63999	68
3157013	5.78883	5.77649	5.75872	5.73309	1.48139	1.48102	1.48053	1.47979	1.5514	1.55089	1.55024	1.54935	61
2007911	6.53066	6.51458	6.49144	6.45811	1.43748	1.43716	1.43672	1.43607	1.46003	1.45963	1.45911	1.45842	62
1141860	16.0539	15.9464	15.793	15.5741	3.79662	3.79113	3.78383	3.77286	4.37196	4.36309	4.35186	4.33675	63
2867150	9.17857	9.14516	9.09719	9.02827	7.3792	7.35488	7.32263	7.27439	6.59897	6.57676	6.54868	6.51101	58
5754938	11.1261	11.076	11.0041	10.9011	2.90547	2.9026	2.89879	2.89306	3.30431	3.29973	3.29392	3.2861	69
5779215	94.51	90.6458	85.4335	78.5793	2.12446	2.12322	2.12157	2.1191	3.80612	3.7997	3.79155	3.78059	51
2412143	51.4944	50.3471	48.7503	46.5552	2.39481	2.39308	2.39078	2.38732	3.51078	3.50548	3.49876	3.4897	58
1299065	2.04521	2.04426	2.04289	2.0409	1.06297	1.06293	1.06289	1.06282	1.25143	1.25125	1.25101	1.25068	50
1711223	1.61582	1.61538	1.61474	1.61381	1.24042	1.24026	1.24006	1.23975	1.10144	1.10137	1.10129	1.10117	50
3217530	7.58776	7.56551	7.53353	7.48749	2.23616	2.23474	2.23283	2.22997	2.33834	2.33646	2.33407	2.33085	62
5165559	6.11803	6.10409	6.08402	6.0551	2.28757	2.28605	2.28402	2.28097	2.04251	2.04123	2.03961	2.03741	64
1134745	49.4853	48.4262	46.95	44.9164	3.38264	3.37847	3.37293	3.36459	4.42825	4.41912	4.40756	4.39199	62
1885687	24.7692	24.508	24.1373	23.6132	3.50646	3.50192	3.49587	3.48678	5.10841	5.0958	5.07982	5.05834	60
3700128	6.99429	6.97562	6.94878	6.91012	1.93566	1.93472	1.93348	1.9316	2.15228	2.15079	2.14889	2.14634	68
2477710	30.1458	29.7564	29.2059	28.4321	2.5925	2.59037	2.58752	2.58325	3.2762	3.27172	3.26603	3.25836	66
5981731	29.8864	29.5037	28.9627	28.202	1.38958	1.3893	1.38892	1.38836	1.89871	1.89769	1.89638	1.89462	42
3038779	22.3871	22.1745	21.8724	21.4442	3.16893	3.16537	3.16064	3.15353	3.94885	3.94184	3.93297	3.92102	52
3549734	25.9876	25.6996	25.2911	24.7145	4.93154	4.92151	4.9082	4.88822	5.57229	5.55698	5.53759	5.51155	69
5742796	12.0257	11.9667	11.8822	11.7612	2.26878	2.26729	2.2653	2.26232	2.62956	2.62698	2.62371	2.6193	63
1663668	1.12264	1.12258	1.1225	1.12237	1.08873	1.08868	1.08862	1.08852	0.999654	0.999655	0.999655	0.999655	44
1580288	18.1157	17.9779	17.7815	17.5018	3.02515	3.02198	3.01776	3.01142	3.64691	3.64111	3.63374	3.62383	64
3097099	91.0311	87.445	82.5955	76.1957	5.9597	5.94441	5.92413	5.89375	6.25073	6.231	6.20605	6.17256	59
2712074	4.25941	4.25322	4.24432	4.23144	1.80627	1.80552	1.80452	1.80301	2.0339	2.03264	2.03103	2.02886	63
2718875	5.57652	5.56515	5.54879	5.52519	1.45792	1.45758	1.45712	1.45642	1.52029	1.51982	1.51922	1.5184	68
3289098	6.51567	6.49967	6.47665	6.44348	2.23349	2.23206	2.23016	2.22731	2.40924	2.4072	2.40461	2.40111	66
3426096	16.6048	16.4897	16.3253	16.0908	1.9169	1.91599	1.91478	1.91295	2.48589	2.48367	2.48085	2.47704	54
5442706	39.821	39.1372	38.1774	36.8419	1.36239	1.36213	1.36179	1.36128	1.87757	1.87658	1.87532	1.87362	60
5666481	23.4615	23.2276	22.8954	22.4251	4.73837	4.72921	4.71704	4.69878	4.52592	4.51633	4.50417	4.48781	61
5436318	15.8792	15.7742	15.6242	15.4101	2.02357	2.0225	2.02108	2.01893	2.33006	2.3282	2.32584	2.32264	63
1015973	3.53333	3.52935	3.5236	3.51529	1.27477	1.27459	1.27435	1.27399	1.49152	1.49108	1.49052	1.48976	54
1133999	8.02482	7.99972	7.96367	7.91179	2.97774	2.97469	2.97064	2.96454	3.29511	3.29056	3.28479	3.27702	66
1139483	13.1543	13.0832	12.9814	12.8358	2.3614	2.35974	2.35753	2.35419	2.72853	2.72569	2.72209	2.71724	64
2350979	16.3703	16.2585	16.0988	15.8711	2.32693	2.32534	2.32321	2.32001	2.55646	2.55407	2.55103	2.54693	68
2737985	7.97864	7.95385	7.91823	7.86699	0.896247	0.896298	0.896362	0.896459	1.14574	1.14564	1.14552	1.14534	64
2987046	3.48176	3.47792	3.47237	3.46434	1.21485	1.21472	1.21454	1.21427	1.16514	1.16502	1.16487	1.16468	45
1850123	33.7204	33.2317	32.5428	31.5779	2.26685	2.26537	2.26339	2.26041	2.78624	2.78325	2.77945	2.77433	49
3165784	4.41483	4.40812	4.39844	4.38447	1.64171	1.64116	1.64044	1.63934	2.03717	2.0359	2.03429	2.03211	61
4573673	64.6937	62.8806	60.3814	56.9923	4.51668	4.50846	4.49754	4.48116	5.5817	5.56632	5.54687	5.52072	65
5321072	19.8296	19.6638	19.4276	19.092	4.16661	4.15978	4.15071	4.13709	4.9347	4.92303	4.90825	4.88837	57
1753307	12.9419	12.8731	12.7747	12.6339	2.57661	2.57451	2.57171	2.5675	2.43157	2.42948	2.42682	2.42323	67
3202503	7.16819	7.1485	7.1202	7.07944	2.7491	2.74662	2.74331	2.73833	3.13974	3.1357	3.13057	3.12367	64
3472264	3.49099	3.48712	3.48153	3.47346	0.858073	0.858137	0.858221	0.858347	1.07818	1.07813	1.07806	1.07798	45
2215066	9.27545	9.24129	9.19225	9.12179	2.74377	2.74129	2.738	2.73305	3.14319	3.13914	3.134	3.12707	61
2942089	24.2866	24.0356	23.6793	23.1754	2.00135	2.00031	1.99893	1.99685	3.01779	3.01413	3.00949	3.00322	59
3188198	8.26989	8.24313	8.20468	8.14938	3.02984	3.02666	3.02242	3.01606	2.73138	2.72854	2.72493	2.72006	67
3351918	53.1458	51.9234	50.2242	47.8923	3.41757	3.4133	3.40761	3.39907	4.00843	4.00117	3.99198	3.97961	69
4603006	12.4954	12.4315	12.34	12.209	2.29952	2.29797	2.29592	2.29282	2.47501	2.47282	2.47003	2.46627	65
3554853	12.4223	12.3592	12.2688	12.1394	1.66846	1.66788	1.66712	1.66596	1.69399	1.69328	1.69238	1.69117	56
4660997	6.84031	6.82253	6.79695	6.7601	1.8468	1.84599	1.84492	1.84329	1.73565	1.73488	1.73391	1.73259	66
4962377	5.44322	5.43245	5.41695	5.39457	1.16757	1.16747	1.16733	1.16713	1.34782	1.34754	1.34718	1.3467	49
1426068	4.73472	4.72685	4.7155	4.69912	1.47867	1.4783	1.47781	1.47708	1.58712	1.58656	1.58585	1.58489	62
1921209	7.31258	7.29203	7.26248	7.21994	2.54515	2.54312	2.54041	2.53634	2.52189	2.51958	2.51665	2.51269	52
5645641	35.8562	35.3029	34.524	33.4358	4.28571	4.27842	4.26875	4.25421	6.05516	6.03676	6.01348	5.98223	64
1953934	3.21139	3.20822	3.20366	3.19706	0.955002	0.955024	0.955054	0.955099	1.00081	1.00082	1.00082	1.00082	54
1741538	18.6077	18.4621	18.2546	17.9594	1.75626	1.75558	1.75466	1.75328	2.15955	2.15804	2.15613	2.15355	45
1866138	14.0045	13.9235	13.8077	13.6421	2.92445	2.92154	2.91767	2.91184	2.94669	2.94324	2.93886	2.93296	65
2897963	1.61983	1.61938	1.61874	1.6178	1.18359	1.18348	1.18333	1.1831	1.03226	1.03224	1.03222	1.03218	47
2913859	21.3267	21.1342	20.8604	20.4719	2.46368	2.46182	2.45933	2.4556	2.85222	2.84904	2.84501	2.83957	69
4538996	1.71708	1.71653	1.71574	1.71459	1.23647	1.23633	1.23612	1.23582	1.18147	1.18134	1.18118	1.18095	49
2014477	22.0743	21.8677	21.5741	21.1578	4.73656	4.72741	4.71525	4.697	5.44547	5.43092	5.4125	5.38775	62
3173919	4.49884	4.49183	4.48173	4.46714	1.50061	1.50022	1.49971	1.49893	1.55794	1.55742	1.55675	1.55585	66
3094006	5.0887	5.07944	5.06609	5.04683	3.29152	3.28761	3.28242	3.27462	3.39964	3.39474	3.38851	3.38013	61
2810201	145.864	136.725	124.849	110.028	4.67434	4.66546	4.65366	4.63595	5.69341	5.67735	5.65702	5.62971	64
1681693	8.64124	8.61185	8.56964	8.50895	1.32187	1.32165	1.32136	1.32091	1.6683	1.66763	1.66678	1.66563	58
1094205	4.89743	4.88893	4.87668	4.85901	1.1965	1.19637	1.19621	1.19597	1.07388	1.07383	1.07377	1.07369	64
1129266	8.24521	8.21861	8.18041	8.12546	2.00283	2.00179	2.00041	1.99832	2.9924	2.98882	2.98427	2.97813	57
2851790	20.2655	20.0921	19.8452	19.4946	3.30058	3.29665	3.29143	3.28357	3.71345	3.7074	3.69971	3.68936	51
3073600	4.58264	4.57532	4.56479	4.54958	1.34786	1.34762	1.34729	1.34681	1.40724	1.40689	1.40646	1.40586	53
4239534	1.49062	1.4903	1.48983	1.48914	0.796051	0.796134	0.796247	0.796415	0.846544	0.846625	0.846724	0.846858	46
4539517	13.3153	13.2424	13.138	12.9887	2.28257	2.28105	2.27904	2.276	2.51167	2.50939	2.50649	2.50258	60
3754619	18.1904	18.0514	17.8533	17.5713	2.88754	2.88472	2.88097	2.87533	3.05656	3.05278	3.04799	3.04152	68
5637668	4.70805	4.70028	4.68908	4.6729	1.2931	1.2929	1.29264	1.29225	1.45487	1.45448	1.45397	1.45329	66
2291569	5.16139	5.15183	5.13805	5.11817	1.71979	1.71916	1.7183	1.71702	1.82288	1.82198	1.82083	1.81928	67
3552387	84.304	81.2266	77.0448	71.4877	3.34337	3.33932	3.33393	3.32582	4.13139	4.12361	4.11375	4.10048	56
1919077	8.78101	8.7506	8.70692	8.64414	1.95093	1.94997	1.94869	1.94677	2.46972	2.46754	2.46477	2.46103	54
3108493	1.33539	1.33519	1.3349	1.33448	1.73434	1.73368	1.7328	1.73148	1.54135	1.54085	1.54021	1.53935	51
4161530	37.6114	37.002	36.1453	34.9505	2.91605	2.91316	2.90932	2.90353	4.21121	4.20308	4.19278	4.17891	68
5015066	3.86627	3.86134	3.85422	3.84394	0.810109	0.810192	0.810297	0.810458	0.946382	0.946416	0.946454	0.946507	44
4213825	3.44791	3.44416	3.43874	3.4309	1.17304	1.17293	1.17279	1.17258	1.46597	1.46556	1.46504	1.46433	55
4247244	12.4514	12.388	12.2972	12.1671	2.33314	2.33153	2.32939	2.32616	2.98492	2.98136	2.97684	2.97075	64
4474983	5.24403	5.23412	5.21985	5.19925	2.02131	2.02025	2.01883	2.01669	2.33852	2.33664	2.33425	2.33103	67
5695636	153.538	143.425	130.357	114.174	4.96065	4.95049	4.93699	4.91675	6.876	6.85172	6.82102	6.77985	65
2902842	3.58217	3.57805	3.57211	3.56352	2.2402	2.23876	2.23685	2.23397	2.09096	2.08959	2.08785	2.0855	55
3840464	4.79279	4.7847	4.77304	4.7562	3.16636	3.16281	3.15809	3.15099	3.01215	3.0085	3.00388	2.99764	65
4860453	11.8292	11.7722	11.6906	11.5736	3.71202	3.70681	3.69989	3.68948	3.40144	3.39653	3.3903	3.38191	56
4712025	3.90131	3.89627	3.889	3.8785	1.60955	1.60905	1.60837	1.60735	1.61474	1.61415	1.61339	1.61236	66
1634665	3.73958	3.73502	3.72844	3.71893	0.944469	0.944496	0.944532	0.944587	1.13528	1.1352	1.13508	1.13492	57
1105843	39.7441	39.063	38.1069	36.7764	2.3003	2.29875	2.29669	2.29359	3.11207	3.10812	3.1031	3.09634	60
3392681	19.4818	19.3219	19.094	18.7701	2.45907	2.45721	2.45474	2.45102	2.90007	2.89676	2.89256	2.88689	65
4598496	4.58487	4.57755	4.567	4.55177	1.82941	1.82862	1.82758	1.826	1.69275	1.69205	1.69115	1.68994	67
1246218	20.6858	20.5049	20.2475	19.8821	2.37943	2.37773	2.37547	2.37207	2.93977	2.93634	2.93199	2.92612	67
2013212	43.1481	42.3442	41.2187	39.6578	1.88921	1.88834	1.88718	1.88544	2.51874	2.51644	2.51352	2.50958	57
5474408	24.9685	24.7029	24.3262	23.7937	1.30474	1.30453	1.30426	1.30385	1.84766	1.84672	1.84552	1.84391	66
1551724	2.71033	2.70827	2.70529	2.70098	0.973408	0.973423	0.973441	0.973468	1.03013	1.03011	1.03008	1.03005	53
1758290	12.9776	12.9085	12.8095	12.6679	2.13423	2.13298	2.13131	2.1288	2.7301	2.72726	2.72365	2.71879	61
2153918	5.6674	5.65562	5.63867	5.61421	1.88648	1.88562	1.88447	1.88273	2.02541	2.02416	2.02257	2.02043	63
3456636	9.02964	8.99736	8.95103	8.88445	2.41789	2.41612	2.41376	2.41021	2.76166	2.75873	2.75502	2.75001	60
5251859	13.7048	13.6273	13.5165	13.3581	2.76407	2.76155	2.75819	2.75314	3.65385	3.64802	3.64062	3.63066	54
6021526	11.9181	11.8602	11.7773	11.6585	3.07724	3.07393	3.06953	3.06292	3.45311	3.44802	3.44155	3.43285	63
5326866	3.62233	3.6181	3.612	3.60318	1.22174	1.2216	1.22142	1.22113	1.16613	1.16602	1.16587	1.16567	61
3661605	23.0525	22.8268	22.5062	22.0521	2.59912	2.59697	2.59411	2.58981	3.15994	3.15584	3.15063	3.14361	67
4388520	11.8664	11.809	11.7268	11.6091	2.50684	2.50488	2.50228	2.49837	2.75987	2.75695	2.75325	2.74825	52
3612661	22.1406	21.9328	21.6374	21.2185	3.15585	3.15233	3.14765	3.14061	3.96142	3.95437	3.94542	3.93338	59
4716000	5.00149	4.99258	4.97974	4.96121	2.10412	2.10292	2.10132	2.09891	2.31178	2.30996	2.30764	2.30451	67
2163447	14.0161	13.935	13.819	13.6531	1.83301	1.83223	1.83117	1.82959	2.04351	2.04223	2.0406	2.0384	68
4480610	23.5701	23.334	22.9986	22.524	3.43816	3.43382	3.42806	3.41939	4.25783	4.24949	4.23892	4.2247	67
4565802	18.7755	18.6272	18.4159	18.1153	2.65186	2.64959	2.64657	2.64204	2.78889	2.78589	2.78208	2.77695	64
5319206	2.39499	2.3935	2.39135	2.38824	2.06237	2.06124	2.05973	2.05746	2.0451	2.04382	2.04219	2.03998	51
4035215	24.3046	24.0532	23.6964	23.1918	1.63427	1.63373	1.63302	1.63194	2.05107	2.04978	2.04813	2.04591	58
3171387	19.3751	19.2169	18.9916	18.6713	2.86724	2.86447	2.86079	2.85525	3.31412	3.30951	3.30366	3.29578	55
3295168	7.01515	6.99636	6.96935	6.93044	1.04254	1.04252	1.04249	1.04244	1.45625	1.45585	1.45535	1.45466	60
4401296	1.76094	1.76035	1.75949	1.75824	0.867374	0.867433	0.867513	0.867633	0.862773	0.862847	0.862938	0.86306	50
2534988	3.0838	3.08094	3.07681	3.07083	2.06025	2.05912	2.05761	2.05535	1.98498	1.9838	1.98231	1.98029	50
1338506	5.62463	5.61304	5.59637	5.57232	2.28177	2.28026	2.27825	2.27521	2.33715	2.33527	2.33288	2.32966	56
2597795	10.1104	10.0694	10.0106	9.92623	1.57969	1.57921	1.57858	1.57763	1.77435	1.77352	1.77247	1.77106	49
3859222	8.30129	8.27431	8.23556	8.17981	1.29665	1.29645	1.29618	1.29579	1.50857	1.50811	1.50753	1.50673	68
2638172	11.412	11.3592	11.2834	11.1748	2.90295	2.9001	2.89629	2.89058	3.12404	3.12005	3.11499	3.10817	62
2715048	14.4531	14.3666	14.243	14.0663	2.02469	2.02361	2.02218	2.02003	2.67859	2.67589	2.67245	2.66783	55
4149876	21.3562	21.1632	20.8886	20.499	1.64051	1.63996	1.63924	1.63815	2.06476	2.06344	2.06176	2.05949	65
5106523	27.2911	26.9729	26.5221	25.8867	3.75771	3.75235	3.74522	3.73451	4.10125	4.0936	4.08391	4.07086	69
5136865	1.74624	1.74566	1.74482	1.74361	1.17731	1.1772	1.17706	1.17684	1.03206	1.03204	1.03202	1.03198	45
5344365	32.2251	31.7793	31.1501	30.2676	5.56082	5.5477	5.53029	5.5042	7.05445	7.02879	6.99635	6.95284	70
5512603	3.93984	3.93469	3.92725	3.9165	1.22185	1.22171	1.22153	1.22125	1.32583	1.32557	1.32524	1.32479	56
2542751	61.3505	59.7202	57.4675	54.4021	2.38065	2.37895	2.37669	2.37328	2.86049	2.85729	2.85323	2.84775	59
3525943	4.30811	4.30177	4.29262	4.27941	1.3063	1.3061	1.30582	1.30541	1.31189	1.31165	1.31134	1.31091	58
1412492	24.5239	24.2679	23.9046	23.3908	3.4669	3.46248	3.45659	3.44775	4.41855	4.40946	4.39796	4.38247	66
3076472	4.5298	4.52267	4.51241	4.4976	2.11258	2.11136	2.10974	2.1073	2.38325	2.38127	2.37875	2.37535	62
1731801	14.7401	14.65	14.5213	14.3374	2.37446	2.37277	2.37052	2.36714	2.73038	2.72754	2.72393	2.71907	64
1898333	37.7578	37.1437	36.2803	35.0764	3.96142	3.95535	3.94728	3.93517	4.62022	4.61017	4.59742	4.58029	69
2599229	28.2924	27.95	27.4654	26.7828	3.73578	3.7305	3.72347	3.71291	4.91544	4.90387	4.88921	4.86951	65
3050259	3.33742	3.33395	3.32894	3.32169	1.28152	1.28134	1.28109	1.28071	1.20564	1.20549	1.2053	1.20504	57
4259362	3.76091	3.75629	3.74962	3.73998	1.28245	1.28227	1.28202	1.28164	1.28763	1.2874	1.28712	1.28674	60
4119625	7.6929	7.66998	7.63704	7.58963	1.47002	1.46967	1.46919	1.46847	1.54261	1.54211	1.54147	1.54061	60
3646320	5.32869	5.31842	5.30363	5.28229	1.80391	1.80317	1.80217	1.80066	1.88204	1.88104	1.87977	1.87806	67
5266143	17.3363	17.2105	17.0309	16.775	3.12439	3.12095	3.11638	3.10952	3.92491	3.91801	3.90925	3.89747	68
1826450	49.1043	48.0615	46.6077	44.6041	3.29786	3.29394	3.28873	3.28089	4.52085	4.51128	4.49915	4.48284	55
1354522	17.4963	17.368	17.185	16.9244	1.83055	1.82976	1.82871	1.82713	1.95926	1.95813	1.9567	1.95476	59
1775208	186.038	171.276	152.645	130.313	3.86168	3.85596	3.84836	3.83695	6.80564	6.7819	6.75188	6.71161	56
3160968	3.86712	3.86218	3.85507	3.84478	2.49865	2.49672	2.49414	2.49026	2.43561	2.43351	2.43084	2.42723	57
1227352	105.804	100.967	94.4964	86.0849	2.54896	2.54692	2.5442	2.54011	3.82923	3.82272	3.81446	3.80333	60
2217986	4.50413	4.4971	4.48697	4.47235	1.29065	1.29046	1.2902	1.28981	1.2747	1.27449	1.27423	1.27386	50
5581195	64.2663	62.477	60.01	56.6631	3.50225	3.49772	3.49169	3.48263	4.73896	4.72831	4.71482	4.69667	59
5370035	18.2791	18.1388	17.9387	17.6539	1.35243	1.35219	1.35186	1.35136	1.35508	1.35479	1.35443	1.35393	43
3588388	4.39612	4.38947	4.37989	4.36605	1.78456	1.78383	1.78287	1.78141	1.71451	1.71377	1.71284	1.71157	60
5196018	8.5893	8.56028	8.51861	8.45869	1.15052	1.15043	1.15031	1.15013	1.29043	1.2902	1.28992	1.28953	64
5792744	208.44	189.986	167.072	140.21	4.6492	4.64043	4.62877	4.61128	6.11304	6.09425	6.07049	6.03858	69
2588775	0.749125	0.749208	0.74933	0.749505	0.674465	0.674579	0.674731	0.674959	0.672164	0.672298	0.672466	0.672694	43
4928561	15.9691	15.8628	15.7111	15.4945	3.81807	3.81251	3.80511	3.79399	4.15092	4.14306	4.13309	4.11967	65
5393210	5.67155	5.65975	5.64277	5.61827	2.56561	2.56354	2.56077	2.55661	3.0162	3.01254	3.0079	3.00164	58
5621894	4.53603	4.52889	4.5186	4.50373	1.51618	1.51578	1.51524	1.51443	1.86584	1.86486	1.86363	1.86196	64
5849688	5.09521	5.08592	5.07253	5.05322	1.81765	1.81688	1.81585	1.81431	1.97571	1.97455	1.97308	1.97109	47
1677855	17.7046	17.5732	17.3857	17.1188	2.27904	2.27753	2.27552	2.2725	2.75972	2.7568	2.75309	2.74809	66
3175330	48.0371	47.0394	45.6474	43.7268	2.02689	2.02581	2.02437	2.02221	3.20869	3.20443	3.19902	3.19174	64
2060328	18.14	18.0019	17.8049	17.5244	2.23955	2.23811	2.2362	2.23332	2.63132	2.62874	2.62546	2.62104	69
4192908	6.44998	6.43433	6.41181	6.37936	1.84061	1.83981	1.83874	1.83714	1.87229	1.87131	1.87007	1.86838	61
4302030	14.1287	14.0462	13.9282	13.7596	2.8975	2.89465	2.89087	2.88518	3.11163	3.10768	3.10267	3.09591	64
5121966	50.5682	49.462	47.9214	45.8015	4.35713	4.34956	4.33951	4.32442	5.24341	5.23004	5.2131	5.19034	56
3766398	2.85197	2.84962	2.84623	2.84132	1.37197	1.3717	1.37135	1.37082	1.61906	1.61846	1.61769	1.61666	43
5702372	14.7804	14.6898	14.5604	14.3754	1.79195	1.79122	1.79024	1.78877	2.30312	2.30132	2.29902	2.29593	66
3264189	56.2296	54.8607	52.9621	50.3648	2.34888	2.34724	2.34506	2.34178	2.74017	2.7373	2.73366	2.72875	50
4027315	28.4369	28.091	27.6014	26.9119	3.00443	3.00131	2.99717	2.99094	3.7466	3.74041	3.73256	3.722	52
4633505	1.79928	1.79864	1.79772	1.79638	1.28223	1.28205	1.2818	1.28142	1.22727	1.22711	1.22689	1.22661	48
5391186	14.1236	14.0412	13.9233	13.7548	2.99528	2.99218	2.98807	2.98189	3.44541	3.44035	3.43392	3.42526	62
1165668	13.2647	13.1924	13.0888	12.9407	1.98501	1.984	1.98265	1.98062	2.48733	2.48511	2.48228	2.47847	61
1692119	25.3417	25.068	24.6798	24.1313	2.96563	2.96261	2.9586	2.95256	3.60004	3.59441	3.58727	3.57766	68
3979087	2.08559	2.08458	2.08312	2.08102	1.39812	1.39784	1.39745	1.39687	1.37861	1.3783	1.3779	1.37736	51
4255012	9.41061	9.37538	9.32482	9.25219	3.12253	3.11911	3.11454	3.10769	3.34258	3.33787	3.3319	3.32385	68
5627490	9.46686	9.43119	9.37999	9.30644	2.54371	2.54168	2.53897	2.53491	2.7907	2.7877	2.78388	2.77874	64
2961955	9.6115	9.57466	9.5218	9.44587	1.53452	1.5341	1.53353	1.53268	1.75664	1.75584	1.75483	1.75345	67
2762116	9.02254	8.99032	8.94407	8.87759	2.88945	2.88663	2.88287	2.87722	3.30544	3.30086	3.29505	3.28721	60
3802627	20.2888	20.115	19.8675	19.5161	1.63217	1.63164	1.63093	1.62986	2.4134	2.41135	2.40875	2.40523	68
2161245	6.97553	6.95697	6.93029	6.89185	1.70761	1.70699	1.70616	1.7049	1.95999	1.95886	1.95742	1.95548	67
4617686	44.6857	43.8231	42.6166	40.9463	3.6801	3.67499	3.66821	3.65802	4.69563	4.68519	4.67198	4.6542	69
1632161	15.8713	15.7664	15.6165	15.4027	3.06206	3.05879	3.05445	3.04791	3.26033	3.2559	3.25028	3.2427	67
3709229	31.4235	30.9999	30.4016	29.5618	2.35374	2.35209	2.34989	2.34659	2.82986	2.82675	2.82279	2.81746	63
1033755	10.4894	10.4451	10.3816	10.2905	2.5808	2.57869	2.57588	2.57165	2.81658	2.81351	2.8096	2.80434	59
2237262	8.09345	8.06789	8.03117	7.97835	1.89165	1.89078	1.88961	1.88786	2.55884	2.55644	2.5534	2.54929	57
2527452	14.9153	14.823	14.6911	14.5027	2.37899	2.3773	2.37504	2.37164	3.10459	3.10067	3.09568	3.08896	65
3689601	260.99	232.353	198.123	160.013	5.37703	5.36487	5.34871	5.32448	8.35032	8.31345	8.2669	8.20458	53
4161495	5.53279	5.52162	5.50554	5.48235	2.10869	2.10748	2.10587	2.10344	2.08114	2.07979	2.07807	2.07575	56
4696296	9.7668	9.7287	9.67402	9.5955	1.41058	1.41028	1.40988	1.40928	1.58588	1.58532	1.58461	1.58365	65
3294586	11.1899	11.1391	11.0664	10.9621	1.82511	1.82433	1.82329	1.82173	2.0327	2.03144	2.02984	2.02767	66
3200846	10.1239	10.0828	10.0238	9.9392	2.24359	2.24214	2.24022	2.23733	2.01932	2.01808	2.01651	2.01439	66
3338848	6.66705	6.65023	6.62603	6.59117	1.20612	1.206	1.20583	1.20557	1.40362	1.40328	1.40285	1.40226	50
3473232	3.79138	3.78667	3.77988	3.77005	1.76821	1.76751	1.76657	1.76516	1.84907	1.84813	1.84693	1.84531	58
3807660	16.8213	16.703	16.5341	16.2935	2.41184	2.41008	2.40773	2.4042	2.58416	2.5817	2.57857	2.57436	65
2454290	11.1235	11.0734	11.0016	10.8986	3.37078	3.36665	3.36115	3.35288	4.14189	4.13407	4.12415	4.1108	62
2489388	5.78142	5.76911	5.7514	5.72584	1.88738	1.88652	1.88537	1.88363	2.05635	2.05504	2.05338	2.05114	62
3330653	4.06387	4.05833	4.05033	4.03878	2.09668	2.09549	2.0939	2.09152	2.01984	2.0186	2.01703	2.01491	55
5192480	12.6569	12.5913	12.4973	12.3628	2.12305	2.12182	2.12017	2.1177	2.40481	2.40278	2.4002	2.39672	67
1056242	3.83421	3.82937	3.82239	3.81231	1.67325	1.67267	1.67189	1.67072	1.92585	1.92479	1.92342	1.92158	63
1389849	2.75021	2.74807	2.74498	2.7405	1.18173	1.18162	1.18147	1.18125	1.23369	1.23352	1.2333	1.233	49
2233532	11.2285	11.1774	11.1042	10.9991	1.44057	1.44025	1.43981	1.43915	1.72686	1.72611	1.72515	1.72386	59
2664527	1.56503	1.56464	1.56407	1.56324	1.00128	1.00128	1.00128	1.00128	0.913431	0.913481	0.913541	0.913622	47
3637112	264.904	235.424	200.287	161.316	4.92243	4.91245	4.89918	4.87929	7.93937	7.90627	7.86447	7.80848	65
4718598	38.0119	37.3894	36.5144	35.2946	2.74812	2.74564	2.74233	2.73736	3.19971	3.19547	3.1901	3.18287	60
3076597	1.5685	1.5681	1.56753	1.5667	1.16671	1.16662	1.16648	1.16628	1.20419	1.20405	1.20386	1.20361	51
3292431	5.96231	5.94913	5.93017	5.90283	2.28536	2.28385	2.28182	2.27878	2.21874	2.21712	2.21505	2.21226	67
4554360	20.4686	20.2916	20.0397	19.6819	2.08002	2.07885	2.07731	2.07498	2.51682	2.51452	2.51161	2.50768	53
2501386	4.70859	4.70081	4.68961	4.67343	2.08176	2.0806	2.07905	2.07672	1.94705	1.94594	1.94453	1.94263	54
3395529	15.1317	15.0366	14.9007	14.7067	1.91345	1.91255	1.91134	1.90953	1.93669	1.9356	1.93421	1.93234	56
4631069	21.0601	20.8725	20.6056	20.2267	3.40604	3.4018	3.39616	3.38769	3.70906	3.70302	3.69535	3.68504	60
5165165	28.4075	28.0622	27.5737	26.8856	3.86388	3.85816	3.85055	3.83912	3.80381	3.7974	3.78927	3.77832	69
5967930	1.76284	1.76224	1.76138	1.76012	1.31064	1.31043	1.31015	1.30973	1.20309	1.20294	1.20275	1.2025	52
1364461	13.7093	13.6318	13.5209	13.3624	2.11627	2.11505	2.11342	2.11097	2.39754	2.39553	2.39297	2.38952	56
5188380	9.39615	9.36104	9.31064	9.23824	1.63016	1.62962	1.62892	1.62785	1.9096	1.90856	1.90723	1.90544	46
2770275	10.9924	10.9435	10.8735	10.773	1.81846	1.81769	1.81667	1.81512	2.0365	2.03524	2.03362	2.03145	58
3441597	7.81864	7.7949	7.7608	7.71172	2.54595	2.54391	2.5412	2.53712	2.62603	2.62347	2.62021	2.61581	59
4026221	15.4971	15.3973	15.2546	15.0509	2.56138	2.55931	2.55655	2.55241	3.20367	3.19943	3.19404	3.18678	60
4030600	222.352	201.409	175.664	145.896	11.3813	11.3203	11.2397	11.1196	13.8718	13.7647	13.6302	13.4513	62
5202858	6.47177	6.45601	6.43332	6.40064	2.17482	2.1735	2.17174	2.16909	2.43096	2.42887	2.42621	2.42263	51
5406511	9.59694	9.56022	9.50752	9.43184	2.04975	2.04864	2.04715	2.04492	2.50531	2.50304	2.50016	2.49628	68
2474997	10.5819	10.5368	10.4721	10.3793	1.50892	1.50852	1.50799	1.5072	1.96657	1.96543	1.96398	1.96202	55
5280281	131.327	123.902	114.15	101.8	4.25863	4.25145	4.24192	4.22759	5.87507	5.85785	5.83607	5.80681	66
1378194	30.6531	30.2503	29.6811	28.8814	3.53382	3.52919	3.52303	3.51377	4.20034	4.19226	4.18202	4.16823	70
2293602	33.9944	33.4977	32.7975	31.8172	4.4505	4.44255	4.432	4.41616	5.43328	5.41879	5.40046	5.37583	69
1051698	23.5595	23.3236	22.9886	22.5143	1.46939	1.46903	1.46856	1.46784	2.03454	2.03328	2.03167	2.0295	60
1641517	8.68586	8.65615	8.61347	8.55212	1.40476	1.40447	1.40408	1.40349	1.69352	1.69282	1.69192	1.69071	64
1979838	22.5278	22.3125	22.0065	21.5728	1.67676	1.67617	1.67539	1.67422	2.16106	2.15956	2.15764	2.15505	69
1958800	3.22619	3.22299	3.21837	3.2117	1.4123	1.412	1.4116	1.41099	1.27496	1.27475	1.27448	1.27412	54
3231043	1.66644	1.66595	1.66523	1.6642	1.14629	1.1462	1.14609	1.14591	1.16978	1.16966	1.16951	1.16931	46
3465254	3.57855	3.57445	3.56852	3.55995	1.55045	1.55001	1.54942	1.54853	1.51637	1.5159	1.5153	1.51449	57
4270411	1.98983	1.98895	1.98769	1.98585	0.96315	0.96317	0.963194	0.963231	1.00892	1.00891	1.00891	1.0089	52
5794443	1.38735	1.38711	1.38677	1.38627	0.90118	0.901225	0.901287	0.90138	0.996876	0.996878	0.99688	0.996884	47
2476265	15.4028	15.3042	15.1633	14.9621	1.81419	1.81343	1.81241	1.81088	2.17714	2.1756	2.17364	2.171	61
2614801	12.3298	12.2676	12.1786	12.0512	1.88765	1.88679	1.88563	1.8839	2.13387	2.13242	2.13057	2.12808	64
1176822	8.23571	8.20918	8.17107	8.11625	2.97624	2.9732	2.96915	2.96306	3.31178	3.30718	3.30134	3.29347	51
1628534	3.66391	3.65956	3.65329	3.64423	1.45088	1.45054	1.45009	1.44941	1.45119	1.4508	1.4503	1.44963	60
1929431	17.2531	17.1285	16.9507	16.6973	3.03737	3.03417	3.02991	3.02351	3.61936	3.61366	3.60643	3.59669	64
3573400	4.33083	4.3244	4.31515	4.30177	2.05415	2.05303	2.05154	2.0493	2.29603	2.29425	2.29197	2.28891	62
3911328	1.37553	1.3753	1.37497	1.37449	1.12018	1.12011	1.12002	1.11988	1.06795	1.06791	1.06785	1.06778	46
4698145	16.2804	16.1698	16.0119	15.7867	1.67325	1.67266	1.67189	1.67072	2.20253	2.20094	2.19892	2.19619	63
1084006	6.50519	6.48925	6.46631	6.43325	1.77289	1.77218	1.77124	1.76981	2.22617	2.22453	2.22244	2.21963	67
4188745	11.99	11.9314	11.8474	11.7271	1.27235	1.27217	1.27193	1.27157	1.53075	1.53026	1.52964	1.5288	64
5344316	15.4995	15.3996	15.2569	15.0531	1.86993	1.86909	1.86797	1.86628	1.97832	1.97716	1.97568	1.97368	62
5901343	1.20496	1.20485	1.20469	1.20446	1.25771	1.25754	1.25731	1.25698	1.14111	1.14101	1.14089	1.14072	48
4109540	26.2504	25.9564	25.5396	24.9513	3.29531	3.29139	3.28619	3.27837	4.44205	4.43285	4.4212	4.40553	70
1446121	139.302	130.958	120.063	106.376	4.90109	4.89121	4.87807	4.85837	6.61733	6.595	6.56675	6.52885	69
2668256	22.3201	22.1089	21.8085	21.3829	3.66463	3.65958	3.65286	3.64277	4.63314	4.62302	4.6102	4.59295	64
2327597	7.02489	7.00605	6.97895	6.93993	2.4819	2.48	2.47747	2.47366	2.78716	2.78417	2.78037	2.77524	49
4625476	10.9518	10.9033	10.8338	10.734	1.21522	1.21509	1.2149	1.21463	1.48818	1.48775	1.48719	1.48644	66
4689700	3.31979	3.31636	3.31142	3.30426	1.69304	1.69243	1.69162	1.69041	1.77359	1.77277	1.77172	1.7703	58
5661131	16.8577	16.7388	16.5693	16.3275	2.25231	2.25085	2.24891	2.24599	2.34816	2.34626	2.34384	2.34058	65
5330707	48.8514	47.8194	46.3803	44.3965	2.48109	2.47919	2.47666	2.47285	3.53259	3.52721	3.52038	3.51119	64
5980469	9.68999	9.65251	9.59874	9.52151	2.30126	2.29971	2.29764	2.29454	2.41276	2.41071	2.40811	2.4046	64
5058777	7.48255	7.46096	7.42992	7.38523	2.35593	2.35428	2.35208	2.34877	2.23773	2.23606	2.23395	2.23109	57
5924681	5.92139	5.90841	5.88973	5.8628	1.30268	1.30248	1.30221	1.3018	1.53582	1.53533	1.5347	1.53385	59
3842727	4.94912	4.94042	4.92788	4.90979	3.57755	3.57278	3.56644	3.55691	3.20826	3.20399	3.19859	3.1913	60
4362285	76.9731	74.4066	70.9004	66.2057	2.71686	2.71445	2.71124	2.70641	4.01481	4.00753	3.99831	3.98589	55
4531782	22.2048	21.9957	21.6985	21.2773	1.99454	1.99351	1.99214	1.99009	2.40564	2.4036	2.40102	2.39754	57
3437368	59.6469	58.106	55.9742	53.0683	2.48488	2.48297	2.48043	2.47661	3.41581	3.41085	3.40456	3.39608	62
1060958	2.97248	2.96987	2.9661	2.96065	1.06817	1.06813	1.06808	1.06801	1.20549	1.20534	1.20515	1.2049	63
1794692	5.67622	5.6644	5.64738	5.62284	2.63818	2.63594	2.63297	2.62849	2.51808	2.51578	2.51286	2.50893	62
2275603	6.72966	6.71249	6.6878	6.65222	1.72527	1.72462	1.72376	1.72246	1.76706	1.76625	1.76521	1.76381	57
3131602	14.0813	13.9994	13.8822	13.7147	1.70365	1.70303	1.7022	1.70096	2.11194	2.11053	2.10873	2.10631	65
5303319	18.8078	18.659	18.4469	18.1452	2.94137	2.93842	2.93449	2.92858	3.66875	3.66286	3.6554	3.64534	65
2736015	16.0031	15.8964	15.744	15.5265	2.54676	2.54472	2.54201	2.53793	3.12361	3.11962	3.11456	3.10774	64
2796124	3.38317	3.37958	3.3744	3.36691	1.27803	1.27785	1.2776	1.27723	1.25626	1.25607	1.25582	1.25549	59
3597253	38.5633	37.9223	37.0219	35.7673	5.23207	5.22062	5.20542	5.18262	6.07691	6.05836	6.0349	6.0034	65
1128787	4.03193	4.02648	4.01863	4.00729	1.52806	1.52765	1.52709	1.52625	1.76895	1.76813	1.7671	1.76569	59
1334395	4.40496	4.39828	4.38866	4.37475	1.41121	1.41092	1.41052	1.40991	1.47597	1.47555	1.47501	1.47429	59
2672345	108.469	103.387	96.6017	87.8052	3.13472	3.13126	3.12665	3.11973	3.86023	3.85359	3.84518	3.83384	59
4262567	3.80301	3.79826	3.79142	3.78153	0.975736	0.975749	0.975766	0.97579	1.01586	1.01585	1.01584	1.01582	56
6000091	3.0296	3.02686	3.02291	3.01719	1.46957	1.46922	1.46874	1.46802	1.43954	1.43917	1.43868	1.43803	56
1263632	13.9099	13.8301	13.7158	13.5525	1.79887	1.79813	1.79714	1.79564	2.19637	2.1948	2.19279	2.19008	65
2670291	1.36327	1.36305	1.36273	1.36227	1.20909	1.20896	1.20878	1.20852	1.14227	1.14217	1.14205	1.14188	45
4493291	7.63734	7.61477	7.58233	7.53565	2.53375	2.53174	2.52907	2.52504	3.17384	3.1697	3.16443	3.15734	69
4638029	21.0412	20.8539	20.5874	20.2093	3.02491	3.02174	3.01753	3.01119	3.58616	3.58058	3.57351	3.56398	64
1363366	12.6921	12.6261	12.5316	12.3963	2.03761	2.03652	2.03506	2.03287	2.27027	2.26854	2.26633	2.26336	65
1713409	39.1321	38.4719	37.5449	36.254	8.15003	8.11992	8.08003	8.02041	7.64263	7.61212	7.57359	7.52196	67
3935606	5.08588	5.07662	5.06329	5.04406	1.64499	1.64445	1.64371	1.64261	1.80959	1.80871	1.80759	1.80608	49
4916887	8.55389	8.52513	8.48382	8.42442	2.06474	2.06361	2.06209	2.05981	2.23254	2.23089	2.22878	2.22595	68
5886926	3.32057	3.31713	3.31218	3.30503	1.14381	1.14372	1.14361	1.14344	1.29306	1.29283	1.29254	1.29215	60
1800774	2.38622	2.38475	2.38262	2.37954	0.875487	0.875543	0.875618	0.875732	1.0142	1.01419	1.01418	1.01416	44
1394269	13.3297	13.2566	13.152	13.0024	2.44416	2.44234	2.43991	2.43625	3.29109	3.28656	3.28081	3.27306	68
3822817	9.56579	9.52932	9.47698	9.40181	2.07342	2.07227	2.07074	2.06843	2.03182	2.03056	2.02896	2.0268	67
1643005	16.8182	16.7	16.5312	16.2907	2.82899	2.82631	2.82275	2.81739	3.39277	3.38789	3.3817	3.37336	67
3220300	7.62626	7.60376	7.57143	7.52489	2.62272	2.62052	2.61759	2.61318	2.86845	2.86523	2.86114	2.85562	62
3542583	2.80763	2.80537	2.80211	2.79739	1.54837	1.54793	1.54735	1.54647	1.67101	1.67033	1.66948	1.66832	56
1524807	26.2491	25.9551	25.5384	24.9502	4.42622	4.41837	4.40795	4.39231	5.36475	5.35067	5.33285	5.3089	67
4527397	18.3847	18.2427	18.0402	17.7521	2.19755	2.19619	2.19438	2.19165	2.72038	2.71757	2.714	2.70918	65
4837757	78.2941	75.6389	72.015	67.1694	2.85457	2.85183	2.84818	2.8427	4.35919	4.35039	4.33923	4.32422	58
5290312	7.06268	7.04361	7.0162	6.97672	2.80227	2.79966	2.79618	2.79095	3.11432	3.11036	3.10534	3.09856	67
3812631	7.46247	7.441	7.41014	7.36571	2.12536	2.12412	2.12247	2.11999	2.61586	2.61332	2.61009	2.60574	68
5624170	77.1615	74.5825	71.0596	66.3435	4.18119	4.17431	4.16517	4.15144	5.46807	5.45338	5.43479	5.40981	55
5498074	36.6845	36.105	35.2899	34.1519	3.10485	3.10147	3.09698	3.09021	4.15568	4.1478	4.1378	4.12435	68
1139476	15.361	15.263	15.1228	14.9228	3.68185	3.67674	3.66995	3.65975	4.30945	4.30087	4.29	4.27538	62
3240485	2.81639	2.81411	2.81083	2.80607	1.34332	1.34309	1.34277	1.34229	1.47164	1.47123	1.4707	1.46998	57
3254784	8.92653	8.89503	8.84981	8.78481	1.743	1.74233	1.74144	1.74009	1.90695	1.90591	1.90459	1.90281	65
4527517	18.8388	18.6895	18.4767	18.174	2.95125	2.94827	2.9443	2.93834	3.70095	3.69493	3.68731	3.67705	68
5478582	5.21555	5.20576	5.19166	5.17131	2.56111	2.55904	2.55629	2.55215	2.59618	2.59369	2.59052	2.58626	60
2166623	19.9648	19.7966	19.5571	19.2169	2.96801	2.96498	2.96096	2.95492	3.48437	3.47917	3.47256	3.46367	61
5870236	3.72688	3.72236	3.71583	3.7064	1.12398	1.12391	1.12382	1.12367	1.17372	1.1736	1.17344	1.17323	47
1062339	22.453	22.2391	21.9352	21.5044	3.37633	3.37218	3.36666	3.35836	4.17757	4.1696	4.15948	4.14586	61
1417059	4.67986	4.67219	4.66115	4.64519	2.33994	2.33832	2.33616	2.33291	2.41301	2.41096	2.40836	2.40485	51
1456465	5.49786	5.48684	5.47099	5.44812	2.21656	2.21516	2.2133	2.21051	2.53916	2.53681	2.53382	2.5298	56
1596498	5.69962	5.6877	5.67053	5.64576	2.11654	2.11531	2.11368	2.11123	1.97543	1.97427	1.9728	1.97081	56
2147315	11.7618	11.7055	11.6248	11.5092	3.44448	3.44013	3.43434	3.42563	3.98075	3.97361	3.96457	3.95239	69
2758159	13.1982	13.1266	13.0241	12.8775	2.66463	2.66233	2.65928	2.65469	3.14977	3.1457	3.14053	3.13357	62
3090217	4.18303	4.1771	4.16855	4.15621	1.20714	1.20701	1.20684	1.20658	1.23169	1.23151	1.2313	1.231	61
5754085	89.1679	85.7265	81.0665	74.9048	1.7568	1.75612	1.7552	1.75382	2.36709	2.36515	2.36268	2.35934	56
1504895	21.3252	21.1327	20.8589	20.4704	4.08625	4.07972	4.07105	4.05804	4.82652	4.81541	4.80135	4.78244	68
3262268	18.6569	18.5106	18.302	18.0052	2.66747	2.66517	2.66211	2.6575	3.49183	3.4866	3.47997	3.47103	68
2197053	53.9558	52.6957	50.9451	48.5447	1.5863	1.58582	1.58518	1.58421	2.32871	2.32685	2.32449	2.3213	62
4436426	3.9987	3.99336	3.98566	3.97454	1.28744	1.28725	1.28699	1.28661	1.36897	1.36867	1.36828	1.36776	45
3976158	3.81772	3.81293	3.80602	3.79604	1.06344	1.0634	1.06336	1.06329	1.37952	1.37921	1.37881	1.37827	59
5350583	14.2414	14.1575	14.0376	13.8662	2.14811	2.14683	2.14513	2.14258	2.79733	2.79431	2.79047	2.7853	55
5874517	6.93545	6.91712	6.89077	6.8528	3.09675	3.0934	3.08893	3.08221	3.09427	3.09038	3.08543	3.07877	62
5907973	4.27413	4.26789	4.25891	4.24594	1.34545	1.34521	1.34489	1.3444	1.64662	1.64599	1.64517	1.64407	63
1383146	13.6678	13.5908	13.4806	13.3231	1.44769	1.44735	1.44691	1.44623	1.99127	1.99008	1.98857	1.98654	62
3023052	5.14128	5.1318	5.11814	5.09844	2.18819	2.18684	2.18505	2.18236	2.32208	2.32024	2.31789	2.31473	62
4840386	5.13009	5.12065	5.10706	5.08745	1.42779	1.42747	1.42705	1.42642	1.52103	1.52055	1.51995	1.51913	67
5136643	104.297	99.5964	93.3005	85.1038	6.58555	6.56654	6.54132	6.50355	7.58536	7.55534	7.51743	7.46661	58
5518933	8.4338	8.40589	8.36581	8.30816	2.46684	2.46497	2.46247	2.45873	2.75307	2.75016	2.74648	2.74151	67
1684204	21.3266	21.1342	20.8603	20.4718	2.18606	2.18472	2.18293	2.18024	2.72807	2.72524	2.72164	2.71678	66
4340929	2.98626	2.98362	2.97981	2.9743	1.16289	1.16279	1.16266	1.16247	1.14471	1.14462	1.14449	1.14432	59
2197475	7.70727	7.68425	7.65118	7.60358	2.78911	2.78653	2.7831	2.77793	2.91644	2.91308	2.90881	2.90306	56
3674528	5.46075	5.4499	5.43428	5.41175	1.68272	1.68212	1.68133	1.68014	1.70556	1.70484	1.70392	1.70268	62
3736413	2.35795	2.35652	2.35446	2.35148	1.26367	1.2635	1.26327	1.26292	1.35366	1.35338	1.35301	1.35252	47
3786027	16.4762	16.3629	16.201	15.9703	2.64992	2.64766	2.64465	2.64012	3.08805	3.08417	3.07925	3.07262	64
4743837	2.08609	2.08508	2.08363	2.08152	1.20119	1.20107	1.2009	1.20065	1.16331	1.1632	1.16305	1.16286	54
4402672	21.9203	21.7167	21.4271	21.0166	2.49581	2.49388	2.49131	2.48744	3.71213	3.70608	3.6984	3.68807	62
1243512	18.8345	18.6852	18.4726	18.17	2.29104	2.28951	2.28747	2.28441	2.62389	2.62133	2.61808	2.61369	65
1355031	10.7466	10.7	10.6332	10.5373	1.67063	1.67006	1.66928	1.66812	1.79557	1.79471	1.79362	1.79215	68
1645902	12.8693	12.8013	12.7041	12.5648	4.27136	4.26414	4.25453	4.24011	4.26372	4.25535	4.24475	4.23048	60
3250362	3.62618	3.62194	3.61583	3.60699	0.925072	0.92511	0.925158	0.92523	1.12654	1.12646	1.12635	1.1262	46
3682952	20.1241	19.9532	19.7098	19.3641	3.58837	3.58356	3.57717	3.56757	4.72923	4.71863	4.7052	4.68713	65
4030789	2.77697	2.77477	2.7716	2.76701	1.6927	1.69209	1.69128	1.69006	1.80876	1.80788	1.80676	1.80526	55
1381361	109.541	104.359	97.4448	88.4916	4.01143	4.00518	3.99687	3.9844	5.49205	5.47722	5.45845	5.43322	69
2302310	5.53683	5.52564	5.50954	5.4863	1.94715	1.94619	1.94492	1.94301	2.0529	2.0516	2.04995	2.04772	62
3080518	8.52749	8.49891	8.45788	8.39887	1.32524	1.32502	1.32472	1.32427	1.54095	1.54045	1.53981	1.53895	54
4411053	5.41863	5.40797	5.39262	5.37047	1.73675	1.73609	1.7352	1.73388	1.65492	1.65427	1.65344	1.65232	59
5799987	65.2568	63.412	60.87	57.4251	2.05935	2.05823	2.05672	2.05446	2.68842	2.68569	2.68222	2.67755	61
2265288	6.11747	6.10353	6.08347	6.05455	1.49006	1.48968	1.48918	1.48842	1.57212	1.57158	1.57089	1.56997	56
4106175	3.42409	3.42039	3.41506	3.40735	1.92469	1.92377	1.92255	1.9207	1.88302	1.88202	1.88075	1.87904	58
1279749	1.3472	1.347	1.34669	1.34626	0.854867	0.854932	0.855018	0.855147	0.819244	0.819334	0.819447	0.8196	41
2607419	19.4114	19.2526	19.0265	18.7049	2.82448	2.82181	2.81826	2.81293	3.80527	3.79885	3.79071	3.77975	67
4556181	1.14158	1.14151	1.1414	1.14125	0.741376	0.741475	0.741607	0.741807	0.763877	0.763986	0.764125	0.764311	44
5468659	7.3771	7.35616	7.32605	7.2827	2.62319	2.62099	2.61805	2.61364	2.68533	2.68261	2.67915	2.67449	67
5879498	12.9377	12.869	12.7707	12.6299	1.87713	1.87628	1.87514	1.87344	2.38805	2.38606	2.38353	2.38011	52
2341867	111.402	106.044	98.9044	89.6767	5.57615	5.56295	5.54544	5.51918	7.11766	7.0915	7.05843	7.01408	65
5039796	5.48009	5.46916	5.45342	5.43071	1.94657	1.94562	1.94435	1.94244	2.06085	2.05954	2.05787	2.05561	64
2443770	30.2247	29.8332	29.2798	28.502	2.62418	2.62198	2.61904	2.61463	3.73386	3.72772	3.71994	3.70946	70
4914995	5.95497	5.94183	5.92292	5.89565	1.4853	1.48493	1.48443	1.48368	1.46472	1.46431	1.46379	1.46309	61
5972775	21.1602	20.9708	20.7012	20.3188	2.65394	2.65167	2.64865	2.6441	2.94487	2.94143	2.93706	2.93116	57
1333926	17.5177	17.3891	17.2056	16.9443	2.48948	2.48756	2.48501	2.48117	3.03967	3.03595	3.03121	3.02484	69
3262475	2.20944	2.20825	2.20653	2.20404	1.06236	1.06233	1.06228	1.06221	1.06145	1.06141	1.06136	1.06129	47
5670270	11.0598	11.0103	10.9394	10.8376	1.8987	1.89781	1.89664	1.89487	2.16558	2.16407	2.16214	2.15954	60
3083848	10.2823	10.2398	10.1789	10.0914	1.63478	1.63424	1.63352	1.63245	2.1756	2.17406	2.17211	2.16947	63
3179223	2.29986	2.29853	2.2966	2.29382	1.96236	1.96138	1.96008	1.95812	1.86922	1.86824	1.867	1.86532	47
5057912	2.83741	2.83509	2.83174	2.82689	1.52028	1.51988	1.51933	1.51851	1.47475	1.47433	1.47379	1.47307	52
2167592	15.8523	15.7476	15.5981	15.3848	2.88125	2.87845	2.87472	2.86911	2.94069	2.93726	2.93291	2.92704	65
5827622	3.22719	3.22399	3.21937	3.21269	2.35053	2.34889	2.3467	2.34341	2.26863	2.2669	2.26471	2.26174	50
5992203	14.9954	14.9021	14.7687	14.5783	2.4635	2.46164	2.45915	2.45542	3.28379	3.27928	3.27356	3.26585	66
1526697	105.157	100.379	93.9835	85.6645	2.38492	2.38321	2.38094	2.37751	4.14222	4.1344	4.12448	4.11113	57
1544202	32.4161	31.9649	31.3282	30.4354	2.11481	2.11359	2.11197	2.10952	2.76967	2.76672	2.76298	2.75794	58
1811742	14.0342	13.9528	13.8365	13.6701	2.46541	2.46354	2.46106	2.45731	3.03884	3.03512	3.03039	3.02401	62
5209309	11.3123	11.2604	11.186	11.0793	1.93533	1.9344	1.93315	1.93127	2.32613	2.32428	2.32192	2.31874	57
3010606	42.4893	41.71	40.6183	39.1033	3.07652	3.07322	3.06882	3.06221	3.98463	3.97748	3.96841	3.95621	57
3521296	12.9296	12.861	12.7628	12.6222	2.14415	2.14289	2.1412	2.13865	2.32196	2.32012	2.31777	2.31461	60
2334315	24.4122	24.1586	23.7986	23.2895	2.88463	2.88181	2.87807	2.87244	3.68259	3.67665	3.66912	3.65897	69
1174315	151.131	141.329	128.64	112.888	3.19567	3.19205	3.18722	3.17996	4.46295	4.45366	4.44188	4.42604	57
1522420	29.5571	29.1829	28.6538	27.9096	3.23501	3.23127	3.22629	3.21881	4.18303	4.17502	4.16488	4.15122	68
3299857	10.088	10.0472	9.98869	9.90467	2.52571	2.52371	2.52106	2.51707	2.74184	2.73897	2.73532	2.73041	59
3789655	118.41	112.362	104.344	94.0557	2.99421	2.99112	2.98701	2.98083	4.6689	4.6586	4.64556	4.62801	70
5925408	14.7314	14.6415	14.5129	14.3292	1.89193	1.89105	1.88989	1.88814	2.26037	2.25865	2.25648	2.25354	60
2667100	5.8679	5.85518	5.83688	5.81048	2.4671	2.46523	2.46273	2.45898	2.59109	2.58861	2.58546	2.58121	66
5360706	11.1994	11.1485	11.0757	10.9712	1.5392	1.53877	1.53819	1.53733	1.87061	1.86963	1.86838	1.8667	50
1580961	2.75837	2.75621	2.75309	2.74858	0.917073	0.917113	0.917165	0.917244	0.952915	0.952944	0.952978	0.953024	53
5546219	14.5019	14.4149	14.2904	14.1125	4.08215	4.07564	4.06699	4.054	4.27772	4.26929	4.2586	4.24423	68
3868581	20.3215	20.1471	19.8988	19.5462	2.92375	2.92084	2.91697	2.91115	3.34483	3.34012	3.33413	3.32607	68
1056080	10.5839	10.5388	10.474	10.3812	2.06481	2.06368	2.06216	2.05988	2.41355	2.4115	2.4089	2.40538	47
2717913	3.25116	3.2479	3.2432	3.2364	1.87322	1.87238	1.87125	1.86955	1.88478	1.88378	1.88251	1.88079	56
1198473	11.2115	11.1605	11.0875	10.9828	1.58055	1.58008	1.57945	1.57849	1.77197	1.77115	1.77011	1.7687	64
5282491	14.7048	14.6152	14.4871	14.3041	1.67274	1.67216	1.67139	1.67022	1.98517	1.98399	1.9825	1.98048	68
2300459	39.9787	39.2894	38.3221	36.9762	4.08301	4.0765	4.06785	4.05485	4.01513	4.00785	3.99862	3.9862	66
3816706	12.1896	12.1289	12.042	11.9175	2.81863	2.81598	2.81245	2.80715	3.39226	3.38738	3.38119	3.37285	69
3906314	26.9516	26.6414	26.2019	25.582	2.20088	2.19951	2.19769	2.19495	2.88595	2.88268	2.87853	2.87292	55
5319135	19.1175	18.9636	18.7444	18.4326	1.83152	1.83074	1.82969	1.82811	2.21512	2.2135	2.21145	2.20867	56
2311502	31.9201	31.4828	30.8655	29.9994	1.51189	1.51149	1.51095	1.51015	1.98291	1.98174	1.98025	1.97824	48
4707963	2.76335	2.76118	2.75805	2.75352	1.10986	1.10979	1.10971	1.10958	0.968327	0.968346	0.968369	0.968401	56
6025115	3.66321	3.65886	3.6526	3.64354	1.16859	1.16849	1.16836	1.16815	1.29166	1.29144	1.29115	1.29076	50
2402479	13.8327	13.7538	13.6408	13.4794	2.38462	2.38291	2.38064	2.37722	2.75522	2.75232	2.74862	2.74365	63
5461669	2.89951	2.89706	2.89352	2.8884	1.87043	1.86959	1.86847	1.86678	1.75439	1.7536	1.75259	1.75122	60
2522416	8.25413	8.22747	8.18918	8.13411	1.93543	1.93449	1.93324	1.93136	2.23706	2.2354	2.23328	2.23043	58
3528502	3.16119	3.15815	3.15376	3.14741	2.25494	2.25348	2.25153	2.2486	2.27434	2.2726	2.27039	2.2674	56
5953127	8.69949	8.66968	8.62686	8.5653	1.59009	1.5896	1.58896	1.58798	1.84114	1.84021	1.83902	1.83743	64
3594543	6.58101	6.56465	6.54113	6.50723	2.36785	2.36617	2.36394	2.36058	2.31901	2.31717	2.31483	2.31168	61
5503816	2.31161	2.31026	2.30831	2.30549	0.674723	0.674835	0.674987	0.675215	0.779296	0.779401	0.779533	0.77971	58
1012678	20.1886	20.0166	19.7716	19.4236	2.39696	2.39522	2.39292	2.38945	2.76821	2.76526	2.76153	2.75649	56
2750270	3.17129	3.16822	3.16379	3.1574	2.16621	2.1649	2.16316	2.16054	2.22135	2.21972	2.21765	2.21485	56
4984528	2.66569	2.66371	2.66086	2.65673	1.40335	1.40306	1.40267	1.40208	1.20927	1.20912	1.20893	1.20867	57
5461658	2.23786	2.23663	2.23485	2.23227	1.47099	1.47063	1.47015	1.46943	1.44593	1.44554	1.44505	1.44438	56
2952787	8.93348	8.90193	8.85663	8.79153	1.49315	1.49276	1.49226	1.49149	1.88298	1.88198	1.88071	1.87899	60
4002579	11.2286	11.1775	11.1043	10.9993	1.70168	1.70106	1.70024	1.699	1.99703	1.99583	1.99431	1.99226	60
1644697	24.4349	24.1807	23.8201	23.31	4.56422	4.5558	4.54462	4.52785	5.47384	5.45912	5.44048	5.41544	65
4083351	17.139	17.0161	16.8407	16.5907	3.45488	3.45049	3.44466	3.43589	4.26416	4.25579	4.24519	4.23091	64
3188660	10.3895	10.3461	10.2838	10.1944	2.36031	2.35865	2.35644	2.35311	2.67291	2.67022	2.66681	2.66221	62
2123924	18.7962	18.6476	18.4358	18.1345	2.06775	2.0666	2.06508	2.06279	2.54317	2.54081	2.53782	2.53377	65
2342657	8.10605	8.08041	8.04357	7.99057	2.0423	2.0412	2.03973	2.03752	2.43068	2.42859	2.42593	2.42235	69
3187847	5.47666	5.46574	5.45003	5.42735	2.31949	2.31791	2.3158	2.31263	1.66644	1.66577	1.66493	1.66378	41
4405232	7.68868	7.66578	7.63288	7.58552	2.314	2.31243	2.31033	2.30718	2.75106	2.74816	2.74448	2.73952	69
1935866	10.6079	10.5625	10.4975	10.4042	3.54298	3.53831	3.53212	3.5228	3.19923	3.195	3.18963	3.1824	69
3242155	12.7532	12.6865	12.5911	12.4544	2.24978	2.24832	2.24639	2.24347	2.88033	2.87708	2.87294	2.86737	66
5191973	140.289	131.827	120.787	106.932	4.14798	4.14123	4.13225	4.11877	6.25472	6.23497	6.20998	6.17644	60
5329349	1.73333	1.73277	1.73195	1.73077	1.39187	1.39158	1.39121	1.39064	1.283	1.28278	1.28251	1.28213	53
1264455	38.0874	37.4624	36.584	35.3594	3.10952	3.10613	3.10161	3.09483	4.70268	4.69222	4.67895	4.66112	55
3254476	12.6199	12.5547	12.4613	12.3275	3.30162	3.29769	3.29246	3.2846	3.36114	3.35637	3.35031	3.34216	69
3901154	18.6986	18.5515	18.342	18.0438	1.99366	1.99264	1.99127	1.98922	2.51961	2.51731	2.51438	2.51044	69
5812009	3.49898	3.49509	3.48947	3.48136	1.71695	1.71631	1.71547	1.71419	1.90019	1.89917	1.89786	1.89609	59
2368862	17.7574	17.6252	17.4366	17.168	3.29426	3.29035	3.28515	3.27733	3.98729	3.98013	3.97105	3.95882	65
4422604	1.84103	1.84034	1.83935	1.8379	0.873796	0.873854	0.87393	0.874045	0.855751	0.855828	0.855922	0.85605	53
2053688	199.899	182.899	161.659	136.548	5.05962	5.049	5.03489	5.01373	7.4602	7.43124	7.39466	7.34562	67
5807059	18.788	18.6395	18.4279	18.1268	5.91978	5.90472	5.88474	5.85479	6.09286	6.07421	6.05062	6.01894	70
1786298	37.4156	36.8126	35.9648	34.782	2.50433	2.50239	2.49979	2.49589	3.34112	3.33642	3.33045	3.32241	63
1185415	6.81898	6.80132	6.77591	6.73931	1.49799	1.49761	1.49709	1.49632	1.62724	1.62662	1.62584	1.62479	64
2401334	8.6075	8.57835	8.53649	8.4763	1.89978	1.89889	1.89772	1.89594	1.88028	1.87929	1.87802	1.87631	66
5899799	24.8227	24.5603	24.188	23.6617	3.34981	3.34574	3.34033	3.33219	3.81575	3.80929	3.8011	3.79007	69
5411106	12.4129	12.3499	12.2597	12.1304	2.81542	2.81278	2.80926	2.80397	3.3766	3.37177	3.36565	3.3574	62
2217025	5.87885	5.86608	5.8477	5.82119	1.74987	1.74919	1.74828	1.74692	1.98974	1.98856	1.98705	1.98502	55
3180231	1.67571	1.67521	1.67448	1.67343	1.11796	1.11789	1.1178	1.11766	1.16309	1.16298	1.16283	1.16263	48
5744574	7.97306	7.9483	7.91274	7.86157	2.45828	2.45643	2.45396	2.45024	3.20052	3.19628	3.19091	3.18366	68
1629423	12.5009	12.437	12.3454	12.2143	5.10556	5.09472	5.08032	5.05873	5.27911	5.26553	5.24834	5.22523	61
4984616	17.7721	17.6397	17.4507	17.1817	1.497	1.49661	1.4961	1.49533	1.69703	1.69632	1.69542	1.6942	69
4406648	22.5113	22.2963	21.9907	21.5578	3.43814	3.43381	3.42804	3.41938	3.83648	3.82994	3.82165	3.81047	65
1481600	13.1331	13.0623	12.9608	12.8157	1.8713	1.87046	1.86933	1.86764	2.14698	2.1455	2.14362	2.14108	58
4549951	17.851	17.7173	17.5267	17.2552	2.46279	2.46093	2.45844	2.45471	2.6375	2.6349	2.6316	2.62715	66
4571805	2.13262	2.13154	2.12999	2.12774	1.40284	1.40254	1.40215	1.40157	1.55369	1.55317	1.55251	1.55162	50
3388184	3.43717	3.43344	3.42806	3.42028	1.20007	1.19994	1.19978	1.19953	1.33947	1.3392	1.33885	1.33838	42
1451795	165.329	153.627	138.635	120.287	2.5776	2.57549	2.57269	2.56848	3.98352	3.97638	3.96732	3.95512	64
1669569	11.3734	11.321	11.2457	11.1379	2.24734	2.24589	2.24396	2.24105	2.42225	2.42018	2.41755	2.414	64
3326592	19.4785	19.3186	19.0908	18.7671	3.95107	3.94504	3.93703	3.92498	4.41605	4.40698	4.39549	4.38002	66
4890233	10.2354	10.1934	10.133	10.0464	1.29925	1.29905	1.29878	1.29838	1.56574	1.56521	1.56453	1.56362	60
3337068	2.45205	2.45046	2.44818	2.44486	1.04345	1.04342	1.04339	1.04334	1.12198	1.12189	1.12179	1.12165	60
3363883	7.6842	7.66133	7.62847	7.58117	1.95234	1.95138	1.9501	1.94817	2.09264	2.09127	2.08952	2.08717	65
4917344	10.3513	10.3082	10.2464	10.1578	2.35986	2.3582	2.35599	2.35266	2.31087	2.30905	2.30674	2.30361	67
1172939	14.1986	14.1152	13.9961	13.8257	2.31236	2.31079	2.3087	2.30556	2.75391	2.75101	2.74732	2.74235	56
1485821	8.67856	8.6489	8.6063	8.54506	2.09577	2.09458	2.093	2.09062	1.89276	1.89174	1.89045	1.88871	52
2340235	3.63064	3.62639	3.62026	3.61139	1.422	1.42169	1.42127	1.42065	1.37496	1.37465	1.37426	1.37372	60
5143542	18.3018	18.1611	17.9605	17.675	3.93944	3.93345	3.92549	3.91353	5.01312	5.00102	4.98571	4.96511	68
5494995	6.61072	6.5942	6.57045	6.53622	3.1531	3.14959	3.14492	3.13789	3.35657	3.35181	3.34578	3.33765	65
2294495	1.91748	1.9167	1.91557	1.91393	1.15244	1.15235	1.15222	1.15204	1.21726	1.2171	1.2169	1.21662	54
1388711	2.30517	2.30383	2.30189	2.29909	1.34153	1.3413	1.34098	1.34051	1.45354	1.45314	1.45264	1.45196	53
1567824	6.82891	6.81119	6.7857	6.74898	2.06741	2.06627	2.06475	2.06246	2.05898	2.05767	2.056	2.05376	53
2957326	16.8403	16.7217	16.5525	16.3113	2.20564	2.20426	2.20243	2.19967	2.47207	2.46988	2.4671	2.46335	61
3549406	6.94945	6.93104	6.90457	6.86644	1.19234	1.19222	1.19206	1.19183	1.50506	1.5046	1.50402	1.50324	62
5044008	11.8069	11.7501	11.6688	11.5523	2.59228	2.59015	2.58731	2.58303	2.72495	2.72213	2.71854	2.7137	67
1985618	90.8974	87.3218	82.486	76.1034	3.814	3.80845	3.80107	3.78998	5.13354	5.12078	5.10463	5.08291	61
2549466	21.2325	21.0417	20.7703	20.3852	2.68375	2.68141	2.6783	2.67362	3.31821	3.31358	3.30772	3.29981	68
3453729	3.75801	3.75339	3.74674	3.73712	1.80918	1.80843	1.80742	1.8059	1.9787	1.97754	1.97606	1.97406	61
3785407	14.5897	14.5015	14.3755	14.1954	2.11439	2.11317	2.11154	2.1091	2.52346	2.52115	2.51822	2.51426	61
4407503	6.86881	6.85086	6.82505	6.78786	2.02386	2.02279	2.02136	2.01921	2.04406	2.04277	2.04114	2.03894	68
4793717	140.366	131.895	120.844	106.975	3.70772	3.70253	3.69562	3.68525	5.32619	5.31234	5.2948	5.27123	69
5574393	16.3844	16.2724	16.1124	15.8843	4.28225	4.27498	4.26532	4.25082	5.389	5.37478	5.35678	5.33259	67
1441816	1.26814	1.268	1.26778	1.26746	1.11059	1.11053	1.11044	1.11032	1.01376	1.01375	1.01374	1.01373	45
1749229	6.8751	6.85711	6.83125	6.794	1.76217	1.76147	1.76055	1.75915	2.02962	2.02836	2.02676	2.02461	56
4264716	3.23749	3.23426	3.22961	3.22288	1.37869	1.37842	1.37806	1.37752	1.30536	1.30512	1.30482	1.30441	58
1435510	5.80284	5.79043	5.77257	5.74681	2.11387	2.11265	2.11102	2.10858	2.54719	2.54482	2.54181	2.53775	66
3525248	32.014	31.5741	30.9532	30.082	7.75961	7.7325	7.69658	7.64287	7.14583	7.11944	7.08609	7.04137	69
3842952	6.3681	6.35288	6.33098	6.29942	1.66967	1.66909	1.66832	1.66716	1.99681	1.99561	1.99409	1.99204	66
4834297	10.998	10.949	10.8789	10.7783	2.29332	2.29179	2.28975	2.28667	2.76381	2.76088	2.75716	2.75214	63
5960758	26.6005	26.2984	25.8704	25.2664	2.5725	2.57041	2.56762	2.56343	2.91526	2.9119	2.90764	2.90189	65
5992661	4.32025	4.31386	4.30466	4.29136	2.54056	2.53854	2.53584	2.53179	2.58338	2.58092	2.57779	2.57358	58
3862243	23.6513	23.4135	23.0758	22.5979	2.00346	2.00242	2.00103	1.99895	2.46196	2.45979	2.45705	2.45334	53
4737318	15.3738	15.2756	15.1352	14.9348	2.00163	2.00059	1.99921	1.99713	2.38074	2.37877	2.37626	2.37287	66
1203992	27.4347	27.1131	26.6576	26.0154	2.23558	2.23415	2.23225	2.22939	2.39695	2.39494	2.39238	2.38893	67
1457910	4.35124	4.34474	4.33539	4.32187	1.23974	1.23959	1.23939	1.23908	1.29979	1.29956	1.29926	1.29886	61
3101735	12.1834	12.1228	12.036	11.9116	1.84379	1.84299	1.84191	1.8403	2.2775	2.27575	2.27353	2.27053	68
3378321	18.6227	18.4769	18.269	17.9733	3.35866	3.35456	3.34911	3.34092	4.25743	4.24909	4.23852	4.2243	60
4301825	19.6873	19.5239	19.2911	18.9603	2.46747	2.4656	2.46311	2.45936	3.36168	3.35691	3.35085	3.34269	65
1397053	6.88948	6.87142	6.84544	6.80801	2.1746	2.17329	2.17153	2.16888	2.2786	2.27685	2.27462	2.27162	68
1369801	18.4577	18.3145	18.1104	17.82	4.06867	4.06222	4.05363	4.04074	4.4599	4.45063	4.43887	4.42305	67
3030776	5.35543	5.34505	5.33009	5.30851	2.36421	2.36254	2.36032	2.35698	2.61716	2.61462	2.61138	2.60703	63
4125644	17.0178	16.8967	16.7238	16.4774	2.97467	2.97164	2.96759	2.96151	3.29372	3.28918	3.28341	3.27565	69
5517510	5.32112	5.31088	5.29614	5.27486	1.16587	1.16577	1.16564	1.16544	1.24152	1.24134	1.24111	1.2408	57
1990213	1.9892	1.98833	1.98706	1.98523	0.93955	0.939578	0.939618	0.939677	0.744032	0.74415	0.744295	0.744492	49
2055140	17.8862	17.752	17.5606	17.288	4.67207	4.66319	4.65141	4.63372	5.22265	5.2094	5.19261	5.17005	56
3770157	2.07416	2.07317	2.07174	2.06967	1.07972	1.07968	1.07962	1.07953	1.12323	1.12315	1.12304	1.1229	40
4862064	4.94669	4.938	4.92547	4.9074	1.97298	1.97199	1.97067	1.96868	1.96543	1.96429	1.96284	1.96089	62
1711172	51.5572	50.4071	48.8065	46.6063	5.32568	5.31377	5.29795	5.27424	6.07819	6.05964	6.03617	6.00465	59
2215039	3.42889	3.42518	3.41983	3.4121	1.47982	1.47945	1.47896	1.47822	1.40682	1.40647	1.40604	1.40545	60
2402394	23.1082	22.8814	22.5592	22.103	5.09448	5.0837	5.06937	5.04788	6.143	6.12401	6.09999	6.06773	63
2409119	4.13725	4.13146	4.12313	4.1111	1.418	1.4177	1.41729	1.41667	1.61192	1.61133	1.61058	1.60956	61
2666044	15.8799	15.7749	15.6248	15.4107	2.76398	2.76145	2.7581	2.75305	3.41057	3.40563	3.39936	3.39091	61
3957041	6.04477	6.03119	6.01165	5.98348	2.02898	2.0279	2.02646	2.0243	2.61343	2.6109	2.60768	2.60333	68
2136908	3.64106	3.63678	3.6306	3.62168	2.45061	2.44877	2.44632	2.44264	2.50853	2.50626	2.50337	2.49947	60
5768461	41.1481	40.4175	39.3931	37.9697	2.16472	2.16342	2.16168	2.15907	2.67687	2.67417	2.67075	2.66613	61
5838882	7.58631	7.56406	7.53209	7.48607	1.13882	1.13873	1.13863	1.13846	1.23824	1.23807	1.23784	1.23754	56
1186689	30.8426	30.4347	29.8584	29.049	3.80848	3.80295	3.79559	3.78454	4.02887	4.02154	4.01224	3.99972	70
2282537	9.57092	9.53441	9.48202	9.40676	1.41629	1.41599	1.41558	1.41497	1.48813	1.4877	1.48714	1.48639	59
2437305	1.45348	1.45319	1.45276	1.45215	1.67193	1.67135	1.67057	1.66941	1.62833	1.62772	1.62694	1.62588	44
4158777	22.8944	22.6719	22.3557	21.9079	2.79042	2.78784	2.7844	2.77923	3.86452	3.85787	3.84942	3.83806	69
4478497	9.59613	9.55941	9.50673	9.43106	2.30426	2.30271	2.30064	2.29753	2.59832	2.59582	2.59265	2.58838	54
5061340	5.57489	5.56353	5.54718	5.52359	1.61548	1.61497	1.61428	1.61325	1.62548	1.62487	1.62409	1.62304	61
3595598	7.95003	7.92543	7.89009	7.83924	1.52139	1.52098	1.52044	1.51961	1.83297	1.83205	1.83089	1.82931	60
4631579	24.0496	23.8036	23.4543	22.9602	4.48538	4.4773	4.46655	4.45043	5.14699	5.13416	5.11791	5.09607	68
4704386	13.6478	13.571	13.4612	13.3041	2.29966	2.29812	2.29606	2.29296	2.74511	2.74223	2.73858	2.73365	62
[truncated: 442,933+ more rows]
