# Supplementary material for: Personalized prediction for multiple chronic diseases by developing the multi-task Cox learning model
Source: PLoS Comput Biol. 2023 Sep 21;19(9):e1011396. doi: 10.1371/journal.pcbi.1011396 (PMC10569718; doi:10.1371/journal.pcbi.1011396)
Supplement: S8 Table — The relative absolute risk of each subject developing colorectal cancer, liver cancer, and hypertension in the 1-th, 3-th, 5-th, and 7-th year, respectively, which reflects that the absolute risk of each individual is a multiple of the average absolute risk of the population. (XLSX) [file pcbi.1011396.s008.xlsx]

## Sheet: RAR
eid	t1_Colorectal cancer	t3_Colorectal cancer	t5_Colorectal cancer	t7_Colorectal cancer	t1_Liver cancer	t3_Liver cancer	t5_Liver cancer	t7_Liver cancer	t1_Hypertension	t3_Hypertension	t5_Hypertension	t7_Hypertension	age
2025907	6.0122	5.96055	5.89487	5.81728	2.28097	2.27992	2.27836	2.27615	1.94764	1.91817	1.88677	1.76894	63
2907262	6.74139	6.67509	6.59094	6.49176	4.26215	4.25715	4.24975	4.23925	2.64869	2.57924	2.50643	1.76894	62
5538853	7.4398	7.35777	7.25386	7.13167	2.87267	2.87073	2.86787	2.8638	3.25886	3.14221	2.53569	1.76894	62
1269537	7.38183	7.30117	7.19897	7.07878	2.47553	2.47421	2.47227	2.4695	1.38456	1.37603	1.36682	1.35722	67
4529614	5.30666	5.26747	5.21753	5.15841	2.22637	2.22539	2.22393	2.22186	1.65233	1.63509	1.6166	1.59743	56
4308706	6.77908	6.71197	6.62681	6.52645	4.57251	4.56663	4.55794	4.54561	2.82725	2.74518	2.53569	1.76894	62
5796466	12.4093	12.1679	11.866	11.5167	2.55803	2.5566	2.55447	2.55146	1.93202	1.90326	1.87261	1.76894	69
4161089	3.62587	3.60951	3.58859	3.56368	1.23828	1.23817	1.23801	1.23779	0.482488	0.486511	0.49094	0.495664	64
4170342	5.31307	5.27377	5.2237	5.16442	2.88002	2.87807	2.87519	2.87109	0.880192	0.881887	0.883737	0.88569	63
1864972	2.3623	2.35677	2.34966	2.34117	1.30595	1.3058	1.30559	1.30529	1.78976	1.76717	1.74301	1.71806	53
4379768	6.69755	6.63217	6.5492	6.45139	2.92275	2.92073	2.91774	2.91348	1.61136	1.5956	1.57868	1.56112	64
1776005	6.75318	6.68662	6.60215	6.50261	3.163	3.16053	3.15689	3.15172	1.40517	1.39605	1.38621	1.37595	60
2154684	1.4635	1.46233	1.46083	1.45903	1.3729	1.37271	1.37244	1.37205	1.14767	1.14495	1.142	1.1389	43
5634642	5.34569	5.30584	5.25509	5.19501	2.19331	2.19237	2.19097	2.18899	0.993326	0.993433	0.993549	0.993671	62
2959618	6.00253	5.95106	5.88561	5.80829	2.07901	2.0782	2.07701	2.07531	0.967118	0.967629	0.968185	0.968771	60
4434546	6.75835	6.69168	6.60708	6.50737	1.81484	1.81431	1.81352	1.8124	1.55716	1.54328	1.52835	1.51285	65
3258346	3.14061	3.12906	3.11426	3.09661	2.32502	2.32392	2.32227	2.31994	2.36545	2.31399	2.2597	1.76894	51
3948149	5.61899	5.57449	5.51784	5.45084	3.81193	3.80807	3.80237	3.79427	5.06956	4.38437	2.53569	1.76894	56
5261438	1.92392	1.92086	1.91694	1.91223	0.941244	0.941265	0.941294	0.941336	0.968849	0.969334	0.969862	0.970418	46
5517879	3.44803	3.43354	3.41498	3.39286	2.29511	2.29404	2.29245	2.2902	0.91237	0.913654	0.915055	0.916534	54
2665116	4.99035	4.95619	4.91263	4.86101	36.9716	36.4953	35.806	34.8538	0.933007	0.934011	0.935106	0.93626	62
2911721	1.70881	1.70673	1.70405	1.70084	1.23251	1.23241	1.23225	1.23203	1.40641	1.39726	1.38738	1.37708	45
6011931	6.61398	6.55036	6.4696	6.37438	1.72585	1.72539	1.72473	1.72378	0.966607	0.967126	0.96769	0.968285	67
2347164	7.96333	7.86843	7.74837	7.60744	2.44754	2.44626	2.44438	2.44169	1.64138	1.62453	1.60647	1.58774	65
5964212	3.58891	3.57295	3.55253	3.52822	2.64614	2.64457	2.64225	2.63895	1.09498	1.09331	1.09149	1.08959	53
2552805	2.71141	2.70343	2.6932	2.68099	4.94664	4.93961	4.92923	4.91451	0.750372	0.753385	0.756683	0.760176	45
4143127	2.94681	2.93695	2.92432	2.90924	1.34174	1.34157	1.34133	1.34098	0.930184	0.931228	0.932365	0.933565	49
4662392	4.97438	4.94046	4.89722	4.84596	2.81245	2.81062	2.8079	2.80405	2.32654	2.27737	2.22543	1.76894	54
4059187	38.2809	35.8979	33.1146	30.1505	211.411	195.968	175.817	151.765	13.9207	4.38437	2.53569	1.76894	67
4378248	7.0221	6.94968	6.85782	6.74967	2.08913	2.08831	2.0871	2.08537	0.9109	0.912204	0.913627	0.915128	64
4245522	4.70641	4.67648	4.63828	4.59297	1.21172	1.21163	1.21149	1.2113	1.06004	1.05902	1.05791	1.05674	59
3931984	6.6423	6.5781	6.49658	6.40049	3.96968	3.96543	3.95916	3.95025	2.47693	2.41869	2.3574	1.76894	61
4354589	10.2064	10.0459	9.844	9.60875	2.8507	2.8488	2.84599	2.842	1.24778	1.24282	1.23746	1.23184	64
2482612	7.22726	7.15019	7.0525	6.93756	5.36635	5.35792	5.34547	5.32781	2.55653	2.49321	2.42669	1.76894	62
5074341	6.23769	6.1817	6.11054	6.02654	1.53315	1.53285	1.53242	1.5318	1.10823	1.1063	1.10421	1.10202	69
5077597	4.61851	4.58983	4.55323	4.50979	1.60455	1.60421	1.60369	1.60295	1.94949	1.91993	1.88844	1.76894	55
5552811	6.78619	6.71893	6.63357	6.53298	3.80751	3.80366	3.79798	3.7899	1.35245	1.34481	1.33656	1.32795	58
3444034	4.88673	4.85414	4.81258	4.76331	2.14456	2.14368	2.14237	2.14051	1.07113	1.06991	1.06858	1.06718	66
4337723	9.49058	9.35285	9.1793	8.97659	4.00553	4.0012	3.9948	3.9857	3.61731	3.46761	2.53569	1.76894	60
1498031	8.30463	8.20084	8.06965	7.91583	2.23712	2.23612	2.23465	2.23255	0.921756	0.922915	0.924178	0.925511	65
5005096	3.98984	3.96935	3.94317	3.91204	1.10592	1.10587	1.10581	1.10572	0.833397	0.835629	0.838068	0.840646	55
5296064	8.59024	8.47871	8.33785	8.17283	1.70273	1.7023	1.70166	1.70075	1.7824	1.76011	1.73627	1.71165	60
5492439	7.14833	7.07307	6.97765	6.86534	4.3599	4.35463	4.34684	4.33578	2.46453	2.40706	2.34656	1.76894	62
2686014	4.00815	3.98745	3.96098	3.92952	1.66163	1.66123	1.66064	1.65981	1.7722	1.75032	1.72692	1.70274	58
2793173	7.22127	7.14434	7.04683	6.93208	2.34867	2.34753	2.34584	2.34344	1.30735	1.30091	1.29395	1.28667	64
3824248	14.7151	14.3716	13.9447	13.4544	3.96389	3.95967	3.95342	3.94454	3.96102	3.77594	2.53569	1.76894	67
5791552	1.41463	1.41362	1.41232	1.41077	1.1926	1.19252	1.1924	1.19222	0.959851	0.96047	0.961144	0.961855	41
5913579	6.77585	6.70881	6.62373	6.52347	1.64193	1.64155	1.64099	1.64019	0.889271	0.890853	0.89258	0.894403	62
1806684	6.51962	6.45796	6.37966	6.28732	2.20995	2.20899	2.20756	2.20554	0.885525	0.887155	0.888932	0.89081	66
3314555	2.70465	2.69672	2.68656	2.67442	2.15149	2.1506	2.14928	2.1474	2.34098	2.29096	2.23816	1.76894	48
5182172	6.55464	6.49226	6.41305	6.31964	1.74132	1.74085	1.74016	1.73919	1.38093	1.3725	1.36341	1.35392	61
5609470	5.88878	5.83943	5.77665	5.70246	3.49582	3.49267	3.48803	3.48143	4.73465	4.38437	2.53569	1.76894	58
2155954	5.81646	5.76843	5.70733	5.6351	1.78021	1.77971	1.77897	1.77792	0.913564	0.914833	0.916217	0.917677	65
1844282	1.67935	1.67739	1.67487	1.67184	0.893256	0.893293	0.893344	0.893416	0.705791	0.709132	0.712792	0.716675	47
2331247	4.10492	4.08304	4.05507	4.02183	2.75868	2.75694	2.75436	2.75068	1.09269	1.09106	1.0893	1.08744	53
5505080	4.03032	4.00935	3.98255	3.95068	1.24658	1.24647	1.24631	1.24608	0.786394	0.789095	0.79205	0.795177	62
1889909	11.3076	11.1086	10.8592	10.5695	4.98439	4.97724	4.96668	4.9517	11.0698	4.38437	2.53569	1.76894	66
5220048	4.7807	4.74969	4.71012	4.6632	1.48884	1.48858	1.48819	1.48764	0.883085	0.884745	0.886556	0.888468	63
2135680	5.53956	5.49644	5.44154	5.37659	2.19501	2.19407	2.19267	2.19068	1.89923	1.87195	1.84286	1.76894	55
3788399	1.7154	1.71329	1.71057	1.70732	1.05787	1.05785	1.05782	1.05777	2.04359	2.00955	1.97337	1.76894	46
2255538	1.10917	1.10896	1.10869	1.10837	1.68821	1.6878	1.68718	1.6863	1.05679	1.05583	1.05478	1.05368	40
4615224	1.63748	1.63568	1.63337	1.63061	1.08502	1.08499	1.08494	1.08487	1.36229	1.35438	1.34584	1.33693	42
1176067	2.99867	2.98837	2.97517	2.95943	1.43323	1.43301	1.43268	1.4322	1.04099	1.04031	1.03956	1.03878	51
1657653	7.07412	7.00053	6.90722	6.79736	2.87311	2.87118	2.86831	2.86424	3.64547	3.493	2.53569	1.76894	63
2616129	8.55586	8.44528	8.3056	8.14195	2.83237	2.8305	2.82773	2.8238	1.22891	1.2244	1.21951	1.2144	65
1841943	2.79517	2.78655	2.77549	2.76229	1.72625	1.7258	1.72513	1.72418	0.973687	0.974099	0.974547	0.975019	56
4819951	9.42355	9.28786	9.11686	8.91708	4.28524	4.28018	4.27269	4.26206	3.23116	3.1169	2.53569	1.76894	68
2988907	4.99383	4.95962	4.91599	4.86429	2.00153	2.00081	1.99974	1.99822	1.5189	1.50628	1.49271	1.4786	57
3576979	11.0831	10.8923	10.653	10.3748	2.899	2.89701	2.89408	2.88992	2.04949	2.01516	1.97868	1.76894	69
2958105	5.14391	5.10735	5.06075	5.00554	1.86722	1.86664	1.86577	1.86455	1.12824	1.12592	1.1234	1.12075	62
1848650	8.93246	8.81129	8.65839	8.47947	2.53165	2.53025	2.52819	2.52525	1.19572	1.19197	1.1879	1.18363	63
6008237	5.60102	5.55683	5.50058	5.43405	1.50704	1.50677	1.50636	1.50578	1.08903	1.08747	1.08578	1.084	64
2257748	2.47881	2.47251	2.46442	2.45476	1.5431	1.5428	1.54236	1.54172	0.687456	0.690914	0.694703	0.698724	53
1079707	5.22916	5.19122	5.14289	5.08565	1.69248	1.69206	1.69144	1.69055	0.669802	0.673361	0.677264	0.681406	63
4238505	7.17512	7.09924	7.00305	6.88985	2.54466	2.54325	2.54116	2.53818	3.01169	2.91554	2.53569	1.76894	67
2668940	5.36004	5.31996	5.26891	5.20847	1.49158	1.49132	1.49092	1.49037	1.09001	1.08843	1.08672	1.08492	60
3070736	6.33451	6.2766	6.20303	6.11621	2.07012	2.06932	2.06814	2.06646	1.69327	1.67449	1.65438	1.63355	61
1695583	1.91292	1.90992	1.90606	1.90144	1.98099	1.98029	1.97925	1.97778	2.27112	2.2251	2.17645	1.76894	46
4263398	4.32444	4.29976	4.26824	4.2308	1.49487	1.4946	1.49421	1.49365	0.664479	0.668067	0.672002	0.676179	63
5803172	4.26659	4.24266	4.2121	4.1758	2.22512	2.22413	2.22268	2.22062	1.17949	1.17609	1.17241	1.16855	59
1154202	6.17979	6.12493	6.0552	5.97287	2.26847	2.26744	2.26591	2.26373	0.765975	0.768858	0.772013	0.775353	64
2067376	7.05271	6.97961	6.88689	6.77774	2.19872	2.19777	2.19636	2.19437	0.989274	0.989444	0.98963	0.989825	68
1312268	6.41192	6.35246	6.27693	6.18782	2.28263	2.28158	2.28002	2.2778	1.32861	1.32161	1.31405	1.30615	65
3986436	4.5175	4.49023	4.45542	4.41409	1.38094	1.38075	1.38047	1.38007	1.07243	1.07118	1.06983	1.06841	59
4658596	3.37509	3.36132	3.34369	3.32268	1.61655	1.6162	1.61567	1.61491	0.722728	0.725952	0.729483	0.733226	59
4544071	1.13799	1.13772	1.13737	1.13695	1.10442	1.10438	1.10432	1.10423	1.08698	1.08547	1.08382	1.08209	42
4703079	3.84335	3.82458	3.80058	3.77204	1.53862	1.53832	1.53788	1.53725	0.763869	0.76677	0.769944	0.773306	59
5823210	5.96417	5.91342	5.84887	5.77261	3.02538	3.02317	3.01991	3.01527	0.90507	0.906451	0.907957	0.909546	61
1900467	11.8422	11.6232	11.3489	11.0309	3.24981	3.24718	3.24329	3.23776	1.8913	1.86437	1.83565	1.76894	69
4117778	20.0726	19.4239	18.6288	17.7314	4.68565	4.67943	4.67025	4.65722	1.97698	1.94614	1.91331	1.76894	62
4752951	5.52588	5.483	5.42839	5.36379	2.39977	2.39856	2.39677	2.39423	1.74156	1.72091	1.69881	1.67595	63
5677356	6.42247	6.3628	6.287	6.19757	1.9366	1.93594	1.93498	1.9336	0.90954	0.910862	0.912304	0.913826	67
1033734	9.94148	9.7896	9.59845	9.3755	2.36869	2.36753	2.3658	2.36334	1.59317	1.57804	1.5618	1.54495	65
2811198	3.35079	3.33726	3.31993	3.29929	1.71076	1.71032	1.70967	1.70875	1.36759	1.35953	1.35084	1.34176	54
3390972	7.35525	7.27521	7.1738	7.05451	3.24767	3.24505	3.24116	3.23564	3.29775	3.17771	2.53569	1.76894	58
3107916	2.92844	2.91873	2.90629	2.89145	1.68741	1.687	1.68638	1.6855	1.46033	1.44957	1.43797	1.42589	51
4580647	8.88438	8.76459	8.61341	8.43648	2.87884	2.87689	2.87401	2.86992	0.899989	0.901435	0.903013	0.904678	66
5497727	13.1351	12.8634	12.5244	12.1331	5.05462	5.04724	5.03635	5.02089	2.9181	2.82922	2.53569	1.76894	69
1956767	6.7632	6.69643	6.61169	6.51183	1.73103	1.73057	1.7299	1.72894	1.63067	1.61422	1.59656	1.57825	61
3025249	2.28638	2.28132	2.27483	2.26707	1.3968	1.3966	1.3963	1.39588	0.99119	0.991331	0.991483	0.991644	51
4211182	4.33725	4.3124	4.28067	4.24298	1.98831	1.98761	1.98656	1.98507	1.79758	1.77466	1.75017	1.72487	51
4877657	5.53074	5.48777	5.43306	5.36833	1.52967	1.52938	1.52894	1.52833	0.766626	0.769503	0.772651	0.775986	69
1884931	8.59683	8.48512	8.34403	8.17875	4.52263	4.51689	4.50842	4.4964	4.08706	3.88812	2.53569	1.76894	68
4313632	6.97198	6.90067	6.81021	6.70369	3.98054	3.97627	3.96996	3.96099	2.18273	2.14156	2.09793	1.76894	66
3807756	9.55215	9.41252	9.23662	9.03119	4.88936	4.88252	4.87241	4.85806	1.06415	1.06306	1.06186	1.06061	59
1519226	7.58614	7.50061	7.39229	7.26499	1.91596	1.91533	1.9144	1.91307	0.830008	0.832277	0.834755	0.837376	69
1757092	7.69046	7.60239	7.49088	7.35988	2.52992	2.52852	2.52646	2.52353	2.36604	2.31455	2.26023	1.76894	61
2801320	7.07148	6.99795	6.90471	6.79494	2.66595	2.66436	2.66199	2.65863	1.65735	1.63992	1.62123	1.60186	61
5662336	6.66272	6.59808	6.51603	6.4193	2.67803	2.67641	2.67401	2.67061	1.19105	1.1874	1.18344	1.17929	61
1162077	6.06303	6.01041	5.94351	5.8645	4.68049	4.67429	4.66513	4.65213	2.64929	2.57979	2.50695	1.76894	60
2220077	6.1799	6.12503	6.0553	5.97297	2.6286	2.62706	2.62478	2.62153	1.51804	1.50545	1.49191	1.47783	62
4535930	18.2954	17.7584	17.0973	16.3467	11.0361	10.9962	10.9377	10.8549	6.54101	4.38437	2.53569	1.76894	69
2759271	5.67754	5.63201	5.57406	5.50552	1.75024	1.74977	1.74907	1.74808	1.23484	1.23019	1.22516	1.21988	61
1426833	4.27456	4.25053	4.21984	4.18338	2.44728	2.44601	2.44412	2.44144	1.54543	1.53193	1.51743	1.50236	54
3604539	3.36084	3.34721	3.32976	3.30896	1.45873	1.45849	1.45813	1.45762	2.12198	2.08399	2.04369	1.76894	50
1707555	4.45878	4.43232	4.39852	4.3584	3.4755	3.4724	3.46782	3.46131	1.61579	1.59987	1.58278	1.56506	58
2832638	7.33573	7.25615	7.1553	7.03668	1.95972	1.95904	1.95804	1.95662	1.41025	1.40098	1.39098	1.38056	64
4280049	3.51979	3.50456	3.48506	3.46184	1.85134	1.85077	1.84993	1.84874	1.14536	1.14269	1.13979	1.13675	56
1473038	6.5198	6.45814	6.37984	6.28749	1.51367	1.51339	1.51297	1.51238	0.925781	0.926885	0.928088	0.929358	62
5193009	1.57124	1.5697	1.56771	1.56533	1.22671	1.22661	1.22646	1.22625	1.10865	1.10671	1.10461	1.10241	41
3901513	2.04551	2.04183	2.03711	2.03145	1.14809	1.14803	1.14794	1.14781	1.40175	1.39273	1.38299	1.37285	46
5321700	5.04466	5.00966	4.96504	4.91216	2.29952	2.29844	2.29685	2.29459	0.84609	0.848184	0.85047	0.852887	60
4371673	4.10873	4.0868	4.05878	4.02546	1.47837	1.47812	1.47774	1.4772	1.27993	1.27419	1.26797	1.26147	60
4702661	6.3935	6.33441	6.25935	6.17078	1.71105	1.71061	1.70996	1.70904	1.14561	1.14293	1.14003	1.13698	63
1208342	3.17072	3.15889	3.14374	3.12568	1.4233	1.42308	1.42276	1.4223	1.16413	1.16107	1.15774	1.15426	55
3340129	4.61871	4.59003	4.55343	4.50999	2.08768	2.08687	2.08566	2.08393	1.30171	1.29541	1.2886	1.28149	61
5423741	2.1046	2.1006	2.09546	2.08932	1.57603	1.5757	1.57522	1.57453	1.1067	1.10481	1.10275	1.10059	47
3248206	2.70229	2.69438	2.68424	2.67213	1.8024	1.80188	1.80111	1.80001	1.25553	1.25039	1.24482	1.23899	51
2990527	8.96208	8.84006	8.68609	8.50595	2.193	2.19206	2.19066	2.18868	1.58756	1.57263	1.5566	1.53996	65
3782199	4.07122	4.04976	4.02232	3.9897	1.85858	1.858	1.85715	1.85594	0.83618	0.838383	0.840788	0.843332	60
2461567	10.1686	10.0094	9.80904	9.57556	3.61059	3.6072	3.60218	3.59505	2.2499	2.20507	2.15764	1.76894	67
4857738	5.3431	5.3033	5.2526	5.19258	1.55027	1.54996	1.54951	1.54886	1.24171	1.2369	1.23169	1.22623	60
3697359	10.0275	9.87281	9.67821	9.4513	2.38753	2.38634	2.38458	2.38207	1.74102	1.72039	1.69832	1.67548	69
3440575	5.18554	5.14832	5.10087	5.04468	2.0257	2.02496	2.02385	2.02228	1.82397	1.79995	1.77429	1.74781	57
5946839	4.94663	4.91314	4.87043	4.8198	1.34572	1.34555	1.34531	1.34495	0.368334	0.372085	0.376226	0.380654	64
2265101	6.44085	6.38081	6.30453	6.21456	2.40997	2.40874	2.40693	2.40436	1.0436	1.04287	1.04208	1.04124	63
4853635	3.23101	3.21862	3.20276	3.18385	1.97326	1.97257	1.97155	1.97009	1.40505	1.39593	1.3861	1.37585	52
1187827	8.13146	8.03223	7.90675	7.75954	1.6652	1.66481	1.66422	1.66338	2.0007	1.96874	1.93473	1.76894	65
3402642	1.90559	1.90262	1.89881	1.89424	2.25752	2.2565	2.25498	2.25283	1.76507	1.74348	1.72039	1.69652	46
3570237	6.54368	6.48153	6.4026	6.30953	1.97561	1.97492	1.9739	1.97243	1.46663	1.45567	1.44386	1.43157	68
2054943	11.4371	11.2334	10.978	10.6816	4.54814	4.54233	4.53376	4.52157	1.36687	1.35884	1.35016	1.34111	67
1013606	6.8866	6.81716	6.72906	6.62529	2.38885	2.38766	2.38589	2.38338	2.62761	2.55958	2.48824	1.76894	67
2370956	10.7922	10.6117	10.3851	10.1216	2.65254	2.65096	2.64862	2.64531	1.1723	1.16906	1.16555	1.16187	68
4948437	6.39752	6.33835	6.26318	6.1745	2.17776	2.17684	2.17547	2.17353	0.99119	0.991331	0.991483	0.991644	70
1080482	7.76417	7.67427	7.56049	7.42684	2.10275	2.10192	2.10069	2.09893	1.01007	1.0099	1.00973	1.00954	67
2086005	2.27945	2.27444	2.268	2.2603	1.63288	1.63251	1.63196	1.63118	1.04255	1.04184	1.04107	1.04025	49
3757544	5.46978	5.42786	5.37447	5.31129	2.69324	2.6916	2.68917	2.68572	1.08512	1.08364	1.08203	1.08034	58
4964329	10.8925	10.7085	10.4775	10.209	4.36868	4.36338	4.35556	4.34444	1.60747	1.59184	1.57507	1.55766	67
5315774	3.70358	3.68638	3.66438	3.6382	1.3253	1.32515	1.32492	1.32459	1.11338	1.11135	1.10915	1.10684	60
3599050	9.84894	9.70001	9.51254	9.29382	2.54995	2.54852	2.54642	2.54342	1.8984	1.87115	1.8421	1.76894	70
2568214	1.4721	1.47091	1.46937	1.46752	1.38788	1.38769	1.3874	1.38699	1.05752	1.05654	1.05548	1.05436	47
2626903	3.96926	3.94903	3.92316	3.89239	2.21288	2.21191	2.21048	2.20845	0.834279	0.836502	0.83893	0.841498	57
3493267	8.69232	8.57795	8.43355	8.26444	2.27025	2.26921	2.26767	2.26549	1.82094	1.79705	1.77153	1.74518	65
4606449	5.16584	5.12893	5.08189	5.02616	1.94719	1.94653	1.94555	1.94415	1.15021	1.14744	1.14443	1.14128	62
5630169	6.75763	6.69098	6.60639	6.5067	2.55842	2.55698	2.55486	2.55184	1.00345	1.0034	1.00334	1.00327	66
1791813	9.52347	9.38473	9.20992	9.00576	4.52521	4.51947	4.51099	4.49895	3.35704	3.23173	2.53569	1.76894	65
4890812	7.67336	7.58571	7.47473	7.34433	2.83364	2.83177	2.829	2.82507	2.1764	2.13556	2.09229	1.76894	64
5217286	5.45547	5.41379	5.3607	5.29788	1.93938	1.93873	1.93776	1.93637	1.18147	1.17803	1.1743	1.17039	59
4526058	4.5592	4.53135	4.49581	4.45361	2.07484	2.07404	2.07285	2.07116	1.24937	1.24437	1.23896	1.2333	62
3272091	2.42545	2.41951	2.41188	2.40276	1.87509	1.8745	1.87362	1.87238	2.29014	2.24305	2.19328	1.76894	47
4996270	5.88093	5.83172	5.76913	5.69515	1.84153	1.84097	1.84015	1.83897	0.901918	0.903339	0.90489	0.906527	67
4918966	12.3372	12.0987	11.8004	11.4552	2.89524	2.89326	2.89034	2.88618	2.43166	2.37622	2.31782	1.76894	65
3457956	6.83884	6.77044	6.68365	6.5814	2.04428	2.04351	2.04237	2.04075	1.3123	1.30573	1.29863	1.29121	64
5198332	7.36171	7.28153	7.17992	7.06041	3.06113	3.05886	3.0555	3.05073	3.08096	2.97926	2.53569	1.76894	65
3174473	7.86432	7.77192	7.65501	7.51772	2.67406	2.67245	2.67006	2.66667	1.44188	1.43167	1.42067	1.40922	67
1516126	3.64983	3.63322	3.61197	3.58667	2.18254	2.18161	2.18023	2.17828	1.44318	1.43293	1.42189	1.41039	58
2672193	10.2623	10.0999	9.89575	9.65786	4.91028	4.90337	4.89316	4.87868	2.47479	2.41668	2.35553	1.76894	69
3094960	2.38759	2.38189	2.37458	2.36584	1.57008	1.56976	1.56928	1.5686	1.85412	1.82881	1.8018	1.76894	44
5340324	3.01375	3.00332	2.98995	2.97401	1.78061	1.78011	1.77937	1.77832	1.56881	1.55452	1.53918	1.52324	55
2165156	3.12213	3.11074	3.09616	3.07876	7.27291	7.25649	7.23229	7.198	2.07771	2.04198	2.00403	1.76894	55
4359758	6.78346	6.71625	6.63097	6.53047	2.64621	2.64464	2.64232	2.63903	1.32527	1.31836	1.31089	1.30309	65
5759312	6.59697	6.53372	6.4534	6.3587	2.42332	2.42208	2.42024	2.41763	1.61196	1.59617	1.57923	1.56165	63
5799615	6.66668	6.60196	6.5198	6.42295	4.07071	4.06621	4.05957	4.05012	2.64162	2.57265	2.50033	1.76894	65
1659511	2.64952	2.64201	2.63237	2.62086	1.58317	1.58284	1.58234	1.58164	0.923304	0.924442	0.925683	0.926991	52
1067064	6.1947	6.13955	6.06945	5.98669	1.43815	1.43792	1.43758	1.4371	3.08159	2.97983	2.53569	1.76894	62
3237777	5.04628	5.01125	4.9666	4.91368	1.71256	1.71212	1.71147	1.71054	0.571631	0.575574	0.579907	0.584518	68
4349707	4.03214	4.01115	3.98432	3.95242	2.33686	2.33574	2.33408	2.33171	1.13356	1.13113	1.12849	1.12572	58
4140672	6.6252	6.56136	6.48029	6.38473	2.78702	2.78523	2.78258	2.77881	1.36831	1.36023	1.35152	1.34242	63
2450452	8.94518	8.82365	8.67029	8.49085	3.5685	3.5652	3.56032	3.55339	1.48084	1.46943	1.45716	1.44438	67
5006031	4.80355	4.7722	4.73221	4.68479	2.19497	2.19402	2.19263	2.19064	0.898085	0.899556	0.901161	0.902854	67
5853284	10.0159	9.86165	9.66751	9.44113	4.34673	4.3415	4.33376	4.32278	2.38967	2.33678	2.281	1.76894	69
4898185	5.73654	5.68996	5.63068	5.56059	1.72357	1.72312	1.72245	1.72151	1.14939	1.14663	1.14364	1.14051	65
3061286	7.27133	7.19324	7.09428	6.97785	3.34965	3.34682	3.34263	3.33668	2.54758	2.48484	2.41892	1.76894	61
2552146	8.8981	8.77792	8.62625	8.44875	2.71342	2.71174	2.70927	2.70575	1.68219	1.66384	1.64417	1.62379	66
4303931	2.61839	2.61111	2.60176	2.5906	1.14503	1.14497	1.14488	1.14475	1.28806	1.28211	1.27568	1.26895	51
1283942	2.1579	2.15361	2.14809	2.14149	1.6196	1.61924	1.61871	1.61795	1.93585	1.90691	1.87608	1.76894	49
2311329	6.42398	6.36427	6.28843	6.19896	1.86788	1.8673	1.86643	1.8652	1.53882	1.52555	1.51128	1.49645	60
3620564	10.7414	10.5627	10.3383	10.0773	2.86883	2.8669	2.86404	2.85999	1.85101	1.82584	1.79897	1.76894	64
3307655	9.02435	8.90053	8.74432	8.56158	3.24799	3.24536	3.24148	3.23595	1.69526	1.6764	1.65621	1.6353	64
6016673	5.00486	4.97047	4.92663	4.87467	1.75074	1.75027	1.74957	1.74857	0.903642	0.905041	0.906567	0.908178	60
1230759	7.9899	7.89432	7.77341	7.6315	2.21595	2.21498	2.21354	2.2115	1.19964	1.1958	1.19164	1.18728	66
1293721	12.4984	12.2533	11.947	11.5927	5.13138	5.12375	5.11248	5.09649	4.20961	3.99673	2.53569	1.76894	68
4923069	2.26308	2.25816	2.25185	2.2443	1.1229	1.12284	1.12277	1.12267	0.888847	0.890435	0.892168	0.893997	47
5452765	7.01454	6.94228	6.85064	6.74273	3.43317	3.43016	3.42572	3.4194	2.54054	2.47825	2.4128	1.76894	62
3206692	7.66566	7.57819	7.46745	7.33733	1.80398	1.80346	1.80268	1.80158	0.879241	0.880948	0.88281	0.884777	68
1920758	7.37562	7.2951	7.19309	7.07311	2.24398	2.24298	2.24149	2.23938	1.75568	1.73446	1.71177	1.68831	63
4935027	3.40196	3.38793	3.36995	3.34854	1.8398	1.83925	1.83843	1.83726	1.13992	1.13736	1.13459	1.13167	56
2182652	3.33711	3.32371	3.30655	3.28611	2.31247	2.31138	2.30976	2.30746	1.96038	1.93031	1.8983	1.76894	51
3565239	8.79223	8.67506	8.52715	8.354	3.63345	3.63001	3.62492	3.61768	2.27674	2.23041	2.18143	1.76894	65
6021122	4.32049	4.29587	4.26442	4.22706	1.54823	1.54793	1.54747	1.54683	0.488533	0.492559	0.496991	0.501716	57
1424037	3.72022	3.70285	3.68061	3.65415	1.92603	1.92539	1.92444	1.92309	1.21377	1.2096	1.2051	1.20037	58
2642863	5.71198	5.66584	5.60711	5.53767	3.55679	3.55352	3.54868	3.5418	1.88554	1.85886	1.8304	1.76894	65
3088144	5.72719	5.68077	5.6217	5.55186	1.89781	1.8972	1.89629	1.895	0.620568	0.624359	0.628519	0.632941	64
2731611	3.00675	2.99639	2.9831	2.96725	4.0951	4.09054	4.0838	4.07422	13.9207	4.38437	2.53569	1.76894	42
1419630	9.1163	8.98979	8.83023	8.64363	2.26754	2.2665	2.26497	2.26279	1.0992	1.09745	1.09555	1.09355	67
2290720	7.86714	7.77468	7.65767	7.52028	1.9849	1.9842	1.98316	1.98167	1.48236	1.47091	1.45859	1.44576	61
4579103	4.02167	4.0008	3.97413	3.94242	1.70242	1.702	1.70136	1.70045	1.27706	1.27138	1.26525	1.25883	57
6020152	7.88584	7.7929	7.67531	7.53723	3.53724	3.53401	3.52923	3.52244	2.24686	2.20219	2.15494	1.76894	64
1713176	8.19404	8.09318	7.96565	7.81606	2.67844	2.67682	2.67442	2.67102	1.45106	1.44058	1.42928	1.41752	68
3787408	5.04375	5.00877	4.96416	4.91131	2.38007	2.37889	2.37714	2.37466	0.99119	0.991331	0.991483	0.991644	64
3296855	2.97989	2.96975	2.95676	2.94126	3.11701	3.11463	3.11112	3.10612	0.931262	0.932291	0.933412	0.934594	52
4061101	3.81935	3.80086	3.77721	3.74908	1.62688	1.62652	1.62597	1.6252	1.1275	1.12519	1.12269	1.12006	57
4068634	5.52344	5.4806	5.42605	5.3615	2.12012	2.11927	2.118	2.1162	1.37694	1.36862	1.35965	1.35028	59
3905443	3.11663	3.1053	3.09077	3.07346	1.68144	1.68103	1.68042	1.67955	1.57768	1.56309	1.54742	1.53115	52
5208658	3.77305	3.75508	3.7321	3.70475	1.59975	1.5994	1.59889	1.59816	1.29349	1.2874	1.28082	1.27394	54
5616954	10.2223	10.0612	9.85872	9.62271	2.83508	2.8332	2.83043	2.8265	1.23283	1.22822	1.22324	1.21802	66
5704092	8.40502	8.29854	8.164	8.00628	2.22545	2.22448	2.22302	2.22096	1.5189	1.50628	1.49271	1.4786	66
1067558	6.36534	6.30682	6.23247	6.14474	1.8364	1.83585	1.83503	1.83386	1.29428	1.28818	1.28158	1.27467	66
3653587	2.92484	2.91517	2.90277	2.88797	1.46866	1.46841	1.46804	1.46752	1.30834	1.30187	1.29488	1.28758	54
5118622	6.56366	6.5011	6.42165	6.32797	1.88097	1.88038	1.87949	1.87824	1.26204	1.25673	1.25099	1.24499	63
4464728	3.87346	3.85435	3.82991	3.80084	1.61449	1.61413	1.6136	1.61285	1.18958	1.18596	1.18204	1.17793	58
4954988	8.91987	8.79906	8.64661	8.46822	2.35084	2.3497	2.34801	2.3456	1.3123	1.30573	1.29863	1.29121	69
4133180	13.9	13.5946	13.2142	12.7762	4.23871	4.23376	4.22647	4.2161	4.90602	4.38437	2.53569	1.76894	67
2623742	6.88599	6.81657	6.72849	6.62474	4.44613	4.44061	4.43247	4.4209	3.3014	3.18103	2.53569	1.76894	64
1687846	5.65128	5.60621	5.54885	5.481	2.72774	2.72604	2.72353	2.71996	1.63876	1.62201	1.60405	1.58542	63
2511658	3.22034	3.20806	3.19232	3.17356	1.60571	1.60535	1.60484	1.6041	1.91867	1.89052	1.86051	1.76894	51
1912116	2.11226	2.10822	2.10303	2.09682	1.52155	1.52127	1.52085	1.52024	0.13239	0.134244	0.136302	0.138516	44
2152445	5.38036	5.33994	5.28846	5.22752	1.49412	1.49385	1.49346	1.4929	0.273006	0.276207	0.279749	0.283546	63
4169379	7.21708	7.14024	7.04285	6.92824	2.1682	2.16729	2.16595	2.16403	1.3123	1.30573	1.29863	1.29121	65
4215215	4.8437	4.81176	4.77101	4.7227	2.26825	2.26721	2.26568	2.2635	1.24912	1.24413	1.23872	1.23307	63
5491621	6.75246	6.68591	6.60147	6.50194	2.71711	2.71543	2.71294	2.70941	1.76839	1.74666	1.72343	1.69942	64
5523184	5.06164	5.02638	4.98142	4.92815	5.82978	5.81965	5.8047	5.78349	4.76181	4.38437	2.53569	1.76894	49
5628672	4.48428	4.45746	4.42323	4.38258	2.40274	2.40153	2.39974	2.39719	1.2173	1.21306	1.20846	1.20365	65
1478356	4.69208	4.66236	4.62443	4.57942	1.27306	1.27294	1.27275	1.27249	0.654041	0.657682	0.661677	0.665919	57
4920252	5.75199	5.70513	5.6455	5.575	6.15643	6.145	6.12815	6.10425	2.53916	2.47696	2.4116	1.76894	60
2230257	8.22933	8.12754	7.99885	7.84792	67.8496	66.2341	63.9386	60.8502	1.1578	1.15487	1.15169	1.14835	53
2071982	3.407	3.39292	3.37488	3.3534	1.67396	1.67355	1.67295	1.6721	0.99119	0.991331	0.991483	0.991644	58
4042809	6.89709	6.82742	6.73904	6.63493	2.38745	2.38626	2.38449	2.38198	1.68835	1.66976	1.64984	1.62922	63
4743039	7.50045	7.41698	7.31125	7.18695	2.64025	2.63869	2.63638	2.63311	1.57654	1.56199	1.54636	1.53014	62
4852629	2.33828	2.3329	2.32599	2.31773	1.64563	1.64525	1.64469	1.64388	0.923899	0.925029	0.92626	0.92756	49
5649920	8.88289	8.76314	8.61201	8.43514	14.5293	14.4586	14.3549	14.2089	1.74303	1.72232	1.70016	1.67724	67
1400401	7.99906	7.90325	7.78205	7.6398	2.58473	2.58326	2.58108	2.57798	3.6274	3.47671	2.53569	1.76894	65
2416992	5.8774	5.82826	5.76575	5.69187	2.35298	2.35183	2.35013	2.34772	1.33383	1.3267	1.31899	1.31093	61
2767522	6.30727	6.2499	6.17702	6.09099	1.66321	1.66282	1.66223	1.66139	1.64443	1.62748	1.60929	1.59044	60
5262044	10.7983	10.6176	10.3908	10.1269	3.84135	3.83742	3.83161	3.82336	3.154	3.04628	2.53569	1.76894	68
1702236	4.19066	4.16771	4.13838	4.10353	2.98261	2.98048	2.97733	2.97285	1.25957	1.25433	1.24866	1.24272	60
2678204	3.20171	3.1896	3.17409	3.15559	2.57549	2.57403	2.57187	2.5688	0.905736	0.907108	0.908604	0.910184	56
2784181	3.51553	3.50034	3.4809	3.45774	1.43313	1.43291	1.43257	1.4321	0.544565	0.548559	0.552951	0.557627	61
4970384	7.45328	7.37093	7.26661	7.14395	2.37904	2.37786	2.37611	2.37363	1.44391	1.43364	1.42258	1.41105	64
5212439	2.30667	2.30149	2.29483	2.28688	1.18373	1.18365	1.18354	1.18337	0.902067	0.903487	0.905036	0.90667	51
2871410	5.19442	5.15705	5.10943	5.05302	2.50057	2.49922	2.49722	2.49438	1.31904	1.31229	1.305	1.29739	64
2560431	2.24393	2.23913	2.23297	2.2256	1.92691	1.92627	1.92532	1.92396	0.730048	0.733218	0.73669	0.74037	50
3516410	2.03574	2.03212	2.02746	2.02188	1.5008	1.50053	1.50013	1.49956	0.99119	0.991331	0.991483	0.991644	52
4353530	6.04815	5.99582	5.92928	5.85068	2.15104	2.15015	2.14883	2.14695	1.18529	1.18177	1.17795	1.17395	62
4756994	2.70196	2.69406	2.68392	2.67181	1.87655	1.87596	1.87508	1.87384	2.25387	2.20882	2.16117	1.76894	43
5110135	6.50228	6.44097	6.36312	6.2713	3.12025	3.11787	3.11435	3.10934	2.73017	2.65508	2.53569	1.76894	62
2035156	2.1824	2.17796	2.17226	2.16544	2.07156	2.07076	2.06958	2.06789	2.18733	2.14592	2.10204	1.76894	47
2595690	10.7094	10.5318	10.3088	10.0494	3.90088	3.89681	3.89079	3.88224	2.71439	2.64041	2.53569	1.76894	66
4504146	5.03537	5.00051	4.95607	4.90341	2.27041	2.26938	2.26784	2.26565	1.58003	1.56536	1.5496	1.53324	60
1522451	7.55091	7.46622	7.35898	7.23291	2.71327	2.71159	2.70912	2.7056	2.38309	2.33059	2.27522	1.76894	66
2836343	9.63812	9.49583	9.31662	9.10738	2.2679	2.26686	2.26533	2.26315	1.84232	1.81752	1.79104	1.76373	64
2124512	9.25298	9.12242	8.95782	8.76541	2.47947	2.47815	2.4762	2.47342	1.65718	1.63976	1.62108	1.60172	68
4933800	11.9548	11.7314	11.4517	11.1276	3.94922	3.94502	3.93883	3.93003	2.25244	2.20746	2.15989	1.76894	67
3501680	12.1067	11.8773	11.5903	11.2579	3.21291	3.21035	3.20656	3.20118	1.6165	1.60055	1.58344	1.56569	68
4848064	3.10731	3.09606	3.08164	3.06445	1.82234	1.8218	1.821	1.81987	0.99119	0.991331	0.991483	0.991644	56
3269767	2.35529	2.3498	2.34276	2.33433	1.6163	1.61594	1.61541	1.61465	0.99119	0.991331	0.991483	0.991644	53
4175760	1.63058	1.62881	1.62653	1.62381	1.91958	1.91895	1.91801	1.91667	0.695182	0.698591	0.702328	0.706292	48
4804456	5.14301	5.10646	5.05988	5.0047	2.81975	2.8179	2.81517	2.81129	2.10739	2.07015	2.03064	1.76894	56
3527643	3.56268	3.547	3.52693	3.50304	15.1203	15.0436	14.931	14.7726	1.15023	1.14746	1.14445	1.1413	45
5423794	8.29684	8.19326	8.06233	7.90881	2.57867	2.5772	2.57503	2.57195	2.54656	2.48389	2.41803	1.76894	63
4050602	4.65478	4.62559	4.58834	4.54413	1.43666	1.43644	1.4361	1.43562	1.01316	1.01295	1.01272	1.01247	64
1914676	8.44503	8.33747	8.20157	8.04229	3.70705	3.70344	3.69811	3.69052	1.93255	1.90377	1.8731	1.76894	62
5100146	2.72744	2.71935	2.70896	2.69656	1.17961	1.17954	1.17943	1.17927	0.558199	0.56217	0.566536	0.571183	58
2914228	3.6246	3.60827	3.58736	3.56247	1.14312	1.14307	1.14298	1.14285	0.903521	0.904922	0.90645	0.908063	55
1317520	6.81493	6.74704	6.66091	6.55941	2.1215	2.12064	2.11938	2.11757	1.09147	1.08986	1.08812	1.08629	70
1208493	7.84985	7.75782	7.64135	7.50459	1.83708	1.83653	1.83571	1.83454	1.15278	1.14996	1.14689	1.14367	67
4697667	5.55521	5.51182	5.45658	5.39122	1.62848	1.62812	1.62757	1.6268	0.960762	0.961368	0.962028	0.962723	63
4807769	6.47624	6.41547	6.33829	6.24726	1.84175	1.84119	1.84037	1.83919	2.03935	2.00552	1.96956	1.76894	59
3118509	1.87536	1.87254	1.86891	1.86456	1.97023	1.96955	1.96853	1.96708	0.891908	0.893458	0.895148	0.896933	49
4464624	7.83256	7.74096	7.62504	7.48891	2.51224	2.51087	2.50885	2.50597	1.02377	1.02338	1.02295	1.02251	66
2989763	5.27072	5.23211	5.18292	5.12467	1.99901	1.99829	1.99723	1.99571	1.13356	1.13113	1.12849	1.12572	62
4477429	4.49599	4.46902	4.43458	4.39369	2.3431	2.34197	2.34029	2.3379	1.21929	1.215	1.21036	1.20549	62
2653409	7.35789	7.27779	7.17629	7.05692	1.46791	1.46766	1.4673	1.46677	0.764115	0.767014	0.770186	0.773546	65
2466207	11.1115	10.9197	10.6791	10.3995	2.41018	2.40896	2.40715	2.40457	2.04893	2.01463	1.97817	1.76894	67
3356627	6.20435	6.14901	6.07868	5.99564	3.51865	3.51546	3.51074	3.50404	1.60603	1.59045	1.57373	1.55638	65
3807116	8.20486	8.10372	7.97584	7.82584	2.89779	2.89581	2.89288	2.88872	1.24982	1.24482	1.2394	1.23373	61
4140570	1.47797	1.47675	1.47519	1.47331	0.83478	0.834829	0.834902	0.835007	0.52635	0.530366	0.534783	0.539488	44
1939977	4.50792	4.48078	4.44614	4.40501	2.54842	2.547	2.5449	2.54191	1.26849	1.26303	1.25712	1.25094	54
1964518	6.44633	6.38617	6.30976	6.21962	2.77063	2.76887	2.76625	2.76254	1.14515	1.14248	1.13959	1.13655	67
2030291	7.81483	7.72368	7.60832	7.47283	2.28572	2.28466	2.28309	2.28087	1.14767	1.14495	1.142	1.1389	69
5879655	6.44039	6.38035	6.30409	6.21413	2.08032	2.07951	2.07831	2.07661	1.34737	1.33987	1.33177	1.32331	67
3189768	7.09315	7.01913	6.92528	6.81479	1.59528	1.59494	1.59443	1.59371	0.730316	0.733484	0.736953	0.740631	65
1823850	5.4742	5.4322	5.37872	5.31543	1.51027	1.50999	1.50958	1.509	1.20652	1.20252	1.19819	1.19366	63
2110283	11.5363	11.3289	11.0689	10.7673	3.24708	3.24446	3.24057	3.23505	2.34727	2.29688	2.2437	1.76894	69
2032101	4.66496	4.63562	4.59818	4.55376	1.63143	1.63106	1.63051	1.62973	0.505087	0.509114	0.513545	0.518269	60
2782544	4.11141	4.08945	4.06138	4.02802	2.24855	2.24754	2.24605	2.24392	1.51868	1.50607	1.4925	1.4784	61
3396280	1.39765	1.39669	1.39546	1.39399	1.48516	1.4849	1.48451	1.48397	0.620909	0.624697	0.628857	0.633277	43
1733617	2.594	2.5869	2.57778	2.56689	1.80335	1.80283	1.80206	1.80096	1.38611	1.37753	1.36828	1.35863	51
2900750	5.82679	5.77858	5.71724	5.64473	4.96884	4.96174	4.95126	4.93638	0.64757	0.651243	0.655273	0.659553	54
5261662	2.73925	2.73107	2.72056	2.70803	0.961452	0.961466	0.961486	0.961514	0.479278	0.483299	0.487727	0.492449	55
5920978	5.54134	5.49819	5.44325	5.37825	2.69916	2.69752	2.69507	2.6916	1.9486	1.91908	1.88764	1.76894	51
2170671	2.59418	2.58707	2.57795	2.56706	1.31327	1.31312	1.3129	1.31259	1.43126	1.42137	1.41072	1.39961	52
2740740	4.49948	4.47246	4.43796	4.397	2.10741	2.10657	2.10533	2.10356	1.59311	1.57798	1.56175	1.54489	57
3034243	9.03023	8.90624	8.74982	8.56683	3.28578	3.28307	3.27908	3.27339	2.78137	2.70264	2.53569	1.76894	65
5422619	6.3569	6.29854	6.22441	6.13693	2.24166	2.24066	2.23917	2.23706	2.34314	2.29299	2.24006	1.76894	60
1616069	2.94279	2.93296	2.92037	2.90534	1.75197	1.7515	1.7508	1.7498	2.93463	2.84449	2.53569	1.76894	54
3653253	4.71944	4.68932	4.65089	4.6053	2.10629	2.10546	2.10421	2.10245	1.13356	1.13113	1.12849	1.12572	63
3994850	6.7029	6.63741	6.55429	6.45632	2.31117	2.31008	2.30846	2.30617	0.71413	0.717414	0.721012	0.724827	57
4226632	2.09645	2.0925	2.08742	2.08134	1.29277	1.29264	1.29243	1.29215	0.835181	0.837394	0.839812	0.842368	54
4688934	3.47966	3.46484	3.44586	3.42327	1.2813	1.28117	1.28098	1.28071	0.524706	0.528723	0.533141	0.537849	59
3923443	6.80699	6.73928	6.65336	6.55212	4.07317	4.06867	4.06201	4.05255	9.95928	4.38437	2.53569	1.76894	54
2807973	13.854	13.5507	13.1728	12.7377	3.22235	3.21977	3.21596	3.21054	2.48168	2.42314	2.36154	1.76894	68
4972945	2.76555	2.75715	2.74639	2.73354	1.39743	1.39723	1.39693	1.39651	0.924017	0.925146	0.926375	0.927673	50
4618547	13.4809	13.1942	12.8368	12.4246	13.6247	13.5628	13.4721	13.3441	7.37419	4.38437	2.53569	1.76894	62
1244454	5.25091	5.21263	5.16385	5.10608	4.76775	4.76128	4.75173	4.73818	1.70828	1.68893	1.6682	1.64675	50
2195048	7.60769	7.52163	7.41266	7.2846	1.96563	1.96495	1.96394	1.9625	1.41355	1.40419	1.39409	1.38356	64
4510149	4.00786	3.98717	3.96071	3.92925	1.80756	1.80704	1.80626	1.80515	1.11677	1.11468	1.11241	1.11002	54
4326541	3.19185	3.17983	3.16444	3.14608	0.888959	0.888995	0.889047	0.889122	0.529369	0.533381	0.537795	0.542497	60
3261234	1.93452	1.93141	1.92742	1.92263	1.34958	1.34941	1.34915	1.3488	0.608149	0.611985	0.616197	0.620676	53
4497385	7.51626	7.43241	7.32621	7.20136	2.90864	2.90665	2.90369	2.89949	1.98132	1.95027	1.91723	1.76894	55
4658626	3.17203	3.16019	3.14503	3.12695	1.53197	1.53168	1.53124	1.53062	0.820746	0.823111	0.825696	0.82843	55
1890686	5.28707	5.2482	5.19867	5.14002	2.52337	2.52198	2.51994	2.51703	0.723089	0.72631	0.729838	0.733578	60
1113689	1.75649	1.7542	1.75126	1.74774	1.17974	1.17966	1.17955	1.17939	1.1338	1.13136	1.12872	1.12595	45
5539624	8.23645	8.13447	8.00555	7.85435	10.6767	10.6395	10.5848	10.5076	13.9207	4.38437	2.53569	1.76894	60
1977835	3.68052	3.66358	3.6419	3.6161	2.04981	2.04903	2.04788	2.04625	1.67631	1.65818	1.63874	1.61861	54
2653107	14.1422	13.8257	13.4318	12.9785	3.62288	3.61946	3.61441	3.60722	2.42086	2.36608	2.30835	1.76894	59
4326845	1.4777	1.47649	1.47492	1.47305	0.983837	0.983845	0.983852	0.983864	0.548634	0.552622	0.557006	0.561675	44
2462112	17.7287	17.2252	16.6043	15.8981	11.8321	11.786	11.7182	11.6226	3.4514	3.31748	2.53569	1.76894	65
4524881	3.73389	3.71636	3.69394	3.66725	2.43333	2.43208	2.43022	2.42758	0.787752	0.790441	0.793382	0.796494	53
3987164	6.13437	6.08038	6.01176	5.93073	1.66147	1.66107	1.66048	1.65965	1.16074	1.15774	1.1545	1.15109	64
1010580	10.5793	10.4062	10.1888	9.93566	2.68555	2.68392	2.68151	2.67808	1.57714	1.56257	1.54692	1.53067	68
4552383	9.83796	9.68938	9.50235	9.28412	4.58358	4.57766	4.56893	4.55654	3.38365	3.25594	2.53569	1.76894	66
4494812	4.29048	4.26625	4.2353	4.19852	3.44702	3.44399	3.4395	3.43312	1.78774	1.76523	1.74116	1.7163	62
5518846	6.55961	6.49712	6.41778	6.32422	1.59229	1.59196	1.59145	1.59074	1.39512	1.38629	1.37676	1.36682	66
1284217	10.4827	10.3129	10.0996	9.85114	2.41179	2.41057	2.40875	2.40617	1.94733	1.91786	1.88648	1.76894	67
1534083	7.11499	7.04048	6.94601	6.8348	1.80446	1.80394	1.80316	1.80206	0.948152	0.948942	0.949802	0.95071	66
4885680	4.65008	4.62095	4.58379	4.53968	4.09776	4.09319	4.08644	4.07685	2.9278	2.83818	2.53569	1.76894	55
5071909	5.97724	5.92624	5.86139	5.78477	1.51326	1.51298	1.51257	1.51198	0.86044	0.86237	0.864478	0.866704	66
3170376	6.70408	6.63857	6.55541	6.4574	2.74732	2.74559	2.74303	2.7394	1.44923	1.4388	1.42757	1.41587	67
5865998	3.73203	3.71453	3.69213	3.66547	1.73862	1.73816	1.73748	1.7365	0.848871	0.850933	0.853186	0.855566	57
2269663	3.81827	3.79979	3.77616	3.74804	1.34429	1.34413	1.34388	1.34353	0.88091	0.882596	0.884436	0.886379	58
2594648	9.59487	9.45393	9.27638	9.06907	2.90238	2.9004	2.89746	2.89328	1.68491	1.66645	1.64667	1.62618	63
3410027	8.6943	8.57988	8.43541	8.26622	4.25071	4.24574	4.23839	4.22795	1.98724	1.95591	1.92258	1.76894	64
4416196	9.73151	9.5863	9.40345	9.19004	2.92338	2.92136	2.91836	2.91411	1.12963	1.12728	1.12473	1.12205	68
4571202	2.12159	2.1175	2.11225	2.10596	1.31214	1.31199	1.31177	1.31146	0.717726	0.720985	0.724555	0.728341	47
4990722	5.34385	5.30404	5.25333	5.19329	1.58648	1.58615	1.58565	1.58494	0.528927	0.53294	0.537354	0.542057	67
5374117	5.89196	5.84255	5.7797	5.70542	2.32052	2.31942	2.31779	2.31547	1.3609	1.35303	1.34453	1.33567	60
5241696	8.30939	8.20548	8.07414	7.92013	3.10881	3.10645	3.10296	3.098	1.89653	1.86937	1.8404	1.76894	65
4621856	2.62496	2.61763	2.60822	2.59699	1.81448	1.81395	1.81316	1.81204	1.22231	1.21795	1.21323	1.20829	55
2135466	14.1887	13.87	13.4735	13.0173	4.15988	4.15516	4.14817	4.13824	3.0401	2.94169	2.53569	1.76894	66
4767843	1.01431	1.01429	1.01426	1.01422	0.822867	0.822921	0.822999	0.823109	0.520373	0.524393	0.528816	0.533528	42
5857163	1.77442	1.77205	1.76901	1.76537	1.22606	1.22596	1.22581	1.2256	0.415744	0.419659	0.423976	0.428587	50
5229075	6.56957	6.50688	6.42728	6.33342	2.33033	2.32922	2.32756	2.32522	1.74545	1.72464	1.70238	1.67936	68
1400647	10.3108	10.1469	9.94068	9.70049	3.49337	3.49023	3.4856	3.47901	0.493004	0.49703	0.501463	0.506189	64
4968495	3.8323	3.81366	3.78982	3.76147	1.55259	1.55228	1.55182	1.55117	1.34258	1.33521	1.32725	1.31893	51
2132330	3.40614	3.39206	3.37404	3.35256	1.48608	1.48582	1.48543	1.48489	0.993618	0.99372	0.99383	0.993947	54
4574789	1.89678	1.89385	1.89009	1.88559	1.61727	1.61691	1.61638	1.61562	0.539183	0.543184	0.547585	0.552271	46
5069186	5.04979	5.01471	4.96999	4.91699	2.5411	2.53969	2.5376	2.53464	0.654901	0.658538	0.662528	0.666765	65
5214010	6.82402	6.75594	6.66956	6.56778	33.5736	33.1818	32.6134	31.8261	0.205443	0.208077	0.210995	0.214129	58
5487935	9.29045	9.15878	8.99278	8.79876	2.58296	2.58149	2.57931	2.57621	2.18154	2.14043	2.09688	1.76894	62
3166958	9.17257	9.0444	8.88278	8.69379	3.35108	3.34825	3.34405	3.33809	1.61178	1.596	1.57906	1.56149	67
4711456	19.7447	19.1173	18.3479	17.4784	5.09951	5.09199	5.08088	5.06511	2.265	2.21933	2.17103	1.76894	65
4733234	3.65437	3.63771	3.6164	3.59102	2.7848	2.78302	2.78037	2.77661	2.63337	2.56495	2.49321	1.76894	50
5528103	3.8582	3.83926	3.81505	3.78624	1.81382	1.81329	1.8125	1.81138	0.879538	0.881241	0.8831	0.885062	60
2821509	6.81324	6.74539	6.6593	6.55786	2.08024	2.07943	2.07824	2.07653	1.55423	1.54044	1.52562	1.51023	59
3454036	9.27224	9.14111	8.97579	8.78255	3.94759	3.9434	3.93721	3.92842	4.04879	3.85411	2.53569	1.76894	61
4258956	5.58789	5.54393	5.48797	5.42178	2.26546	2.26443	2.2629	2.26073	1.5986	1.58328	1.56684	1.54978	60
4449651	6.35396	6.29567	6.2216	6.13421	2.22507	2.22409	2.22264	2.22058	1.11356	1.11153	1.10933	1.10701	67
1588736	1.69168	1.68966	1.68708	1.68397	1.30079	1.30065	1.30044	1.30014	0.81394	0.816375	0.819036	0.821851	40
2481512	8.85002	8.73121	8.58126	8.40574	3.25661	3.25396	3.25005	3.24449	3.26696	3.14961	2.53569	1.76894	63
1060277	7.75425	7.6646	7.55113	7.41783	1.62416	1.6238	1.62326	1.62249	0.655778	0.659411	0.663395	0.667627	70
4968869	5.53309	5.49008	5.43532	5.37053	3.02363	3.02143	3.01818	3.01355	1.68084	1.66253	1.64291	1.6226	62
1508335	4.99846	4.96417	4.92046	4.86864	1.72746	1.72701	1.72634	1.72538	1.11901	1.11688	1.11456	1.11212	61
4308119	6.10871	6.05522	5.98722	5.90692	1.27091	1.27079	1.2706	1.27034	0.591237	0.595128	0.599402	0.603947	69
5240296	4.86622	4.83395	4.79278	4.74396	1.77332	1.77283	1.7721	1.77106	0.83726	0.83945	0.841843	0.844373	55
1830519	3.82771	3.80913	3.78536	3.75708	1.72662	1.72617	1.7255	1.72455	1.07298	1.07172	1.07035	1.06892	53
4761643	7.66046	7.57312	7.46254	7.3326	3.18137	3.17887	3.17518	3.16993	1.76157	1.74012	1.71718	1.69346	69
5397196	9.33925	9.20611	9.03828	8.84216	2.8101	2.80827	2.80556	2.80171	3.62086	3.4708	2.53569	1.76894	64
1554864	7.87029	7.77775	7.66064	7.52314	3.00569	3.00352	3.00031	2.99575	1.5742	1.55973	1.54419	1.52805	68
4402617	5.86891	5.81992	5.75761	5.68396	6.50117	6.4883	6.46931	6.4424	1.8574	1.83195	1.80479	1.76894	61
5502252	7.54102	7.45657	7.34962	7.22391	2.23357	2.23258	2.23111	2.22902	1.03422	1.03365	1.03304	1.03239	69
1276069	3.31973	3.3065	3.28956	3.26937	1.49071	1.49045	1.49005	1.4895	0.943245	0.944105	0.945042	0.946031	51
1795621	4.57012	4.54212	4.50638	4.46397	1.96907	1.96838	1.96737	1.96592	1.09997	1.0982	1.09629	1.09427	62
5098968	6.58017	6.51726	6.43738	6.34319	2.0665	2.0657	2.06453	2.06286	0.905103	0.906483	0.907989	0.909578	69
3121587	7.52261	7.43861	7.33222	7.20714	3.20144	3.1989	3.19515	3.18982	2.64317	2.57409	2.50167	1.76894	66
5523028	12.9305	12.6675	12.3392	11.9599	2.76749	2.76574	2.76313	2.75943	2.02936	1.99602	1.96056	1.76894	69
4508538	12.852	12.5924	12.2681	11.8934	4.94506	4.93804	4.92767	4.91295	2.89375	2.80673	2.53569	1.76894	68
4150226	6.76019	6.69348	6.60883	6.50906	2.3109	2.30982	2.3082	2.30591	2.03866	2.00486	1.96893	1.76894	57
4526482	5.42107	5.37997	5.32763	5.26567	1.17706	1.17699	1.17688	1.17672	0.590096	0.593991	0.598269	0.602819	67
5799100	13.5669	13.2764	12.9143	12.497	6.31849	6.30639	6.28855	6.26326	2.24006	2.19578	2.14892	1.76894	62
3747958	12.1857	11.9533	11.6624	11.3256	3.23151	3.22891	3.22507	3.21962	1.67799	1.65979	1.64028	1.62008	68
1108257	2.25716	2.25228	2.24602	2.23852	1.57596	1.57563	1.57515	1.57446	0.917365	0.918583	0.919912	0.921313	49
2442799	6.3323	6.27444	6.20092	6.11417	1.72261	1.72216	1.7215	1.72055	1.018	1.0177	1.01738	1.01704	63
3023173	9.25399	9.1234	8.95876	8.76631	2.5031	2.50175	2.49975	2.4969	2.13668	2.09793	2.05684	1.76894	67
1331974	5.86127	5.81242	5.75029	5.67684	2.76047	2.75872	2.75614	2.75246	2.31956	2.27078	2.21927	1.76894	62
5460582	5.16415	5.12726	5.08026	5.02457	1.6552	1.65481	1.65423	1.65341	1.72548	1.70546	1.68403	1.66186	64
3347283	12.8167	12.5585	12.236	11.8634	2.81025	2.80842	2.80571	2.80186	1.51163	1.49925	1.48593	1.47207	69
4247611	4.58677	4.55854	4.52251	4.47974	1.97977	1.97907	1.97803	1.97656	0.889602	0.89118	0.892903	0.894721	61
1906276	10.8565	10.6738	10.4444	10.1777	5.51764	5.50867	5.49542	5.47664	2.60348	2.53707	2.46738	1.76894	69
3388306	3.13973	3.12819	3.1134	3.09576	1.81748	1.81695	1.81616	1.81503	1.52595	1.5131	1.49928	1.48491	53
5186818	8.37925	8.27347	8.13979	7.98308	3.16402	3.16156	3.15791	3.15273	2.59561	2.52972	2.46057	1.76894	67
3521616	5.1888	5.15152	5.10401	5.04774	1.87344	1.87285	1.87198	1.87074	1.00316	1.00311	1.00306	1.003	61
1718964	3.74172	3.7241	3.70156	3.67474	1.55835	1.55804	1.55757	1.55691	0.732847	0.735996	0.739444	0.743099	53
2010639	7.5912	7.50555	7.39708	7.2696	4.31112	4.30598	4.29839	4.28761	1.89139	1.86445	1.83572	1.76894	69
2811800	4.05908	4.03776	4.01052	3.97812	2.14751	2.14663	2.14531	2.14345	1.84695	1.82195	1.79527	1.76774	64
5869452	15.4823	15.1009	14.6279	14.086	6.99306	6.97798	6.95574	6.92423	2.60678	2.54015	2.47024	1.76894	66
5683777	2.31734	2.31209	2.30535	2.29729	1.19327	1.19319	1.19307	1.1929	0.990527	0.990677	0.990842	0.991014	50
2781320	1.52248	1.52112	1.51935	1.51724	0.924436	0.924462	0.924498	0.924551	0.980263	0.980574	0.980912	0.981268	40
3274918	10.5564	10.3841	10.1677	9.91568	4.5574	4.55156	4.54294	4.5307	4.49043	4.24389	2.53569	1.76894	66
4115981	3.63726	3.62079	3.59971	3.57461	2.07687	2.07607	2.07487	2.07318	0.958313	0.958955	0.959654	0.960391	56
2865702	5.12487	5.08861	5.04239	4.98764	2.26909	2.26805	2.26651	2.26433	1.64678	1.62974	1.61147	1.59252	67
2881885	2.21102	2.20641	2.2005	2.19343	1.25368	1.25356	1.25339	1.25315	0.65173	0.655383	0.65939	0.663645	53
5301900	9.38861	9.25398	9.0843	8.88604	3.56284	3.55956	3.5547	3.5478	3.85853	3.68437	2.53569	1.76894	64
1106668	7.38936	7.30853	7.2061	7.08565	2.19539	2.19444	2.19304	2.19106	1.63603	1.61938	1.60152	1.583	61
1892305	7.84797	7.75599	7.63959	7.5029	1.58679	1.58646	1.58596	1.58526	0.967672	0.968174	0.968722	0.969298	67
3223847	5.10974	5.07372	5.0278	4.9734	2.83228	2.83041	2.82765	2.82372	1.97407	1.94337	1.91068	1.76894	62
1750794	4.91921	4.88613	4.84395	4.79394	2.59364	2.59216	2.58995	2.58682	2.19904	2.15699	2.11246	1.76894	57
1091824	22.6141	21.7875	20.7813	19.6548	21.679	21.518	21.2829	20.9538	13.9207	4.38437	2.53569	1.76894	62
2035241	2.73232	2.72418	2.71375	2.70129	2.27725	2.2762	2.27465	2.27245	1.55726	1.54337	1.52844	1.51294	50
5075564	5.02538	4.99067	4.94643	4.894	1.61689	1.61653	1.616	1.61524	0.74346	0.746528	0.749887	0.753445	61
1940850	18.9362	18.3601	17.652	16.8498	5.92095	5.91046	5.89499	5.87305	2.65997	2.58975	2.51616	1.76894	68
5470399	4.07177	4.0503	4.02286	3.99023	2.093	2.09218	2.09096	2.08923	1.31979	1.31303	1.30572	1.29808	58
1346581	8.97124	8.84895	8.69466	8.51414	2.196	2.19505	2.19365	2.19166	1.15704	1.15413	1.15097	1.14765	69
3616137	10.7412	10.5625	10.3382	10.0771	2.7265	2.72481	2.7223	2.71874	1.5316	1.51857	1.50455	1.48998	69
1549482	4.32126	4.29663	4.26516	4.22779	2.31718	2.31608	2.31445	2.31214	2.65534	2.58544	2.51217	1.76894	53
1574402	6.77661	6.70955	6.62445	6.52417	1.9787	1.97801	1.97697	1.97551	1.38744	1.37883	1.36954	1.35984	66
4658825	7.95618	7.86147	7.74164	7.60097	2.55554	2.55411	2.552	2.54899	0.916391	0.917622	0.918965	0.920381	67
5959724	4.88594	4.85336	4.81182	4.76256	2.23243	2.23144	2.22998	2.22789	1.1317	1.12931	1.12671	1.12399	63
3044835	3.63957	3.62308	3.60197	3.57683	1.54306	1.54276	1.54231	1.54168	1.1543	1.15144	1.14834	1.14509	54
2654308	6.6621	6.59748	6.51544	6.41874	2.15334	2.15245	2.15112	2.14924	2.94022	2.84965	2.53569	1.76894	65
1561170	7.87763	7.78491	7.66757	7.52979	3.84913	3.84518	3.83935	3.83106	2.67289	2.60179	2.52729	1.76894	64
3425630	6.2484	6.1922	6.12078	6.03647	2.28777	2.28671	2.28514	2.2829	1.90592	1.87834	1.84893	1.76894	64
4963233	4.44474	4.41846	4.38491	4.34507	1.68182	1.68141	1.68079	1.67992	1.12222	1.12002	1.11763	1.11513	60
5756972	1.4089	1.40791	1.40664	1.40511	1.2938	1.29366	1.29346	1.29317	0.694987	0.698398	0.702136	0.706101	44
1555070	3.09267	3.08155	3.0673	3.05031	1.7024	1.70197	1.70133	1.70042	1.18417	1.18067	1.17688	1.1729	54
1894420	8.72313	8.6079	8.46242	8.29207	2.00455	2.00383	2.00275	2.00123	1.3395	1.33221	1.32434	1.31612	65
5716039	12.0953	11.8664	11.5799	11.2482	4.52489	4.51915	4.51067	4.49863	3.5551	3.41142	2.53569	1.76894	67
2380602	19.7197	19.094	18.3264	17.4591	4.73169	4.72534	4.71595	4.70263	2.74299	2.667	2.53569	1.76894	68
3201263	5.71754	5.6713	5.61245	5.54286	2.45556	2.45428	2.45237	2.44967	1.68989	1.67124	1.65126	1.63057	61
4681129	10.7305	10.5522	10.3283	10.0678	3.97893	3.97466	3.96836	3.9594	3.92585	3.74456	2.53569	1.76894	66
4829753	7.80414	7.71325	7.59823	7.46313	1.88523	1.88463	1.88374	1.88248	0.832127	0.834373	0.836826	0.83942	63
5239451	7.53499	7.45069	7.34392	7.21842	2.72803	2.72634	2.72383	2.72026	1.48517	1.47363	1.46121	1.44828	63
2520031	3.86787	3.84882	3.82447	3.79549	1.48684	1.48659	1.4862	1.48565	0.669287	0.672849	0.676754	0.6809	63
2581101	3.76858	3.75067	3.72775	3.70048	2.59975	2.59825	2.59604	2.59289	3.47176	3.33595	2.53569	1.76894	49
2694313	3.86959	3.85053	3.82615	3.79714	2.40834	2.40713	2.40532	2.40275	0.923525	0.92466	0.925897	0.927203	44
4667894	10.5046	10.3341	10.1198	9.87031	2.98886	2.98672	2.98355	2.97906	2.45775	2.40071	2.34064	1.76894	69
4863713	2.88117	2.87186	2.85992	2.84567	1.93956	1.9389	1.93793	1.93655	1.6093	1.59361	1.57676	1.55929	47
5745805	2.24497	2.24016	2.23399	2.22661	1.37874	1.37856	1.37828	1.37789	1.26148	1.25619	1.25047	1.24448	50
2585874	3.18061	3.16869	3.15342	3.13522	2.04075	2.03998	2.03885	2.03724	1.31493	1.30829	1.30112	1.29362	53
2722107	7.81953	7.72826	7.61275	7.47709	1.9647	1.96402	1.96301	1.96157	1.92689	1.89836	1.86796	1.76894	57
3322341	2.34342	2.33801	2.33106	2.32275	1.73555	1.73509	1.73441	1.73344	1.10913	1.10719	1.10508	1.10286	50
3819494	4.13356	4.11132	4.08291	4.04913	1.78533	1.78482	1.78408	1.78301	1.53613	1.52294	1.50877	1.49403	51
2092833	1.72195	1.71981	1.71706	1.71377	1.16541	1.16535	1.16524	1.1651	0.842341	0.844476	0.846808	0.849273	47
5108402	1.12299	1.12275	1.12245	1.12208	0.910796	0.910827	0.91087	0.910931	0.88181	0.883485	0.885313	0.887243	42
1364542	7.34724	7.26739	7.16621	7.0472	1.66178	1.66139	1.6608	1.65997	0.967587	0.968091	0.96864	0.969218	68
1751317	5.60722	5.56292	5.50654	5.43984	1.55513	1.55482	1.55436	1.55371	1.4037	1.39462	1.38483	1.37462	62
1102759	3.63281	3.61639	3.59537	3.57035	3.87548	3.87147	3.86554	3.85712	1.0946	1.09294	1.09113	1.08924	44
1920496	8.07949	7.98161	7.85782	7.71257	2.19156	2.19062	2.18923	2.18725	1.31684	1.31015	1.30292	1.29537	65
2027661	8.53297	8.42302	8.28412	8.12138	3.63223	3.62879	3.62371	3.61648	1.31512	1.30847	1.3013	1.29379	65
2121729	2.22747	2.22277	2.21673	2.20951	2.80502	2.8032	2.8005	2.79667	0.729463	0.732638	0.736114	0.739799	43
2953829	11.8957	11.6746	11.3978	11.0769	2.25143	2.25042	2.24892	2.24679	1.95681	1.92691	1.89507	1.76894	69
1914496	5.84927	5.80065	5.73879	5.66567	2.24639	2.24538	2.24389	2.24177	0.801306	0.803866	0.806665	0.809627	65
5910007	12.025	11.7988	11.5158	11.1879	2.69488	2.69324	2.6908	2.68734	3.42885	3.29702	2.53569	1.76894	68
3984328	4.55502	4.52723	4.49176	4.44965	1.77878	1.77828	1.77754	1.77649	0.729157	0.732334	0.735813	0.739501	58
2892091	13.9278	13.6212	13.2393	12.7995	4.58404	4.57813	4.56939	4.55699	1.18002	1.17661	1.17292	1.16904	65
5659213	5.07999	5.04444	4.99912	4.94541	2.49097	2.48964	2.48766	2.48485	1.69267	1.67391	1.65382	1.63302	64
4585939	4.99963	4.96532	4.92158	4.86974	6.62778	6.61435	6.59456	6.5665	10.4947	4.38437	2.53569	1.76894	53
4894293	6.68717	6.62201	6.53931	6.44183	3.06084	3.05857	3.05521	3.05043	2.40223	2.34858	2.29202	1.76894	63
5337462	3.10718	3.09593	3.08151	3.06432	1.30161	1.30147	1.30126	1.30096	0.82944	0.831714	0.834199	0.836827	57
2388822	7.59706	7.51126	7.40261	7.27493	2.5883	2.58682	2.58463	2.58151	1.81635	1.79265	1.76733	1.7412	66
4286520	4.21897	4.19566	4.16587	4.13048	1.81625	1.81572	1.81493	1.8138	0.99119	0.991331	0.991483	0.991644	60
2527487	8.08696	7.98889	7.86486	7.71932	2.3248	2.3237	2.32206	2.31972	1.63409	1.61751	1.59973	1.58128	64
1255480	4.87956	4.84708	4.80566	4.75655	3.54151	3.53827	3.53348	3.52667	4.13943	3.93458	2.53569	1.76894	57
2351330	4.91798	4.88492	4.84277	4.79279	1.92494	1.9243	1.92335	1.922	1.11877	1.11664	1.11432	1.11189	61
3652000	7.63756	7.55078	7.4409	7.31178	2.89391	2.89194	2.88902	2.88487	2.41272	2.35844	2.30122	1.76894	57
5561829	11.345	11.1447	10.8935	10.6019	2.63027	2.62873	2.62644	2.6232	1.38114	1.37271	1.36361	1.35411	69
1256665	4.38469	4.35922	4.32669	4.28806	2.33729	2.33616	2.3345	2.33213	1.06923	1.06804	1.06675	1.06539	64
4317652	5.4168	5.37577	5.32352	5.26167	2.61526	2.61374	2.61149	2.60829	2.05897	2.02417	1.9872	1.76894	58
1864383	9.48888	9.3512	9.17772	8.97508	2.65355	2.65197	2.64964	2.64632	1.76223	1.74075	1.71778	1.69403	68
5943364	5.43582	5.39447	5.34181	5.27949	2.29651	2.29544	2.29386	2.2916	1.97928	1.94833	1.91538	1.76894	57
2359505	4.46084	4.43434	4.40051	4.36035	2.24401	2.243	2.24151	2.2394	2.31884	2.27011	2.21864	1.76894	60
2753837	6.65083	6.58645	6.50471	6.40835	3.15097	3.14853	3.14492	3.13979	2.07405	2.0385	2.00074	1.76894	60
3502369	10.1102	9.95286	9.75491	9.52416	3.44574	3.4427	3.43822	3.43184	2.47851	2.42017	2.35877	1.76894	65
2716157	6.9461	6.87536	6.78562	6.67994	2.06665	2.06585	2.06468	2.06301	1.15826	1.15532	1.15213	1.14878	66
3410163	1.14867	1.14838	1.148	1.14754	1.50745	1.50717	1.50676	1.50618	1.03049	1.02999	1.02944	1.02886	41
5001573	3.4153	3.40113	3.38299	3.36137	3.22076	3.21819	3.21438	3.20897	3.50721	3.36808	2.53569	1.76894	51
2152575	8.62957	8.51695	8.37473	8.20815	4.64942	4.64331	4.63429	4.62149	3.2672	3.14982	2.53569	1.76894	64
2491516	4.25348	4.22972	4.19938	4.16332	1.46695	1.4667	1.46634	1.46582	0.660233	0.663844	0.667803	0.672007	58
2944625	7.37685	7.29631	7.19426	7.07423	2.23599	2.235	2.23352	2.23143	1.13356	1.13113	1.12849	1.12572	69
5076628	7.94457	7.85015	7.73069	7.59045	2.16827	2.16736	2.16601	2.16409	1.3688	1.36071	1.35198	1.34287	67
5821748	2.86898	2.85977	2.84795	2.83385	1.0433	1.04329	1.04326	1.04323	0.621436	0.625223	0.629379	0.633797	51
3700212	3.35154	3.338	3.32067	3.30001	2.06703	2.06623	2.06506	2.06339	1.53765	1.52441	1.51018	1.49539	56
1182872	6.00253	5.95106	5.88561	5.80829	2.34784	2.34671	2.34502	2.34262	1.55814	1.54421	1.52925	1.51371	62
1677439	1.40177	1.4008	1.39956	1.39806	2.02532	2.02457	2.02347	2.02189	1.47598	1.46473	1.45262	1.44001	40
5965218	4.1134	4.09141	4.06332	4.02992	1.71228	1.71185	1.7112	1.71027	0.992234	0.992358	0.992493	0.992635	57
4221434	6.16215	6.10763	6.03834	5.95651	2.60174	2.60024	2.59802	2.59486	1.57194	1.55755	1.54209	1.52604	64
3619730	5.28394	5.24512	5.19565	5.13708	1.57017	1.56985	1.56937	1.56869	1.13215	1.12975	1.12714	1.12441	63
5290933	5.68272	5.6371	5.57903	5.51036	2.5912	2.58972	2.58752	2.5844	1.79053	1.7679	1.74372	1.71873	61
3879348	4.94663	4.91314	4.87043	4.8198	9.40552	9.37708	9.33521	9.27601	1.32255	1.31571	1.30832	1.3006	47
1122236	6.31832	6.26073	6.18757	6.10122	1.38066	1.38047	1.38019	1.37979	0.630533	0.634283	0.638398	0.642771	66
4205695	5.26432	5.22581	5.17676	5.11867	1.32126	1.3211	1.32088	1.32056	0.379027	0.382822	0.387009	0.391486	65
5841862	8.25324	8.15082	8.02134	7.86949	2.39113	2.38993	2.38816	2.38564	1.72514	1.70514	1.68372	1.66156	63
1905863	2.45779	2.45163	2.44372	2.43427	2.17677	2.17585	2.17449	2.17255	0.498644	0.502671	0.507104	0.51183	51
2585276	5.75307	5.70618	5.64653	5.576	2.15242	2.15153	2.15021	2.14833	1.48361	1.47212	1.45975	1.44688	63
6022272	5.08986	5.05415	5.00864	4.9547	1.9052	1.90458	1.90366	1.90236	1.07838	1.07702	1.07555	1.074	67
4738049	5.65892	5.61372	5.55618	5.48814	1.71178	1.71134	1.71069	1.70977	1.12441	1.12217	1.11973	1.11717	65
1262558	4.00293	3.9823	3.95591	3.92454	1.94021	1.93955	1.93858	1.9372	0.981546	0.981837	0.982154	0.982488	60
1745045	9.16805	9.04002	8.87856	8.68977	3.19001	3.1875	3.18378	3.17849	3.22365	3.11004	2.53569	1.76894	67
2234778	4.1543	4.1318	4.10306	4.0689	1.98974	1.98904	1.98799	1.98649	1.73182	1.71156	1.68986	1.66742	56
5617404	2.68383	2.67606	2.6661	2.6542	0.802143	0.802203	0.802288	0.802408	0.764935	0.767827	0.770991	0.774342	54
1809121	8.03192	7.93527	7.81301	7.66954	1.99583	1.99512	1.99406	1.99255	0.969618	0.970091	0.970607	0.97115	67
2800217	11.2237	11.0278	10.7822	10.4968	3.62128	3.61787	3.61282	3.60564	2.29353	2.24625	2.19628	1.76894	65
5899114	3.19694	3.18487	3.16942	3.15099	1.31395	1.31381	1.31359	1.31327	0.788491	0.791172	0.794105	0.79721	58
2436969	12.7729	12.5166	12.1963	11.8263	2.85443	2.85252	2.8497	2.8457	1.8166	1.79289	1.76756	1.74141	68
4323271	5.16002	5.1232	5.07627	5.02068	3.7806	3.77682	3.77122	3.76328	1.78692	1.76444	1.74041	1.71559	54
1624310	6.14714	6.09291	6.02398	5.94259	2.45458	2.4533	2.4514	2.44869	4.17002	3.96168	2.53569	1.76894	63
4372824	9.65244	9.50971	9.32993	9.12006	7.07395	7.05849	7.03569	7.00339	3.65968	3.50581	2.53569	1.76894	66
4116422	2.05704	2.05331	2.0485	2.04275	1.94326	1.94259	1.94162	1.94023	1.27938	1.27365	1.26745	1.26097	48
4995126	15.4011	15.0238	14.5557	14.0194	3.07572	3.07342	3.07002	3.06519	0.827604	0.829898	0.832404	0.835054	70
3473170	4.42282	4.39684	4.36366	4.32427	1.98282	1.98212	1.98108	1.9796	1.40424	1.39514	1.38533	1.37511	61
5844192	12.4839	12.2395	11.9339	11.5804	3.17971	3.17721	3.17352	3.16828	2.25065	2.20577	2.1583	1.76894	66
3362694	4.0797	4.05814	4.03057	3.99779	1.47797	1.47771	1.47734	1.4768	1.13843	1.1359	1.13316	1.13028	59
4889976	6.72188	6.656	6.57237	6.4738	2.60475	2.60324	2.60102	2.59785	1.92537	1.89691	1.86658	1.76894	66
5587485	6.31909	6.26149	6.1883	6.10193	3.55018	3.54693	3.54211	3.53526	1.14144	1.13885	1.13604	1.13309	62
3863756	4.9022	4.86938	4.82753	4.77791	1.66921	1.66881	1.66821	1.66736	1.34379	1.33638	1.32839	1.32004	62
1012449	5.32644	5.28692	5.23657	5.17696	2.09267	2.09185	2.09063	2.0889	1.5189	1.50628	1.49271	1.4786	59
4217893	4.19085	4.16789	4.13856	4.10371	1.83795	1.8374	1.83658	1.83541	1.26196	1.25666	1.25093	1.24493	60
2274713	6.96998	6.89871	6.80831	6.70186	2.13722	2.13635	2.13505	2.13321	1.26532	1.25994	1.25411	1.24802	68
2551557	15.0361	14.677	14.2311	13.7194	6.83344	6.81909	6.79794	6.76796	3.92531	3.74407	2.53569	1.76894	65
2614464	2.43963	2.43359	2.42584	2.41658	1.63952	1.63914	1.63858	1.63779	0.99119	0.991331	0.991483	0.991644	54
3748437	5.77764	5.73032	5.6701	5.59892	1.73523	1.73477	1.73409	1.73312	1.0154	1.01515	1.01487	1.01459	62
3798509	11.3342	11.1343	10.8836	10.5926	3.26194	3.25929	3.25536	3.24978	1.61037	1.59464	1.57776	1.56024	68
1145581	8.50461	8.39543	8.2575	8.09588	2.24503	2.24403	2.24254	2.24042	0.94144	0.942325	0.943291	0.944309	64
1008186	2.88454	2.8752	2.86322	2.84893	3.05705	3.05478	3.05143	3.04667	2.60426	2.5378	2.46805	1.76894	49
2909399	4.5966	4.56823	4.53202	4.48905	9.89752	9.86584	9.81922	9.75333	2.23627	2.19219	2.14555	1.76894	53
2024934	7.99872	7.90292	7.78173	7.63949	2.56598	2.56454	2.5624	2.55935	1.83579	1.81127	1.78508	1.75806	64
4666968	6.6548	6.59033	6.50849	6.41201	1.63213	1.63176	1.63121	1.63043	0.490826	0.494852	0.499285	0.50401	61
1881175	3.5107	3.49556	3.47618	3.45311	1.40372	1.40352	1.40322	1.40279	0.891452	0.893007	0.894703	0.896495	58
4026786	16.7252	16.2782	15.7257	15.0953	3.63617	3.63272	3.62762	3.62037	3.96026	3.77527	2.53569	1.76894	65
4532508	4.3145	4.28996	4.2586	4.22136	1.41881	1.4186	1.41828	1.41783	1.14813	1.1454	1.14244	1.13934	64
4820599	6.91619	6.84611	6.7572	6.65247	2.13334	2.13247	2.13118	2.12935	1.35468	1.34698	1.33867	1.32999	65
2535496	2.75919	2.75085	2.74015	2.72738	1.6322	1.63183	1.63128	1.63049	0.780424	0.78318	0.786194	0.789386	55
3800504	1.34285	1.34205	1.34103	1.33981	1.45037	1.45014	1.44979	1.44929	1.00791	1.00779	1.00765	1.0075	40
5484141	11.0999	10.9086	10.6684	10.3894	4.95723	4.95017	4.93975	4.92495	2.38444	2.33186	2.2764	1.76894	66
5676573	1.10512	1.10492	1.10466	1.10435	1.09595	1.09592	1.09586	1.09578	0.873013	0.874794	0.876739	0.878794	41
5699729	9.04426	8.91986	8.76293	8.57936	2.58703	2.58555	2.58336	2.58025	1.88703	1.86029	1.83177	1.76894	67
1885486	8.4399	8.33248	8.19676	8.03768	2.06229	2.0615	2.06033	2.05867	1.3776	1.36926	1.36027	1.35088	67
1934257	8.10786	8.00924	7.88453	7.73821	3.37572	3.37284	3.36857	3.3625	2.23724	2.19311	2.14641	1.76894	67
5736588	4.30544	4.28102	4.24982	4.21275	2.1244	2.12354	2.12227	2.12046	1.15751	1.15459	1.15141	1.14808	62
1990855	12.0637	11.8361	11.5511	11.2211	2.47065	2.46935	2.46741	2.46466	0.926291	0.927388	0.928584	0.929846	69
5143740	5.44425	5.40275	5.34991	5.28737	2.87088	2.86895	2.86609	2.86202	0.940623	0.94152	0.942498	0.94353	67
2419599	10.2787	10.1158	9.91096	9.6723	3.61925	3.61584	3.61079	3.60362	1.58734	1.57242	1.55639	1.53976	65
3114820	7.26345	7.18554	7.08681	6.97064	4.602	4.59603	4.58722	4.57471	4.36076	4.13006	2.53569	1.76894	66
5280826	6.04626	5.99396	5.92746	5.84892	2.39827	2.39706	2.39528	2.39273	0.808879	0.811365	0.814082	0.816957	65
1606406	9.92108	9.76985	9.57951	9.3575	5.15378	5.14607	5.1347	5.11855	3.45106	3.31718	2.53569	1.76894	65
4185600	5.06988	5.03449	4.98936	4.9359	1.64959	1.64921	1.64864	1.64782	0.943491	0.944347	0.945281	0.946265	61
1480644	5.16297	5.12611	5.07912	5.02346	1.92061	1.91997	1.91903	1.91769	1.57137	1.55699	1.54155	1.52552	60
1587109	1.44412	1.44302	1.4416	1.43989	1.78705	1.78654	1.78579	1.78473	0.782958	0.78569	0.788679	0.791844	48
2961319	7.97961	7.88429	7.76372	7.62219	1.83603	1.83548	1.83466	1.83349	1.07606	1.07475	1.07332	1.07182	66
3913049	1.95243	1.94924	1.94513	1.94021	1.4584	1.45816	1.4578	1.45729	1.07943	1.07805	1.07655	1.07498	48
5414704	5.96181	5.9111	5.84662	5.77042	2.45388	2.4526	2.4507	2.448	1.40174	1.39272	1.38299	1.37284	61
1861028	3.51438	3.4992	3.47977	3.45664	1.9164	1.91577	1.91483	1.9135	0.976104	0.976479	0.976887	0.977317	51
2366673	7.91195	7.81835	7.69993	7.5609	2.1107	2.10985	2.1086	2.10683	1.17667	1.17334	1.16972	1.16593	65
1377620	4.00031	3.97971	3.95337	3.92204	1.74494	1.74447	1.74378	1.74279	0.882235	0.883905	0.885727	0.887651	56
1550420	2.44934	2.44324	2.4354	2.42604	1.32222	1.32207	1.32184	1.32152	2.01205	1.97954	1.94496	1.76894	49
3644970	6.6814	6.61637	6.53382	6.43651	2.29241	2.29135	2.28977	2.28753	1.17395	1.17067	1.16712	1.16339	59
3766658	8.58011	8.46886	8.32835	8.16374	4.83901	4.83232	4.82245	4.80843	3.17089	3.06175	2.53569	1.76894	61
4828246	2.49969	2.49325	2.48498	2.47509	0.985827	0.985836	0.985843	0.985853	1.08796	1.08642	1.08475	1.083	49
3361541	6.94278	6.87211	6.78246	6.67689	1.69338	1.69296	1.69233	1.69144	1.20665	1.20265	1.19831	1.19377	64
5778207	4.69433	4.66458	4.6266	4.58155	1.63384	1.63347	1.63291	1.63213	0.836925	0.839119	0.841516	0.84405	60
2186710	6.16857	6.11393	6.04447	5.96247	2.11103	2.11019	2.10894	2.10716	1.05832	1.05733	1.05625	1.05512	64
1223827	3.46776	3.45306	3.43425	3.41183	2.14204	2.14116	2.13985	2.138	1.99729	1.96549	1.93165	1.76894	58
1575793	15.1128	14.7499	14.2994	13.7826	18.6501	18.5318	18.3588	18.116	4.6086	4.3472	2.53569	1.76894	69
2083242	1.72293	1.72079	1.71803	1.71473	1.41911	1.41889	1.41857	1.41812	0.99119	0.991331	0.991483	0.991644	49
4393300	6.13929	6.08521	6.01647	5.9353	2.27185	2.27081	2.26927	2.26708	1.41869	1.40917	1.39891	1.38822	61
3275617	2.0414	2.03775	2.03305	2.02743	1.44666	1.44643	1.44608	1.44559	1.5189	1.50628	1.49271	1.4786	43
3237948	7.82598	7.73454	7.61883	7.48294	23.7203	23.5269	23.2446	22.8504	2.66416	2.59366	2.51977	1.76894	57
4862795	5.92205	5.87208	5.80853	5.73343	2.57017	2.56872	2.56657	2.56352	2.68646	2.61442	2.53569	1.76894	65
3597909	2.47914	2.47283	2.46474	2.45508	1.76261	1.76213	1.76141	1.76039	1.04915	1.04832	1.04742	1.04648	54
5261599	8.62607	8.51355	8.37145	8.20501	3.58402	3.58069	3.57576	3.56876	2.25905	2.21371	2.16575	1.76894	69
1020516	7.70896	7.62043	7.50835	7.37669	1.61375	1.61339	1.61286	1.61211	0.871536	0.873336	0.8753	0.877375	68
2494077	3.11444	3.10313	3.08863	3.07134	1.98511	1.98441	1.98337	1.98188	1.17392	1.17065	1.16709	1.16337	56
1906675	1.95626	1.95304	1.9489	1.94396	0.82654	0.82659	0.826666	0.826775	0.705132	0.708477	0.712142	0.716029	47
2577082	8.62649	8.51396	8.37184	8.20538	4.14449	4.13979	4.13286	4.12302	2.21518	2.17226	2.12682	1.76894	68
3905875	10.2315	10.0702	9.86729	9.63085	3.79558	3.79176	3.78612	3.7781	3.40831	3.27836	2.53569	1.76894	68
2711946	4.51602	4.48877	4.45398	4.41268	2.84136	2.83948	2.83669	2.83273	0.961963	0.96255	0.963191	0.963866	62
2785945	7.16166	7.08609	6.99029	6.87753	4.5367	4.53092	4.52239	4.51028	3.80465	3.63611	2.53569	1.76894	54
4519645	9.14629	9.0189	8.85824	8.67037	3.08934	3.08702	3.08358	3.0787	1.50588	1.49368	1.48056	1.46691	66
5507853	11.816	11.598	11.3249	11.0084	3.72254	3.71889	3.7135	3.70584	1.94549	1.91611	1.88482	1.76894	69
1239877	10.6326	10.4577	10.238	9.98232	2.3427	2.34157	2.33989	2.33751	1.47962	1.46826	1.45602	1.44329	67
5950405	10.3433	10.1782	9.9707	9.72897	2.77708	2.7753	2.77268	2.76894	1.86788	1.84197	1.81433	1.76894	65
4480140	4.60862	4.58008	4.54365	4.50043	1.99738	1.99666	1.9956	1.99409	0.884107	0.885754	0.887551	0.889449	64
5711674	4.15361	4.13112	4.10239	4.06824	1.72349	1.72304	1.72238	1.72143	1.70803	1.68869	1.66798	1.64654	55
5889055	3.82071	3.8022	3.77853	3.75037	2.26956	2.26853	2.26699	2.26481	1.59205	1.57697	1.56077	1.54395	55
2534728	2.62488	2.61755	2.60815	2.59691	1.69439	1.69397	1.69334	1.69245	1.11266	1.11065	1.10846	1.10617	50
2910901	1.91006	1.90707	1.90323	1.89863	1.00156	1.00156	1.00156	1.00156	0.753423	0.756411	0.759681	0.763146	52
3546853	7.12791	7.05311	6.95827	6.84663	2.27984	2.27879	2.27724	2.27503	1.1887	1.1851	1.1812	1.17712	63
1087856	7.50739	7.42375	7.31781	7.19327	2.54588	2.54447	2.54237	2.53939	1.93863	1.90957	1.87861	1.76894	54
1174245	5.71024	5.66413	5.60544	5.53605	2.84519	2.8433	2.84051	2.83653	2.39036	2.33742	2.2816	1.76894	56
3586449	2.26814	2.2632	2.25685	2.24925	1.60601	1.60566	1.60514	1.6044	1.45363	1.44307	1.43169	1.41985	49
5442175	4.05364	4.03239	4.00523	3.97294	1.2931	1.29296	1.29276	1.29247	1.12267	1.12046	1.11806	1.11554	60
3505765	8.55428	8.44374	8.30411	8.14053	4.34723	4.34199	4.33425	4.32327	1.5617	1.54766	1.53257	1.5169	60
4552240	8.86447	8.74525	8.59478	8.41867	3.90536	3.90127	3.89524	3.88666	2.65473	2.58487	2.51164	1.76894	56
4852525	8.57645	8.4653	8.32491	8.16044	1.57142	1.5711	1.57062	1.56994	0.863708	0.8656	0.867665	0.869848	65
4949926	4.15569	4.13318	4.10441	4.07022	1.69246	1.69204	1.69141	1.69053	0.84426	0.846374	0.848682	0.851123	62
1054120	16.1091	15.6953	15.1829	14.5971	3.18572	3.18321	3.1795	3.17424	2.9157	2.82701	2.53569	1.76894	70
2978862	1.7014	1.69935	1.69671	1.69355	1.5258	1.52551	1.52508	1.52447	1.37027	1.36214	1.35336	1.34421	48
3573361	11.9614	11.7377	11.4577	11.1333	8.47449	8.45169	8.41813	8.37062	7.61004	4.38437	2.53569	1.76894	64
4255511	10.599	10.4252	10.207	9.95291	7.6441	7.62583	7.5989	7.56075	1.94804	1.91855	1.88713	1.76894	64
1151188	3.66366	3.6469	3.62546	3.59993	1.14231	1.14225	1.14216	1.14204	0.682002	0.685492	0.689317	0.693377	62
4003519	9.28564	9.15412	8.9883	8.79448	2.70172	2.70007	2.69762	2.69414	1.63477	1.61817	1.60035	1.58189	66
4076284	9.00135	8.8782	8.72282	8.54104	2.81693	2.81509	2.81237	2.80849	2.34822	2.29778	2.24454	1.76894	59
3777724	1.23246	1.23197	1.23133	1.23057	1.05944	1.05942	1.05939	1.05934	0.800776	0.803341	0.806146	0.809113	42
2049298	1.5419	1.54047	1.53862	1.5364	1.46909	1.46884	1.46847	1.46795	1.09127	1.08968	1.08794	1.08611	41
1292440	6.76453	6.69773	6.61296	6.51306	1.88252	1.88192	1.88104	1.87978	1.12963	1.12728	1.12473	1.12206	66
2580360	3.57259	3.5568	3.5366	3.51255	1.90767	1.90705	1.90613	1.90481	1.62301	1.60683	1.58947	1.57146	54
3217800	15.5741	15.1881	14.7094	14.1611	2.83221	2.83035	2.82759	2.82366	1.34562	1.33816	1.33011	1.32171	69
3509330	2.20223	2.19767	2.19183	2.18483	1.51641	1.51613	1.51571	1.51512	0.866026	0.867891	0.869927	0.872077	54
5920204	9.40906	9.27382	9.10336	8.90421	10.8875	10.8488	10.7918	10.7114	7.11889	4.38437	2.53569	1.76894	62
3747614	5.4927	5.45038	5.3965	5.33274	2.00667	2.00594	2.00487	2.00334	0.758531	0.761477	0.764701	0.768115	67
5071623	2.89911	2.88965	2.87752	2.86305	1.46878	1.46853	1.46816	1.46764	0.813364	0.815805	0.818473	0.821295	57
5217870	5.09077	5.05505	5.00952	4.95556	1.51301	1.51273	1.51232	1.51173	1.08671	1.0852	1.08356	1.08183	63
5940340	1.50846	1.50714	1.50544	1.50341	1.13963	1.13958	1.13949	1.13937	1.08109	1.07969	1.07816	1.07655	43
1937451	2.15783	2.15354	2.14802	2.14142	1.42257	1.42235	1.42203	1.42158	1.13356	1.13113	1.12849	1.12572	49
5298535	5.95029	5.8998	5.83558	5.75971	2.17383	2.17291	2.17155	2.16962	0.983576	0.983835	0.984118	0.984416	60
3497964	2.3634	2.35786	2.35075	2.34225	1.16193	1.16186	1.16176	1.16162	1.16128	1.15827	1.15501	1.15159	50
2432360	6.6538	6.58935	6.50753	6.41108	2.11583	2.11498	2.11373	2.11194	1.98809	1.95673	1.92335	1.76894	63
2471022	7.70743	7.61894	7.50691	7.3753	2.14268	2.1418	2.1405	2.13864	1.01406	1.01383	1.01358	1.01332	66
3205016	3.64481	3.62826	3.60707	3.58186	2.56337	2.56192	2.55979	2.55675	0.965997	0.966524	0.967099	0.967705	59
4634212	10.1273	9.96942	9.77077	9.53922	3.71592	3.71229	3.70692	3.69929	2.31369	2.26525	2.21408	1.76894	68
5291185	5.7578	5.71083	5.65107	5.58041	6.13686	6.12551	6.10877	6.08504	5.64536	4.38437	2.53569	1.76894	56
2356073	5.64863	5.60361	5.5463	5.47853	1.95477	1.9541	1.9531	1.95169	1.46051	1.44974	1.43814	1.42606	65
1481973	6.06183	6.00923	5.94236	5.86338	1.75091	1.75044	1.74974	1.74874	1.20812	1.20408	1.19971	1.19514	65
1664200	4.47173	4.44509	4.41107	4.37068	1.84948	1.84891	1.84808	1.84688	0.861996	0.863908	0.865996	0.868202	62
3808702	7.33845	7.2588	7.15788	7.03917	2.49847	2.49713	2.49513	2.4923	1.96264	1.93247	1.90034	1.76894	66
3027551	9.01277	8.88928	8.73349	8.55124	2.33879	2.33767	2.336	2.33363	1.46937	1.45832	1.44643	1.43404	68
4597958	5.17904	5.14192	5.0946	5.03856	1.61422	1.61387	1.61334	1.61258	0.878527	0.880242	0.882114	0.884091	65
5015334	4.34687	4.3219	4.29	4.25212	1.69223	1.69181	1.69119	1.6903	1.04244	1.04173	1.04096	1.04015	60
2522793	8.81517	8.69735	8.54863	8.37454	2.6662	2.6646	2.66223	2.65887	1.67575	1.65764	1.63822	1.61811	67
3620579	4.64488	4.61583	4.57875	4.53476	1.53603	1.53574	1.5353	1.53467	1.88844	1.86163	1.83304	1.76894	57
4074476	6.05416	6.00171	5.93503	5.85626	2.88953	2.88757	2.88466	2.88053	1.95954	1.92951	1.89754	1.76894	62
4314478	2.32022	2.31496	2.3082	2.30011	1.38158	1.38139	1.38111	1.38071	1.13356	1.13113	1.12849	1.12572	49
2862804	3.51126	3.49612	3.47673	3.45364	1.85206	1.85149	1.85065	1.84945	1.01744	1.01715	1.01684	1.01652	60
1813819	7.98655	7.89106	7.77026	7.62848	2.5452	2.54378	2.54169	2.53871	2.67033	2.5994	2.52508	1.76894	63
5049543	7.0539	6.98076	6.88802	6.77883	2.14564	2.14476	2.14345	2.14159	2.0321	1.99862	1.96303	1.76894	67
2656477	6.93855	6.86798	6.77845	6.67301	3.38867	3.38576	3.38145	3.37533	1.40392	1.39483	1.38503	1.37481	61
4020722	4.59678	4.56841	4.5322	4.48922	1.8621	1.86152	1.86067	1.85945	1.52729	1.5144	1.50053	1.48612	56
3056388	3.81797	3.79949	3.77586	3.74775	1.91026	1.90964	1.90871	1.90739	1.43762	1.42754	1.41668	1.40537	55
1480093	5.31177	5.27249	5.22245	5.1632	1.5933	1.59296	1.59246	1.59174	0.401346	0.405218	0.409491	0.414055	65
3990869	3.14665	3.13505	3.12018	3.10245	2.21076	2.2098	2.20837	2.20634	1.26612	1.26071	1.25487	1.24875	55
5028813	3.98504	3.96462	3.93851	3.90746	2.04038	2.03962	2.03849	2.03688	1.24013	1.23535	1.23018	1.22477	59
1608340	4.25647	4.23268	4.20228	4.16617	2.0522	2.05142	2.05027	2.04864	0.774298	0.777108	0.780183	0.783438	60
3887002	7.89193	7.79884	7.68105	7.54276	3.01574	3.01355	3.01031	3.00571	1.97173	1.94114	1.90856	1.76894	58
4703903	3.14291	3.13134	3.11652	3.09884	1.65759	1.6572	1.65662	1.65579	3.28495	3.16603	2.53569	1.76894	48
4287580	4.53271	4.50523	4.47015	4.42851	1.57996	1.57963	1.57914	1.57845	0.784001	0.786724	0.789703	0.792856	62
2592813	5.92678	5.87673	5.81306	5.73783	2.76643	2.76467	2.76207	2.75837	1.01717	1.01689	1.01658	1.01626	63
5570789	7.15435	7.07895	6.98336	6.87085	3.56444	3.56115	3.55629	3.54938	2.38604	2.33336	2.27781	1.76894	64
3565458	6.47324	6.41253	6.33543	6.24449	2.40818	2.40696	2.40515	2.40258	1.37734	1.36901	1.36002	1.35065	66
2322568	5.12517	5.08891	5.04268	4.98792	2.13011	2.12924	2.12796	2.12613	0.832806	0.835045	0.83749	0.840076	60
4184087	4.87065	4.83831	4.79706	4.74814	1.42147	1.42126	1.42094	1.42048	0.927045	0.928132	0.929317	0.930566	62
2875316	4.35725	4.33214	4.30007	4.26199	1.7323	1.73185	1.73117	1.73021	0.887798	0.889399	0.891146	0.892991	56
4567238	4.4822	4.45541	4.42122	4.38061	1.74757	1.7471	1.7464	1.74541	0.783068	0.7858	0.788788	0.791951	61
5621731	21.0789	20.3622	19.4864	18.5009	3.85856	3.8546	3.84873	3.84039	3.40056	3.27131	2.53569	1.76894	68
4004834	5.44484	5.40333	5.35048	5.28793	2.4375	2.43623	2.43437	2.43171	0.811492	0.813951	0.81664	0.819484	63
1347867	12.7282	12.4737	12.1558	11.7883	3.94153	3.93736	3.93119	3.92243	1.98637	1.95509	1.9218	1.76894	69
1671603	3.27494	3.26214	3.24575	3.22621	3.14593	3.1435	3.1399	3.13479	1.59359	1.57846	1.5622	1.54533	54
3541745	5.83168	5.78338	5.72192	5.64928	2.39812	2.39692	2.39513	2.39259	2.64167	2.57269	2.50038	1.76894	64
1380749	6.16089	6.1064	6.03713	5.95534	1.54681	1.54651	1.54605	1.54541	0.815662	0.81808	0.820722	0.823517	68
1469031	14.0439	13.732	13.3436	12.8965	4.63511	4.62904	4.62008	4.60737	2.78009	2.70145	2.53569	1.76894	65
3263565	10.897	10.7129	10.4817	10.2129	3.57579	3.57247	3.56757	3.56061	2.98034	2.88665	2.53569	1.76894	67
4488119	6.51234	6.45083	6.37272	6.2806	2.39431	2.39311	2.39133	2.3888	1.33362	1.32649	1.31878	1.31074	62
5571431	3.72463	3.7072	3.68491	3.65837	2.03322	2.03247	2.03135	2.02976	2.14818	2.10883	2.06711	1.76894	49
2263953	4.4275	4.40145	4.36819	4.3287	1.54403	1.54373	1.54328	1.54264	1.17085	1.16764	1.16416	1.16051	68
4367966	2.75246	2.74417	2.73354	2.72085	0.939582	0.939602	0.939632	0.939675	1.08849	1.08694	1.08526	1.0835	54
1543402	9.03847	8.91423	8.75751	8.57418	2.9613	2.95921	2.95612	2.95173	1.72855	1.70841	1.68685	1.66455	66
2373006	10.3194	10.1551	9.94861	9.70802	2.78829	2.7865	2.78384	2.78007	1.80716	1.78384	1.75893	1.73321	63
3049685	1.22053	1.22006	1.21947	1.21875	1.2081	1.20801	1.20788	1.20768	1.26036	1.2551	1.2494	1.24345	41
1459510	4.45845	4.43199	4.3982	4.35808	2.694	2.69236	2.68993	2.68648	0.886704	0.888318	0.89008	0.89194	60
1075029	4.93459	4.90129	4.85881	4.80845	1.65796	1.65757	1.65699	1.65616	1.42419	1.41451	1.40408	1.39321	60
1790778	1.99372	1.99031	1.98593	1.98069	1.25979	1.25967	1.2595	1.25925	0.803505	0.806044	0.808819	0.811755	49
2025264	10.85	10.6676	10.4385	10.172	1.94257	1.94191	1.94094	1.93955	0.329204	0.332765	0.336699	0.340911	68
4936991	8.06579	7.96826	7.84492	7.70017	2.88069	2.87874	2.87586	2.87176	3.06322	2.96295	2.53569	1.76894	67
3017657	2.03434	2.03072	2.02607	2.02051	1.31388	1.31373	1.31351	1.3132	0.79991	0.802483	0.805297	0.808274	47
3341357	2.93118	2.92146	2.90899	2.89411	2.0472	2.04643	2.04529	2.04366	1.57668	1.56212	1.54649	1.53026	46
4763103	7.11871	7.04412	6.94954	6.83821	1.75648	1.75601	1.7553	1.75429	0.697691	0.701084	0.704803	0.708748	65
2698445	9.00496	8.8817	8.72619	8.54426	2.38925	2.38806	2.38629	2.38377	1.10055	1.09877	1.09685	1.09482	67
1575395	1.94383	1.94067	1.93662	1.93176	2.22351	2.22253	2.22109	2.21902	2.17854	2.13759	2.0942	1.76894	42
4048405	3.31938	3.30615	3.28922	3.26903	1.57725	1.57692	1.57644	1.57575	0.777523	0.780305	0.783348	0.78657	55
4677970	9.18643	9.05786	8.89572	8.70615	2.67726	2.67565	2.67326	2.66986	1.09343	1.09179	1.09001	1.08814	68
1057181	6.60388	6.54047	6.45997	6.36506	2.28993	2.28887	2.28729	2.28505	1.13356	1.13113	1.12849	1.12572	64
2187640	10.3963	10.2294	10.0197	9.77544	3.32563	3.32285	3.31873	3.31288	1.57843	1.56382	1.54812	1.53183	65
5599767	4.06082	4.03948	4.0122	3.97978	2.10499	2.10415	2.10292	2.10115	1.95084	1.92121	1.88966	1.76894	53
5809033	10.1974	10.0372	9.83569	9.60086	3.76542	3.76167	3.75613	3.74826	1.89613	1.86899	1.84004	1.76894	69
3204277	1.8511	1.84839	1.8449	1.84073	1.71248	1.71204	1.71139	1.71046	1.57303	1.55861	1.54311	1.52701	48
4524735	7.04004	6.96721	6.87486	6.76612	2.09276	2.09194	2.09072	2.08899	1.06807	1.0669	1.06563	1.0643	63
1946112	6.89955	6.82983	6.74138	6.63719	2.37167	2.3705	2.36876	2.3663	1.12609	1.12381	1.12134	1.11874	64
5203086	11.792	11.5749	11.303	10.9877	5.31987	5.31159	5.29939	5.28206	3.2649	3.14772	2.53569	1.76894	53
5809474	3.94652	3.92655	3.90103	3.87067	1.76157	1.76109	1.76037	1.75936	0.99119	0.991331	0.991483	0.991644	61
2958166	13.7089	13.4121	13.0423	12.6162	2.78005	2.77826	2.77563	2.77188	1.94692	1.91747	1.88611	1.76894	66
4419029	4.81901	4.78744	4.74716	4.69939	1.93947	1.93881	1.93784	1.93646	0.936493	0.937449	0.93849	0.939588	63
5141270	4.89969	4.86691	4.8251	4.77554	1.26767	1.26754	1.26736	1.2671	0.536775	0.540779	0.545183	0.549874	60
2225466	8.75772	8.64152	8.49483	8.32307	3.73999	3.7363	3.73085	3.72311	1.84362	1.81877	1.79223	1.76485	65
2297948	4.03821	4.01715	3.99023	3.95822	1.94878	1.94812	1.94713	1.94573	1.82611	1.802	1.77624	1.74967	59
2557219	7.63727	7.5505	7.44063	7.31152	3.40858	3.40563	3.40126	3.39505	2.5124	2.45192	2.38832	1.76894	65
4878046	3.63165	3.61524	3.59424	3.56923	1.06971	1.06969	1.06965	1.06959	0.464903	0.468911	0.473326	0.478037	63
1896977	5.36094	5.32085	5.26977	5.20931	1.74994	1.74947	1.74877	1.74777	1.71564	1.696	1.67498	1.65322	59
2361880	6.05959	6.00704	5.94023	5.86131	2.94389	2.94182	2.93878	2.93445	1.60214	1.5867	1.57012	1.55292	64
1457604	10.4904	10.3204	10.1067	9.85793	2.96368	2.96158	2.95849	2.95408	2.2357	2.19165	2.14504	1.76894	68
4575951	13.1774	12.9039	12.5627	12.1688	2.68926	2.68763	2.68521	2.68177	2.85325	2.76926	2.53569	1.76894	68
2397924	4.93582	4.9025	4.86	4.80961	2.11002	2.10919	2.10794	2.10616	0.99119	0.991331	0.991483	0.991644	67
3365296	5.11311	5.07704	5.03106	4.97658	1.19584	1.19576	1.19563	1.19545	0.880479	0.88217	0.884016	0.885965	60
3373187	8.182	8.08145	7.95432	7.80519	3.13372	3.13131	3.12775	3.12269	1.62996	1.61353	1.59591	1.57763	69
3528984	5.64371	5.59878	5.54158	5.47393	2.03203	2.03127	2.03016	2.02857	0.996853	0.996903	0.996958	0.997016	64
3934686	5.3086	5.26937	5.21939	5.16022	2.10153	2.1007	2.09946	2.09771	1.98654	1.95525	1.92194	1.76894	59
5013431	5.24218	5.20404	5.15544	5.09788	2.37615	2.37497	2.37323	2.37075	1.19742	1.19363	1.18952	1.18522	63
2073889	5.16435	5.12746	5.08045	5.02476	2.16902	2.16811	2.16676	2.16483	0.628793	0.63255	0.636673	0.641055	66
5701421	4.42679	4.40076	4.36751	4.32803	1.45516	1.45493	1.45458	1.45407	0.777184	0.779969	0.783015	0.786241	62
1626999	2.23323	2.2285	2.22241	2.21514	1.04082	1.0408	1.04078	1.04075	0.510932	0.514956	0.519386	0.524106	58
4091188	10.002	9.8482	9.65463	9.42889	3.20442	3.20188	3.19812	3.19278	2.69312	2.62062	2.53569	1.76894	67
4305240	2.07988	2.07602	2.07106	2.06512	1.14925	1.14919	1.14909	1.14896	0.754528	0.757507	0.760767	0.764221	53
4663397	2.54945	2.54266	2.53394	2.52353	1.50979	1.50952	1.50911	1.50852	1.14767	1.14495	1.142	1.1389	51
3079384	10.119	9.96135	9.76304	9.53188	2.49872	2.49737	2.49538	2.49254	1.83006	1.80578	1.77985	1.7531	67
3523913	10.313	10.149	9.94272	9.70242	2.77014	2.76838	2.76576	2.76205	1.70412	1.68493	1.66437	1.6431	68
4161198	2.52767	2.52103	2.51252	2.50234	1.96473	1.96404	1.96303	1.9616	1.03276	1.03222	1.03163	1.03101	57
5085790	5.67334	5.62788	5.57002	5.5016	1.29192	1.29179	1.29158	1.2913	1.03844	1.0378	1.0371	1.03637	62
2171220	6.36402	6.30553	6.23121	6.14352	2.05404	2.05327	2.05211	2.05047	1.46872	1.45769	1.44582	1.43346	63
1324447	4.85613	4.824	4.78303	4.73443	2.86593	2.86401	2.86116	2.85711	1.17662	1.17329	1.16967	1.16588	59
3372964	8.97731	8.85485	8.70034	8.51956	3.83102	3.82711	3.82134	3.81315	3.71401	3.55472	2.53569	1.76894	66
5988186	8.5656	8.45475	8.31473	8.1507	2.35352	2.35237	2.35068	2.34826	0.958826	0.959461	0.960152	0.96088	68
1874228	10.9385	10.7529	10.52	10.2491	2.6892	2.68756	2.68514	2.6817	1.87895	1.85257	1.82442	1.76894	68
5181769	7.08948	7.01554	6.92179	6.81143	2.87848	2.87653	2.87365	2.86956	1.93356	1.90472	1.874	1.76894	66
5740674	2.72287	2.71481	2.70447	2.69212	16.0154	15.929	15.8023	15.6241	2.00775	1.97545	1.94109	1.76894	47
3506606	7.51968	7.43574	7.32944	7.20447	1.37722	1.37703	1.37675	1.37636	1.11977	1.11762	1.11528	1.11283	64
5307796	13.4693	13.1831	12.8263	12.4149	3.2504	3.24777	3.24387	3.23834	2.38063	2.32827	2.27305	1.76894	69
5883669	4.89238	4.85971	4.81804	4.76864	2.19049	2.18955	2.18816	2.18618	1.86125	1.83563	1.8083	1.76894	56
1076615	13.5803	13.2893	12.9265	12.5083	2.31285	2.31176	2.31014	2.30784	1.34433	1.33691	1.3289	1.32054	69
3185351	6.66748	6.60274	6.52056	6.42369	3.20921	3.20665	3.20288	3.19752	1.24242	1.23759	1.23236	1.22689	69
3507398	11.1789	10.9847	10.741	10.458	2.79087	2.78907	2.78641	2.78262	1.18297	1.17949	1.17573	1.17179	70
4073248	17.6445	17.1458	16.5308	15.8312	21.8884	21.7242	21.4844	21.1489	13.9207	4.38437	2.53569	1.76894	63
1044235	6.38122	6.32238	6.24763	6.15943	1.5039	1.50363	1.50322	1.50265	0.78211	0.78485	0.787848	0.791021	65
1510097	1.41563	1.41462	1.41332	1.41176	1.19206	1.19198	1.19186	1.19169	0.850362	0.852408	0.854642	0.857002	44
3100224	5.39531	5.35464	5.30284	5.24153	1.90684	1.90622	1.9053	1.90399	0.659166	0.662782	0.666747	0.670958	64
5536545	5.86075	5.81192	5.74979	5.67637	2.51778	2.5164	2.51437	2.51147	2.44459	2.38836	2.32913	1.76894	61
1937982	1.21217	1.21172	1.21115	1.21047	1.72102	1.72057	1.71991	1.71897	1.55054	1.53687	1.52218	1.50692	40
3505487	3.08472	3.07367	3.05951	3.04263	1.31564	1.31549	1.31527	1.31496	0.851019	0.853057	0.855282	0.857635	56
3819025	11.5888	11.3794	11.1171	10.8126	3.24764	3.24502	3.24113	3.23561	1.65843	1.64096	1.62223	1.60282	70
5308988	1.45854	1.45739	1.45591	1.45413	1.07862	1.0786	1.07855	1.07849	1.28228	1.27647	1.2702	1.26363	48
6013769	10.6334	10.4585	10.2387	9.98297	3.18167	3.17917	3.17548	3.17022	1.11991	1.11776	1.11542	1.11296	69
2097906	6.27883	6.22202	6.14985	6.06465	1.75708	1.7566	1.75589	1.75488	0.932108	0.933125	0.934233	0.935402	65
3882055	1.76134	1.75904	1.75607	1.75252	1.09941	1.09937	1.09931	1.09923	0.755848	0.758816	0.762064	0.765505	40
3588418	7.80769	7.71671	7.60157	7.46635	1.93612	1.93547	1.9345	1.93313	1.25308	1.248	1.24249	1.23673	68
2693949	4.77719	4.74623	4.70673	4.65989	1.69156	1.69114	1.69051	1.68963	1.39287	1.3841	1.37464	1.36477	62
4165411	3.78215	3.76408	3.74097	3.71347	1.74936	1.74889	1.74819	1.74719	0.900947	0.902382	0.903946	0.905597	60
5194948	4.50631	4.47919	4.44457	4.40348	1.61642	1.61606	1.61553	1.61477	0.902842	0.904251	0.905789	0.907412	65
1169902	4.4941	4.46715	4.43275	4.3919	4.22756	4.22265	4.21539	4.20509	2.01244	1.97991	1.94531	1.76894	58
2741510	2.77802	2.76953	2.75865	2.74565	1.99485	1.99413	1.99307	1.99157	0.869867	0.871687	0.873673	0.875771	56
5422874	3.27232	3.25955	3.24319	3.22369	1.34477	1.3446	1.34435	1.344	1.03738	1.03675	1.03608	1.03537	56
1855888	9.16653	9.03854	8.87714	8.68841	2.25706	2.25605	2.25453	2.25239	2.02086	1.98793	1.95291	1.76894	62
1946130	13.3527	13.0716	12.7211	12.3167	2.63571	2.63416	2.63186	2.6286	1.06643	1.06529	1.06405	1.06275	68
1987603	9.31097	9.17868	9.01192	8.81701	3.26759	3.26492	3.26098	3.25537	1.30659	1.30017	1.29323	1.28597	69
2410167	8.56089	8.45017	8.31031	8.14647	3.36016	3.3573	3.35308	3.34708	1.0525	1.05161	1.05065	1.04963	69
2669348	5.51578	5.47307	5.41869	5.35434	2.04284	2.04208	2.04094	2.03933	0.853445	0.855455	0.857651	0.859971	67
1513988	7.73615	7.64695	7.53404	7.4014	2.10489	2.10405	2.10281	2.10105	1.29686	1.29068	1.28401	1.27704	67
2303537	5.56331	5.51978	5.46436	5.39879	1.83778	1.83723	1.83641	1.83524	0.988532	0.988714	0.988912	0.989121	65
3450136	3.82228	3.80376	3.78007	3.75188	1.94368	1.94302	1.94204	1.94065	0.895759	0.897259	0.898896	0.900625	53
5319223	5.35657	5.31654	5.26556	5.20521	2.78104	2.77926	2.77662	2.77287	2.03233	1.99884	1.96324	1.76894	58
5335499	6.77524	6.70821	6.62315	6.52291	1.92997	1.92932	1.92837	1.927	1.32185	1.31503	1.30766	1.29996	63
1140800	14.3044	13.9804	13.5772	13.1136	3.08423	3.08192	3.0785	3.07364	2.53753	2.47544	2.41019	1.76894	67
3197100	5.88598	5.83668	5.77397	5.69986	2.34896	2.34782	2.34613	2.34373	1.56125	1.54723	1.53215	1.5165	62
3473003	5.9037	5.85407	5.79095	5.71635	1.4444	1.44417	1.44382	1.44334	0.913534	0.914804	0.916188	0.917648	64
3494759	6.19374	6.13861	6.06853	5.9858	2.43963	2.43836	2.43649	2.43383	3.00734	2.91153	2.53569	1.76894	57
2047851	5.66335	5.61806	5.56043	5.49227	4.29316	4.28807	4.28056	4.26988	2.01887	1.98603	1.95111	1.76894	65
2103508	1.29726	1.2966	1.29574	1.29472	1.28731	1.28718	1.28698	1.2867	0.905432	0.906808	0.908309	0.909893	42
2308650	3.88046	3.86127	3.83673	3.80753	1.84594	1.84538	1.84455	1.84336	1.68957	1.67093	1.65096	1.63029	55
1562980	8.58833	8.47685	8.33606	8.17112	3.94657	3.94239	3.9362	3.92742	3.38716	3.25913	2.53569	1.76894	64
3937761	6.75298	6.68643	6.60197	6.50243	2.09912	2.09829	2.09706	2.09531	0.623151	0.626931	0.631081	0.63549	66
4977395	8.06308	7.96562	7.84237	7.69772	2.45102	2.44974	2.44785	2.44515	1.35287	1.34522	1.33695	1.32833	65
5552200	4.10041	4.07859	4.05069	4.01754	2.25566	2.25464	2.25313	2.25098	1.43912	1.429	1.41809	1.40672	63
2323670	8.52758	8.41777	8.27906	8.11653	3.76751	3.76376	3.75821	3.75033	3.05788	2.95805	2.53569	1.76894	64
1382104	7.14748	7.07224	6.97684	6.86456	4.96722	4.96012	4.94965	4.93479	1.62399	1.60778	1.59038	1.57233	65
2105363	12.6129	12.3631	12.051	11.6902	9.40582	9.37737	9.3355	9.27629	7.76881	4.38437	2.53569	1.76894	65
2550498	5.16583	5.12891	5.08187	5.02615	1.69344	1.69302	1.69239	1.6915	0.987114	0.987319	0.987541	0.987775	64
3494670	5.72294	5.67659	5.61762	5.54789	2.01296	2.01223	2.01114	2.0096	1.25457	1.24945	1.24391	1.23811	62
2931009	2.77991	2.77141	2.7605	2.74748	2.45463	2.45335	2.45144	2.44874	3.25539	3.13905	2.53569	1.76894	46
2931044	6.30184	6.24458	6.17183	6.08597	1.28155	1.28142	1.28123	1.28095	0.577292	0.581221	0.585539	0.590132	68
1283597	1.52904	1.52765	1.52586	1.52372	1.2909	1.29076	1.29056	1.29028	0.732201	0.735355	0.738809	0.74247	43
3977255	6.09805	6.04477	5.97703	5.89702	1.62606	1.6257	1.62515	1.62438	1.24459	1.23971	1.23442	1.22889	69
5513659	5.14162	5.1051	5.05854	5.00339	3.09658	3.09425	3.09079	3.08588	0.969147	0.969628	0.970151	0.970702	57
5962214	9.91034	9.75945	9.56954	9.34802	2.5389	2.53749	2.53541	2.53245	1.22736	1.22288	1.21804	1.21296	67
2107078	1.64704	1.6452	1.64285	1.64002	0.951797	0.951817	0.951841	0.951876	0.825294	0.827612	0.830145	0.832823	50
4279319	5.294	5.25502	5.20534	5.14653	2.1183	2.11745	2.11619	2.11439	1.17912	1.17573	1.17205	1.1682	55
2064373	5.64223	5.59732	5.54016	5.47255	2.16919	2.16828	2.16693	2.16501	0.973687	0.974099	0.974547	0.975019	67
2461792	2.92578	2.9161	2.90368	2.88887	2.3535	2.35235	2.35066	2.34824	0.483486	0.487509	0.491939	0.496663	57
3863594	5.11676	5.08063	5.03458	4.98001	2.21085	2.20988	2.20846	2.20643	0.982592	0.982867	0.983166	0.983481	62
4326693	2.45218	2.44606	2.4382	2.42881	1.47986	1.47961	1.47923	1.47869	1.55955	1.54558	1.53057	1.51498	51
4359211	4.18031	4.15749	4.12833	4.09367	2.44123	2.43996	2.43809	2.43542	2.46965	2.41186	2.35104	1.76894	51
4471412	4.8991	4.86633	4.82453	4.77498	1.75014	1.74967	1.74897	1.74797	1.01667	1.0164	1.0161	1.01579	62
3678292	9.0877	8.96204	8.80352	8.61812	2.18846	2.18752	2.18613	2.18416	1.38463	1.3761	1.36689	1.35728	69
4424077	4.57758	4.54948	4.5136	4.47103	2.58313	2.58165	2.57947	2.57638	0.80965	0.812128	0.814837	0.817702	63
4540479	5.6398	5.59494	5.53783	5.47028	2.7477	2.74597	2.74341	2.73978	1.92869	1.90008	1.86959	1.76894	56
3400455	2.77243	2.76398	2.75315	2.74022	2.02517	2.02442	2.02331	2.02174	1.72195	1.70207	1.68078	1.65876	46
4722757	18.981	18.4021	17.6907	16.8848	241.745	221.649	195.894	165.903	1.92931	1.90067	1.87015	1.76894	65
3580694	3.69183	3.67477	3.65293	3.62694	2.07388	2.07307	2.07189	2.0702	0.98692	0.987128	0.987353	0.987591	59
1303341	1.11147	1.11126	1.11099	1.11066	0.958725	0.958739	0.95876	0.95879	0.724695	0.727905	0.73142	0.735146	42
4265049	7.85875	7.76649	7.64975	7.51267	6.80566	6.79144	6.77047	6.74075	5.23804	4.38437	2.53569	1.76894	63
4329830	9.93757	9.78581	9.59482	9.37205	3.34577	3.34294	3.33877	3.33283	1.60301	1.58754	1.57093	1.5537	65
5284741	4.79543	4.7642	4.72436	4.67711	2.70256	2.70091	2.69845	2.69497	1.81376	1.79017	1.76496	1.73894	53
5657562	6.51227	6.45076	6.37266	6.28053	2.87568	2.87374	2.87087	2.86678	1.49356	1.48175	1.46905	1.45583	62
5782131	11.3335	11.1336	10.8829	10.5919	2.25458	2.25356	2.25206	2.24991	1.19037	1.18674	1.1828	1.17867	68
4994888	2.55156	2.54475	2.53602	2.52559	1.82008	1.81954	1.81875	1.81761	1.14767	1.14495	1.142	1.1389	53
2920701	14.1362	13.82	13.4264	12.9735	5.26012	5.25205	5.24015	5.22325	3.62351	3.4732	2.53569	1.76894	61
4873410	2.86935	2.86013	2.84831	2.83421	0.978179	0.978187	0.978197	0.978213	0.908701	0.910035	0.911489	0.913023	52
2250184	6.66444	6.59976	6.51767	6.42089	3.47328	3.47019	3.46562	3.45912	2.67448	2.60327	2.52866	1.76894	69
1365576	1.77596	1.77359	1.77054	1.76689	1.13729	1.13724	1.13715	1.13703	0.578048	0.581975	0.58629	0.590881	49
3756992	6.03423	5.98217	5.91596	5.83775	1.69907	1.69864	1.69801	1.69711	1.47228	1.46114	1.44915	1.43667	67
5771510	3.43439	3.42003	3.40165	3.37974	1.71211	1.71167	1.71102	1.7101	0.99119	0.991331	0.991483	0.991644	58
1462700	4.61796	4.58928	4.55269	4.50927	2.39158	2.39038	2.38861	2.38609	1.01979	1.01947	1.01912	1.01874	68
5302949	9.81604	9.66816	9.48199	9.26476	4.04016	4.03573	4.0292	4.01992	2.51986	2.4589	2.39481	1.76894	68
5515382	5.30178	5.26267	5.21283	5.15383	1.75388	1.7534	1.7527	1.75169	1.14749	1.14478	1.14183	1.13874	65
5861428	5.95752	5.90689	5.84251	5.76643	1.52909	1.5288	1.52837	1.52775	0.830204	0.832471	0.834947	0.837565	68
3055939	9.79796	9.65066	9.4652	9.24879	1.91973	1.91909	1.91815	1.91681	1.0342	1.03364	1.03302	1.03237	67
5888665	6.31004	6.25262	6.17966	6.09356	2.30462	2.30354	2.30194	2.29966	0.915573	0.916815	0.91817	0.919599	67
2104124	2.96783	2.95779	2.94493	2.92958	2.04343	2.04266	2.04152	2.03991	0.728213	0.731397	0.734883	0.738579	46
5551369	5.14256	5.10602	5.05945	5.00427	1.88258	1.88198	1.8811	1.87984	1.99536	1.96365	1.92991	1.76894	59
5705189	7.65982	7.5725	7.46193	7.33202	1.65441	1.65402	1.65344	1.65262	0.742884	0.745956	0.749319	0.752883	65
4886151	8.84177	8.7232	8.57354	8.39835	4.59934	4.59338	4.58458	4.57208	2.04944	2.01511	1.97863	1.76894	68
4819165	8.21959	8.11806	7.98969	7.83913	1.60447	1.60412	1.6036	1.60287	1.16452	1.16145	1.15811	1.15462	69
1093114	5.27466	5.23599	5.18672	5.12838	1.63831	1.63793	1.63737	1.63658	0.799904	0.802478	0.805291	0.808269	67
1803316	4.89542	4.8627	4.82098	4.77151	2.43687	2.4356	2.43374	2.43109	0.767339	0.77021	0.773352	0.776679	63
2165311	11.9207	11.6986	11.4206	11.0983	28.4537	28.1735	27.766	27.1989	1.06611	1.06498	1.06375	1.06246	49
3108109	2.65203	2.6445	2.63484	2.6233	1.20194	1.20185	1.20172	1.20154	0.522605	0.526624	0.531044	0.535754	57
1744359	6.51256	6.45104	6.37293	6.2808	3.10853	3.10617	3.10269	3.09773	2.4599	2.40272	2.34252	1.76894	53
2766147	4.15697	4.13445	4.10566	4.07144	3.43232	3.42931	3.42487	3.41856	5.90061	4.38437	2.53569	1.76894	49
4635909	7.51526	7.43144	7.32526	7.20045	2.35263	2.35148	2.34979	2.34738	1.23218	1.22759	1.22263	1.21742	69
5091249	12.4902	12.2455	11.9396	11.5857	4.63193	4.62587	4.61693	4.60423	1.43039	1.42053	1.4099	1.39882	67
2040490	5.61959	5.57508	5.51842	5.4514	1.78091	1.78041	1.77967	1.77861	0.95101	0.951759	0.952574	0.953434	63
2265563	1.21975	1.21929	1.2187	1.21799	1.19032	1.19024	1.19012	1.18995	1.08261	1.08117	1.07961	1.07798	42
2518065	5.72621	5.67982	5.62077	5.55095	2.03685	2.03609	2.03496	2.03336	2.28228	2.23563	2.18632	1.76894	59
1750535	4.72061	4.69047	4.65202	4.6064	1.37433	1.37415	1.37388	1.37349	0.438586	0.442554	0.446928	0.451597	67
1257449	8.41893	8.31208	8.17706	8.01881	3.11009	3.10773	3.10423	3.09927	2.13209	2.09358	2.05274	1.76894	63
1370298	4.41002	4.38421	4.35125	4.31211	2.48809	2.48676	2.48479	2.48199	2.21049	2.16783	2.12265	1.76894	60
2658675	6.93972	6.86912	6.77956	6.67408	2.34697	2.34584	2.34415	2.34176	1.5189	1.50628	1.49271	1.4786	63
3607727	8.93265	8.81148	8.65857	8.47965	2.4795	2.47817	2.47622	2.47344	1.55455	1.54075	1.52592	1.51051	66
3419975	4.53513	4.50762	4.47249	4.4308	2.49746	2.49611	2.49412	2.49129	1.1425	1.13989	1.13706	1.13408	59
3632879	5.08673	5.05107	5.00561	4.95175	2.18803	2.18709	2.18571	2.18374	1.72276	1.70284	1.68153	1.65947	63
3377324	3.45575	3.44117	3.42251	3.40028	1.68131	1.6809	1.68029	1.67942	0.718366	0.721621	0.725186	0.728966	58
2539662	2.42579	2.41984	2.41221	2.40309	1.72757	1.72712	1.72645	1.7255	1.1818	1.17835	1.17462	1.1707	50
4756732	6.9236	6.85336	6.76424	6.65928	3.04263	3.04039	3.03708	3.03238	2.69906	2.62615	2.53569	1.76894	60
5084046	10.1398	9.98143	9.78228	9.55015	2.29934	2.29827	2.29668	2.29441	1.85168	1.82648	1.79958	1.76894	67
2243550	6.12474	6.07095	6.00256	5.9218	1.97987	1.97917	1.97814	1.97667	0.932834	0.93384	0.934938	0.936095	66
5158744	2.3085	2.30331	2.29664	2.28867	1.57095	1.57063	1.57015	1.56947	0.948459	0.949245	0.9501	0.951003	51
1153774	9.15816	9.03042	8.86932	8.68095	2.45763	2.45634	2.45443	2.45172	1.35531	1.34759	1.33926	1.33056	67
1164922	10.2023	10.0419	9.84019	9.60513	5.9247	5.9142	5.8987	5.87673	5.39441	4.38437	2.53569	1.76894	66
3162435	6.45503	6.39469	6.31806	6.22766	1.94854	1.94787	1.94689	1.94549	1.90354	1.87607	1.84677	1.76894	64
3708061	1.33544	1.33467	1.33367	1.33248	1.41311	1.4129	1.41259	1.41215	1.05311	1.05221	1.05123	1.05021	44
5822682	3.26175	3.24907	3.23284	3.21349	1.82215	1.82161	1.82081	1.81967	1.43605	1.42602	1.41521	1.40395	51
5522393	11.2933	11.0949	10.8461	10.5572	2.42553	2.42429	2.42244	2.41983	2.43115	2.37574	2.31737	1.76894	69
2770238	7.41777	7.33626	7.233	7.11156	2.5502	2.54878	2.54668	2.54368	1.63601	1.61936	1.6015	1.58298	62
5741371	5.8678	5.81883	5.75654	5.68292	2.25833	2.25731	2.25579	2.25364	0.572946	0.576885	0.581215	0.585822	68
5876424	8.31283	8.20882	8.07737	7.92323	2.54273	2.54132	2.53923	2.53626	1.39453	1.38571	1.3762	1.36628	66
2709629	4.90755	4.87465	4.83269	4.78295	2.45836	2.45707	2.45516	2.45244	0.819083	0.821465	0.824069	0.826823	63
4920224	4.26002	4.23618	4.20572	4.16954	1.49413	1.49386	1.49347	1.49291	0.710296	0.713606	0.717233	0.721079	58
5104453	7.83962	7.74785	7.63171	7.49532	10.4451	10.4096	10.3574	10.2836	3.14027	3.0337	2.53569	1.76894	66
2163089	7.39538	7.3144	7.2118	7.09114	1.81932	1.81879	1.81799	1.81686	1.06988	1.06868	1.06737	1.066	67
2904584	8.67757	8.56362	8.41973	8.25122	2.45345	2.45217	2.45027	2.44757	1.68568	1.66719	1.64738	1.62687	65
2315593	8.79121	8.67407	8.5262	8.35308	2.10224	2.10141	2.10017	2.09842	0.97905	0.979379	0.979738	0.980116	65
2367067	8.0013	7.90543	7.78416	7.64182	3.59136	3.58801	3.58306	3.57602	1.10234	1.10053	1.09856	1.0965	67
4666617	8.19995	8.09893	7.97121	7.8214	2.37945	2.37827	2.37652	2.37403	1.53504	1.52189	1.50775	1.49306	62
4679799	2.57602	2.56904	2.56009	2.54939	1.55026	1.54995	1.5495	1.54885	0.755262	0.758235	0.761489	0.764936	56
5604426	4.37355	4.34823	4.31589	4.27748	2.80967	2.80784	2.80514	2.80129	1.94335	1.91407	1.88288	1.76894	50
4338533	5.25962	5.22119	5.17223	5.11426	1.59361	1.59327	1.59277	1.59205	1.14307	1.14045	1.1376	1.13461	64
1600100	6.01716	5.96542	5.89962	5.82189	1.82912	1.82857	1.82776	1.82661	1.35607	1.34834	1.33998	1.33126	64
5718134	3.14206	3.13049	3.11568	3.09801	1.34512	1.34496	1.34471	1.34436	0.547697	0.551686	0.556072	0.560743	57
2319003	4.73747	4.70709	4.66833	4.62235	1.83172	1.83117	1.83036	1.82921	1.5101	1.49776	1.48449	1.47069	60
2424575	16.0857	15.6731	15.1622	14.5781	4.74081	4.73442	4.725	4.71162	2.32292	2.27395	2.22223	1.76894	66
2654832	5.68335	5.63771	5.57963	5.51094	2.40557	2.40435	2.40255	2.39999	1.02111	1.02077	1.02039	1.01999	68
3155823	5.84896	5.80034	5.73849	5.66538	2.34166	2.34054	2.33886	2.33648	0.863232	0.86513	0.867202	0.869391	63
5536978	9.1511	9.02357	8.86273	8.67466	3.72413	3.72047	3.71508	3.70741	1.73981	1.71922	1.6972	1.67442	67
1130820	2.32559	2.32029	2.31349	2.30535	1.8842	1.8836	1.88272	1.88145	2.38136	2.32896	2.2737	1.76894	46
1901975	11.2007	11.0057	10.761	10.4769	2.9207	2.91869	2.9157	2.91145	1.9567	1.9268	1.89496	1.76894	68
4600399	7.45711	7.37467	7.27024	7.14744	1.75087	1.7504	1.74969	1.7487	1.16715	1.16402	1.16063	1.15707	67
2831361	5.08976	5.05405	5.00853	4.9546	4.06491	4.06043	4.0538	4.04439	1.08288	1.08144	1.07987	1.07823	58
2987297	6.03778	5.98564	5.91935	5.84104	1.93431	1.93366	1.9327	1.93133	1.69848	1.67951	1.65918	1.63814	61
3242422	9.08651	8.96087	8.8024	8.61705	3.29918	3.29645	3.29241	3.28668	3.51514	3.37526	2.53569	1.76894	69
4799415	4.76644	4.73564	4.69634	4.64973	1.40164	1.40144	1.40113	1.40071	1.1636	1.16055	1.15724	1.15376	61
5438359	6.49597	6.4348	6.35711	6.26548	2.303	2.30192	2.30032	2.29805	1.67491	1.65683	1.63745	1.61737	63
2552657	10.173	10.0136	9.81311	9.57943	5.71807	5.70836	5.69403	5.67371	4.52245	4.27192	2.53569	1.76894	60
2467144	9.44987	9.31338	9.14138	8.94045	2.43911	2.43785	2.43598	2.43332	1.1878	1.18422	1.18035	1.17628	66
2737364	6.7676	6.70074	6.61588	6.51588	1.76543	1.76494	1.76422	1.7632	0.954004	0.954709	0.955477	0.956287	63
3276703	5.96796	5.91714	5.85251	5.77614	2.35336	2.35221	2.35051	2.3481	1.32861	1.32161	1.31405	1.30615	65
5340990	17.0098	16.5472	15.9757	15.3241	7.37572	7.35879	7.33385	7.29852	6.97079	4.38437	2.53569	1.76894	68
1762076	1.75514	1.75286	1.74993	1.74642	1.0457	1.04568	1.04565	1.04562	1.35963	1.35179	1.34333	1.3345	46
2914876	11.905	11.6835	11.4062	11.0848	4.32503	4.31986	4.31221	4.30135	1.21054	1.20645	1.20202	1.19738	66
3592573	5.73382	5.68729	5.62807	5.55805	2.40895	2.40773	2.40592	2.40335	1.93453	1.90565	1.87489	1.76894	63
2500562	5.53668	5.49361	5.43877	5.37388	2.90299	2.90101	2.89806	2.89388	1.94733	1.91787	1.88648	1.76894	57
4966120	2.07233	2.06851	2.0636	2.05772	1.2464	1.24629	1.24613	1.2459	1.04952	1.04869	1.04778	1.04683	52
2318478	2.68241	2.67465	2.6647	2.65282	1.2043	1.20421	1.20408	1.20389	0.81571	0.818127	0.820769	0.823563	59
4344536	3.76034	3.74252	3.71972	3.69259	1.95751	1.95684	1.95584	1.95442	0.37156	0.375325	0.37948	0.383924	50
2225878	9.39105	9.25635	9.08657	8.88821	3.25247	3.24984	3.24594	3.2404	2.1822	2.14106	2.09747	1.76894	66
4822915	5.65325	5.60815	5.55074	5.48284	3.80474	3.8009	3.79522	3.78715	1.62728	1.61094	1.59342	1.57525	60
2420261	5.01643	4.98186	4.9378	4.88557	2.79274	2.79094	2.78828	2.78448	2.52786	2.46639	2.40177	1.76894	63
3704998	6.28416	6.22725	6.15494	6.0696	3.48275	3.47964	3.47504	3.4685	1.83027	1.80599	1.78005	1.75328	66
5139710	5.2974	5.25836	5.20862	5.14972	2.35965	2.35849	2.35679	2.35435	1.26663	1.26121	1.25535	1.24922	62
3451452	10.5638	10.3913	10.1745	9.92216	2.36984	2.36867	2.36694	2.36448	1.74999	1.72901	1.70655	1.68334	64
2039661	4.73264	4.70233	4.66366	4.61778	2.25481	2.25379	2.25228	2.25014	1.62732	1.61099	1.59346	1.57529	60
1569582	10.1214	9.96366	9.76526	9.53399	3.98964	3.98534	3.979	3.96999	2.44706	2.39067	2.33129	1.76894	64
5564860	2.97062	2.96056	2.94767	2.93229	1.42916	1.42894	1.42861	1.42814	0.894506	0.896022	0.897677	0.899424	56
3141691	3.72931	3.71183	3.68947	3.66286	2.17516	2.17425	2.17289	2.17095	1.14927	1.14652	1.14353	1.1404	58
3488344	5.24694	5.20872	5.16002	5.10235	1.18198	1.18191	1.18179	1.18163	0.367108	0.370853	0.374989	0.379411	69
3766412	2.62337	2.61605	2.60666	2.59544	1.46055	1.46031	1.45995	1.45944	0.939509	0.940422	0.941417	0.942466	61
4951692	6.237	6.18102	6.10988	6.0259	3.61489	3.61149	3.60646	3.59932	2.86962	2.78441	2.53569	1.76894	57
2714351	9.46374	9.32683	9.1543	8.95277	4.03417	4.02977	4.02326	4.01401	1.99678	1.965	1.93119	1.76894	67
4983140	7.17478	7.09891	7.00273	6.88954	1.76948	1.76899	1.76827	1.76723	0.493781	0.497807	0.50224	0.506966	69
1644835	4.26535	4.24145	4.21091	4.17462	2.34008	2.33895	2.33728	2.33491	1.35812	1.35032	1.34191	1.33312	55
1809836	3.2618	3.24913	3.23289	3.21354	1.13806	1.138	1.13792	1.1378	0.597371	0.601243	0.605496	0.610019	58
5277159	4.18707	4.16416	4.13489	4.10011	1.94677	1.94611	1.94513	1.94373	1.74231	1.72162	1.69949	1.67661	56
1604112	3.64473	3.62817	3.60699	3.58178	1.08814	1.08811	1.08805	1.08798	0.481157	0.485179	0.489608	0.494331	62
1722657	3.73231	3.7148	3.69239	3.66573	1.73044	1.72998	1.72931	1.72835	1.09345	1.09181	1.09003	1.08815	54
2832104	7.28177	7.20344	7.10417	6.98739	2.08576	2.08494	2.08374	2.08202	1.67044	1.65252	1.63332	1.61342	65
1159123	6.60148	6.53813	6.4577	6.36286	3.09509	3.09276	3.08931	3.0844	3.81695	3.64714	2.53569	1.76894	63
3406431	1.87776	1.87493	1.87128	1.86692	1.04975	1.04973	1.0497	1.04966	0.821285	0.823645	0.826223	0.828951	46
2259541	4.05534	4.03407	4.00688	3.97455	2.18637	2.18543	2.18405	2.18209	0.967414	0.96792	0.968472	0.969053	58
1359707	2.3026	2.29745	2.29082	2.28291	1.20485	1.20477	1.20464	1.20445	0.869451	0.871275	0.873266	0.87537	50
2213003	3.68352	3.66655	3.64483	3.61898	1.37269	1.37251	1.37223	1.37184	1.02733	1.02688	1.02638	1.02587	59
4888937	8.37823	8.27247	8.13883	7.98215	2.74487	2.74314	2.74059	2.73697	2.16287	2.12275	2.08023	1.76894	69
5986123	8.64596	8.53288	8.3901	8.22285	9.00892	8.98296	8.94474	8.89067	2.91639	2.82764	2.53569	1.76894	63
1308348	8.88485	8.76505	8.61385	8.4369	2.28304	2.28199	2.28043	2.27821	2.46451	2.40704	2.34655	1.76894	65
5885497	16.9205	16.4628	15.8973	15.2524	4.38776	4.38241	4.3745	4.36328	3.19132	3.08046	2.53569	1.76894	67
3994587	4.24263	4.21902	4.18885	4.15301	3.3629	3.36005	3.35582	3.34981	1.98921	1.95779	1.92435	1.76894	53
3180425	4.10258	4.08073	4.0528	4.01961	1.75822	1.75774	1.75703	1.75602	0.594626	0.598507	0.602769	0.607302	63
3321109	1.91362	1.91061	1.90675	1.90212	1.21397	1.21388	1.21374	1.21354	1.14521	1.14254	1.13965	1.13661	48
3977846	1.98234	1.97899	1.97469	1.96954	1.29926	1.29912	1.29891	1.29862	0.980082	0.980395	0.980737	0.981096	48
4137372	3.82851	3.80991	3.78613	3.75784	1.4889	1.48864	1.48826	1.4877	0.712726	0.71602	0.719628	0.723455	62
2187729	6.74184	6.67552	6.59136	6.49217	3.39604	3.39312	3.38879	3.38263	1.24011	1.23533	1.23016	1.22475	67
5598158	3.08814	3.07706	3.06286	3.04593	1.63054	1.63017	1.62962	1.62884	1.01631	1.01605	1.01576	1.01545	56
4398179	8.64643	8.53334	8.39054	8.22328	7.42473	7.40756	7.38226	7.34642	4.24153	4.02494	2.53569	1.76894	62
1369234	4.34073	4.31584	4.28405	4.24629	1.75905	1.75858	1.75786	1.75685	0.578889	0.582814	0.587127	0.591715	61
3007239	5.83576	5.78738	5.72583	5.65308	2.77827	2.77649	2.77386	2.77012	1.20789	1.20386	1.19949	1.19492	66
3076393	7.13862	7.06358	6.96843	6.85644	2.46411	2.46282	2.4609	2.45816	1.83008	1.8058	1.77987	1.75312	69
4635422	3.33625	3.32286	3.30572	3.28529	2.29819	2.29712	2.29553	2.29327	0.851573	0.853605	0.855823	0.858168	57
2308230	2.62632	2.61898	2.60956	2.59831	1.52778	1.52749	1.52705	1.52644	1.02286	1.02248	1.02207	1.02164	53
2315623	11.3978	11.1956	10.942	10.6476	2.87387	2.87193	2.86906	2.86499	2.27182	2.22577	2.17707	1.76894	64
3590753	8.21785	8.11636	7.98805	7.83756	3.50252	3.49937	3.4947	3.48808	1.99062	1.95913	1.92563	1.76894	69
4048427	3.16337	3.15161	3.13655	3.11859	1.93776	1.9371	1.93614	1.93476	1.28966	1.28367	1.27719	1.27042	57
1127865	4.97028	4.93642	4.89326	4.84209	3.10315	3.10079	3.09732	3.09238	1.4105	1.40122	1.39122	1.38079	62
4458140	1.70311	1.70105	1.6984	1.69523	1.36173	1.36156	1.3613	1.36092	1.13356	1.13113	1.12849	1.12572	45
2017705	1.77599	1.77362	1.77057	1.76692	1.16304	1.16297	1.16287	1.16273	1.06273	1.06166	1.0605	1.05927	41
3366059	3.5518	3.53624	3.51631	3.49259	1.34803	1.34787	1.34762	1.34726	0.694685	0.698098	0.701838	0.705806	59
4587967	5.66637	5.62103	5.56333	5.49509	1.62437	1.624	1.62346	1.62269	1.34866	1.34113	1.33299	1.32449	64
5306201	2.88657	2.87721	2.86521	2.8509	2.13879	2.13792	2.13662	2.13478	0.999091	0.999106	0.999122	0.999138	54
5512678	4.18612	4.16323	4.13397	4.09921	1.87502	1.87443	1.87356	1.87232	0.916044	0.91728	0.918628	0.92005	54
1135752	6.94329	6.8726	6.78295	6.67735	5.90671	5.89628	5.88088	5.85906	2.92805	2.83842	2.53569	1.76894	64
3340761	4.75452	4.7239	4.68482	4.63847	3.36279	3.35993	3.3557	3.34969	1.9863	1.95502	1.92173	1.76894	51
3348895	3.19829	3.18621	3.17074	3.15229	1.49181	1.49155	1.49116	1.4906	0.798573	0.80116	0.803987	0.80698	54
5321998	4.25376	4.23001	4.19965	4.16359	1.91166	1.91104	1.91011	1.90879	1.26255	1.25724	1.25149	1.24547	61
1247382	4.99508	4.96085	4.9172	4.86547	1.51266	1.51238	1.51197	1.51138	0.485074	0.489098	0.493529	0.498253	64
5912575	14.2851	13.9619	13.5599	13.0975	7.05175	7.03639	7.01375	6.98167	2.92506	2.83565	2.53569	1.76894	69
3312528	7.99507	7.89936	7.77829	7.63619	2.43837	2.43711	2.43524	2.43258	1.31401	1.3074	1.30025	1.29278	67
2489533	5.82775	5.77952	5.71816	5.64562	2.29397	2.29291	2.29132	2.28907	1.2172	1.21296	1.20837	1.20355	61
5939335	7.52543	7.44136	7.33488	7.20971	2.48814	2.48681	2.48484	2.48203	1.10939	1.10744	1.10533	1.10311	64
5714871	6.58003	6.51712	6.43725	6.34306	2.07823	2.07743	2.07623	2.07453	0.802411	0.80496	0.807747	0.810696	69
2313260	2.311	2.3058	2.29911	2.29111	1.4039	1.4037	1.40339	1.40296	0.964563	0.965112	0.96571	0.96634	54
2346361	12.6539	12.4025	12.0884	11.7251	5.68004	5.67048	5.65636	5.63633	12.0585	4.38437	2.53569	1.76894	64
3051659	27.4824	26.2564	24.7832	23.1592	8.78961	8.76497	8.72869	8.67737	4.23007	4.01481	2.53569	1.76894	66
3709113	2.87006	2.86084	2.84901	2.8349	1.12842	1.12837	1.1283	1.12819	0.467598	0.471609	0.476027	0.480741	58
5353187	2.10342	2.09942	2.0943	2.08816	1.2846	1.28447	1.28427	1.284	1.02721	1.02676	1.02628	1.02576	49
4719647	4.88715	4.85456	4.81299	4.7637	1.73135	1.7309	1.73022	1.72926	1.47459	1.46338	1.45131	1.43875	61
5542368	7.34857	7.26869	7.16747	7.04842	3.31542	3.31266	3.30858	3.30277	3.85023	3.67694	2.53569	1.76894	61
4541386	5.46718	5.4253	5.37197	5.30885	2.98762	2.98548	2.98232	2.97782	1.66111	1.64354	1.62471	1.60519	52
4714601	2.83631	2.82736	2.81589	2.80219	1.76557	1.76508	1.76436	1.76334	1.15391	1.15106	1.14797	1.14473	54
2250676	6.06832	6.0156	5.94858	5.86941	1.32737	1.32722	1.32698	1.32665	0.752878	0.75587	0.759145	0.762615	60
2896767	8.38028	8.27447	8.14075	7.984	2.38463	2.38345	2.38169	2.37919	2.0867	2.05052	2.0121	1.76894	65
4177597	6.0743	6.02147	5.9543	5.87497	2.1761	2.17518	2.17381	2.17187	1.76867	1.74693	1.72368	1.69966	59
5375310	8.71321	8.59827	8.45313	8.28318	2.56146	2.56002	2.55789	2.55486	0.822498	0.824845	0.82741	0.830123	68
3515840	5.78076	5.73338	5.6731	5.60183	2.14857	2.14768	2.14637	2.1445	1.06733	1.06618	1.06492	1.0636	68
4789093	4.67517	4.64569	4.60807	4.56343	2.12671	2.12585	2.12457	2.12276	1.50145	1.48939	1.47642	1.46292	58
5746113	2.32688	2.32158	2.31476	2.30661	0.883473	0.883512	0.883567	0.883645	0.568831	0.57278	0.57712	0.581739	55
5106392	5.78963	5.74209	5.68161	5.6101	2.23518	2.23419	2.23272	2.23062	1.26896	1.26349	1.25757	1.25137	61
5202964	6.85638	6.7876	6.70033	6.59753	3.1981	3.19557	3.19183	3.18651	1.76821	1.74649	1.72327	1.69926	61
2750868	5.22759	5.18969	5.14139	5.08418	1.73675	1.73629	1.73561	1.73464	2.93966	2.84913	2.53569	1.76894	55
1157800	4.40706	4.38129	4.34838	4.3093	3.18868	3.18617	3.18246	3.17718	1.88357	1.85698	1.82862	1.76894	59
4761250	1.30496	1.30427	1.30339	1.30233	1.6533	1.65291	1.65233	1.65151	1.84711	1.8221	1.79541	1.76787	41
2516390	6.11327	6.05969	5.99158	5.91115	2.63754	2.63598	2.63368	2.63041	1.29914	1.29291	1.28617	1.27913	60
1842239	8.6867	8.57249	8.42828	8.2594	4.39066	4.38531	4.37739	4.36615	2.00469	1.97253	1.93833	1.76894	65
1940155	3.34795	3.33444	3.31715	3.29655	2.16527	2.16437	2.16302	2.16111	0.939193	0.940111	0.941111	0.942166	61
2197614	6.13051	6.07661	6.00808	5.92716	3.66904	3.66552	3.66031	3.6529	2.34156	2.29151	2.23867	1.76894	66
3322234	3.66995	3.65312	3.63159	3.60596	1.50562	1.50534	1.50494	1.50436	1.04276	1.04204	1.04126	1.04044	58
5749557	5.89324	5.8438	5.78092	5.70661	2.02684	2.02609	2.02499	2.02341	1.76853	1.7468	1.72356	1.69954	64
3931141	4.50319	4.47612	4.44155	4.40052	2.56939	2.56795	2.5658	2.56274	1.31922	1.31247	1.30517	1.29755	68
5083103	5.40107	5.3603	5.30838	5.24693	1.69963	1.6992	1.69857	1.69767	0.993043	0.993154	0.993275	0.993402	63
2124414	3.88551	3.86626	3.84164	3.81236	2.35145	2.3503	2.34861	2.3462	3.71415	3.55484	2.53569	1.76894	60
2758876	4.16337	4.14076	4.11187	4.07754	1.31293	1.31278	1.31256	1.31225	0.874623	0.876386	0.878309	0.880341	58
3345542	6.15834	6.10389	6.03469	5.95297	2.30896	2.30787	2.30626	2.30397	1.76864	1.74691	1.72366	1.69964	65
4329319	4.97687	4.94291	4.89962	4.8483	3.04031	3.03807	3.03477	3.03008	1.79143	1.76877	1.74454	1.71952	60
2475606	8.19084	8.09006	7.96263	7.81317	1.97255	1.97186	1.97084	1.96938	0.93556	0.936529	0.937585	0.938698	67
1722818	2.33948	2.33409	2.32718	2.31891	1.48921	1.48895	1.48856	1.48801	1.08635	1.08484	1.0832	1.08149	56
1758226	8.44857	8.34092	8.2049	8.04548	2.15161	2.15072	2.1494	2.14752	1.28243	1.27663	1.27035	1.26378	65
2363860	4.41915	4.39321	4.3601	4.32078	1.7548	1.75432	1.75361	1.75261	1.16903	1.16586	1.16242	1.15882	61
4656529	20.5633	19.8818	19.0478	18.1079	13.4376	13.3775	13.2892	13.1649	7.86397	4.38437	2.53569	1.76894	68
5464397	8.64594	8.53287	8.39008	8.22284	3.34026	3.33744	3.33328	3.32737	1.28468	1.27882	1.27248	1.26585	66
5641373	9.96068	9.80818	9.61626	9.39243	2.76587	2.76412	2.76152	2.75782	1.91495	1.88696	1.85713	1.76894	65
4084354	7.05915	6.9859	6.893	6.78364	2.17335	2.17244	2.17108	2.16914	1.46138	1.45058	1.43895	1.42684	63
2271743	9.97973	9.82662	9.63394	9.40923	3.43679	3.43378	3.42932	3.42299	4.26233	4.04331	2.53569	1.76894	69
2405396	7.71987	7.63107	7.51866	7.3866	2.32795	2.32684	2.32519	2.32285	1.65469	1.63736	1.61877	1.59951	67
2709053	8.28069	8.17754	8.04715	7.89425	2.54389	2.54248	2.54038	2.53741	0.829311	0.831587	0.834074	0.836703	64
4413868	2.1993	2.19476	2.18894	2.18197	1.675	1.67459	1.67399	1.67313	0.873342	0.875119	0.87706	0.87911	53
4834628	5.00854	4.9741	4.93019	4.87814	2.12562	2.12476	2.12348	2.12167	1.79784	1.77491	1.7504	1.72509	59
1773562	2.16642	2.16208	2.15649	2.14982	1.69885	1.69843	1.69779	1.69689	1.7678	1.7461	1.72289	1.69891	42
2359973	11.5912	11.3817	11.1193	10.8147	6.09906	6.08787	6.07136	6.04794	2.55583	2.49256	2.42608	1.76894	68
5728838	8.72126	8.60609	8.46068	8.2904	2.69333	2.69169	2.68926	2.68581	1.17388	1.1706	1.16705	1.16333	69
1573884	3.88235	3.86313	3.83856	3.80934	1.77247	1.77198	1.77125	1.77021	0.939153	0.940071	0.941072	0.942127	57
3279871	4.25451	4.23075	4.20038	4.16431	2.23485	2.23386	2.23239	2.2303	2.65075	2.58116	2.50821	1.76894	54
3818356	2.7579	2.74957	2.73888	2.72612	1.96063	1.95996	1.95895	1.95753	2.79454	2.71485	2.53569	1.76894	43
2652009	8.27714	8.17408	8.04381	7.89105	2.24364	2.24264	2.24115	2.23904	1.4616	1.45079	1.43915	1.42704	67
1483140	9.30909	9.17685	9.01016	8.81534	2.61977	2.61824	2.61598	2.61276	1.2309	1.22634	1.22141	1.21624	66
4564448	6.3559	6.29757	6.22346	6.136	2.16516	2.16425	2.1629	2.16099	1.32861	1.32161	1.31405	1.30615	64
4609294	4.92571	4.89254	4.85023	4.80008	2.2564	2.25538	2.25387	2.25172	1.13039	1.12802	1.12545	1.12276	66
5807651	4.14379	4.12142	4.09285	4.05888	2.14546	2.14458	2.14327	2.14141	2.34877	2.2983	2.24502	1.76894	53
5820953	10.2607	10.0984	9.89426	9.65645	4.0158	4.01145	4.005	3.99585	3.21445	3.10163	2.53569	1.76894	66
2229381	9.58222	9.44167	9.26461	9.05786	3.17205	3.16957	3.1659	3.16069	2.21371	2.17087	2.12551	1.76894	68
2302134	1.70133	1.69927	1.69663	1.69347	1.3804	1.38021	1.37993	1.37953	0.99119	0.991331	0.991483	0.991644	47
2302980	7.11239	7.03794	6.94354	6.83242	3.52367	3.52047	3.51574	3.50901	1.37549	1.36722	1.35829	1.34897	70
4242969	3.75719	3.7394	3.71665	3.68957	1.46955	1.4693	1.46893	1.46841	0.744544	0.747603	0.750952	0.754501	61
5336018	4.06738	4.04596	4.01858	3.98604	0.854896	0.854944	0.85501	0.855104	0.447967	0.451952	0.456343	0.46103	62
4190190	11.3021	11.1034	10.8542	10.5648	2.55837	2.55693	2.55481	2.55179	1.02138	1.02103	1.02065	1.02025	68
3394756	13.9789	13.6699	13.2852	12.8422	5.26792	5.25982	5.24788	5.23093	2.4982	2.43862	2.37594	1.76894	64
4188852	4.61732	4.58866	4.55208	4.50867	2.6023	2.60079	2.59857	2.59542	1.32774	1.32077	1.31323	1.30536	52
4665373	6.5957	6.53246	6.45218	6.35752	2.10214	2.10131	2.10007	2.09832	0.831372	0.833626	0.836088	0.838692	69
4822248	1.51289	1.51156	1.50984	1.50778	1.32738	1.32722	1.32699	1.32666	0.967085	0.967596	0.968153	0.96874	43
5767081	17.63	17.1322	16.5182	15.8196	8.26784	8.24622	8.21437	8.16928	7.35068	4.38437	2.53569	1.76894	63
2028487	8.72447	8.60921	8.46369	8.29328	3.42686	3.42387	3.41945	3.41316	2.75313	2.67641	2.53569	1.76894	65
2047452	6.41054	6.35111	6.27561	6.18654	4.57377	4.56788	4.55919	4.54685	1.80297	1.77983	1.7551	1.72956	49
3117364	13.4741	13.1878	12.8307	12.419	3.37492	3.37204	3.36777	3.36171	0.87033	0.872144	0.874124	0.876216	68
3580227	9.81875	9.67078	9.48451	9.26715	2.67383	2.67222	2.66983	2.66644	1.73143	1.71118	1.6895	1.66708	69
3492955	8.91151	8.79095	8.6388	8.46075	2.72067	2.71898	2.71649	2.71295	1.13215	1.12975	1.12714	1.12441	68
3570759	5.08141	5.04583	5.00048	4.94675	1.71994	1.7195	1.71884	1.7179	1.0174	1.01712	1.01681	1.01648	63
2398395	5.56407	5.52052	5.46508	5.3995	2.09539	2.09456	2.09334	2.0916	1.56519	1.55103	1.53582	1.52002	61
1995901	4.25583	4.23204	4.20166	4.16556	1.54059	1.54029	1.53985	1.53921	0.714253	0.717537	0.721133	0.724947	64
3183051	2.77971	2.77121	2.76031	2.74729	1.90623	1.90561	1.90469	1.90338	0.752683	0.755677	0.758954	0.762426	54
3313568	2.71518	2.70718	2.69691	2.68465	0.932542	0.932563	0.932597	0.932644	0.641511	0.645212	0.649274	0.653588	57
5157814	5.09058	5.05486	5.00933	4.95538	5.66192	5.65242	5.6384	5.61851	0.660618	0.664226	0.668183	0.672385	56
5999215	2.86146	2.85231	2.84057	2.82656	1.07847	1.07844	1.0784	1.07833	0.485554	0.489578	0.494009	0.498734	54
5761437	4.21032	4.18711	4.15747	4.12224	2.03312	2.03237	2.03125	2.02966	1.11091	1.10893	1.10678	1.10453	57
2010148	11.5683	11.3597	11.0982	10.7949	4.17498	4.17021	4.16316	4.15315	3.10149	2.99811	2.53569	1.76894	68
3827730	9.52935	9.39043	9.2154	9.01098	3.55711	3.55384	3.549	3.54212	4.17937	3.96997	2.53569	1.76894	66
4537593	11.1624	10.9687	10.7258	10.4436	4.54804	4.54223	4.53365	4.52147	2.09564	2.059	2.02011	1.76894	70
5913807	4.11291	4.09093	4.06284	4.02945	4.7308	4.72444	4.71506	4.70174	2.29863	2.25106	2.20078	1.76894	59
1187556	6.89941	6.82969	6.74124	6.63706	1.65785	1.65746	1.65688	1.65605	0.848176	0.850246	0.852507	0.854896	64
1810093	3.64763	3.63104	3.60982	3.58456	2.33655	2.33543	2.33376	2.3314	0.871506	0.873306	0.875271	0.877346	52
1761249	2.98697	2.97677	2.9637	2.9481	1.29877	1.29863	1.29843	1.29813	0.550789	0.554773	0.559154	0.563817	60
3544524	10.5064	10.3358	10.1214	9.87189	2.91946	2.91744	2.91446	2.91022	3.64995	3.49704	2.53569	1.76894	69
2657474	9.72829	9.58318	9.40046	9.18719	4.13928	4.1346	4.12769	4.11788	3.84471	3.67201	2.53569	1.76894	69
1003023	3.85087	3.83202	3.80791	3.77923	1.66498	1.66458	1.66399	1.66315	0.639508	0.643219	0.64729	0.651615	61
5408206	6.32383	6.26614	6.19283	6.10633	2.65697	2.65539	2.65305	2.64971	1.8439	1.81903	1.79248	1.76509	53
5667287	9.6961	9.552	9.37053	9.15871	2.97206	2.96995	2.96683	2.9624	1.65549	1.63813	1.61952	1.60023	69
1301382	5.62703	5.58239	5.52556	5.45835	1.64935	1.64897	1.6484	1.64758	0.983887	0.984142	0.984419	0.984711	64
2164454	6.97442	6.90305	6.81253	6.70593	2.38114	2.37996	2.3782	2.37571	0.894445	0.895962	0.897617	0.899365	66
2357386	7.16692	7.09123	6.99527	6.88235	2.26651	2.26548	2.26395	2.26178	0.753953	0.756937	0.760202	0.763661	67
5506194	6.08799	6.0349	5.9674	5.88768	2.9238	2.92178	2.91879	2.91453	1.29393	1.28783	1.28124	1.27435	62
1787038	5.96574	5.91496	5.85038	5.77407	2.65946	2.65788	2.65553	2.65218	1.61419	1.59833	1.5813	1.56364	64
5881927	9.60718	9.46586	9.28784	9.07998	2.53151	2.53012	2.52805	2.52512	1.4038	1.39472	1.38492	1.37471	65
1171865	5.22942	5.19149	5.14315	5.0859	1.87744	1.87685	1.87597	1.87473	0.843452	0.845575	0.847893	0.850344	64
1477314	6.03857	5.98642	5.92011	5.84178	2.14039	2.13952	2.13822	2.13637	2.25586	2.2107	2.16293	1.76894	59
1903400	3.17436	3.16251	3.14731	3.1292	3.72959	3.72593	3.72051	3.71282	3.96205	3.77686	2.53569	1.76894	51
2880519	8.45012	8.34242	8.20635	8.04687	2.47771	2.47639	2.47444	2.47167	2.2103	2.16765	2.12248	1.76894	69
3444858	9.30367	9.1716	9.00511	8.81052	2.88453	2.88258	2.87968	2.87557	1.32074	1.31394	1.30661	1.29894	65
5268822	3.56521	3.5495	3.5294	3.50546	1.2591	1.25899	1.25881	1.25856	0.609069	0.612902	0.617111	0.621585	59
5816423	2.02799	2.02441	2.0198	2.01429	3.96311	3.95888	3.95264	3.94376	1.91173	1.88388	1.8542	1.76894	50
2335076	2.01022	2.00672	2.00224	1.99687	1.44681	1.44658	1.44623	1.44574	0.58714	0.591043	0.59533	0.599891	46
2035294	3.49974	3.48471	3.46548	3.44257	1.06808	1.06806	1.06802	1.06796	0.856226	0.858205	0.860366	0.862649	57
2673353	4.2519	4.22816	4.19784	4.16182	1.88607	1.88547	1.88458	1.88331	0.994395	0.994485	0.994582	0.994685	61
3173816	1.16552	1.16519	1.16477	1.16425	1.21994	1.21984	1.2197	1.2195	0.99119	0.991331	0.991483	0.991644	41
5429391	2.72681	2.71872	2.70834	2.69595	1.63428	1.6339	1.63335	1.63256	1.42732	1.41755	1.40701	1.39604	54
2419608	9.65566	9.51282	9.33293	9.12291	2.28816	2.2871	2.28553	2.2833	1.25813	1.25293	1.24729	1.24139	68
2923149	11.2312	11.035	10.789	10.5033	2.06926	2.06846	2.06728	2.06561	0.831732	0.833982	0.83644	0.83904	70
4069944	7.58625	7.50071	7.3924	7.26509	1.98845	1.98774	1.98669	1.9852	1.01768	1.01739	1.01708	1.01675	69
5816143	9.00349	8.88027	8.72482	8.54295	2.48473	2.4834	2.48144	2.47864	2.18357	2.14236	2.09869	1.76894	68
5339457	6.58113	6.5182	6.4383	6.34408	3.23983	3.23722	3.23335	3.22786	2.42363	2.36868	2.31078	1.76894	62
5334152	1.15107	1.15077	1.15038	1.14992	0.949414	0.949433	0.949458	0.949495	0.725489	0.728693	0.732202	0.735921	43
5432502	7.66315	7.57574	7.46508	7.33505	2.5619	2.56046	2.55833	2.5553	3.14835	3.0411	2.53569	1.76894	53
4485436	1.4825	1.48127	1.47969	1.47779	1.57849	1.57816	1.57768	1.57698	1.11056	1.10859	1.10645	1.1042	47
5812769	5.8356	5.78723	5.72568	5.65294	1.76355	1.76307	1.76235	1.76133	0.828494	0.830778	0.833274	0.835914	63
1424729	5.37741	5.33704	5.28563	5.22476	1.91613	1.9155	1.91456	1.91323	1.22165	1.21731	1.21261	1.20768	65
3257406	6.49421	6.43308	6.35544	6.26386	2.60175	2.60025	2.59803	2.59487	0.81811	0.820503	0.823117	0.825883	65
5536859	13.3488	13.068	12.7176	12.3135	4.84103	4.83434	4.82446	4.81043	3.81489	3.64529	2.53569	1.76894	69
2468267	3.76752	3.74961	3.72671	3.69946	2.03965	2.03889	2.03776	2.03615	1.07149	1.07026	1.06893	1.06752	60
5075746	7.7044	7.61599	7.50405	7.37255	3.10535	3.10299	3.09951	3.09456	3.2696	3.15201	2.53569	1.76894	62
1814698	7.91615	7.82245	7.70389	7.56471	2.58479	2.58331	2.58113	2.57803	1.39238	1.38363	1.37418	1.36433	69
1136060	6.95326	6.88236	6.79243	6.68651	2.3938	2.3926	2.39082	2.3883	1.18243	1.17897	1.17522	1.17129	60
3066601	6.93444	6.86395	6.77454	6.66923	1.96807	1.96738	1.96637	1.96492	1.02621	1.02577	1.0253	1.02481	63
4251406	23.7591	22.8455	21.7367	20.4999	5.33386	5.32554	5.31326	5.29583	2.68684	2.61477	2.53569	1.76894	69
4579715	2.15873	2.15442	2.1489	2.14229	0.986586	0.986594	0.9866	0.98661	0.642697	0.646393	0.650448	0.654756	56
4889777	3.63077	3.61436	3.59337	3.56838	1.41898	1.41876	1.41844	1.41799	1.16503	1.16195	1.1586	1.1551	59
2690754	5.47978	5.43769	5.38408	5.32065	1.97641	1.97572	1.97469	1.97322	1.14457	1.14191	1.13903	1.13601	57
5427125	11.1324	10.9398	10.6983	10.4176	4.1407	4.13602	4.1291	4.11928	0.803246	0.805787	0.808565	0.811505	63
5580515	9.69136	9.54741	9.36612	9.15451	2.08805	2.08723	2.08602	2.0843	1.08199	1.08056	1.07901	1.07739	70
1027772	1.41731	1.41629	1.41498	1.41341	1.0985	1.09846	1.09841	1.09832	0.69836	0.701749	0.705463	0.709403	45
4203920	8.71023	8.59536	8.45033	8.2805	2.47158	2.47027	2.46833	2.46558	1.38145	1.37301	1.3639	1.35439	69
4905291	2.46038	2.4542	2.44627	2.4368	1.27492	1.2748	1.27461	1.27434	0.816924	0.819328	0.821956	0.824736	56
4537743	4.60694	4.57842	4.54203	4.49884	2.12944	2.12857	2.12729	2.12547	1.5727	1.55828	1.54279	1.52671	63
4614707	4.44413	4.41786	4.38432	4.34449	1.68258	1.68217	1.68156	1.68068	1.78829	1.76575	1.74166	1.71677	58
5716303	6.05471	6.00225	5.93556	5.85677	2.29112	2.29006	2.28848	2.28624	1.32861	1.32161	1.31405	1.30615	64
3649136	6.35785	6.29948	6.22532	6.13781	2.23873	2.23774	2.23626	2.23416	1.17125	1.16804	1.16455	1.16089	61
1116821	4.10872	4.0868	4.05877	4.02546	4.35818	4.35291	4.34513	4.33408	5.87926	4.38437	2.53569	1.76894	48
3038944	2.67736	2.66964	2.65974	2.64792	1.52689	1.5266	1.52617	1.52556	1.87171	1.84564	1.81783	1.76894	51
3840166	5.18156	5.1444	5.09704	5.04093	2.24061	2.2396	2.23812	2.23602	0.750141	0.753155	0.756455	0.759951	63
5871622	3.82803	3.80945	3.78567	3.75739	0.942745	0.942766	0.942794	0.942835	0.447613	0.451598	0.455988	0.460674	62
2285697	4.71041	4.68042	4.64215	4.59676	2.33536	2.33424	2.33258	2.33022	1.17842	1.17505	1.17139	1.16756	60
2741945	9.19618	9.06732	8.90482	8.71483	2.96411	2.96201	2.95891	2.95451	1.55698	1.5431	1.52818	1.51268	69
1418291	8.45969	8.35174	8.21534	8.05549	2.50025	2.4989	2.4969	2.49406	2.51068	2.45031	2.38682	1.76894	65
3223560	4.55465	4.52687	4.4914	4.44931	1.26596	1.26584	1.26566	1.26541	0.744798	0.747855	0.751202	0.754748	63
1420947	8.4942	8.3853	8.24773	8.08652	3.02942	3.02721	3.02393	3.01928	2.3793	2.32702	2.27188	1.76894	68
2113245	3.87458	3.85545	3.831	3.80191	2.81955	2.81771	2.81497	2.81109	1.13151	1.12912	1.12653	1.12381	55
5008262	7.95071	7.85613	7.73648	7.59601	2.35804	2.35689	2.35518	2.35275	1.32861	1.32161	1.31405	1.30615	66
2855407	4.25638	4.23259	4.2022	4.16609	1.32914	1.32898	1.32875	1.32842	1.34706	1.33957	1.33148	1.32303	58
4234323	4.82391	4.79226	4.75189	4.70401	2.6132	2.61169	2.60944	2.60625	1.23661	1.23192	1.22684	1.22152	62
2115409	4.85028	4.81824	4.77737	4.72891	2.5048	2.50345	2.50144	2.49859	0.987093	0.987298	0.987521	0.987756	63
2256249	3.42252	3.40828	3.39004	3.36832	1.34275	1.34258	1.34233	1.34199	1.13339	1.13097	1.12834	1.12557	55
3974096	6.25637	6.20001	6.12839	6.04385	1.82051	1.81997	1.81918	1.81804	0.604177	0.608027	0.612255	0.61675	70
4655340	3.54756	3.53204	3.51217	3.48852	1.79632	1.7958	1.79504	1.79395	1.71467	1.69507	1.67409	1.65237	56
2762392	10.3943	10.2275	10.0179	9.7737	3.52247	3.51927	3.51454	3.50782	2.36697	2.31542	2.26104	1.76894	68
3870428	2.96421	2.95421	2.94138	2.92608	1.47563	1.47538	1.47501	1.47448	2.55664	2.49331	2.42678	1.76894	48
1421858	8.91347	8.79285	8.64063	8.4625	2.7371	2.73539	2.73286	2.72926	1.65269	1.63544	1.61693	1.59775	65
2471404	6.27938	6.22256	6.15037	6.06516	2.51383	2.51246	2.51044	2.50756	1.63258	1.61605	1.59833	1.57994	63
3168694	3.16032	3.14859	3.13356	3.11564	2.19092	2.18998	2.18859	2.18661	0.924188	0.925314	0.926541	0.927836	57
3393511	6.75237	6.68583	6.60138	6.50186	3.81265	3.80879	3.80308	3.79498	1.82049	1.79662	1.77111	1.74479	70
4939852	6.32767	6.2699	6.1965	6.10988	2.66638	2.66478	2.66241	2.65905	2.1824	2.14125	2.09764	1.76894	62
1593407	6.763	6.69623	6.6115	6.51165	1.80849	1.80796	1.80718	1.80607	1.76386	1.74232	1.71928	1.69546	64
2960847	3.75662	3.73883	3.71609	3.68902	1.76099	1.76051	1.75979	1.75878	1.38434	1.37582	1.36662	1.35702	57
5192125	10.8852	10.7015	10.4708	10.2027	4.13669	4.13202	4.12512	4.11532	5.70621	4.38437	2.53569	1.76894	65
5514826	1.86007	1.85732	1.85378	1.84954	1.48621	1.48596	1.48557	1.48502	1.2071	1.20309	1.19874	1.19419	52
3506167	9.35591	9.22227	9.05382	8.85697	3.93607	3.93191	3.92576	3.91703	2.73769	2.66207	2.53569	1.76894	67
4611476	3.80609	3.78775	3.7643	3.73639	2.51306	2.5117	2.50967	2.50679	2.27557	2.2293	2.18039	1.76894	56
1501290	2.14379	2.13958	2.13416	2.12768	1.53766	1.53736	1.53692	1.5363	0.99119	0.991331	0.991483	0.991644	50
2280591	4.54336	4.51573	4.48046	4.4386	2.09717	2.09634	2.09511	2.09337	1.6017	1.58627	1.56972	1.55253	59
3828985	10.7936	10.6131	10.3865	10.1228	3.83331	3.8294	3.82362	3.81541	1.20209	1.1982	1.19398	1.18955	69
4061490	2.71875	2.71072	2.70041	2.68811	1.72451	1.72407	1.7234	1.72245	0.925168	0.92628	0.927493	0.928773	50
4221467	2.80666	2.79795	2.78677	2.77343	2.26391	2.26288	2.26136	2.25919	0.793137	0.795775	0.79866	0.801713	55
1374485	4.18883	4.1659	4.1366	4.10179	2.71313	2.71146	2.70899	2.70547	1.55303	1.53928	1.52451	1.50915	63
2288550	6.94453	6.87382	6.78413	6.67849	3.52694	3.52373	3.51899	3.51225	2.8779	2.79207	2.53569	1.76894	63
3747191	2.7587	2.75037	2.73967	2.7269	1.49894	1.49867	1.49827	1.4977	1.31985	1.31308	1.30577	1.29813	48
5291579	6.84624	6.77768	6.69069	6.5882	3.18458	3.18207	3.17837	3.17311	1.72821	1.70809	1.68654	1.66425	61
3850872	4.1472	4.12479	4.09616	4.06213	2.16855	2.16764	2.16629	2.16437	1.13356	1.13113	1.12849	1.12572	57
3681984	5.50362	5.46112	5.407	5.34296	1.67708	1.67667	1.67607	1.67521	0.630553	0.634302	0.638417	0.64279	69
4805580	8.64525	8.5322	8.38944	8.22222	2.15896	2.15806	2.15673	2.15483	1.24099	1.2362	1.23101	1.22557	68
1919792	1.93633	1.93321	1.9292	1.92441	0.999521	0.99952	0.99952	0.99952	0.649723	0.653386	0.657404	0.661672	52
2575492	4.33387	4.30907	4.2774	4.23977	2.4371	2.43585	2.43398	2.43133	1.18554	1.18201	1.17818	1.17417	57
5210569	5.22043	5.18264	5.13448	5.07745	1.4311	1.43088	1.43055	1.43008	0.51427	0.518294	0.522721	0.527439	62
1317482	0.859896	0.860103	0.860371	0.860692	1.55247	1.55216	1.55171	1.55106	0.711298	0.714602	0.718221	0.722059	40
4933067	7.10585	7.03154	6.93733	6.82643	1.89517	1.89455	1.89365	1.89236	1.58995	1.57494	1.55881	1.54208	65
1081672	3.6723	3.65545	3.63388	3.60822	1.6777	1.6773	1.67669	1.67583	0.923186	0.924325	0.925567	0.926878	59
1674040	4.27864	4.25456	4.2238	4.18726	1.91286	1.91224	1.9113	1.90998	1.28114	1.27537	1.26912	1.26259	60
3121436	4.21356	4.19032	4.16062	4.12533	1.54951	1.5492	1.54875	1.5481	1.49322	1.48143	1.46873	1.45553	53
4694004	3.71541	3.69809	3.67592	3.64954	2.42025	2.41901	2.41718	2.41458	2.08543	2.04931	2.01096	1.76894	54
4697984	2.04989	2.04619	2.04143	2.03574	1.4162	1.41598	1.41567	1.41522	0.99119	0.991331	0.991483	0.991644	50
5503317	3.70282	3.68564	3.66365	3.63748	1.66525	1.66485	1.66426	1.66342	1.27889	1.27317	1.26699	1.26052	52
5834474	9.53383	9.39477	9.21957	9.01496	4.03456	4.03015	4.02364	4.01439	3.46319	3.32818	2.53569	1.76894	62
1142135	5.67556	5.63006	5.57215	5.50367	2.6336	2.63205	2.62976	2.6265	1.57544	1.56093	1.54534	1.52915	66
4493971	8.47263	8.36432	8.22749	8.06713	3.44359	3.44056	3.43608	3.42972	1.18342	1.17993	1.17616	1.1722	67
1706852	6.39331	6.33422	6.25916	6.1706	1.78867	1.78817	1.78741	1.78635	0.992638	0.992755	0.992883	0.993017	64
1911189	5.87811	5.82896	5.76643	5.69253	2.35608	2.35493	2.35323	2.35081	1.28139	1.27561	1.26936	1.26282	69
2229840	5.62432	5.57972	5.52296	5.45582	1.57156	1.57124	1.57076	1.57007	0.842927	0.845055	0.84738	0.849838	66
2352230	6.10645	6.05301	5.98506	5.90482	2.30055	2.29947	2.29787	2.29561	3.2007	3.08904	2.53569	1.76894	60
2838054	0.912764	0.912901	0.913078	0.91329	1.18187	1.1818	1.18168	1.18152	0.757305	0.760261	0.763496	0.766923	41
4070185	3.01703	3.00657	2.99317	2.97719	1.12255	1.1225	1.12242	1.12232	0.87455	0.876314	0.878238	0.880271	52
2834547	2.92914	2.91943	2.90698	2.89213	1.18392	1.18384	1.18372	1.18356	0.751035	0.754042	0.757334	0.760822	59
3550302	7.1384	7.06336	6.96822	6.85624	1.84473	1.84417	1.84334	1.84216	2.40761	2.35364	2.29674	1.76894	61
2656947	4.50887	4.48171	4.44705	4.4059	2.45116	2.44988	2.44799	2.44529	1.424	1.41433	1.4039	1.39304	60
3448521	6.62375	6.55993	6.47891	6.38338	1.67579	1.67539	1.67478	1.67392	1.04199	1.04128	1.04052	1.03972	64
4568463	2.51258	2.50604	2.49766	2.48764	1.02944	1.02943	1.02942	1.02939	0.699975	0.703354	0.707056	0.710984	54
4614471	6.3756	6.31687	6.24226	6.15423	2.4694	2.4681	2.46616	2.46341	2.32288	2.27391	2.2222	1.76894	57
5624299	5.56171	5.51821	5.46282	5.3973	2.75637	2.75463	2.75205	2.74839	1.58575	1.57088	1.55492	1.53834	63
1127363	3.84414	3.82537	3.80136	3.7728	1.57347	1.57315	1.57267	1.57198	0.977144	0.977503	0.977893	0.978305	56
2519069	8.98396	8.8613	8.70655	8.5255	2.65351	2.65193	2.64959	2.64627	1.54114	1.52779	1.51344	1.49852	60
2618789	11.1041	10.9126	10.6723	10.393	4.84905	4.84233	4.83241	4.81833	5.87909	4.38437	2.53569	1.76894	66
1246814	5.3861	5.34558	5.29398	5.23289	2.19718	2.19624	2.19484	2.19284	0.99119	0.991331	0.991483	0.991644	65
5562585	4.93268	4.8994	4.85696	4.80665	9.38146	9.35316	9.31152	9.25264	1.36109	1.35322	1.34471	1.33584	54
1651519	9.4513	9.31477	9.14272	8.94172	3.50375	3.5006	3.49593	3.4893	2.29625	2.24881	2.19868	1.76894	69
3515062	2.48985	2.48347	2.47529	2.46551	2.09169	2.09087	2.08965	2.08792	1.18882	1.18522	1.18131	1.17722	53
4383510	8.1796	8.07912	7.95207	7.80303	2.71973	2.71805	2.71556	2.71201	1.30253	1.29622	1.28939	1.28225	66
3073809	3.1427	3.13113	3.11631	3.09863	1.69523	1.69481	1.69418	1.69329	1.51184	1.49945	1.48612	1.47226	50
2058131	3.93235	3.91255	3.88723	3.85713	2.07886	2.07806	2.07686	2.07516	1.02522	1.02481	1.02436	1.02388	56
2605734	1.88049	1.87765	1.87399	1.8696	1.40692	1.40672	1.40641	1.40598	1.4595	1.44876	1.43719	1.42514	45
3661435	14.7021	14.3592	13.9331	13.4436	13.2935	13.2347	13.1484	13.0268	2.89983	2.81234	2.53569	1.76894	69
5958422	5.39948	5.35875	5.30686	5.24544	1.93481	1.93416	1.9332	1.93183	0.801502	0.804061	0.806857	0.809817	65
5603255	3.20852	3.19635	3.18076	3.16216	1.48959	1.48933	1.48894	1.48838	0.636062	0.639788	0.643877	0.64822	62
5703995	5.47077	5.42883	5.37542	5.31221	1.96422	1.96353	1.96253	1.96109	1.08134	1.07993	1.0784	1.07678	63
2469536	4.34287	4.31795	4.28613	4.24832	1.45036	1.45013	1.44978	1.44928	0.83892	0.841092	0.843465	0.845974	61
1842400	6.9753	6.90391	6.81336	6.70673	2.22038	2.2194	2.21796	2.21591	1.07197	1.07074	1.06939	1.06798	65
2202156	2.57734	2.57035	2.56139	2.55067	2.0562	2.05542	2.05426	2.05262	1.11919	1.11704	1.11472	1.11228	54
3261769	2.77117	2.76273	2.75191	2.739	1.67414	1.67374	1.67314	1.67228	0.678757	0.682266	0.686113	0.690195	56
4217437	2.16869	2.16433	2.15874	2.15204	1.54732	1.54701	1.54656	1.54592	0.939584	0.940496	0.94149	0.942538	50
4848806	4.58852	4.56027	4.5242	4.4814	2.3089	2.30781	2.3062	2.30391	1.12348	1.12126	1.11884	1.1163	57
5464220	2.68945	2.68164	2.67162	2.65966	2.08981	2.08899	2.08778	2.08605	1.15391	1.15106	1.14797	1.14473	53
5932003	3.33488	3.3215	3.30437	3.28396	2.88441	2.88245	2.87956	2.87544	1.18328	1.1798	1.17603	1.17208	52
3770915	5.57809	5.5343	5.47856	5.41261	1.95882	1.95814	1.95714	1.95572	1.86138	1.83576	1.80842	1.76894	58
3770920	1.9489	1.94572	1.94164	1.93674	1.47561	1.47536	1.47498	1.47445	1.04162	1.04092	1.04016	1.03937	44
1252900	9.32076	9.18817	9.02104	8.82572	3.27086	3.26819	3.26423	3.25862	4.03068	3.838	2.53569	1.76894	61
4318743	6.17927	6.12442	6.0547	5.97239	2.01379	2.01305	2.01196	2.01041	1.07569	1.07438	1.07296	1.07147	66
5329645	5.04438	5.00938	4.96476	4.91189	1.60951	1.60916	1.60864	1.6079	1.48514	1.4736	1.46118	1.44825	60
1031918	7.71425	7.62559	7.51336	7.3815	2.60741	2.6059	2.60367	2.60049	0.979226	0.979553	0.979909	0.980284	66
2900051	5.63698	5.59216	5.53512	5.46764	2.17499	2.17407	2.17271	2.17077	1.89597	1.86883	1.83989	1.76894	63
3496452	7.70999	7.62143	7.50933	7.37762	4.09097	4.08642	4.0797	4.07015	2.38285	2.33036	2.275	1.76894	62
4404986	13.9306	13.6238	13.2418	12.8018	5.45917	5.45041	5.43747	5.41913	1.80742	1.78409	1.75917	1.73343	70
3043922	7.66795	7.58042	7.46961	7.33941	3.15442	3.15198	3.14836	3.14322	2.18963	2.14809	2.10408	1.76894	64
2451292	2.13871	2.13452	2.12914	2.1227	1.38207	1.38188	1.3816	1.3812	1.58814	1.57319	1.55713	1.54047	49
4094288	5.61474	5.57031	5.51376	5.44686	2.0369	2.03614	2.03501	2.03341	1.04619	1.04541	1.04457	1.04368	67
4192613	11.3688	11.1676	10.9153	10.6225	4.10841	4.10382	4.09702	4.08738	1.29374	1.28765	1.28106	1.27417	63
5050774	4.14209	4.11975	4.0912	4.05727	1.87177	1.87119	1.87032	1.86908	0.955893	0.95657	0.957308	0.958086	60
4524813	6.89012	6.8206	6.73241	6.62853	1.98997	1.98927	1.98822	1.98672	1.11254	1.11053	1.10835	1.10606	64
1998310	1.7933	1.79085	1.78771	1.78394	1.44656	1.44633	1.44599	1.44549	0.779602	0.782366	0.785388	0.788588	51
2320294	3.56227	3.54659	3.52653	3.50264	1.8277	1.82715	1.82635	1.8252	1.49553	1.48366	1.47089	1.4576	56
3307810	7.64232	7.55542	7.44539	7.3161	1.61078	1.61043	1.60991	1.60916	0.722372	0.725598	0.729131	0.732878	69
5340692	4.91612	4.88309	4.84097	4.79103	3.2197	3.21713	3.21333	3.20792	0.856815	0.858787	0.86094	0.863216	61
4131489	1.5573	1.5558	1.55388	1.55158	1.02669	1.02668	1.02667	1.02665	0.906904	0.908261	0.909741	0.911302	49
3328170	6.16367	6.10913	6.03979	5.95792	1.44038	1.44015	1.43982	1.43933	1.83945	1.81478	1.78843	1.76124	64
4407651	7.2798	7.20152	7.10231	6.98559	2.7021	2.70045	2.698	2.69452	1.40936	1.40012	1.39015	1.37976	66
5796672	7.56392	7.47893	7.37129	7.24477	2.77072	2.76895	2.76634	2.76263	1.20327	1.19934	1.19509	1.19064	69
5056597	2.2495	2.24467	2.23846	2.23104	1.47886	1.47861	1.47823	1.47769	0.964584	0.965133	0.96573	0.96636	47
2064667	5.33779	5.29808	5.2475	5.18761	1.8111	1.81057	1.80979	1.80868	1.30455	1.29818	1.2913	1.2841	59
3077644	5.15543	5.11869	5.07185	5.01638	1.72709	1.72664	1.72597	1.72502	0.769031	0.771887	0.775013	0.778323	64
5187416	7.47268	7.38987	7.28497	7.16164	2.1436	2.14272	2.14141	2.13955	1.14767	1.14495	1.142	1.1389	68
1805049	7.25955	7.18174	7.08312	6.96709	2.1575	2.15661	2.15527	2.15338	2.23006	2.18632	2.14003	1.76894	59
2772413	4.87558	4.84316	4.80181	4.75279	3.5805	3.57718	3.57226	3.56527	1.3329	1.32579	1.31811	1.31008	64
4798830	2.72327	2.7152	2.70486	2.69251	1.72954	1.72908	1.72841	1.72745	1.0157	1.01544	1.01516	1.01487	49
4888414	8.57103	8.46003	8.31983	8.15557	2.38889	2.38769	2.38593	2.38341	1.89162	1.86468	1.83594	1.76894	63
2853595	5.76092	5.71389	5.65406	5.58332	2.11935	2.11849	2.11723	2.11543	1.43799	1.4279	1.41703	1.4057	61
3974773	12.0717	11.8437	11.5584	11.2279	3.95828	3.95406	3.94784	3.93899	5.03205	4.38437	2.53569	1.76894	67
1959910	7.71466	7.62599	7.51374	7.38187	1.77877	1.77827	1.77753	1.77648	1.6441	1.62716	1.60899	1.59015	69
2409138	3.42326	3.40901	3.39077	3.36903	2.2324	2.23142	2.22995	2.22787	1.85974	1.83419	1.80692	1.76894	56
4033106	5.66318	5.6179	5.56027	5.49211	2.29013	2.28907	2.28749	2.28525	1.20053	1.19666	1.19248	1.1881	59
4884537	9.44286	9.30659	9.13485	8.93423	5.67574	5.66619	5.6521	5.6321	4.42055	4.18261	2.53569	1.76894	62
4048213	4.77822	4.74725	4.70773	4.66086	1.57394	1.57362	1.57313	1.57245	0.892878	0.894415	0.896092	0.897862	60
1021844	7.47451	7.39166	7.28671	7.16331	3.6705	3.66697	3.66176	3.65435	1.79613	1.77328	1.74884	1.72361	60
3800343	12.4835	12.2391	11.9335	11.58	3.23442	3.23182	3.22798	3.22251	2.22774	2.18414	2.13798	1.76894	67
5453162	1.73662	1.73442	1.73159	1.7282	1.20321	1.20313	1.203	1.20281	1.02369	1.0233	1.02288	1.02243	47
2230859	4.30347	4.27906	4.2479	4.21087	1.49215	1.49189	1.4915	1.49094	0.658777	0.662394	0.666362	0.670575	61
1772639	11.6023	11.3924	11.1294	10.8243	3.5715	3.56819	3.56331	3.55636	1.53758	1.52435	1.51012	1.49533	69
2738050	14.0221	13.7112	13.324	12.8783	4.00808	4.00374	3.99733	3.98822	1.14646	1.14376	1.14084	1.13777	60
3229513	7.7135	7.62486	7.51265	7.38082	2.78465	2.78286	2.78022	2.77646	3.18696	3.07646	2.53569	1.76894	65
2977034	10.8524	10.6698	10.4406	10.1741	2.90781	2.90581	2.90285	2.89866	3.2443	3.12891	2.53569	1.76894	65
2348338	5.16597	5.12906	5.08201	5.02628	2.90903	2.90703	2.90408	2.89987	1.58584	1.57097	1.555	1.53842	58
3641808	8.88806	8.76817	8.61686	8.43977	4.34415	4.33892	4.3312	4.32023	4.24431	4.0274	2.53569	1.76894	64
1336703	4.07104	4.04957	4.02214	3.98953	1.79328	1.79277	1.79201	1.79093	1.35775	1.34996	1.34156	1.33279	55
2306094	14.4269	14.0971	13.687	13.2155	4.13296	4.1283	4.12141	4.11163	2.64499	2.57579	2.50324	1.76894	68
2911576	8.40829	8.30172	8.16706	8.00922	3.0579	3.05563	3.05228	3.04752	1.5994	1.58406	1.56759	1.55049	65
1551588	6.64312	6.57889	6.49736	6.40124	2.16731	2.1664	2.16505	2.16313	2.19163	2.14998	2.10586	1.76894	61
2888150	7.56159	7.47665	7.36908	7.24264	1.80141	1.80089	1.80012	1.79903	0.894969	0.89648	0.898128	0.899868	67
4292722	1.51115	1.50982	1.50811	1.50606	0.888744	0.888781	0.888833	0.888908	0.523361	0.527379	0.531799	0.536508	49
5008882	5.76088	5.71386	5.65403	5.58329	1.79177	1.79126	1.79051	1.78943	1.26386	1.25851	1.25273	1.24667	59
1402585	10.6465	10.4712	10.2508	9.99447	2.53366	2.53227	2.5302	2.52726	3.80628	3.63757	2.53569	1.76894	65
3962034	11.8996	11.6783	11.4013	11.0802	3.83559	3.83167	3.82589	3.81767	2.9579	2.86596	2.53569	1.76894	69
5348626	7.48018	7.39719	7.29207	7.16848	3.87765	3.87364	3.8677	3.85927	2.12246	2.08445	2.04412	1.76894	65
2216612	4.41475	4.38888	4.35584	4.31661	1.62204	1.62167	1.62113	1.62037	1.35684	1.34908	1.3407	1.33195	61
4483817	12.975	12.7102	12.3796	11.9977	3.98711	3.98283	3.97649	3.96749	2.25185	2.20691	2.15937	1.76894	67
5037766	9.1735	9.04531	8.88364	8.69462	2.73013	2.72843	2.72591	2.72234	1.58723	1.57231	1.55629	1.53966	69
4515298	2.43705	2.43103	2.4233	2.41407	2.3871	2.38591	2.38415	2.38164	2.19907	2.15702	2.11249	1.76894	49
5562915	10.3569	10.1914	9.9833	9.74092	2.2208	2.21982	2.21837	2.21632	2.38277	2.33029	2.27493	1.76894	66
4320397	3.57988	3.56402	3.54372	3.51955	1.34936	1.34919	1.34894	1.34858	0.655054	0.65869	0.662679	0.666915	56
1442022	4.62509	4.59632	4.5596	4.51602	2.49569	2.49435	2.49236	2.48953	1.49874	1.48677	1.47389	1.46049	58
3385120	8.91891	8.79813	8.64572	8.46737	2.97532	2.9732	2.97007	2.96562	1.88706	1.86031	1.83179	1.76894	65
3503523	7.06232	6.989	6.89601	6.78654	1.71474	1.7143	1.71365	1.71272	1.23883	1.23408	1.22895	1.22357	64
4655318	5.37043	5.33017	5.2789	5.21821	2.09927	2.09844	2.09721	2.09546	1.36501	1.35702	1.34841	1.33941	59
3538995	1.8394	1.83674	1.83333	1.82924	1.04235	1.04233	1.04231	1.04227	0.578302	0.582228	0.586543	0.591133	47
4109947	4.16237	4.13978	4.1109	4.07659	1.54459	1.54428	1.54384	1.5432	0.9771	0.97746	0.977851	0.978263	60
1022911	2.36457	2.35902	2.3519	2.34339	2.08204	2.08123	2.08003	2.07832	1.32164	1.31483	1.30747	1.29977	51
1417534	6.18059	6.12571	6.05596	5.97361	1.91938	1.91875	1.91781	1.91647	1.15716	1.15425	1.15108	1.14776	65
4577335	6.91409	6.84406	6.7552	6.65055	2.18159	2.18066	2.17929	2.17734	1.61585	1.59992	1.58283	1.5651	64
4334915	11.6129	11.4026	11.1391	10.8334	4.4633	4.45773	4.44951	4.43784	2.39267	2.33959	2.28363	1.76894	67
4387448	6.24347	6.18737	6.11607	6.0319	2.08408	2.08326	2.08206	2.08035	1.18036	1.17695	1.17324	1.16936	63
1981875	11.0906	10.8996	10.6599	10.3814	2.93804	2.936	2.93297	2.92866	2.09161	2.05518	2.0165	1.76894	69
2595588	4.86777	4.83547	4.79427	4.74542	1.88269	1.88209	1.88121	1.87995	1.21137	1.20727	1.20282	1.19816	59
3739479	4.84491	4.81295	4.77218	4.72384	1.85435	1.85378	1.85294	1.85173	1.08849	1.08694	1.08526	1.0835	62
1632795	2.6746	2.6669	2.65703	2.64524	1.2026	1.20251	1.20238	1.2022	1.21493	1.21074	1.20621	1.20145	52
1395755	7.15714	7.08167	6.986	6.8734	3.95277	3.94857	3.94236	3.93354	1.84032	1.8156	1.78922	1.76199	68
3486160	3.22228	3.20998	3.19422	3.17543	2.25399	2.25298	2.25147	2.24933	1.30818	1.30172	1.29473	1.28743	53
2896566	2.48987	2.4835	2.47531	2.46553	1.66905	1.66865	1.66805	1.6672	1.62108	1.60497	1.58768	1.56975	48
5665326	6.29681	6.23965	6.16703	6.08131	2.66426	2.66267	2.66031	2.65695	2.0413	2.00738	1.97131	1.76894	61
2705774	2.77752	2.76903	2.75815	2.74516	2.1578	2.1569	2.15557	2.15367	0.830241	0.832507	0.834983	0.837601	53
4398143	1.70106	1.69901	1.69638	1.69321	1.29211	1.29198	1.29178	1.29149	1.13356	1.13113	1.12849	1.12572	44
1242251	9.35467	9.22107	9.05266	8.85587	4.71152	4.70523	4.69594	4.68274	4.02942	3.83688	2.53569	1.76894	63
5334345	2.46434	2.45814	2.45018	2.44066	1.65879	1.6584	1.65782	1.65699	0.74202	0.745099	0.74847	0.752042	56
1901483	4.66876	4.63937	4.60186	4.55736	2.65272	2.65114	2.64881	2.64549	1.07717	1.07583	1.07438	1.07286	61
2626472	5.39848	5.35776	5.3059	5.24451	1.84212	1.84156	1.84073	1.83955	0.792758	0.7954	0.798289	0.801346	66
3892482	7.70633	7.61787	7.50587	7.3743	3.55424	3.55097	3.54614	3.53928	2.14633	2.10709	2.06547	1.76894	67
4118639	4.57999	4.55185	4.51594	4.47331	2.39093	2.38973	2.38796	2.38544	0.78049	0.783245	0.786259	0.789449	63
2621036	7.96017	7.86536	7.7454	7.60459	2.35416	2.35302	2.35132	2.3489	1.47821	1.46689	1.4547	1.44202	68
1721725	1.19457	1.19417	1.19366	1.19304	1.54587	1.54556	1.54511	1.54447	0.927014	0.928101	0.929286	0.930536	41
4097408	8.60159	8.48975	8.3485	8.18303	2.71176	2.71009	2.70761	2.7041	1.68565	1.66716	1.64735	1.62684	67
4129138	11.988	11.7633	11.4821	11.1562	3.56589	3.56259	3.55772	3.55081	1.24779	1.24283	1.23747	1.23185	69
1961633	4.22462	4.20124	4.17136	4.13586	2.7395	2.73778	2.73525	2.73164	2.08994	2.05359	2.015	1.76894	56
5755172	9.60155	9.4604	9.28259	9.07498	2.73432	2.73262	2.73009	2.7265	1.88165	1.85514	1.82687	1.76894	67
1629809	5.49884	5.45642	5.4024	5.33849	1.1203	1.12025	1.12018	1.12008	0.767813	0.770681	0.773818	0.77714	67
2116777	4.71261	4.68259	4.64428	4.59884	1.67421	1.67381	1.67321	1.67235	1.15081	1.14802	1.145	1.14183	60
3064405	6.20267	6.14737	6.07707	5.99409	2.03924	2.03847	2.03734	2.03574	0.99119	0.991331	0.991483	0.991644	68
3088879	6.40341	6.34412	6.26881	6.17995	2.18868	2.18774	2.18636	2.18439	0.908076	0.909418	0.91088	0.912424	67
4500001	6.14506	6.09087	6.02199	5.94065	1.54774	1.54743	1.54698	1.54634	0.711397	0.7147	0.718318	0.722156	64
4553036	12.7855	12.5287	12.2078	11.837	4.50268	4.497	4.48862	4.47671	2.36609	2.31459	2.26026	1.76894	68
4877827	19.2913	18.6929	17.9582	17.1267	8.78524	8.76063	8.72439	8.67312	3.67159	3.51654	2.53569	1.76894	67
5541837	1.27191	1.27132	1.27055	1.26963	1.21559	1.21549	1.21535	1.21515	0.865215	0.867089	0.869135	0.871297	47
1921058	12.0693	11.8414	11.5562	11.2259	3.2822	3.27951	3.27552	3.26985	2.33243	2.28291	2.23063	1.76894	68
4088578	3.77558	3.75759	3.73457	3.70718	2.71109	2.70943	2.70696	2.70344	1.67889	1.66066	1.64112	1.62088	55
4706468	7.56753	7.48245	7.3747	7.24805	3.18997	3.18745	3.18373	3.17845	1.57246	1.55806	1.54258	1.5265	64
5941017	5.40255	5.36176	5.30981	5.24831	2.02033	2.01959	2.01849	2.01692	1.65268	1.63542	1.61692	1.59774	60
1963864	3.01157	3.00116	2.98781	2.9719	1.88239	1.88179	1.88091	1.87965	1.53542	1.52226	1.50811	1.4934	56
5242235	7.45216	7.36984	7.26555	7.14293	3.88528	3.88125	3.87528	3.86681	3.3427	3.21867	2.53569	1.76894	65
5655237	3.07958	3.06857	3.05447	3.03766	1.29169	1.29156	1.29136	1.29107	0.743453	0.746521	0.74988	0.753438	57
2530240	3.70582	3.6886	3.66657	3.64035	2.63437	2.63282	2.63053	2.62727	0.977538	0.977891	0.978275	0.978679	59
2188592	3.05415	3.04337	3.02956	3.01308	3.00351	3.00134	2.99814	2.99359	1.07301	1.07175	1.07039	1.06895	56
2217844	3.94726	3.92728	3.90175	3.87138	1.73122	1.73076	1.73009	1.72913	1.61572	1.5998	1.58271	1.56499	58
2292151	4.73086	4.70058	4.66194	4.6161	2.2017	2.20075	2.19934	2.19734	1.20234	1.19843	1.19421	1.18978	57
3714477	9.02454	8.90072	8.7445	8.56175	3.92796	3.92382	3.9177	3.90901	2.65257	2.58286	2.50978	1.76894	60
5312518	4.66215	4.63285	4.59547	4.5511	1.71123	1.7108	1.71015	1.70923	1.31983	1.31307	1.30576	1.29812	61
3094425	4.43658	4.41042	4.377	4.33733	1.9354	1.93475	1.93379	1.93242	0.774837	0.777643	0.780712	0.783962	62
1839554	1.8921	1.88919	1.88546	1.88099	1.78359	1.78309	1.78235	1.78129	0.81595	0.818365	0.821004	0.823795	51
4040167	10.6323	10.4574	10.2377	9.98199	3.38214	3.37925	3.37496	3.36886	2.58825	2.52285	2.4542	1.76894	68
5098427	5.89201	5.8426	5.77975	5.70547	1.81208	1.81155	1.81077	1.80965	1.13572	1.13325	1.13057	1.12775	62
2583018	6.57383	6.51106	6.43135	6.33735	2.86702	2.8651	2.86224	2.85819	2.47122	2.41334	2.35241	1.76894	60
4184609	6.38251	6.32364	6.24886	6.16062	1.94654	1.94588	1.94489	1.9435	1.27677	1.2711	1.26498	1.25857	63
3488555	4.70362	4.67373	4.63559	4.59034	2.16731	2.1664	2.16505	2.16313	1.96203	1.93189	1.89979	1.76894	62
5106299	4.46678	4.44021	4.40627	4.36599	1.58228	1.58194	1.58145	1.58075	0.837948	0.840131	0.842516	0.845037	62
3591936	6.89868	6.82898	6.74055	6.63639	3.20033	3.1978	3.19405	3.18872	1.89778	1.87056	1.84154	1.76894	67
2167947	6.11299	6.05942	5.99132	5.91089	2.22052	2.21955	2.2181	2.21605	1.14767	1.14495	1.142	1.1389	66
2477147	2.80393	2.79524	2.78409	2.77078	1.30339	1.30325	1.30304	1.30274	0.756473	0.759436	0.762679	0.766114	58
4043085	13.1615	12.8887	12.5483	12.1554	2.7965	2.7947	2.79202	2.78822	1.5471	1.53355	1.51898	1.50385	70
5199543	5.05262	5.0175	4.97272	4.91965	2.42936	2.42811	2.42626	2.42363	1.39335	1.38457	1.3751	1.36522	63
1169874	5.95604	5.90544	5.84109	5.76506	1.866	1.86542	1.86456	1.86333	0.768643	0.771503	0.774632	0.777946	68
1226691	10.8422	10.66	10.4313	10.1652	3.61091	3.60752	3.6025	3.59538	2.28974	2.24267	2.19293	1.76894	68
4942667	6.31842	6.26083	6.18766	6.10131	2.01856	2.01782	2.01672	2.01516	1.5189	1.50628	1.49271	1.4786	61
1214230	4.71422	4.68418	4.64584	4.60036	2.89646	2.89448	2.89156	2.8874	1.60804	1.5924	1.5756	1.55817	56
5219070	3.88002	3.86084	3.8363	3.80711	1.23457	1.23447	1.23431	1.23409	0.66908	0.672643	0.67655	0.680698	64
1960204	5.57079	5.52712	5.47154	5.40578	2.03714	2.03639	2.03526	2.03366	1.41701	1.40754	1.39733	1.38669	60
4077973	4.69082	4.66111	4.6232	4.57823	1.70612	1.70569	1.70505	1.70413	0.685969	0.689435	0.693235	0.697266	64
3685399	5.10678	5.07081	5.02495	4.97062	2.78549	2.7837	2.78105	2.77729	1.20167	1.19778	1.19357	1.18915	58
1545718	10.6353	10.4603	10.2404	9.98462	3.8761	3.87208	3.86616	3.85773	4.23098	4.01562	2.53569	1.76894	66
2191344	7.62646	7.53995	7.4304	7.30168	1.98916	1.98845	1.9874	1.98591	1.8947	1.86762	1.83874	1.76894	66
5627095	1.81527	1.81272	1.80945	1.80553	1.10629	1.10625	1.10618	1.1061	0.707827	0.711154	0.714799	0.718665	48
5323710	13.6797	13.3842	13.016	12.5917	5.28614	5.27799	5.26595	5.24887	2.01501	1.98236	1.94763	1.76894	69
5472151	4.51055	4.48337	4.44868	4.4075	1.66737	1.66697	1.66638	1.66553	1.85191	1.8267	1.79979	1.76894	63
3662734	11.0608	10.8708	10.6324	10.3554	3.39666	3.39373	3.3894	3.38324	2.23982	2.19554	2.1487	1.76894	69
2377544	5.10705	5.07107	5.02521	4.97087	2.35817	2.35701	2.35531	2.35288	0.952185	0.952916	0.953713	0.954553	62
4746916	4.70257	4.67269	4.63457	4.58934	3.50822	3.50505	3.50037	3.49372	1.87341	1.84727	1.81937	1.76894	58
2328275	8.98393	8.86128	8.70653	8.52548	3.17938	3.17689	3.1732	3.16796	1.59234	1.57725	1.56104	1.54421	66
5719953	5.06905	5.03367	4.98856	4.93512	2.2301	2.22911	2.22765	2.22557	1.41113	1.40184	1.39181	1.38136	59
1474641	6.42338	6.36369	6.28786	6.19841	1.96481	1.96413	1.96312	1.96168	0.787718	0.790407	0.793348	0.796461	68
2474084	8.83551	8.71712	8.56768	8.39275	2.69407	2.69243	2.68999	2.68654	0.840774	0.842926	0.845277	0.847762	70
4318155	8.20322	8.10212	7.97429	7.82435	1.94147	1.94081	1.93984	1.93845	1.03206	1.03153	1.03095	1.03034	66
4790209	5.8423	5.7938	5.7321	5.65917	2.47587	2.47456	2.47261	2.46984	1.45588	1.44525	1.4338	1.42187	62
3773052	5.43783	5.39644	5.34374	5.28136	2.71442	2.71274	2.71026	2.70674	0.99119	0.991331	0.991483	0.991644	66
5220468	9.66623	9.52307	9.34276	9.13227	2.22794	2.22696	2.2255	2.22343	1.53089	1.51787	1.50388	1.48934	68
5230634	7.85184	7.75976	7.64323	7.5064	2.62779	2.62625	2.62397	2.62074	1.21605	1.21183	1.20727	1.20249	69
1156475	6.0754	6.02255	5.95536	5.87599	1.54678	1.54648	1.54603	1.54539	1.02379	1.0234	1.02297	1.02252	58
5572307	10.4037	10.2366	10.0266	9.78194	3.78197	3.77818	3.77258	3.76463	2.53482	2.4729	2.40783	1.76894	62
2189273	2.89536	2.88593	2.87384	2.85941	1.74963	1.74916	1.74846	1.74746	1.03618	1.03558	1.03493	1.03424	58
5704285	11.9366	11.7139	11.4351	11.112	3.61029	3.60689	3.60188	3.59476	3.13757	3.03121	2.53569	1.76894	65
2733658	3.6661	3.64932	3.62784	3.60228	1.45254	1.4523	1.45195	1.45145	0.786839	0.789537	0.792486	0.795609	61
2197554	8.89819	8.778	8.62633	8.44883	2.86518	2.86326	2.86041	2.85636	1.71137	1.6919	1.67105	1.64947	64
4058366	7.76038	7.67058	7.55691	7.4234	1.92098	1.92035	1.9194	1.91806	1.23245	1.22786	1.22288	1.21767	65
4346503	3.68064	3.6637	3.64202	3.61622	1.42734	1.42712	1.42679	1.42633	1.06272	1.06165	1.06049	1.05926	54
5055049	7.31803	7.23886	7.13854	7.02052	1.98879	1.98809	1.98704	1.98555	1.29783	1.29163	1.28493	1.27793	68
5980354	17.1481	16.6777	16.0969	15.435	2.99486	2.99271	2.98953	2.98501	1.90186	1.87446	1.84524	1.76894	66
1362698	13.0971	12.8271	12.4901	12.101	3.55019	3.54693	3.54211	3.53527	3.19236	3.08141	2.53569	1.76894	69
3408893	9.62581	9.4839	9.30516	9.09647	2.23894	2.23795	2.23647	2.23437	1.82614	1.80203	1.77628	1.7497	69
4377552	6.80875	6.741	6.65503	6.55373	2.10227	2.10143	2.1002	2.09844	1.9088	1.88109	1.85155	1.76894	64
1833030	9.54851	9.40899	9.23323	9.02797	3.55212	3.54886	3.54404	3.53718	2.92122	2.8321	2.53569	1.76894	56
2919202	3.98229	3.9619	3.93584	3.90484	1.5509	1.55059	1.55014	1.54949	0.711332	0.714635	0.718254	0.722092	61
3409989	5.17003	5.13305	5.08592	5.0301	3.13028	3.12788	3.12433	3.11928	1.05421	1.0533	1.0523	1.05125	54
5293143	6.18942	6.13437	6.0644	5.9818	2.51095	2.50959	2.50757	2.50469	2.16683	2.12651	2.08376	1.76894	62
6002857	7.71396	7.62531	7.51308	7.38123	3.4585	3.45544	3.45092	3.44449	1.58516	1.57031	1.55437	1.53781	69
1242381	3.03285	3.02225	3.00868	2.99248	1.33341	1.33325	1.33301	1.33268	0.974611	0.975008	0.975441	0.975897	58
5457611	7.37091	7.29051	7.18863	7.06881	2.04926	2.04849	2.04734	2.04571	1.25057	1.24554	1.2401	1.23441	66
1587686	9.3302	9.19734	9.02985	8.83412	5.90156	5.89115	5.87579	5.854	4.91752	4.38437	2.53569	1.76894	60
3331892	4.73553	4.70518	4.66645	4.62052	2.18018	2.17926	2.17789	2.17594	1.06191	1.06086	1.05971	1.05851	63
4073619	2.39392	2.38818	2.38082	2.37201	1.55691	1.5566	1.55613	1.55548	1.17932	1.17592	1.17225	1.16839	48
3055760	11.0434	10.8541	10.6165	10.3403	3.37813	3.37523	3.37096	3.36488	2.03805	2.00428	1.96839	1.76894	65
4429044	2.22973	2.22502	2.21896	2.21172	1.39061	1.39042	1.39013	1.38971	1.35408	1.3464	1.3381	1.32944	47
3734483	8.83102	8.71275	8.56347	8.38872	3.89859	3.89453	3.88851	3.87998	1.75584	1.73462	1.71192	1.68845	65
4187969	3.68053	3.66359	3.64191	3.61611	1.72952	1.72906	1.72839	1.72743	2.15752	2.11768	2.07545	1.76894	52
4250351	1.32985	1.3291	1.32813	1.32696	1.14479	1.14473	1.14465	1.14452	1.49283	1.48105	1.46837	1.45517	41
5871613	8.40568	8.29918	8.16461	8.00687	4.95276	4.94571	4.93531	4.92054	3.35687	3.23157	2.53569	1.76894	61
5998366	2.69585	2.68799	2.67791	2.66588	1.20809	1.208	1.20786	1.20767	1.45296	1.44242	1.43106	1.41924	50
1304124	4.95344	4.91985	4.87701	4.82622	1.79327	1.79276	1.792	1.79092	1.61221	1.59642	1.57947	1.56188	62
3100518	4.57307	4.54503	4.50924	4.46676	1.76047	1.75999	1.75928	1.75826	0.99119	0.991331	0.991483	0.991644	63
3230469	5.36963	5.32939	5.27813	5.21746	2.34695	2.34581	2.34413	2.34174	1.48193	1.47049	1.45818	1.44537	66
5473328	3.19886	3.18678	3.1713	3.15284	1.53066	1.53037	1.52994	1.52932	0.758489	0.761435	0.76466	0.768075	60
4529757	3.47618	3.46139	3.44247	3.41992	1.72747	1.72702	1.72635	1.72539	1.61759	1.6016	1.58444	1.56665	50
2804158	8.25649	8.15397	8.02439	7.87242	5.01614	5.00889	4.99819	4.98299	2.16326	2.12313	2.08058	1.76894	66
3016502	1.73622	1.73402	1.73119	1.72781	1.52847	1.52818	1.52775	1.52714	1.56589	1.55171	1.53647	1.52064	44
3741705	10.1708	10.0115	9.81106	9.57747	2.65835	2.65676	2.65442	2.65108	1.5189	1.50628	1.49271	1.4786	69
5530323	6.50864	6.4472	6.36919	6.27718	2.75131	2.74957	2.74701	2.74336	0.936642	0.937596	0.938635	0.939731	63
3106771	6.47422	6.41349	6.33636	6.24539	4.78795	4.78142	4.77178	4.7581	2.83036	2.74805	2.53569	1.76894	46
5702938	4.8897	4.85707	4.81546	4.76611	1.90158	1.90096	1.90005	1.89875	0.957026	0.957686	0.958406	0.959165	67
2090683	6.98123	6.90971	6.819	6.71217	2.94336	2.9413	2.93826	2.93393	1.67402	1.65597	1.63662	1.61658	64
5315632	5.85233	5.80365	5.74172	5.66852	1.85536	1.85479	1.85394	1.85274	1.06969	1.06849	1.06719	1.06582	65
5622703	8.19449	8.09361	7.96607	7.81647	4.78452	4.778	4.76838	4.75472	2.08365	2.04762	2.00936	1.76894	68
4280057	5.30895	5.26972	5.21974	5.16055	3.0806	3.07829	3.07488	3.07003	1.69195	1.67322	1.65316	1.63239	54
4517482	4.47077	4.44414	4.41014	4.36977	2.37684	2.37566	2.37392	2.37144	1.71854	1.6988	1.67765	1.65577	53
4747664	2.42839	2.42243	2.41477	2.40562	1.39543	1.39523	1.39494	1.39452	1.04018	1.03951	1.03878	1.03801	52
1385701	3.07249	3.06155	3.04753	3.0308	1.43224	1.43202	1.43169	1.43122	0.840256	0.842414	0.844771	0.847262	57
2774480	1.31507	1.31436	1.31344	1.31234	1.27486	1.27473	1.27454	1.27428	0.782904	0.785638	0.788627	0.791792	45
2910739	4.46778	4.44119	4.40724	4.36693	1.26259	1.26247	1.26229	1.26204	1.2943	1.2882	1.28159	1.27469	58
3211143	2.24527	2.24047	2.23429	2.22691	1.08848	1.08844	1.08839	1.08832	0.682719	0.686204	0.690025	0.69408	48
4641958	5.97731	5.92631	5.86146	5.78483	2.38976	2.38857	2.3868	2.38428	0.749653	0.752672	0.755976	0.759477	68
2110089	5.27101	5.2324	5.18321	5.12495	1.56518	1.56486	1.56439	1.56372	0.860083	0.862018	0.86413	0.866361	65
2577587	1.54056	1.53913	1.53729	1.53508	0.975027	0.975039	0.975052	0.97507	0.773142	0.775963	0.779049	0.782316	46
3184209	3.94392	3.92399	3.8985	3.86819	1.49309	1.49283	1.49244	1.49188	0.87108	0.872885	0.874855	0.876936	64
4091102	1.25819	1.25763	1.25691	1.25605	1.60829	1.60794	1.60742	1.60668	1.01231	1.01211	1.01189	1.01166	41
4330972	4.27314	4.24913	4.21846	4.18202	1.83584	1.83529	1.83447	1.8333	1.81346	1.78988	1.76469	1.73869	55
4612217	1.87603	1.8732	1.86957	1.86522	1.09598	1.09594	1.09589	1.09581	1.69481	1.67597	1.65579	1.6349	47
5290488	4.72722	4.69699	4.65842	4.61266	2.56185	2.56041	2.55828	2.55525	0.999889	0.999891	0.999893	0.999895	61
5583652	11.432	11.2285	10.9734	10.6772	2.83443	2.83256	2.82979	2.82585	2.19858	2.15655	2.11205	1.76894	64
2100343	6.42898	6.36917	6.2932	6.20358	2.70228	2.70063	2.69818	2.6947	1.72145	1.70159	1.68032	1.65832	64
3011375	3.24633	3.2338	3.21776	3.19863	1.51528	1.51499	1.51458	1.51398	1.09999	1.09823	1.09631	1.0943	61
5256760	12.3204	12.0825	11.7851	11.4408	4.69238	4.68614	4.67693	4.66385	1.70559	1.68634	1.66572	1.64439	69
3557210	6.09397	6.04076	5.97312	5.89323	1.34353	1.34337	1.34312	1.34277	0.659216	0.662831	0.666796	0.671007	67
3179039	4.74232	4.71187	4.67302	4.62693	1.56662	1.5663	1.56583	1.56515	0.599529	0.603394	0.607639	0.612153	63
3271128	7.26945	7.19141	7.0925	6.97613	3.87829	3.87427	3.86833	3.8599	3.75344	3.59016	2.53569	1.76894	62
4116481	10.6932	10.5162	10.2938	10.0352	2.80876	2.80694	2.80423	2.80039	0.755616	0.758587	0.761837	0.76528	68
1199101	12.0145	11.7888	11.5062	11.1789	2.80783	2.80601	2.8033	2.79946	1.99245	1.96088	1.92728	1.76894	66
3691078	7.64894	7.56188	7.45165	7.32213	2.09629	2.09547	2.09424	2.0925	0.920664	0.921838	0.923118	0.924468	68
5510403	5.06627	5.03093	4.98588	4.9325	2.21529	2.21433	2.21289	2.21085	0.827519	0.829814	0.832321	0.834972	62
5038848	5.061	5.02574	4.9808	4.92754	2.33713	2.336	2.33434	2.33197	0.870454	0.872267	0.874245	0.876335	64
5258453	4.16284	4.14024	4.11136	4.07703	1.42383	1.42362	1.4233	1.42284	0.849719	0.851771	0.854013	0.856382	53
5258994	4.14302	4.12067	4.0921	4.05815	1.35337	1.3532	1.35295	1.35258	1.18579	1.18225	1.17842	1.17441	60
1376437	8.08213	7.98418	7.86031	7.71495	2.51241	2.51105	2.50902	2.50615	1.50526	1.49308	1.47998	1.46635	67
3757657	1.90818	1.9052	1.90137	1.89678	1.61299	1.61264	1.61211	1.61136	0.889757	0.891333	0.893053	0.894869	45
5231343	5.87695	5.82781	5.76531	5.69145	2.20149	2.20054	2.19913	2.19713	1.13857	1.13604	1.13329	1.13041	63
1479287	1.27081	1.27022	1.26946	1.26854	0.996267	0.996271	0.996273	0.996276	1.0387	1.03806	1.03735	1.03662	41
3321733	13.2661	12.9888	12.6428	12.2437	7.70537	7.68678	7.65938	7.62058	2.93106	2.84119	2.53569	1.76894	66
5703238	6.62265	6.55886	6.47786	6.38237	2.97933	2.97721	2.97407	2.96961	2.13137	2.0929	2.05209	1.76894	61
3648349	2.17359	2.1692	2.16357	2.15683	1.18006	1.17998	1.17987	1.17971	0.65305	0.656696	0.660696	0.664944	51
2680660	7.507	7.42338	7.31745	7.19292	3.23646	3.23386	3.23001	3.22453	1.0876	1.08607	1.08441	1.08266	67
5525924	5.82471	5.77654	5.71524	5.64279	2.30056	2.29949	2.29789	2.29563	0.90104	0.902473	0.904036	0.905686	66
5980481	1.85277	1.85005	1.84656	1.84237	1.13158	1.13153	1.13145	1.13133	0.744276	0.747338	0.750689	0.75424	51
1228734	4.35533	4.33024	4.29821	4.26016	1.33649	1.33633	1.33609	1.33575	0.476942	0.480961	0.485387	0.490108	57
1556221	4.76737	4.73656	4.69724	4.65061	2.32385	2.32274	2.3211	2.31877	1.24341	1.23856	1.23331	1.22781	54
1826897	7.19824	7.12184	7.02499	6.91101	2.06455	2.06376	2.06259	2.06092	1.11683	1.11473	1.11246	1.11007	66
1490118	6.42773	6.36795	6.29201	6.20243	1.96653	1.96585	1.96483	1.96339	1.44238	1.43216	1.42115	1.40968	65
4507340	3.08232	3.07129	3.05716	3.04031	1.98354	1.98284	1.9818	1.98032	1.345	1.33756	1.32953	1.32114	56
5770542	7.15851	7.08302	6.9873	6.87466	3.48382	3.4807	3.4761	3.46956	1.87188	1.8458	1.81797	1.76894	62
3510459	6.51936	6.45771	6.37942	6.28708	1.77237	1.77188	1.77115	1.77011	0.457425	0.461424	0.46583	0.470532	65
1030171	3.754	3.73625	3.71354	3.68651	1.24321	1.2431	1.24294	1.24271	0.980701	0.981005	0.981336	0.981685	55
1650599	1.31754	1.31682	1.3159	1.31479	0.788029	0.788093	0.788181	0.788308	0.537305	0.541309	0.545712	0.550402	42
1931486	6.52056	6.45889	6.38056	6.28819	1.37945	1.37927	1.37899	1.37859	0.760728	0.763656	0.766859	0.770252	63
2874258	20.4487	19.7749	18.9501	18.0202	5.30586	5.29764	5.2855	5.26828	2.87267	2.78723	2.53569	1.76894	67
4512507	5.82811	5.77987	5.7185	5.64596	5.49393	5.48505	5.47193	5.45332	4.2523	4.03446	2.53569	1.76894	61
4923074	1.67458	1.67263	1.67013	1.66714	1.13313	1.13307	1.13299	1.13288	1.30845	1.30198	1.29499	1.28768	43
5093229	1.21335	1.21291	1.21233	1.21164	1.27851	1.27838	1.27819	1.27792	0.985081	0.985317	0.985574	0.985845	42
3209822	8.30681	8.20296	8.0717	7.9178	3.16942	3.16694	3.16328	3.15808	4.06771	3.87093	2.53569	1.76894	67
3586045	2.74081	2.73261	2.72209	2.70953	1.54174	1.54144	1.541	1.54036	2.42486	2.36983	2.31186	1.76894	51
4129517	3.60893	3.59276	3.57207	3.54743	1.83739	1.83684	1.83602	1.83485	1.74813	1.72722	1.70484	1.68171	54
4394127	5.06412	5.02881	4.98381	4.93048	1.96425	1.96357	1.96256	1.96112	0.99119	0.991331	0.991483	0.991644	64
4826024	6.2125	6.157	6.08647	6.0032	2.40034	2.39913	2.39734	2.39479	1.24751	1.24256	1.2372	1.23159	61
2227895	8.03783	7.94102	7.81858	7.67488	5.65113	5.64167	5.62771	5.60791	2.68133	2.60964	2.53455	1.76894	66
2346779	5.64305	5.59813	5.54095	5.47332	3.88808	3.88403	3.87806	3.86958	2.27747	2.2311	2.18207	1.76894	62
3589662	6.21837	6.16276	6.09208	6.00864	1.95641	1.95574	1.95474	1.95332	0.458787	0.462787	0.467195	0.471898	66
5927987	7.88314	7.79028	7.67277	7.53479	2.38198	2.3808	2.37905	2.37655	1.91004	1.88227	1.85267	1.76894	68
4800406	8.50925	8.39994	8.26186	8.10006	2.53643	2.53503	2.53295	2.53	1.44542	1.4351	1.42399	1.41242	69
5883010	5.12283	5.0866	5.04042	4.98572	2.05447	2.05369	2.05254	2.05089	1.70896	1.68958	1.66883	1.64735	64
1093269	3.95413	3.93408	3.90844	3.87794	2.00905	2.00832	2.00724	2.0057	1.41809	1.4086	1.39836	1.38768	55
1248692	5.23293	5.19494	5.14653	5.08919	2.86018	2.85826	2.85543	2.8514	0.848102	0.850173	0.852434	0.854825	57
2029672	3.46737	3.45268	3.43387	3.41146	2.58513	2.58365	2.58147	2.57837	1.85236	1.82713	1.80019	1.76894	55
3341872	4.28424	4.26009	4.22924	4.19259	1.85541	1.85483	1.85399	1.85279	1.04901	1.04818	1.04729	1.04634	60
5681560	5.58263	5.53876	5.48292	5.41686	2.84894	2.84705	2.84424	2.84025	1.61919	1.60315	1.58593	1.56807	64
1091781	1.99949	1.99605	1.99163	1.98635	1.32408	1.32393	1.3237	1.32337	0.921133	0.922301	0.923573	0.924916	49
1441085	1.22635	1.22587	1.22525	1.22452	1.46103	1.46079	1.46043	1.45992	1.03997	1.03931	1.03858	1.03782	42
1500198	5.07996	5.0444	4.99908	4.94538	2.8747	2.87276	2.86989	2.86581	1.13216	1.12976	1.12716	1.12442	64
4825939	9.112	8.98562	8.82622	8.6398	3.54025	3.53702	3.53223	3.52543	1.70663	1.68735	1.66669	1.64531	62
5661129	6.9026	6.83281	6.74427	6.63999	1.91023	1.9096	1.90868	1.90736	0.926358	0.927454	0.928649	0.929909	67
1387926	3.5207	3.50546	3.48595	3.46271	1.32759	1.32743	1.3272	1.32687	0.466088	0.470098	0.474514	0.479226	59
1863405	4.34309	4.31817	4.28634	4.24854	2.12558	2.12472	2.12344	2.12163	2.30748	2.25939	2.2086	1.76894	54
1946564	4.80916	4.77773	4.73764	4.69009	2.95992	2.95784	2.95475	2.95036	1.04311	1.04239	1.04161	1.04078	60
2579730	13.1306	12.8591	12.5204	12.1293	3.27029	3.26761	3.26366	3.25804	2.21817	2.17508	2.12947	1.76894	68
5055422	5.3699	5.32965	5.27839	5.21771	1.44157	1.44134	1.441	1.44052	1.01309	1.01288	1.01265	1.0124	64
2701417	8.52438	8.41466	8.27606	8.11366	2.42452	2.42327	2.42143	2.41882	1.57989	1.56523	1.54948	1.53312	68
1373191	12.488	12.2434	11.9376	11.5838	6.81348	6.79922	6.77821	6.74842	4.25836	4.03981	2.53569	1.76894	68
3660178	4.91755	4.8845	4.84235	4.79238	4.55887	4.55303	4.5444	4.53216	0.385015	0.388831	0.393043	0.397546	51
3683697	9.89801	9.74752	9.5581	9.33714	2.7954	2.7936	2.79092	2.78712	1.6109	1.59515	1.57825	1.56071	67
4191513	5.25787	5.21947	5.17055	5.11261	1.43306	1.43284	1.43251	1.43204	0.842981	0.845109	0.847433	0.84989	63
5243469	7.8872	7.79423	7.67659	7.53847	2.74929	2.74756	2.745	2.74136	2.49309	2.43383	2.37149	1.76894	66
1290605	7.33447	7.25492	7.15411	7.03553	3.06003	3.05776	3.05441	3.04964	1.608	1.59235	1.57556	1.55813	62
3668150	4.99558	4.96134	4.91768	4.86593	1.39535	1.39515	1.39486	1.39444	1.55315	1.53939	1.52461	1.50926	59
3724731	3.42738	3.41309	3.39479	3.37299	1.38543	1.38523	1.38495	1.38454	0.564738	0.568696	0.573046	0.577676	61
2854682	3.10582	3.09458	3.08018	3.06301	1.05766	1.05764	1.05761	1.05757	1.0617	1.06065	1.0595	1.0583	56
3592957	7.15349	7.07811	6.98254	6.87006	2.05617	2.0554	2.05424	2.05259	1.48622	1.47465	1.46219	1.44923	67
3860984	6.64484	6.58058	6.499	6.40282	2.25663	2.25562	2.2541	2.25196	0.840062	0.842222	0.844582	0.847076	65
5063235	10.4172	10.2497	10.0391	9.79379	3.74524	3.74153	3.73607	3.72829	3.30548	3.18475	2.53569	1.76894	70
5911429	7.81294	7.72184	7.60653	7.47111	1.92287	1.92223	1.92128	1.91994	0.781841	0.784584	0.787584	0.79076	68
4117681	6.79646	6.72898	6.64334	6.54243	2.89621	2.89423	2.89131	2.88715	1.75782	1.73652	1.71373	1.69018	61
5265315	4.42016	4.39421	4.36108	4.32173	1.94756	1.9469	1.94592	1.94452	1.34276	1.33539	1.32742	1.3191	65
5330114	6.84351	6.77501	6.6881	6.5857	1.4031	1.4029	1.4026	1.40217	0.738198	0.741306	0.74471	0.748317	68
1553908	4.33131	4.30655	4.27492	4.23734	1.56284	1.56252	1.56205	1.56138	1.35612	1.34838	1.34003	1.3313	59
3789953	6.33778	6.27981	6.20616	6.11924	1.65594	1.65555	1.65497	1.65415	0.827597	0.829891	0.832397	0.835047	64
4256040	1.92941	1.92632	1.92236	1.91761	1.71924	1.71879	1.71814	1.7172	1.13356	1.13113	1.12849	1.12572	47
5134926	7.40031	7.31922	7.21647	7.09564	2.67165	2.67004	2.66766	2.66428	2.41422	2.35984	2.30254	1.76894	65
5905084	3.31404	3.30086	3.28399	3.26389	1.48391	1.48365	1.48327	1.48272	0.673164	0.676704	0.680586	0.684707	59
5981161	11.9859	11.7613	11.4801	11.1544	3.82797	3.82407	3.81831	3.81013	2.7008	2.62776	2.53569	1.76894	66
3458813	4.86599	4.83371	4.79255	4.74374	2.18418	2.18325	2.18187	2.17991	2.41548	2.36102	2.30364	1.76894	55
4427010	9.5353	9.3962	9.22094	9.01626	2.92945	2.92741	2.9244	2.92013	1.3672	1.35916	1.35047	1.34141	64
5149561	9.65579	9.51295	9.33305	9.12302	4.15275	4.14804	4.14108	4.13119	2.55879	2.49532	2.42865	1.76894	60
3632969	5.78457	5.73712	5.67675	5.60537	2.78211	2.78033	2.77769	2.77393	2.1298	2.09142	2.05069	1.76894	67
3651158	6.87778	6.80853	6.72068	6.61719	2.23061	2.22962	2.22816	2.22608	0.974145	0.97455	0.97499	0.975455	68
3157013	4.00703	3.98634	3.9599	3.92845	1.83521	1.83466	1.83384	1.83268	0.917287	0.918506	0.919835	0.921238	61
2007911	4.04595	4.02479	3.99775	3.9656	1.67133	1.67093	1.67033	1.66948	0.6754	0.678928	0.682796	0.686901	62
1141860	8.35233	8.24727	8.1145	7.95883	4.51864	4.51291	4.50446	4.49246	4.58153	4.32357	2.53569	1.76894	63
2867150	7.67107	7.58348	7.47257	7.34225	11.046	11.0061	10.9474	10.8645	2.50213	2.4423	2.37937	1.76894	58
5754938	9.15636	9.02867	8.86764	8.67934	3.42957	3.42657	3.42214	3.41583	2.20237	2.16014	2.11542	1.76894	69
5779215	3.93232	3.91252	3.88721	3.8571	2.46469	2.46339	2.46147	2.45873	1.44291	1.43267	1.42164	1.41015	51
2412143	3.51839	3.50317	3.48369	3.46049	2.25595	2.25493	2.25342	2.25128	1.16373	1.16067	1.15736	1.15388	58
1299065	1.95845	1.95522	1.95107	1.94611	1.11611	1.11606	1.11599	1.1159	0.970827	0.971282	0.971778	0.9723	50
1711223	2.35401	2.34853	2.3415	2.33309	1.05433	1.05432	1.05428	1.05424	0.888581	0.890172	0.891908	0.893741	50
3217530	8.21291	8.11155	7.98341	7.8331	3.60468	3.60131	3.59631	3.58921	1.66331	1.64566	1.62674	1.60713	62
5165559	5.20808	5.17049	5.12259	5.06585	2.28865	2.28759	2.28602	2.28379	1.34951	1.34195	1.33379	1.32526	64
1134745	5.8462	5.79763	5.73584	5.66281	2.17313	2.17221	2.17085	2.16892	1.36398	1.35602	1.34744	1.33847	62
1885687	9.83054	9.6822	9.49545	9.27757	3.35883	3.35598	3.35177	3.34578	1.91123	1.88341	1.85375	1.76894	60
3700128	5.17935	5.14222	5.0949	5.03885	2.07454	2.07374	2.07255	2.07086	0.65495	0.658587	0.662576	0.666812	68
2477710	8.99339	8.87046	8.71537	8.53392	2.87226	2.87032	2.86746	2.86339	1.21907	1.21478	1.21014	1.20528	66
5981731	1.25956	1.259	1.25828	1.25741	1.38547	1.38528	1.385	1.38459	0.533793	0.537801	0.542209	0.546905	42
3038779	6.60515	6.54172	6.46119	6.36624	17.363	17.2609	17.1114	16.9014	2.27763	2.23124	2.18221	1.76894	52
3549734	12.2657	12.0301	11.7353	11.3941	10.0839	10.051	10.0025	9.93398	4.93548	4.38437	2.53569	1.76894	69
5742796	7.1011	7.02691	6.93283	6.82208	1.76721	1.76673	1.766	1.76498	0.929804	0.930853	0.931996	0.933202	63
1663668	1.37809	1.37719	1.37604	1.37465	1.23238	1.23227	1.23212	1.2319	0.99119	0.991331	0.991483	0.991644	44
1580288	7.4084	7.32711	7.22413	7.10302	2.49089	2.48955	2.48758	2.48476	1.55944	1.54548	1.53047	1.51488	64
3097099	6.02561	5.9737	5.9077	5.82974	5.31213	5.30388	5.29171	5.27444	4.22943	4.01425	2.53569	1.76894	59
2712074	4.87973	4.84725	4.80582	4.7567	1.74951	1.74904	1.74834	1.74734	0.972655	0.973083	0.973548	0.974038	63
2718875	5.40995	5.36903	5.31693	5.25525	1.38199	1.3818	1.38152	1.38112	0.63564	0.639368	0.643458	0.647805	68
3289098	6.79035	6.723	6.63753	6.53681	2.05085	2.05008	2.04893	2.0473	1.44247	1.43224	1.42123	1.40975	66
3426096	3.87916	3.85998	3.83546	3.80629	1.77436	1.77387	1.77314	1.77209	0.99891	0.998928	0.998947	0.998967	54
5442706	4.79805	4.76678	4.72689	4.67959	1.33369	1.33353	1.33329	1.33295	0.555514	0.55949	0.563862	0.568515	60
5666481	7.19248	7.11621	7.01952	6.90574	4.08384	4.0793	4.07261	4.06309	3.07638	2.97505	2.53569	1.76894	61
5436318	6.77458	6.70757	6.62252	6.5223	2.72236	2.72068	2.71818	2.71463	1.92136	1.89308	1.86294	1.76894	63
1015973	2.31338	2.30816	2.30145	2.29343	1.34688	1.34671	1.34646	1.34611	0.879637	0.881338	0.883195	0.885157	54
1133999	6.32954	6.27174	6.19829	6.11161	4.87899	4.87218	4.86212	4.84784	1.90271	1.87527	1.84601	1.76894	66
1139483	7.61138	7.52523	7.41615	7.28796	1.87418	1.87359	1.87272	1.87148	1.8699	1.84391	1.81618	1.76894	64
2350979	6.52341	6.46167	6.38327	6.29081	2.38925	2.38806	2.3863	2.38378	1.14767	1.14495	1.142	1.1389	68
2737985	4.16208	4.13948	4.11062	4.07631	1.04454	1.04452	1.0445	1.04446	0.835507	0.837716	0.84013	0.842682	64
2987046	1.79051	1.78808	1.78494	1.7812	1.39455	1.39435	1.39406	1.39364	1.47805	1.46673	1.45455	1.44187	45
1850123	2.43392	2.42792	2.42022	2.41102	2.27035	2.26931	2.26778	2.26559	1.71134	1.69187	1.67102	1.64944	49
3165784	3.88636	3.8671	3.84247	3.81317	2.24936	2.24835	2.24685	2.24472	0.59586	0.599737	0.603995	0.608523	61
4573673	8.78729	8.67026	8.52253	8.34957	5.50785	5.49891	5.48573	5.46701	1.80928	1.78588	1.76087	1.73505	65
5321072	6.42257	6.36289	6.28709	6.19766	3.48171	3.4786	3.474	3.46747	4.80909	4.38437	2.53569	1.76894	57
1753307	5.97485	5.92389	5.8591	5.78254	2.36599	2.36483	2.36311	2.36066	2.03916	2.00533	1.96938	1.76894	67
3202503	6.36903	6.31043	6.23599	6.14815	3.8906	3.88655	3.88057	3.87207	2.39057	2.33761	2.28178	1.76894	64
3472264	1.72576	1.72361	1.72084	1.71752	1.33988	1.33972	1.33948	1.33913	0.821976	0.824328	0.826899	0.829618	45
2215066	6.11174	6.0582	5.99012	5.90973	3.45975	3.45669	3.45216	3.44573	3.74798	3.58525	2.53569	1.76894	61
2942089	4.8852	4.85263	4.8111	4.76186	2.43119	2.42993	2.42808	2.42544	1.20273	1.19882	1.19458	1.19014	59
3188198	8.83063	8.71238	8.56311	8.38838	3.06898	3.0667	3.06332	3.05851	1.55315	1.53939	1.52461	1.50925	67
3351918	11.7785	11.5619	11.2906	10.9761	3.82808	3.82418	3.81842	3.81024	2.76621	2.68856	2.53569	1.76894	69
4603006	5.45433	5.41266	5.35961	5.29682	2.97159	2.96948	2.96636	2.96193	1.64133	1.62449	1.60643	1.5877	65
3554853	3.65428	3.63763	3.61631	3.59094	1.50107	1.5008	1.5004	1.49983	1.52567	1.51283	1.49902	1.48466	56
4660997	5.45741	5.4157	5.36257	5.2997	1.55412	1.55382	1.55336	1.55271	1.03017	1.02967	1.02913	1.02855	66
4962377	2.29999	2.29485	2.28825	2.28036	1.50375	1.50348	1.50308	1.5025	1.03741	1.03679	1.03611	1.0354	49
1426068	4.58613	4.55791	4.52188	4.47913	1.85875	1.85818	1.85733	1.85612	1.30938	1.30288	1.29586	1.28853	62
1921209	3.4148	3.40063	3.3825	3.36089	2.47004	2.46874	2.4668	2.46405	2.26122	2.21576	2.16768	1.76894	52
5645641	12.8354	12.5764	12.253	11.8793	4.24168	4.23673	4.22942	4.21903	5.94451	4.38437	2.53569	1.76894	64
1953934	2.51548	2.50893	2.50052	2.49047	1.08061	1.08058	1.08054	1.08047	0.563374	0.567335	0.571689	0.576322	54
1741538	1.86688	1.8641	1.86052	1.85624	1.48884	1.48858	1.4882	1.48764	1.05053	1.04968	1.04875	1.04777	45
1866138	8.22248	8.12087	7.99241	7.84174	2.66412	2.66252	2.66016	2.6568	1.43053	1.42066	1.41003	1.39894	65
2897963	1.69119	1.68918	1.68659	1.68349	1.2053	1.20521	1.20508	1.20489	1.23939	1.23464	1.22949	1.22409	47
2913859	8.16784	8.06766	7.94099	7.7924	2.47689	2.47557	2.47362	2.47085	1.32861	1.32161	1.31405	1.30615	69
4538996	1.90742	1.90445	1.90062	1.89604	1.3686	1.36842	1.36815	1.36777	0.99119	0.991331	0.991483	0.991644	49
2014477	8.45829	8.35038	8.21403	8.05423	3.6788	3.67525	3.67001	3.66256	2.76029	2.68307	2.53569	1.76894	62
3173919	4.95215	4.91858	4.87576	4.82501	1.75795	1.75748	1.75676	1.75575	0.703545	0.7069	0.710577	0.714477	66
3094006	5.20503	5.16749	5.11965	5.06299	3.78965	3.78584	3.78022	3.77223	2.07808	2.04233	2.00436	1.76894	61
2810201	6.06129	6.00871	5.94185	5.86289	4.75886	4.75242	4.74291	4.72941	3.56502	3.42038	2.53569	1.76894	64
1681693	3.6949	3.6778	3.65592	3.62988	1.67075	1.67034	1.66975	1.6689	1.8371	1.81252	1.78628	1.7592	58
1094205	4.01736	3.99655	3.96995	3.93832	0.901921	0.901953	0.902	0.902066	0.351658	0.355334	0.359394	0.363737	64
1129266	5.93015	5.88003	5.81629	5.74096	4.90975	4.90284	4.89264	4.87816	1.2482	1.24323	1.23785	1.23222	57
2851790	7.10144	7.02724	6.93315	6.82239	3.3401	3.33729	3.33313	3.32722	2.48207	2.42351	2.36188	1.76894	51
3073600	2.21255	2.20793	2.20201	2.19492	1.4708	1.47055	1.47018	1.46965	0.965977	0.966505	0.96708	0.967686	53
4239534	1.59729	1.59565	1.59354	1.59101	1.12557	1.12552	1.12544	1.12534	0.413502	0.41741	0.421721	0.426326	46
4539517	5.81385	5.76587	5.70483	5.63267	1.48342	1.48317	1.48278	1.48224	1.02195	1.02159	1.0212	1.02079	60
3754619	10.0743	9.91809	9.7216	9.49252	2.41289	2.41166	2.40985	2.40726	2.16106	2.12104	2.07861	1.76894	68
5637668	4.63455	4.60565	4.56876	4.52498	1.26068	1.26056	1.26039	1.26014	0.752398	0.755394	0.758674	0.762148	66
2291569	4.80388	4.77253	4.73253	4.6851	2.40845	2.40722	2.40542	2.40285	1.56019	1.5462	1.53116	1.51555	67
3552387	4.47597	4.44927	4.41517	4.3747	2.36535	2.36419	2.36246	2.36002	1.83505	1.81056	1.78441	1.75742	56
1919077	3.38168	3.36785	3.35013	3.32903	2.12818	2.12732	2.12604	2.12422	2.12513	2.08698	2.04652	1.76894	54
3108493	2.38472	2.37905	2.37176	2.36305	1.52382	1.52353	1.52311	1.5225	1.6431	1.62619	1.60806	1.58926	51
4161530	11.6271	11.4163	11.1521	10.8457	3.02914	3.02693	3.02365	3.019	0.885005	0.88664	0.888425	0.89031	68
5015066	1.70687	1.70479	1.70213	1.69893	0.944643	0.944666	0.944693	0.944733	0.637313	0.641034	0.645116	0.649453	44
4213825	2.57307	2.56611	2.55718	2.54652	1.76033	1.75985	1.75914	1.75813	0.673601	0.677139	0.681018	0.685136	55
4247244	6.91583	6.84576	6.75686	6.65215	1.82851	1.82797	1.82716	1.82602	1.0239	1.02351	1.02308	1.02263	64
4474983	7.487	7.40385	7.29852	7.17469	2.12396	2.1231	2.12183	2.12002	0.691337	0.694771	0.698534	0.702526	67
5695636	7.7193	7.63051	7.51812	7.38608	4.87668	4.86988	4.85983	4.84557	1.99342	1.9618	1.92816	1.76894	65
2902842	3.18979	3.17779	3.16241	3.14409	2.02627	2.02552	2.02441	2.02284	1.5705	1.55616	1.54075	1.52475	55
3840464	6.32512	6.2674	6.19406	6.10752	2.61434	2.61283	2.61058	2.60738	1.51819	1.50559	1.49204	1.47795	65
4860453	8.25799	8.15545	8.02581	7.87378	3.23461	3.23202	3.22817	3.2227	2.03269	1.99918	1.96356	1.76894	56
4712025	4.85961	4.82743	4.78639	4.73772	1.7875	1.78699	1.78624	1.78518	0.89564	0.897142	0.898781	0.900511	66
1634665	2.67291	2.66522	2.65536	2.64359	1.07413	1.0741	1.07406	1.074	0.853967	0.855971	0.85816	0.860473	57
1105843	6.9703	6.89902	6.80862	6.70215	2.43288	2.43162	2.42976	2.42712	1.04104	1.04036	1.03961	1.03883	60
3392681	7.18629	7.11017	7.01366	6.90008	2.65065	2.64908	2.64675	2.64344	2.29765	2.25013	2.19992	1.76894	65
4598496	5.01099	4.97651	4.93255	4.88045	2.68093	2.67931	2.67691	2.67349	1.33045	1.3234	1.31579	1.30784	67
1246218	8.02919	7.93261	7.81044	7.66707	2.4233	2.42206	2.42022	2.41761	2.02899	1.99566	1.96023	1.76894	67
2013212	3.86719	3.84815	3.8238	3.79484	1.75964	1.75916	1.75844	1.75743	1.33756	1.33032	1.3225	1.31434	57
5474408	5.54185	5.49869	5.44374	5.37872	1.37028	1.3701	1.36983	1.36944	0.601718	0.605576	0.609813	0.614318	66
1551724	2.6745	2.66681	2.65693	2.64514	3.04926	3.04701	3.04368	3.03895	0.347576	0.351232	0.35527	0.359591	53
1758290	7.23879	7.16146	7.06344	6.9481	2.8781	2.87616	2.87328	2.86919	1.455	1.4444	1.43298	1.42108	61
2153918	5.27673	5.23803	5.18871	5.13032	1.9025	1.90188	1.90097	1.89967	1.13356	1.13113	1.12849	1.12572	63
3456636	6.75751	6.69086	6.60628	6.5066	2.08601	2.08519	2.08399	2.08227	2.78198	2.7032	2.53569	1.76894	60
5251859	7.13507	7.0601	6.96506	6.85319	8.21266	8.19134	8.15995	8.1155	3.3828	3.25516	2.53569	1.76894	54
6021526	7.41681	7.33533	7.23209	7.11069	3.04405	3.04181	3.0385	3.03379	2.06004	2.02519	1.98816	1.76894	63
5326866	3.25401	3.24141	3.22527	3.20603	1.64164	1.64126	1.6407	1.6399	0.846762	0.848848	0.851126	0.853534	61
3661605	8.45225	8.3445	8.20835	8.04879	2.36246	2.3613	2.35958	2.35715	1.85047	1.82532	1.79847	1.76894	67
4388520	4.36489	4.33968	4.30748	4.26925	2.42387	2.42263	2.42079	2.41817	4.59875	4.3386	2.53569	1.76894	52
3612661	4.15277	4.1303	4.10158	4.06744	4.51543	4.50971	4.50127	4.48929	1.13825	1.13572	1.13298	1.13011	59
4716000	7.59883	7.51299	7.40429	7.27654	1.64312	1.64274	1.64218	1.64137	1.03178	1.03125	1.03068	1.03008	67
2163447	6.49907	6.43783	6.36007	6.26834	1.74077	1.74031	1.73962	1.73864	0.576011	0.579944	0.584265	0.588862	68
4480610	10.6635	10.4876	10.2665	10.0093	2.88636	2.8844	2.8815	2.87738	2.31018	2.26194	2.21098	1.76894	67
4565802	7.82218	7.73084	7.61525	7.4795	2.32241	2.32131	2.31967	2.31735	1.88728	1.86053	1.83199	1.76894	64
5319206	3.16351	3.15175	3.13669	3.11872	2.26998	2.26894	2.2674	2.26522	0.933223	0.934224	0.935315	0.936466	51
4035215	4.77944	4.74845	4.70891	4.66201	1.5603	1.55999	1.55952	1.55886	0.666751	0.670326	0.674247	0.67841	58
3171387	6.33056	6.27273	6.19926	6.11255	3.10567	3.10332	3.09984	3.09489	3.45971	3.32502	2.53569	1.76894	55
3295168	3.92278	3.90309	3.87792	3.84798	1.4894	1.48914	1.48875	1.4882	0.717775	0.721034	0.724604	0.728389	60
4401296	2.00244	1.99899	1.99456	1.98925	1.08943	1.0894	1.08934	1.08927	0.723621	0.726838	0.730362	0.734097	50
2534988	2.49061	2.48422	2.47603	2.46625	1.65091	1.65053	1.64996	1.64914	1.67247	1.65448	1.6352	1.61522	50
1338506	5.59258	5.54854	5.49248	5.42616	2.2036	2.20265	2.20124	2.19923	1.29722	1.29104	1.28435	1.27737	56
2597795	1.89982	1.89688	1.8931	1.88857	1.61131	1.61096	1.61043	1.60968	0.99119	0.991331	0.991483	0.991644	49
3859222	6.13687	6.08284	6.01415	5.93305	1.31501	1.31486	1.31464	1.31433	0.399761	0.403628	0.407895	0.412454	68
2638172	6.58649	6.52345	6.44341	6.34903	2.64258	2.64102	2.63871	2.63542	2.30182	2.25406	2.2036	1.76894	62
2715048	4.65725	4.62802	4.59073	4.54647	2.05563	2.05485	2.05369	2.05205	1.44668	1.43633	1.42518	1.41356	55
4149876	6.47079	6.41013	6.33309	6.24222	2.13452	2.13365	2.13236	2.13052	1.77567	1.75365	1.7301	1.70577	65
5106523	10.5746	10.4017	10.1844	9.93157	5.28771	5.27955	5.2675	5.25041	2.1262	2.088	2.04748	1.76894	69
5136865	1.34703	1.34623	1.34519	1.34395	1.6852	1.68479	1.68417	1.68329	2.08558	2.04945	2.01108	1.76894	45
5344365	14.6697	14.3283	13.9041	13.4168	4.83686	4.83018	4.82031	4.80631	3.05722	2.95744	2.53569	1.76894	70
5512603	3.25469	3.24208	3.22594	3.20669	1.82599	1.82545	1.82465	1.8235	0.93809	0.939023	0.94004	0.941113	56
2542751	5.20762	5.17004	5.12215	5.06542	1.73704	1.73658	1.7359	1.73493	1.62562	1.60935	1.59189	1.57378	59
3525943	2.66808	2.66043	2.65062	2.6389	1.30129	1.30115	1.30094	1.30065	0.730253	0.733422	0.736892	0.74057	58
1412492	9.50219	9.3641	9.19011	8.98688	3.68634	3.68278	3.67751	3.67002	1.68136	1.66304	1.6434	1.62306	66
3076472	4.63785	4.6089	4.57195	4.52811	1.68818	1.68776	1.68714	1.68626	1.43917	1.42904	1.41813	1.40677	62
1731801	7.75777	7.66804	7.55445	7.42103	2.00232	2.0016	2.00053	1.99901	2.00608	1.97386	1.93958	1.76894	64
1898333	10.8279	10.6462	10.4181	10.1527	4.96545	4.95836	4.9479	4.93304	5.96684	4.38437	2.53569	1.76894	69
2599229	9.15989	9.0321	8.87094	8.68249	3.26114	3.25849	3.25456	3.24898	2.58462	2.51946	2.45105	1.76894	65
3050259	2.94108	2.93127	2.91869	2.90369	1.54992	1.54961	1.54916	1.54851	0.777516	0.780298	0.783341	0.786562	57
4259362	3.4332	3.41885	3.40048	3.3786	1.21105	1.21096	1.21082	1.21062	0.882259	0.883928	0.88575	0.887674	60
4119625	4.06346	4.04208	4.01477	3.9823	1.53869	1.53839	1.53795	1.53732	0.533991	0.537999	0.542407	0.547102	60
3646320	4.08113	4.05954	4.03195	3.99915	2.13398	2.13311	2.13182	2.12999	1.19756	1.19376	1.18965	1.18534	67
5266143	11.3031	11.1044	10.8551	10.5657	2.67442	2.67281	2.67043	2.66704	1.40528	1.39616	1.38632	1.37606	68
1826450	4.15148	4.12902	4.10032	4.06621	2.39961	2.39841	2.39662	2.39407	1.48653	1.47495	1.46248	1.44951	55
1354522	9.08328	8.95774	8.79939	8.61418	2.90586	2.90387	2.90092	2.89673	1.61352	1.59768	1.58067	1.56304	59
1775208	6.67642	6.61149	6.52908	6.43193	3.10547	3.10312	3.09963	3.09469	2.52573	2.4644	2.39992	1.76894	56
3160968	4.73848	4.70808	4.6693	4.6233	2.18108	2.18016	2.17878	2.17683	1.28822	1.28227	1.27583	1.2691	57
1227352	3.62059	3.6043	3.58345	3.55862	2.54033	2.53893	2.53684	2.53388	1.1341	1.13166	1.12901	1.12623	60
2217986	2.58226	2.57524	2.56623	2.55546	1.43081	1.43059	1.43026	1.42979	1.50973	1.4974	1.48415	1.47036	50
5581195	4.12027	4.0982	4.06999	4.03647	3.36527	3.3624	3.35817	3.35214	2.04934	2.01501	1.97854	1.76894	59
5370035	2.49435	2.48794	2.47972	2.46989	1.14745	1.1474	1.14731	1.14718	0.898007	0.899479	0.901085	0.90278	43
3588388	4.30357	4.27917	4.248	4.21097	1.4069	1.4067	1.40639	1.40596	0.89676	0.898248	0.899871	0.901585	60
5196018	3.73111	3.71361	3.69122	3.66458	1.13517	1.13512	1.13504	1.13492	0.448957	0.452943	0.457336	0.462024	64
5792744	9.47745	9.34011	9.16707	8.96493	5.26852	5.26043	5.24848	5.23152	1.89369	1.86666	1.83782	1.76894	69
2588775	0.998887	0.998889	0.998892	0.998895	0.96427	0.964284	0.964302	0.964328	0.615948	0.619756	0.623936	0.62838	43
4928561	9.30469	9.17259	9.00606	8.81143	3.00691	3.00473	3.00152	2.99695	2.12485	2.08671	2.04626	1.76894	65
5393210	4.91692	4.88388	4.84175	4.79179	1.76091	1.76043	1.75971	1.7587	1.03141	1.03089	1.03032	1.02973	58
5621894	4.22806	4.20464	4.1747	4.13914	1.81878	1.81825	1.81746	1.81633	0.944882	0.945718	0.94663	0.947592	64
5849688	2.79999	2.79133	2.78022	2.76697	1.61809	1.61773	1.61719	1.61643	1.44641	1.43607	1.42492	1.41332	47
1677855	7.75934	7.66957	7.55594	7.42246	2.26473	2.26371	2.26218	2.26001	1.32861	1.32161	1.31405	1.30615	66
3175330	5.61973	5.57521	5.51855	5.45153	1.40061	1.40041	1.40011	1.39969	0.669848	0.673407	0.677309	0.681451	64
2060328	8.02312	7.9267	7.80472	7.66158	2.34264	2.34151	2.33983	2.33745	1.32529	1.31838	1.31092	1.30312	69
4192908	3.79351	3.77531	3.75204	3.72434	2.05139	2.05062	2.04947	2.04783	0.99119	0.991331	0.991483	0.991644	61
4302030	9.181	9.05259	8.89065	8.70131	7.2064	7.19031	7.16658	7.13297	2.88487	2.79851	2.53569	1.76894	64
5121966	4.6386	4.60964	4.57268	4.52882	3.78922	3.78542	3.7798	3.77181	1.43155	1.42165	1.41098	1.39987	56
3766398	1.80619	1.80369	1.80047	1.79661	1.64113	1.64076	1.6402	1.6394	1.51718	1.50461	1.4911	1.47705	43
5702372	8.24158	8.13946	8.01037	7.85897	2.84292	2.84104	2.83825	2.83428	0.992549	0.992668	0.992797	0.992933	66
3264189	2.91306	2.90349	2.89121	2.87656	1.82797	1.82742	1.82662	1.82547	2.16517	2.12493	2.08228	1.76894	50
4027315	2.63774	2.63031	2.62079	2.60941	2.1273	2.12644	2.12516	2.12334	1.37902	1.37064	1.3616	1.35217	52
4633505	1.37298	1.3721	1.37096	1.3696	1.32187	1.32171	1.32149	1.32116	1.25304	1.24795	1.24245	1.23669	48
5391186	8.63546	8.52268	8.38026	8.21343	2.45483	2.45355	2.45164	2.44894	1.13025	1.12789	1.12533	1.12264	62
1165668	4.61727	4.58861	4.55203	4.50862	2.26565	2.26463	2.2631	2.26092	1.44479	1.4345	1.4234	1.41185	61
1692119	11.3532	11.1526	10.9011	10.6091	3.19074	3.18822	3.1845	3.17921	1.95356	1.92381	1.89212	1.76894	68
3979087	2.51264	2.50611	2.49773	2.48771	1.47293	1.47268	1.47231	1.47178	1.13356	1.13113	1.12849	1.12572	51
4255012	9.10963	8.98332	8.824	8.63768	3.15332	3.15088	3.14726	3.14213	1.19773	1.19393	1.18981	1.1855	68
5627490	6.86769	6.79866	6.71109	6.60792	1.86538	1.8648	1.86394	1.86271	1.17242	1.16918	1.16566	1.16198	64
2961955	6.52516	6.46339	6.38494	6.29243	1.33045	1.33029	1.33006	1.32973	0.645731	0.649413	0.653453	0.657743	67
2762116	7.17962	7.10364	7.00732	6.89397	2.1167	2.11585	2.11459	2.1128	1.46184	1.45102	1.43938	1.42725	60
3802627	8.40673	8.30021	8.1656	8.00782	1.91283	1.91221	1.91128	1.90995	1.39415	1.38535	1.37585	1.36594	68
2161245	7.65802	7.57074	7.46023	7.33038	1.44762	1.44739	1.44705	1.44656	1.27829	1.27258	1.26641	1.25996	67
4617686	10.5539	10.3817	10.1654	9.91351	3.16836	3.16589	3.16223	3.15703	1.66458	1.64688	1.62791	1.60825	69
1632161	9.21776	9.08826	8.92496	8.73405	2.4751	2.47378	2.47184	2.46907	1.88368	1.85708	1.82871	1.76894	67
3709229	5.64989	5.60485	5.54751	5.4797	1.79336	1.79285	1.79209	1.79101	1.05753	1.05655	1.05549	1.05438	63
1033755	6.02919	5.97722	5.91113	5.83306	2.42322	2.42197	2.42014	2.41753	2.68112	2.60945	2.53437	1.76894	59
2237262	3.7976	3.77935	3.75602	3.72826	2.1551	2.15421	2.15288	2.15099	1.50035	1.48833	1.47539	1.46194	57
2527452	7.86022	7.76793	7.65114	7.514	2.19708	2.19613	2.19473	2.19274	1.3866	1.37801	1.36875	1.35908	65
3689601	10.052	9.89656	9.70097	9.47292	4.50591	4.50022	4.49182	4.47989	1.12954	1.1272	1.12465	1.12197	53
4161495	5.31002	5.27077	5.22076	5.16155	2.51407	2.5127	2.51067	2.50779	1.9586	1.92862	1.89669	1.76894	56
4696296	5.25029	5.21202	5.16325	5.1055	1.37938	1.3792	1.37892	1.37852	0.442192	0.446166	0.450547	0.455223	65
3294586	6.06328	6.01066	5.94376	5.86474	1.63305	1.63267	1.63212	1.63134	1.23755	1.23284	1.22773	1.22239	66
3200846	9.91698	9.76589	9.57571	9.35389	2.6681	2.66649	2.66412	2.66075	1.24659	1.24166	1.23632	1.23074	66
3338848	2.10003	2.09606	2.09095	2.08485	1.49061	1.49035	1.48996	1.48941	0.823385	0.825723	0.828277	0.830979	50
3473232	3.93877	3.9189	3.89349	3.86327	1.51619	1.51591	1.51549	1.5149	1.38186	1.3734	1.36428	1.35476	58
3807660	6.82899	6.7608	6.67428	6.57234	2.19782	2.19688	2.19548	2.19348	2.71561	2.64154	2.53569	1.76894	65
2454290	4.85403	4.82193	4.78099	4.73245	4.32515	4.31997	4.31233	4.30147	3.17798	3.06825	2.53569	1.76894	62
2489388	5.06801	5.03265	4.98756	4.93414	1.94103	1.94037	1.9394	1.93801	1.13356	1.13113	1.12849	1.12572	62
3330653	4.17829	4.15549	4.12637	4.09175	1.62869	1.62832	1.62777	1.627	1.68245	1.66408	1.6444	1.62401	55
5192480	6.65816	6.59362	6.51169	6.41511	2.1941	2.19316	2.19176	2.18978	1.21059	1.2065	1.20207	1.19743	67
1056242	5.00875	4.97431	4.93039	4.87834	1.65956	1.65917	1.65858	1.65775	0.695637	0.699043	0.702777	0.706737	63
1389849	2.31433	2.3091	2.30239	2.29436	1.52068	1.5204	1.51998	1.51938	1.25727	1.25208	1.24647	1.24059	49
2233532	4.50446	4.47736	4.44278	4.40172	1.31715	1.31701	1.31678	1.31647	1.12257	1.12036	1.11797	1.11545	59
2664527	1.69352	1.6915	1.6889	1.68579	1.50122	1.50094	1.50054	1.49997	0.359981	0.363695	0.367797	0.372184	47
3637112	10.121	9.96333	9.76494	9.53369	3.85798	3.85401	3.84815	3.83981	1.64757	1.6305	1.61219	1.59322	65
4718598	4.31602	4.29146	4.26008	4.22281	2.76802	2.76626	2.76365	2.75995	2.06036	2.02549	1.98845	1.76894	60
3076597	2.10169	2.09771	2.0926	2.08648	1.16176	1.1617	1.1616	1.16145	0.669336	0.672898	0.676803	0.680949	51
3292431	6.09256	6.03938	5.97177	5.89193	2.58024	2.57877	2.5766	2.57352	1.71297	1.69343	1.67252	1.65087	67
4554360	3.39942	3.38541	3.36747	3.3461	2.01758	2.01684	2.01575	2.01419	1.21477	1.21059	1.20605	1.20131	53
2501386	3.39807	3.38407	3.36615	3.3448	2.3927	2.3915	2.38972	2.3872	1.29096	1.28494	1.27843	1.27162	54
3395529	3.75467	3.73691	3.71419	3.68715	1.3665	1.36633	1.36606	1.36568	2.31343	2.26501	2.21386	1.76894	56
4631069	7.56488	7.47986	7.37219	7.24564	3.80628	3.80244	3.79675	3.78868	1.95179	1.92212	1.89052	1.76894	60
5165165	10.2199	10.0589	9.8565	9.62061	2.66128	2.65969	2.65733	2.65399	1.696	1.67712	1.65689	1.63595	69
5967930	2.19985	2.19531	2.18948	2.18251	1.84161	1.84105	1.84022	1.83905	1.01446	1.01422	1.01397	1.0137	52
1364461	5.12539	5.08912	5.04289	4.98812	2.10819	2.10735	2.10611	2.10434	1.64724	1.63018	1.61189	1.59293	56
5188380	2.01731	2.01378	2.00924	2.00381	1.6274	1.62703	1.62649	1.62571	1.15391	1.15106	1.14797	1.14473	46
2770275	4.5861	4.55788	4.52186	4.4791	2.44669	2.44542	2.44353	2.44085	1.30159	1.2953	1.28849	1.28138	58
3441597	3.73808	3.72051	3.69802	3.67126	2.66634	2.66475	2.66238	2.65901	2.16324	2.1231	2.08056	1.76894	59
4026221	7.20458	7.12803	7.031	6.91681	2.58992	2.58844	2.58625	2.58313	1.87815	1.8518	1.82368	1.76894	60
4030600	9.76352	9.6173	9.4332	9.21834	12.7459	12.6921	12.613	12.5015	6.5184	4.38437	2.53569	1.76894	62
5202858	3.40458	3.39052	3.37252	3.35106	2.18753	2.1866	2.18521	2.18325	2.70924	2.63562	2.53569	1.76894	51
5406511	5.8923	5.84289	5.78003	5.70574	2.3881	2.38691	2.38514	2.38263	0.717309	0.720571	0.724145	0.727933	68
2474997	3.01221	3.00179	2.98844	2.97252	1.33054	1.33038	1.33015	1.32981	0.802583	0.80513	0.807916	0.810863	55
5280281	7.97722	7.88196	7.76146	7.62002	3.71056	3.70694	3.70159	3.69398	1.56127	1.54725	1.53217	1.51652	66
1378194	11.6179	11.4074	11.1437	10.8377	2.98962	2.98748	2.98431	2.97981	2.48637	2.42754	2.36564	1.76894	70
2293602	13.258	12.9811	12.6356	12.2369	4.37239	4.36708	4.35924	4.3481	3.26873	3.15122	2.53569	1.76894	69
1051698	3.54999	3.53445	3.51455	3.49085	1.7532	1.75272	1.75202	1.75102	1.04046	1.03979	1.03905	1.03828	60
1641517	5.15135	5.11467	5.06792	5.01254	1.43087	1.43065	1.43032	1.42986	1.27118	1.26565	1.25967	1.25341	64
1979838	8.76199	8.64567	8.49883	8.3269	1.63959	1.63921	1.63865	1.63785	0.984388	0.984634	0.984903	0.985186	69
1958800	2.94433	2.9345	2.92189	2.90684	1.92602	1.92537	1.92442	1.92307	0.744352	0.747413	0.750763	0.754314	54
3231043	1.84014	1.83748	1.83406	1.82997	0.967868	0.967882	0.967898	0.967922	0.848832	0.850895	0.853148	0.855529	46
3465254	2.98191	2.97176	2.95874	2.94321	1.68634	1.68593	1.68531	1.68443	0.99119	0.991331	0.991483	0.991644	57
4270411	1.84052	1.83786	1.83444	1.83035	1.14123	1.14118	1.14109	1.14097	0.605921	0.609765	0.613986	0.618474	52
5794443	1.37908	1.37819	1.37703	1.37564	1.35486	1.35469	1.35443	1.35407	0.637558	0.641277	0.645358	0.649694	47
2476265	5.24458	5.2064	5.15775	5.10014	2.02488	2.02414	2.02303	2.02146	1.28864	1.28267	1.27622	1.26948	61
2614801	6.68301	6.61795	6.53535	6.438	1.89327	1.89266	1.89176	1.89047	0.934245	0.935232	0.936308	0.937442	64
1176822	4.13999	4.11767	4.08916	4.05526	6.43382	6.42124	6.40268	6.37637	2.00601	1.97379	1.93951	1.76894	51
1628534	3.70375	3.68655	3.66455	3.63836	2.10529	2.10446	2.10322	2.10145	0.835865	0.83807	0.84048	0.843027	60
1929431	8.93213	8.81097	8.65808	8.47918	3.33634	3.33353	3.32938	3.32349	3.70912	3.55032	2.53569	1.76894	64
3573400	5.04613	5.01111	4.96646	4.91354	1.8333	1.83275	1.83193	1.83078	1.52613	1.51328	1.49945	1.48508	62
3911328	1.37553	1.37464	1.3735	1.37213	1.33176	1.3316	1.33137	1.33103	0.856298	0.858276	0.860435	0.862718	46
4698145	5.11715	5.08101	5.03495	4.98037	2.0889	2.08809	2.08687	2.08515	0.794585	0.797209	0.800079	0.803116	63
1084006	7.28767	7.20921	7.10977	6.99278	4.43584	4.43036	4.42225	4.41075	0.692302	0.69573	0.699486	0.703471	67
4188745	5.4907	5.44842	5.39458	5.33087	1.02767	1.02766	1.02765	1.02762	0.569065	0.573013	0.577353	0.581971	64
5344316	6.92012	6.84995	6.76093	6.65609	1.90697	1.90635	1.90543	1.90412	1.08559	1.0841	1.08248	1.08078	62
5901343	1.62954	1.62777	1.6255	1.62278	1.3913	1.3911	1.39081	1.3904	1.35064	1.34305	1.33485	1.3263	48
4109540	11.8437	11.6246	11.3502	11.0322	4.07341	4.06891	4.06225	4.05279	1.59201	1.57693	1.56073	1.54392	70
1446121	8.23033	8.12851	7.99979	7.84882	4.21787	4.21298	4.20576	4.19551	1.96677	1.9364	1.90408	1.76894	69
2668256	7.33906	7.2594	7.15846	7.03973	3.14194	3.13952	3.13593	3.13084	1.68278	1.6644	1.64471	1.62431	64
2327597	2.19102	2.18654	2.18077	2.17388	6.06505	6.05399	6.03768	6.01455	1.47487	1.46365	1.45157	1.439	49
4625476	5.08989	5.05418	5.00866	4.95473	1.64652	1.64613	1.64557	1.64476	0.796421	0.799028	0.801879	0.804895	66
4689700	3.80705	3.7887	3.76523	3.7373	1.8669	1.86631	1.86545	1.86422	1.02878	1.0283	1.02779	1.02724	58
5661131	6.94237	6.8717	6.78207	6.67651	2.13174	2.13087	2.12958	2.12776	1.96318	1.93298	1.90083	1.76894	65
5330707	4.64367	4.61464	4.57758	4.53361	2.41085	2.40963	2.40782	2.40524	0.845328	0.847429	0.849725	0.852151	64
5980469	6.53669	6.47468	6.39594	6.30308	1.35163	1.35146	1.3512	1.35084	2.13358	2.09499	2.05407	1.76894	64
5058777	4.05534	4.03406	4.00688	3.97455	2.42088	2.41964	2.41781	2.4152	1.92147	1.89319	1.86305	1.76894	57
5924681	3.92457	3.90486	3.87966	3.84969	1.98702	1.98631	1.98527	1.98378	0.895774	0.897274	0.898911	0.900639	59
3842727	5.75498	5.70807	5.64837	5.57778	3.39512	3.3922	3.38787	3.38172	2.59889	2.53279	2.46341	1.76894	60
4362285	4.37773	4.35235	4.31993	4.28144	3.62016	3.61674	3.6117	3.60452	1.18762	1.18404	1.18017	1.17611	55
4531782	3.11702	3.10568	3.09115	3.07383	1.9721	1.9714	1.97038	1.96893	0.973687	0.974099	0.974547	0.975019	57
3437368	5.21671	5.17898	5.1309	5.07396	2.06314	2.06235	2.06118	2.05952	1.07753	1.07619	1.07473	1.0732	62
1060958	3.74963	3.73193	3.70928	3.68233	1.30378	1.30363	1.30342	1.30312	0.5761	0.580032	0.584352	0.58895	63
1794692	5.22735	5.18945	5.14115	5.08395	3.12256	3.12017	3.11664	3.11163	1.57067	1.55632	1.54091	1.5249	62
2275603	4.63847	4.60951	4.57255	4.52869	1.73327	1.73281	1.73213	1.73117	0.977353	0.977708	0.978095	0.978503	57
3131602	6.65013	6.58576	6.50404	6.40771	1.87197	1.87139	1.87052	1.86928	1.64275	1.62586	1.60774	1.58895	65
5303319	6.10593	6.0525	5.98457	5.90434	3.97326	3.96901	3.96273	3.9538	3.15971	3.05151	2.53569	1.76894	65
2736015	8.90562	8.78522	8.63328	8.45547	2.20084	2.19989	2.19848	2.19648	1.67816	1.65995	1.64044	1.62023	64
2796124	3.28227	3.2694	3.25292	3.23327	1.0859	1.08587	1.08582	1.08575	0.55606	0.560035	0.564405	0.569057	59
3597253	13.4039	13.1206	12.7673	12.3598	3.96878	3.96454	3.95827	3.94937	3.00266	2.90723	2.53569	1.76894	65
1128787	3.24757	3.23503	3.21897	3.19983	1.95477	1.95409	1.9531	1.95168	0.815662	0.818079	0.820721	0.823516	59
1334395	3.44298	3.42853	3.41004	3.388	1.76673	1.76624	1.76552	1.76449	0.769772	0.772622	0.775741	0.779043	59
2672345	6.57162	6.50889	6.42924	6.33531	2.03507	2.03432	2.03319	2.0316	1.91455	1.88658	1.85676	1.76894	59
4262567	2.48134	2.47502	2.46691	2.45722	0.95781	0.957823	0.957844	0.957875	1.13343	1.131	1.12836	1.1256	56
6000091	3.11654	3.10521	3.09069	3.07337	1.82082	1.82028	1.81948	1.81835	1.35097	1.34337	1.33516	1.3266	56
1263632	8.3134	8.20938	8.07791	7.92375	1.67841	1.67801	1.6774	1.67653	1.73802	1.71751	1.69556	1.67285	65
2670291	1.69255	1.69054	1.68794	1.68484	1.10723	1.10719	1.10712	1.10703	0.66198	0.665581	0.66953	0.673724	45
4493291	8.06449	7.967	7.84369	7.699	2.73179	2.73009	2.72757	2.72399	0.796814	0.799417	0.802263	0.805276	69
4638029	10.3628	10.1971	9.98875	9.74609	3.74515	3.74145	3.73598	3.72821	1.91296	1.88506	1.85532	1.76894	64
1363366	5.75201	5.70514	5.64551	5.57501	2.44143	2.44016	2.43829	2.43562	1.37302	1.36481	1.35595	1.34671	65
1713409	18.6017	18.0462	17.3628	16.5877	13.6365	13.5746	13.4836	13.3555	3.47804	3.34165	2.53569	1.76894	67
3935606	2.50265	2.49619	2.48789	2.47798	2.12137	2.12051	2.11924	2.11744	1.57778	1.56319	1.54752	1.53124	49
4916887	6.79134	6.72397	6.63847	6.53772	2.26532	2.26429	2.26276	2.26059	1.315	1.30836	1.30119	1.29369	68
5886926	3.012	3.00158	2.98824	2.97232	1.29251	1.29237	1.29217	1.29188	0.643143	0.646837	0.65089	0.655195	60
1800774	1.44361	1.44251	1.44109	1.43939	1.02685	1.02684	1.02683	1.0268	0.963233	0.963802	0.964421	0.965074	44
1394269	6.51603	6.45445	6.37624	6.284	4.82743	4.82078	4.81096	4.79702	1.34281	1.33543	1.32746	1.31914	68
3822817	6.80326	6.73563	6.6498	6.54868	2.04741	2.04664	2.0455	2.04387	1.07644	1.07512	1.07368	1.07217	67
1643005	8.30288	8.19914	8.06801	7.91426	2.17032	2.16941	2.16806	2.16613	1.42593	1.4162	1.40571	1.39478	67
3220300	6.28989	6.23287	6.16042	6.0749	3.9348	3.93064	3.92449	3.91577	2.57853	2.51377	2.44577	1.76894	62
3542583	3.85299	3.83411	3.80997	3.78126	1.51829	1.51801	1.51759	1.51699	1.83849	1.81386	1.78755	1.76041	56
1524807	10.4996	10.3292	10.1151	9.86592	4.91182	4.9049	4.89469	4.88019	3.42335	3.29202	2.53569	1.76894	67
4527397	6.86946	6.80039	6.71277	6.60954	2.68565	2.68402	2.68161	2.67819	1.77167	1.74981	1.72644	1.70228	65
4837757	5.22362	5.18578	5.13756	5.08045	2.60513	2.60363	2.6014	2.59823	1.67671	1.65856	1.6391	1.61896	58
5290312	7.29565	7.217	7.11733	7.00008	2.36599	2.36483	2.36311	2.36066	1.2133	1.20915	1.20466	1.19995	67
3812631	6.54124	6.47914	6.40028	6.30728	2.35472	2.35358	2.35188	2.34946	1.18787	1.18429	1.18041	1.17634	68
5624170	8.31669	8.21258	8.081	7.92671	2.78922	2.78742	2.78477	2.78099	1.71342	1.69387	1.67294	1.65127	55
5498074	10.8744	10.691	10.4609	10.1932	2.38678	2.38559	2.38383	2.38132	1.40962	1.40037	1.39039	1.37999	68
1139476	6.53641	6.47441	6.39567	6.30282	3.43675	3.43374	3.42928	3.42295	2.75641	2.67947	2.53569	1.76894	62
3240485	2.89437	2.88495	2.87287	2.85845	1.36914	1.36897	1.36869	1.36831	1.07256	1.07131	1.06995	1.06852	57
3254784	5.1939	5.15654	5.10893	5.05253	2.3179	2.3168	2.31517	2.31286	0.900983	0.902417	0.903981	0.905632	65
4527517	7.86315	7.77078	7.6539	7.51666	2.80046	2.79865	2.79596	2.79214	1.97372	1.94303	1.91036	1.76894	68
5478582	3.69663	3.67951	3.65761	3.63154	3.05219	3.04994	3.04661	3.04187	1.71283	1.6933	1.67239	1.65075	60
2166623	7.54598	7.46142	7.35432	7.22843	3.01677	3.01458	3.01134	3.00673	3.34305	3.21899	2.53569	1.76894	61
5870236	2.14973	2.14548	2.14002	2.13349	1.14917	1.14911	1.14902	1.14889	1.09891	1.09716	1.09527	1.09328	47
1062339	7.93229	7.83818	7.71912	7.57933	2.26656	2.26553	2.264	2.26183	1.18134	1.1779	1.17418	1.17027	61
1417059	3.3884	3.3745	3.3567	3.33549	2.29515	2.29408	2.29249	2.29024	2.16558	2.12531	2.08264	1.76894	51
1456465	4.34651	4.32154	4.28966	4.25178	2.25924	2.25822	2.2567	2.25455	1.27543	1.2698	1.26371	1.25734	56
1596498	3.36217	3.34853	3.33106	3.31025	1.88466	1.88406	1.88317	1.88191	1.51839	1.50579	1.49223	1.47814	56
2147315	7.8112	7.72014	7.60489	7.46954	6.0225	6.01162	5.99556	5.97278	1.81449	1.79087	1.76563	1.73958	69
2758159	6.81092	6.74313	6.6571	6.55573	2.22839	2.2274	2.22594	2.22387	1.55677	1.54289	1.52798	1.51249	62
3090217	3.92695	3.90722	3.88199	3.85197	1.3203	1.32015	1.31993	1.3196	0.524681	0.528697	0.533116	0.537824	61
5754085	3.53027	3.51493	3.4953	3.47191	1.09997	1.09993	1.09987	1.09979	1.10132	1.09953	1.09758	1.09554	56
1504895	9.67733	9.53382	9.35308	9.1421	3.45616	3.45311	3.44859	3.44217	1.86121	1.8356	1.80826	1.76894	68
3262268	9.98134	9.82817	9.63542	9.41064	1.89998	1.89937	1.89846	1.89716	1.16975	1.16657	1.16311	1.15949	68
2197053	4.1283	4.10613	4.07779	4.04412	1.47063	1.47038	1.47001	1.46949	0.536272	0.540277	0.544682	0.549373	62
4436426	1.87534	1.87252	1.86889	1.86455	1.70972	1.70928	1.70863	1.70771	1.03231	1.03178	1.03119	1.03058	45
3976158	2.96156	2.95158	2.93878	2.92351	1.47231	1.47206	1.47169	1.47117	0.700731	0.704105	0.707802	0.711724	59
5350583	3.90739	3.88788	3.86294	3.83328	2.24412	2.24311	2.24162	2.23951	1.60977	1.59406	1.5772	1.5597	55
5874517	6.06638	6.0137	5.94672	5.86761	3.1241	3.12171	3.11818	3.11316	1.03991	1.03925	1.03852	1.03776	62
5907973	4.68077	4.6512	4.61348	4.56872	2.48866	2.48733	2.48535	2.48255	1.02995	1.02946	1.02892	1.02835	63
1383146	5.88116	5.83195	5.76935	5.69537	1.63688	1.63651	1.63595	1.63516	0.902625	0.904037	0.905578	0.907204	62
3023052	6.75614	6.68952	6.60497	6.50533	2.18379	2.18286	2.18148	2.17952	1.73621	1.71577	1.6939	1.67127	62
4840386	4.7069	4.67696	4.63876	4.59344	1.63523	1.63486	1.63431	1.63352	0.707556	0.710885	0.714532	0.7184	67
5136643	8.81862	8.7007	8.55186	8.37763	5.78332	5.77336	5.75867	5.73783	4.47525	4.23059	2.53569	1.76894	58
5518933	6.52865	6.46681	6.38828	6.29566	2.57508	2.57362	2.57146	2.56839	1.39305	1.38427	1.37481	1.36494	67
1684204	8.39496	8.28876	8.15455	7.99723	1.6002	1.59986	1.59935	1.59862	1.06174	1.06068	1.05954	1.05834	66
4340929	3.18347	3.17153	3.15623	3.13799	1.55123	1.55092	1.55047	1.54982	0.905982	0.907351	0.908844	0.910419	59
2197475	6.18448	6.12952	6.05968	5.97721	2.23829	2.2373	2.23582	2.23372	1.52024	1.50757	1.49395	1.47979	56
3674528	4.57534	4.54727	4.51144	4.46891	2.20216	2.20121	2.1998	2.19779	1.50151	1.48945	1.47648	1.46298	62
3736413	1.99034	1.98695	1.9826	1.97738	1.20337	1.20328	1.20315	1.20297	0.837208	0.839399	0.841792	0.844323	47
3786027	7.8427	7.75085	7.63461	7.49811	2.23818	2.23718	2.2357	2.2336	1.2846	1.27874	1.2724	1.26577	64
4743837	2.34617	2.34074	2.33377	2.32544	1.21519	1.2151	1.21496	1.21476	0.765763	0.768648	0.771805	0.775147	54
4402672	6.963	6.89188	6.80168	6.69545	2.45484	2.45356	2.45165	2.44895	2.15672	2.11693	2.07474	1.76894	62
1243512	7.74226	7.65291	7.53981	7.40695	3.41113	3.40817	3.40379	3.39757	2.42519	2.37014	2.31215	1.76894	65
1355031	5.3962	5.35552	5.3037	5.24236	1.78499	1.78448	1.78374	1.78267	1.3246	1.3177	1.31026	1.30248	68
1645902	7.00507	6.93302	6.84165	6.73405	3.68108	3.67752	3.67227	3.66481	3.87574	3.69977	2.53569	1.76894	60
3250362	1.80774	1.80522	1.802	1.79813	1.11879	1.11874	1.11867	1.11857	1.48924	1.47757	1.46502	1.45195	46
3682952	11.8267	11.6082	11.3347	11.0176	3.27251	3.26984	3.26588	3.26025	1.33768	1.33044	1.32262	1.31445	65
4030789	2.9984	2.98811	2.97491	2.95917	2.10208	2.10125	2.10001	2.09826	1.64255	1.62566	1.60755	1.58877	55
1381361	12.8767	12.616	12.2905	11.9143	5.38861	5.3801	5.36754	5.34971	0.981979	0.982263	0.982573	0.982899	69
2302310	4.89638	4.86365	4.82191	4.77241	1.99047	1.98977	1.98871	1.98722	1.13356	1.13113	1.12849	1.12572	62
3080518	2.87934	2.87004	2.85812	2.84389	1.18459	1.18451	1.18439	1.18423	1.31815	1.31143	1.30416	1.29657	54
4411053	3.74875	3.73105	3.70842	3.68148	1.55004	1.54973	1.54927	1.54863	0.846179	0.848271	0.850556	0.852972	59
5799987	4.12243	4.10034	4.0721	4.03853	1.50775	1.50747	1.50706	1.50648	0.701581	0.70495	0.708641	0.712556	61
2265288	3.1244	3.11299	3.09838	3.08096	1.53078	1.53049	1.53006	1.52944	1.2385	1.23376	1.22863	1.22327	56
4106175	4.08914	4.06745	4.03974	4.00679	2.00051	1.99979	1.99872	1.99721	0.983325	0.983588	0.983875	0.984177	58
1279749	1.2579	1.25734	1.25662	1.25576	1.10147	1.10143	1.10137	1.10128	0.942529	0.943399	0.944348	0.945348	41
2607419	8.36175	8.25643	8.12334	7.96731	3.48685	3.48373	3.47912	3.47256	1.14487	1.14221	1.13933	1.1363	67
4556181	1.06845	1.06832	1.06816	1.06796	0.99197	0.991974	0.991978	0.991984	0.580701	0.584621	0.588928	0.593511	44
5468659	6.56046	6.49796	6.41859	6.32501	1.76923	1.76874	1.76801	1.76698	1.42448	1.41479	1.40435	1.39346	67
5879498	2.76116	2.75281	2.74209	2.72929	1.36571	1.36553	1.36526	1.36488	0.680033	0.683534	0.687372	0.691446	52
2341867	8.92806	8.80702	8.65428	8.47554	4.97316	4.96605	4.95555	4.94064	3.77896	3.61307	2.53569	1.76894	65
5039796	5.76315	5.71609	5.65621	5.58541	1.92937	1.92873	1.92777	1.92641	1.13356	1.13113	1.12849	1.12572	64
2443770	12.5766	12.3284	12.0181	11.6594	2.31458	2.31348	2.31186	2.30956	2.29138	2.24422	2.19437	1.76894	70
4914995	4.1095	4.08756	4.05952	4.0262	1.69578	1.69535	1.69472	1.69383	0.866392	0.868253	0.870284	0.87243	61
5972775	5.51557	5.47287	5.41849	5.35414	2.02745	2.0267	2.02559	2.02401	2.03583	2.00217	1.96638	1.76894	57
1333926	9.54884	9.40932	9.23354	9.02826	2.35852	2.35736	2.35566	2.35323	1.3123	1.30573	1.29863	1.29121	69
3262475	1.80592	1.80342	1.8002	1.79635	1.53074	1.53045	1.53001	1.5294	0.618312	0.622111	0.626281	0.630714	47
5670270	4.48535	4.45852	4.42426	4.3836	1.97013	1.96944	1.96842	1.96698	0.99119	0.991331	0.991483	0.991644	60
3083848	6.17089	6.1162	6.04669	5.96462	1.48221	1.48196	1.48157	1.48103	0.530372	0.534383	0.538796	0.543496	63
3179223	2.13425	2.13009	2.12474	2.11834	2.06932	2.06852	2.06734	2.06567	1.38815	1.37952	1.3702	1.36049	47
5057912	2.93095	2.92123	2.90876	2.89388	1.29623	1.29609	1.29589	1.2956	0.668155	0.671723	0.675636	0.679789	52
2167592	8.25748	8.15494	8.02533	7.87332	1.9618	1.96112	1.96011	1.95868	1.46254	1.4517	1.44003	1.42788	65
5827622	2.5828	2.57577	2.56676	2.55599	1.62606	1.62569	1.62515	1.62438	2.01329	1.98072	1.94608	1.76894	50
5992203	8.43551	8.32821	8.19263	8.03373	2.25696	2.25594	2.25443	2.25228	1.7021	1.68298	1.66251	1.64132	66
1526697	4.97367	4.93977	4.89653	4.84529	2.11014	2.1093	2.10805	2.10627	1.62474	1.6085	1.59107	1.573	57
1544202	3.83437	3.81571	3.79185	3.76345	1.88565	1.88505	1.88415	1.88289	1.54787	1.53429	1.5197	1.50454	58
1811742	7.08456	7.01074	6.91713	6.80693	2.46653	2.46523	2.4633	2.46056	3.52964	3.38838	2.53569	1.76894	62
5209309	3.8955	3.87613	3.85137	3.82191	1.97778	1.97709	1.97605	1.97459	1.15391	1.15106	1.14797	1.14473	57
3010606	5.033	4.99818	4.95379	4.90118	1.79019	1.78968	1.78892	1.78785	1.24114	1.23634	1.23115	1.22571	57
3521296	4.3748	4.34946	4.3171	4.27866	1.80363	1.80311	1.80234	1.80124	1.3849	1.37636	1.36714	1.35753	60
2334315	9.99359	9.84003	9.64679	9.42144	2.8251	2.82324	2.8205	2.81659	1.58341	1.56863	1.55275	1.53626	69
1174315	5.09517	5.05937	5.01375	4.95969	2.19531	2.19437	2.19297	2.19098	1.25727	1.25208	1.24647	1.24059	57
1522420	11.4948	11.2889	11.0309	10.7315	3.63472	3.63128	3.62618	3.61894	2.59262	2.52693	2.45797	1.76894	68
3299857	5.3212	5.28176	5.23152	5.17204	2.40418	2.40296	2.40117	2.39861	2.58137	2.51643	2.44824	1.76894	59
3789655	9.06662	8.94156	8.78382	8.59931	2.63044	2.62889	2.62661	2.62336	0.851443	0.853477	0.855697	0.858044	70
5925408	5.37041	5.33016	5.27889	5.21819	2.16971	2.16879	2.16744	2.16552	1.71508	1.69547	1.67447	1.65273	60
2667100	6.46031	6.39987	6.3231	6.23254	2.17335	2.17243	2.17107	2.16914	1.1225	1.1203	1.1179	1.11539	66
5360706	2.18093	2.1765	2.17081	2.16401	1.26541	1.26529	1.26511	1.26485	0.576092	0.580024	0.584345	0.588942	50
1580961	2.14999	2.14574	2.14028	2.13374	1.02672	1.02671	1.02669	1.02667	0.540277	0.544277	0.548676	0.553361	53
5546219	12.1721	11.9402	11.65	11.314	5.08919	5.0817	5.07064	5.05495	3.96931	3.78334	2.53569	1.76894	68
3868581	8.92217	8.8013	8.64877	8.47028	2.78742	2.78563	2.78298	2.77921	2.33626	2.28652	2.234	1.76894	68
1056080	2.24548	2.24068	2.2345	2.22712	2.19643	2.19548	2.19408	2.19209	1.48587	1.47431	1.46187	1.44892	47
2717913	3.33986	3.32643	3.30924	3.28876	1.55324	1.55293	1.55247	1.55182	0.945423	0.946252	0.947156	0.948108	56
1198473	4.75909	4.72839	4.68923	4.64278	1.56661	1.56629	1.56582	1.56514	0.901765	0.903189	0.904741	0.906381	64
5282491	7.37328	7.29282	7.19087	7.07097	1.69361	1.69319	1.69256	1.69167	0.701097	0.704469	0.708163	0.712082	68
2300459	12.3861	12.1456	11.8449	11.4969	3.39255	3.38963	3.38531	3.37917	3.31944	3.19748	2.53569	1.76894	66
3816706	9.50117	9.36311	9.18916	8.98598	2.68363	2.68201	2.6796	2.67618	1.18952	1.1859	1.18198	1.17788	69
3906314	5.79045	5.7429	5.68239	5.61086	1.69648	1.69605	1.69542	1.69453	0.852034	0.85406	0.856273	0.858612	55
5319135	3.97833	3.95798	3.93198	3.90105	1.61456	1.6142	1.61367	1.61292	1.36755	1.35949	1.3508	1.34172	56
2311502	2.18495	2.1805	2.17478	2.16794	1.39736	1.39716	1.39687	1.39645	0.691719	0.69515	0.69891	0.7029	48
4707963	2.80396	2.79526	2.78412	2.77081	0.99964	0.999641	0.999641	0.999641	0.568083	0.572033	0.576376	0.580996	56
6025115	2.81945	2.81063	2.79933	2.78583	0.970644	0.970655	0.970671	0.970692	0.718356	0.721611	0.725176	0.728956	50
2402479	6.86919	6.80013	6.71251	6.6093	2.02146	2.02072	2.01962	2.01805	1.47745	1.46615	1.45399	1.44133	63
5461669	3.84837	3.82954	3.80547	3.77684	1.68612	1.68571	1.68509	1.68421	0.951239	0.951985	0.952797	0.953653	60
2522416	5.84523	5.79668	5.73491	5.6619	1.66717	1.66677	1.66617	1.66533	2.4737	2.41566	2.35457	1.76894	58
3528502	3.72035	3.70297	3.68074	3.65427	1.83161	1.83106	1.83025	1.82909	1.82587	1.80177	1.77603	1.74946	56
5953127	3.91596	3.89635	3.87128	3.84146	1.75162	1.75114	1.75044	1.74944	0.691272	0.694706	0.698469	0.702462	64
3594543	5.38482	5.34433	5.29275	5.2317	2.75767	2.75592	2.75334	2.74967	2.50154	2.44175	2.37886	1.76894	61
5503816	2.23888	2.23411	2.22799	2.22067	0.84046	0.840508	0.840579	0.840681	0.491332	0.495358	0.49979	0.504516	58
1012678	6.45722	6.39684	6.32015	6.22969	1.89905	1.89844	1.89753	1.89623	1.78914	1.76657	1.74244	1.71752	56
2750270	3.56138	3.54571	3.52566	3.50178	1.94733	1.94666	1.94568	1.94428	1.34626	1.33879	1.33072	1.3223	56
4984528	2.25922	2.25433	2.24805	2.24054	1.45522	1.45498	1.45463	1.45412	1.13746	1.13495	1.13223	1.12937	57
5461658	2.65991	2.65232	2.64258	2.63096	1.49825	1.49799	1.49759	1.49702	0.945946	0.946767	0.947663	0.948606	56
2952787	3.95145	3.93143	3.90583	3.87538	2.1398	2.13892	2.13762	2.13577	0.921502	0.922664	0.923931	0.925268	60
4002579	5.38701	5.34648	5.29486	5.23375	1.6463	1.64592	1.64535	1.64454	0.906234	0.9076	0.909089	0.910661	60
1644697	10.7876	10.6073	10.3809	10.1176	4.72918	4.72283	4.71346	4.70015	3.53946	3.39727	2.53569	1.76894	65
4083351	9.74408	9.59848	9.41514	9.20116	2.90687	2.90488	2.90193	2.89773	2.91048	2.82219	2.53569	1.76894	64
3188660	6.93266	6.86222	6.77285	6.6676	1.75843	1.75794	1.75723	1.75622	1.17371	1.17044	1.16689	1.16317	62
2123924	5.73117	5.68468	5.62553	5.55558	2.31087	2.30978	2.30817	2.30587	1.78654	1.76408	1.74006	1.71525	65
2342657	7.24131	7.16392	7.06582	6.9504	2.2254	2.22442	2.22296	2.2209	1.53375	1.52064	1.50655	1.4919	69
3187847	3.71157	3.69429	3.67218	3.64586	2.08328	2.08247	2.08127	2.07956	2.80625	2.72571	2.53569	1.76894	41
4405232	6.92581	6.85552	6.76634	6.66131	2.35892	2.35777	2.35606	2.35363	1.02605	1.02562	1.02515	1.02466	69
1935866	8.50523	8.39603	8.25808	8.09644	4.25261	4.24763	4.24028	4.22983	0.612288	0.616109	0.620305	0.624765	69
3242155	7.5317	7.44748	7.34081	7.21542	2.18893	2.188	2.18661	2.18464	1.20311	1.19919	1.19495	1.1905	66
5191973	6.57283	6.51007	6.43038	6.33642	2.59619	2.5947	2.59249	2.58935	0.997017	0.997065	0.997117	0.997172	60
5329349	2.4402	2.43416	2.4264	2.41714	1.38416	1.38397	1.38369	1.38328	0.428627	0.432574	0.436925	0.441571	53
1264455	6.3264	6.26865	6.19528	6.1087	2.5777	2.57624	2.57407	2.57099	1.14601	1.14332	1.14041	1.13735	55
3254476	9.90356	9.7529	9.56326	9.34205	3.96326	3.95904	3.95279	3.94392	1.24623	1.24131	1.23598	1.23041	69
3901154	8.27017	8.1673	8.03726	7.88477	2.0727	2.07189	2.07071	2.06903	1.04506	1.0443	1.04348	1.04261	69
5812009	3.82795	3.80936	3.78559	3.7573	1.27462	1.27449	1.2743	1.27404	0.904756	0.906141	0.907651	0.909245	59
2368862	8.88898	8.76906	8.61772	8.4406	2.64566	2.64409	2.64177	2.63847	1.99223	1.96067	1.92708	1.76894	65
4422604	2.24233	2.23754	2.23139	2.22403	0.955137	0.955152	0.955175	0.955207	0.523031	0.527049	0.531469	0.536179	53
2053688	10.3178	10.1536	9.9471	9.70658	3.53912	3.53589	3.53111	3.52432	1.73448	1.71411	1.69231	1.66975	67
5807059	10.4126	10.2452	10.0348	9.78976	8.20807	8.18678	8.15542	8.11103	2.81881	2.73735	2.53569	1.76894	70
1786298	6.23924	6.18321	6.11202	6.02798	2.32865	2.32754	2.32589	2.32355	1.13356	1.13113	1.12849	1.12572	63
1185415	4.47433	4.44765	4.41359	4.37315	1.79431	1.79379	1.79303	1.79195	1.0679	1.06674	1.06547	1.06414	64
2401334	7.18521	7.10911	7.01263	6.89909	2.45307	2.45179	2.44989	2.44719	0.488308	0.492333	0.496765	0.501491	66
5899799	11.5096	11.3031	11.0444	10.7442	2.495	2.49366	2.49168	2.48885	1.62331	1.60712	1.58975	1.57173	69
5411106	6.4624	6.40192	6.32509	6.23447	2.26546	2.26443	2.2629	2.26073	1.42368	1.41402	1.4036	1.39275	62
2217025	3.57689	3.56106	3.5408	3.51667	2.12278	2.12193	2.12066	2.11885	1.02355	1.02316	1.02274	1.0223	55
3180231	1.74656	1.74431	1.74143	1.73797	1.48116	1.4809	1.48052	1.47998	0.848884	0.850946	0.853198	0.855579	48
5744574	7.33142	7.25194	7.15122	7.03275	2.97618	2.97407	2.97094	2.96649	1.4335	1.42354	1.41281	1.40163	68
1629423	9.02564	8.90178	8.74552	8.56273	4.42075	4.4153	4.40726	4.39585	3.65353	3.50027	2.53569	1.76894	61
4984616	6.83542	6.76709	6.6804	6.57826	1.65468	1.65429	1.65371	1.65289	0.792443	0.795088	0.79798	0.801041	69
4406648	8.08025	7.98235	7.85853	7.71325	2.68707	2.68543	2.68302	2.67959	1.79186	1.76918	1.74494	1.71989	65
1481600	5.8963	5.84681	5.78386	5.70946	1.61109	1.61074	1.61022	1.60947	0.981811	0.982098	0.98241	0.982739	58
4549951	7.1451	7.06991	6.97458	6.86237	1.88113	1.88054	1.87965	1.8784	1.27048	1.26497	1.25901	1.25277	66
4571805	2.23763	2.23287	2.22675	2.21944	1.73851	1.73805	1.73736	1.73639	1.2753	1.26967	1.26358	1.25721	50
3388184	1.71294	1.71084	1.70814	1.7049	1.19999	1.19991	1.19978	1.1996	1.45065	1.44018	1.4289	1.41715	42
1451795	6.75628	6.68966	6.60511	6.50546	1.6244	1.62404	1.62349	1.62273	0.883446	0.885101	0.886907	0.888814	64
1669569	5.52633	5.48344	5.42883	5.36421	2.33569	2.33457	2.33291	2.33054	1.26132	1.25603	1.25031	1.24433	64
3326592	9.60741	9.46607	9.28804	9.08017	2.8741	2.87216	2.8693	2.86522	2.72663	2.65179	2.53569	1.76894	66
4890233	4.00505	3.98439	3.95797	3.92657	1.14388	1.14382	1.14373	1.14361	1.14297	1.14034	1.1375	1.13452	60
3337068	2.54363	2.53688	2.52822	2.51787	1.20445	1.20437	1.20423	1.20405	0.539316	0.543317	0.547717	0.552404	60
3363883	5.50502	5.4625	5.40835	5.34427	2.08863	2.08781	2.0866	2.08488	0.99119	0.991331	0.991483	0.991644	65
4917344	6.63955	6.5754	6.49396	6.39795	2.06637	2.06557	2.0644	2.06273	1.33559	1.3284	1.32065	1.31254	67
1172939	5.2438	5.20563	5.157	5.0994	1.65079	1.65041	1.64983	1.64902	1.57769	1.5631	1.54743	1.53116	56
1485821	6.94692	6.87616	6.7864	6.68069	2.32298	2.32188	2.32024	2.31791	2.33475	2.28509	2.23266	1.76894	52
2340235	3.96941	3.94918	3.9233	3.89254	1.27476	1.27463	1.27444	1.27417	0.732112	0.735267	0.738722	0.742383	60
5143542	9.73187	9.58665	9.40379	9.19036	3.44523	3.4422	3.43772	3.43135	1.9602	1.93014	1.89813	1.76894	68
5494995	6.83883	6.77043	6.68364	6.58139	2.87388	2.87194	2.86907	2.865	1.51849	1.50589	1.49233	1.47823	65
2294495	2.1652	2.16086	2.15529	2.14862	1.22806	1.22796	1.22781	1.2276	0.813183	0.815626	0.818296	0.82112	54
1388711	2.68901	2.6812	2.67119	2.65923	1.29752	1.29738	1.29718	1.29688	0.76744	0.770311	0.773451	0.776777	53
1567824	3.26638	3.25366	3.23737	3.21796	1.84519	1.84463	1.84379	1.84261	1.448	1.43761	1.42641	1.41475	53
2957326	5.40387	5.36306	5.31108	5.24956	2.07852	2.07771	2.07652	2.07482	1.24049	1.2357	1.23053	1.2251	61
3549406	3.52884	3.51351	3.49389	3.47053	1.61516	1.61481	1.61428	1.61352	0.775599	0.778398	0.78146	0.784702	62
5044008	5.68388	5.63824	5.58014	5.51144	2.68638	2.68476	2.68234	2.67891	1.43514	1.42513	1.41435	1.40312	67
1985618	6.9745	6.90314	6.81261	6.70601	4.8322	4.82554	4.8157	4.80172	3.15427	3.04653	2.53569	1.76894	61
2549466	11.1558	10.9624	10.7198	10.4379	2.67249	2.67088	2.6685	2.66511	1.35413	1.34644	1.33814	1.32948	68
3453729	4.30845	4.28398	4.25273	4.21561	1.74213	1.74167	1.74098	1.74	1.04014	1.03947	1.03874	1.03797	61
3785407	5.83349	5.78515	5.72366	5.65097	2.20535	2.20439	2.20298	2.20096	1.32861	1.32161	1.31405	1.30615	61
4407503	5.60101	5.55682	5.50057	5.43403	2.08705	2.08623	2.08502	2.0833	0.99119	0.991331	0.991483	0.991644	68
4793717	8.21199	8.11066	7.98254	7.83227	2.67498	2.67337	2.67099	2.66759	1.17568	1.17236	1.16877	1.16501	69
5574393	12.0789	11.8507	11.565	11.2341	4.00821	4.00387	3.99745	3.98834	1.7931	1.77037	1.74607	1.72097	67
1441816	1.41327	1.41226	1.41097	1.40942	1.26176	1.26164	1.26147	1.26122	0.99119	0.991331	0.991483	0.991644	45
1749229	4.06648	4.04507	4.01771	3.98518	1.77448	1.77399	1.77325	1.77221	1.74225	1.72157	1.69944	1.67656	56
4264716	4.28567	4.2615	4.23063	4.19395	1.87142	1.87083	1.86996	1.86872	0.524681	0.528698	0.533116	0.537824	58
1435510	5.63804	5.59321	5.53614	5.46864	2.25633	2.25531	2.2538	2.25165	1.08066	1.07926	1.07774	1.07614	66
3525248	17.5339	17.0416	16.4343	15.7431	7.28729	7.2708	7.24649	7.21206	5.54509	4.38437	2.53569	1.76894	69
3842952	5.7842	5.73676	5.67639	5.60503	2.00975	2.00902	2.00794	2.0064	0.672574	0.676118	0.680003	0.684128	66
4834297	6.96901	6.89776	6.80739	6.70097	2.24366	2.24266	2.24117	2.23906	1.48457	1.47305	1.46065	1.44774	63
5960758	8.65486	8.54154	8.39844	8.23084	2.25969	2.25867	2.25715	2.255	1.51132	1.49895	1.48564	1.4718	65
5992661	4.15555	4.13304	4.10427	4.07009	2.37871	2.37753	2.37578	2.3733	1.63096	1.61449	1.59683	1.57851	58
3862243	2.55776	2.55091	2.54212	2.53162	1.90633	1.9057	1.90478	1.90347	0.667393	0.670965	0.674882	0.679041	53
4737318	6.68034	6.61533	6.53281	6.43554	2.0904	2.08958	2.08837	2.08664	1.55475	1.54094	1.5261	1.51069	66
1203992	7.4723	7.3895	7.28462	7.1613	1.96776	1.96708	1.96606	1.96462	0.897696	0.899172	0.900782	0.902481	67
1457910	3.48257	3.46772	3.44871	3.42607	1.22587	1.22578	1.22563	1.22542	0.826917	0.829218	0.831733	0.834391	61
3101735	7.9242	7.83029	7.71148	7.572	1.79773	1.79721	1.79645	1.79536	0.673924	0.677461	0.681338	0.685453	68
3378321	7.27255	7.19444	7.09544	6.97896	3.16731	3.16484	3.16119	3.15599	2.201	2.15884	2.1142	1.76894	60
4301825	8.85817	8.73913	8.58888	8.41303	5.12256	5.11496	5.10374	5.08781	1.33789	1.33064	1.32281	1.31464	65
1397053	5.18215	5.14497	5.0976	5.04149	2.38616	2.38497	2.38321	2.3807	1.47649	1.46522	1.45309	1.44046	68
1369801	8.60399	8.49208	8.35074	8.18518	3.5848	3.58147	3.57654	3.56953	2.49252	2.4333	2.371	1.76894	67
3030776	4.32582	4.30112	4.26958	4.23212	2.75475	2.75301	2.75043	2.74677	1.62762	1.61128	1.59374	1.57555	63
4125644	11.5095	11.3031	11.0444	10.7442	2.27494	2.2739	2.27235	2.27015	1.11475	1.11269	1.11047	1.10813	69
5517510	3.46459	3.44993	3.43115	3.40879	1.18435	1.18427	1.18416	1.18399	0.533062	0.53707	0.541479	0.546176	57
1990213	2.02629	2.02271	2.01812	2.01262	1.11999	1.11994	1.11987	1.11977	0.811966	0.81442	0.817104	0.819942	49
2055140	5.4567	5.415	5.36189	5.29904	4.87894	4.87213	4.86207	4.84779	3.47317	3.33723	2.53569	1.76894	56
3770157	1.13241	1.13216	1.13182	1.13142	1.23014	1.23004	1.22989	1.22967	1.18053	1.17711	1.17341	1.16952	40
4862064	5.02802	4.99328	4.94898	4.89649	2.13351	2.13264	2.13136	2.12952	1.4472	1.43683	1.42567	1.41403	62
1711172	8.31115	8.20719	8.07579	7.92172	4.95462	4.94757	4.93716	4.92238	10.6925	4.38437	2.53569	1.76894	59
2215039	3.65211	3.63548	3.61419	3.58886	2.17636	2.17544	2.17408	2.17214	1.07187	1.07064	1.06929	1.06788	60
2402394	11.1348	10.9421	10.7005	10.4197	4.60305	4.59708	4.58826	4.57574	4.39876	4.16347	2.53569	1.76894	63
2409119	3.44173	3.42729	3.40881	3.3868	1.57022	1.5699	1.56943	1.56875	1.01815	1.01785	1.01753	1.01719	61
2666044	7.89966	7.80638	7.68835	7.54976	2.17739	2.17646	2.1751	2.17315	1.77465	1.75267	1.72916	1.70488	61
3957041	7.60108	7.51518	7.40641	7.27858	2.88533	2.88338	2.88048	2.87636	0.77286	0.775683	0.778772	0.782042	68
2136908	4.32405	4.29938	4.26787	4.23044	2.27642	2.27538	2.27383	2.27163	1.57764	1.56305	1.54739	1.53112	60
5768461	4.53182	4.50435	4.46929	4.42766	1.4704	1.47015	1.46979	1.46926	0.578005	0.581932	0.586247	0.590838	61
5838882	3.08763	3.07656	3.06237	3.04544	1.34722	1.34705	1.3468	1.34645	0.883046	0.884706	0.886517	0.88843	56
1186689	10.3386	10.1737	9.96636	9.72485	2.57462	2.57316	2.571	2.56793	2.61007	2.54322	2.47308	1.76894	70
2282537	3.46772	3.45302	3.43421	3.4118	1.34165	1.34148	1.34124	1.34089	0.702853	0.706213	0.709895	0.7138	59
2437305	1.72464	1.72249	1.71973	1.71642	1.90542	1.9048	1.90388	1.90257	1.75782	1.73652	1.71374	1.69018	44
4158777	8.04995	7.95283	7.83	7.68585	3.23704	3.23443	3.23058	3.2251	2.69505	2.62242	2.53569	1.76894	69
4478497	4.05648	4.03519	4.00799	3.97564	2.18954	2.18861	2.18722	2.18524	1.29256	1.28649	1.27994	1.27308	54
5061340	4.6055	4.57701	4.54064	4.49748	1.39273	1.39254	1.39225	1.39183	1.06301	1.06193	1.06076	1.05953	61
3595598	4.7842	4.75313	4.71351	4.6665	1.30222	1.30209	1.30188	1.30158	0.841269	0.843416	0.84576	0.848239	60
4631579	10.4845	10.3146	10.1012	9.85269	3.0383	3.03607	3.03277	3.02809	2.83401	2.75144	2.53569	1.76894	68
4704386	6.40663	6.34728	6.27188	6.18293	2.43228	2.43103	2.42917	2.42653	1.47895	1.4676	1.45539	1.44268	62
[truncated: 442,933+ more rows]
