# Supplementary material for: Personalized prediction for multiple chronic diseases by developing the multi-task Cox learning model
Source: PLoS Comput Biol. 2023 Sep 21;19(9):e1011396. doi: 10.1371/journal.pcbi.1011396 (PMC10569718; doi:10.1371/journal.pcbi.1011396)
Supplement: S9 Table — The relative absolute risk of each subject developing diabetes, stroke, and CHD in the 1-th, 3-th, 5-th, and 7-th year, respectively, which reflects that the absolute risk of each individual is a multiple of the average absolute risk of the population. (XLSX) [file pcbi.1011396.s009.xlsx]

## Sheet: RAR
eid	t1_Diabetes	t3_Diabetes	t5_Diabetes	t7_Diabetes	t1_Stroke	t3_Stroke	t5_Stroke	t7_Stroke	t1_CHD	t3_CHD	t5_CHD	t7_CHD	age
2025907	9.07865	8.08127	7.03612	5.90276	7.94073	7.86858	7.75393	7.5917	6.90557	6.1354	5.36529	4.62829	63
2907262	17.2495	13.6359	10.4747	7.70361	10.9085	10.7673	10.5443	10.2322	9.13901	7.76188	6.47443	5.33093	62
5538853	13.1031	11.0023	8.98776	7.02529	9.81998	9.70675	9.52755	9.27565	11.0313	9.01686	7.23847	5.75339	62
1269537	2.47052	2.41896	2.35652	2.27512	10.7863	10.6484	10.4306	10.1255	4.80864	4.45629	4.08115	3.69549	67
4529614	7.61367	6.92237	6.17426	5.32989	12.1795	12.0018	11.722	11.3319	4.1175	3.86903	3.59898	3.31466	56
4308706	13.6846	11.3938	9.22526	7.14441	27.2824	26.3553	24.9458	23.0792	17.1364	12.3721	8.88044	6.46163	62
5796466	5.12523	4.83026	4.49316	4.08546	14.4839	14.2293	13.8308	13.2794	10.7286	8.82341	7.12595	5.69455	69
4161089	0.59949	0.602939	0.607288	0.613272	3.69296	3.6799	3.65896	3.62888	1.50631	1.49121	1.47347	1.45301	64
4170342	1.25291	1.24838	1.24274	1.23513	10.2211	10.0979	9.90314	9.62973	2.6315	2.54731	2.45167	2.34562	63
1864972	2.33758	2.29316	2.23923	2.16864	2.61507	2.60953	2.6006	2.58774	2.56881	2.48973	2.39974	2.29974	53
4379768	6.62242	6.10796	5.53897	4.87895	10.3248	10.199	10.0001	9.72096	8.2103	7.10518	6.04269	5.06946	64
1776005	5.25888	4.94668	4.59093	4.16229	23.9457	23.2338	22.1431	20.6823	10.4232	8.62545	7.00882	5.63203	60
2154684	1.08495	1.08363	1.08198	1.07975	1.55874	1.5576	1.55575	1.55308	0.817976	0.820943	0.824498	0.8287	43
5634642	1.4554	1.44593	1.43421	1.41848	5.58518	5.55161	5.49796	5.42144	2.05283	2.01023	1.961	1.9053	62
2959618	3.19375	3.09478	2.9768	2.82612	13.6974	13.4706	13.1148	12.6213	6.75139	6.01707	5.2794	4.56976	60
4434546	2.0968	2.06408	2.02414	1.9715	6.49151	6.4448	6.37033	6.26442	3.71403	3.51823	3.30284	3.07287	65
3258346	7.195	6.58141	5.91126	5.14611	3.91025	3.89532	3.87136	3.83699	4.2474	3.98072	3.692	3.38938	51
3948149	34.1018	21.0872	13.257	8.47493	9.06364	8.96805	8.8165	8.60291	10.8313	8.88935	7.16452	5.71485	56
5261438	0.741048	0.743802	0.747264	0.752008	1.629	1.62766	1.62548	1.62234	1.347	1.33773	1.3268	1.31411	46
5517879	1.96108	1.93424	1.90138	1.85792	4.18945	4.17192	4.14382	4.10353	2.43268	2.36421	2.28598	2.19863	54
2665116	2.80445	2.73279	2.64663	2.53537	41.6835	39.511	36.315	32.2828	11.8402	9.52056	7.5224	5.89644	62
2911721	1.57665	1.56368	1.54765	1.52622	1.86446	1.86234	1.85893	1.854	2.13988	2.09184	2.03646	1.974	45
6011931	2.72644	2.65975	2.57943	2.47548	12.6594	12.4668	12.1639	11.7424	7.20213	6.36076	5.52693	4.73689	67
2347164	4.24965	4.0559	3.83019	3.5504	9.68846	9.5784	9.40418	9.15915	4.44065	4.14575	3.8283	3.49779	65
5964212	7.68517	6.98017	6.21842	5.36033	9.73658	9.62536	9.44933	9.2018	5.08492	4.68627	4.26532	3.83666	53
2552805	1.37332	1.36599	1.3569	1.34468	3.78971	3.77583	3.75357	3.72161	2.54364	2.46658	2.37882	2.28121	45
4143127	0.770884	0.773418	0.776602	0.780961	3.54402	3.53218	3.51318	3.48589	1.7414	1.71588	1.68612	1.65208	49
4662392	5.23027	4.9218	4.57008	4.14595	6.32027	6.27621	6.20593	6.10592	4.26153	3.99284	3.70205	3.39741	54
4059187	75.6345	26.4703	13.9098	8.52621	575.897	274.509	131.702	73.1296	72.3083	19.111	10.3025	6.76585	67
4378248	1.8129	1.7919	1.7661	1.73182	12.022	11.8491	11.5767	11.1967	8.26107	7.1418	6.06733	5.08481	64
4245522	1.17279	1.16989	1.16627	1.16139	4.06653	4.05017	4.02393	3.9863	1.63092	1.61056	1.58674	1.55939	59
3931984	2.98028	2.8968	2.79681	2.66834	11.8619	11.6937	11.4287	11.0588	7.31932	6.44901	5.58952	4.77839	61
4354589	4.03968	3.86716	3.66527	3.41353	14.2611	14.0145	13.6283	13.0936	5.46899	5.00151	4.5135	4.02308	64
2482612	18.5744	14.4024	10.8586	7.85145	46.0658	43.4138	39.5511	34.7484	19.8903	13.5766	9.32426	6.59654	62
5074341	1.84352	1.82136	1.79416	1.75805	7.51612	7.45199	7.34998	7.20543	4.47372	4.17385	3.85138	3.51602	69
5077597	1.81113	1.79019	1.76447	1.7303	5.0642	5.03721	4.99403	4.93232	3.55311	3.37665	3.1816	2.97219	55
5552811	3.68492	3.5456	3.38129	3.17435	12.1578	11.9807	11.702	11.3133	6.55396	5.86438	5.16754	4.49267	58
3444034	5.62343	5.26187	4.85314	4.36565	6.44998	6.40392	6.33047	6.22601	3.91062	3.6899	3.44852	3.19255	66
4337723	13.8119	11.4786	9.27592	7.1693	16.4188	16.0892	15.5755	14.8695	12.386	9.84972	7.70088	5.98226	60
1498031	2.33728	2.29288	2.23896	2.1684	9.20587	9.10708	8.9505	8.72994	3.79455	3.58871	3.36282	3.12232	65
5005096	0.514063	0.517653	0.522189	0.528445	3.04233	3.03417	3.02106	3.00219	1.62463	1.60456	1.58106	1.55407	55
5296064	4.31275	4.11238	3.87929	3.59087	8.7574	8.66853	8.52754	8.32861	7.0369	6.23556	5.43744	4.67702	60
5492439	17.0891	13.5406	10.4255	7.68381	13.1286	12.9209	12.5946	12.1412	9.51226	8.01812	6.63697	5.42521	62
2686014	3.39842	3.28343	3.14697	2.97369	6.30912	6.26523	6.19521	6.09559	2.9806	2.86518	2.73542	2.5933	58
2793173	8.57639	7.68989	6.75059	5.71802	22.9087	22.2579	21.2586	19.9154	12.1475	9.70698	7.62417	5.94577	64
3824248	10.701	9.30412	7.89169	6.42559	18.9156	18.4751	17.7924	16.8622	16.7181	12.1733	8.79971	6.43415	67
5791552	0.762903	0.765498	0.76876	0.773226	1.80296	1.80106	1.79799	1.79356	0.682266	0.68659	0.691794	0.697973	41
5913579	1.2625	1.25776	1.25187	1.24392	7.17568	7.11764	7.02525	6.89417	5.36932	4.9202	4.44996	3.97577	62
1806684	1.06368	1.06271	1.0615	1.05986	14.1342	13.8922	13.5129	12.9877	5.37526	4.92506	4.45376	3.97861	66
3314555	3.47313	3.35202	3.20851	3.02668	3.48973	3.47833	3.46002	3.43371	3.37451	3.21839	3.04492	2.85751	48
5182172	1.9902	1.96214	1.92781	1.88244	7.32397	7.26332	7.16679	7.02992	4.6599	4.33136	3.98	3.61694	61
5609470	24.0721	17.2267	12.0809	8.23943	9.31292	9.21168	9.05127	8.82538	12.0032	9.61977	7.57679	5.92293	58
2155954	2.12282	2.08891	2.04755	1.99308	13.5684	13.346	12.9971	12.5128	5.16779	4.75473	4.31963	3.87784	65
1844282	1.34692	1.34024	1.33195	1.32079	1.64571	1.64431	1.64206	1.6388	1.40223	1.39105	1.37788	1.36263	47
2331247	1.89059	1.8666	1.83719	1.7982	5.6267	5.59257	5.53805	5.46028	2.76472	2.66915	2.56102	2.44168	53
5505080	1.53465	1.52293	1.50845	1.48907	4.85847	4.83389	4.79453	4.73826	2.61176	2.52919	2.43534	2.33122	62
1889909	18.6676	14.455	10.8841	7.86087	19.8292	19.3442	18.5941	17.5752	27.0504	15.9625	9.9675	6.73425	66
5220048	1.44654	1.43731	1.42589	1.41055	5.65077	5.61632	5.56128	5.48278	5.15134	4.74116	4.30889	3.86971	63
2135680	2.51861	2.46435	2.3987	2.31324	14.0988	13.858	13.4807	12.958	6.72196	5.99439	5.26286	4.55842	55
3788399	3.68102	3.54205	3.37814	3.17167	1.7942	1.79233	1.78931	1.78494	1.91278	1.87832	1.83834	1.79288	46
2255538	2.58152	2.52362	2.45367	2.36277	3.04861	3.04041	3.02723	3.00826	1.84522	1.81443	1.77862	1.73781	40
4615224	1.3705	1.36324	1.35424	1.34213	1.36202	1.36137	1.36032	1.35881	1.16423	1.16044	1.15593	1.15067	42
1176067	0.747159	0.74987	0.753279	0.757947	2.99881	2.99094	2.97829	2.96008	1.4104	1.39893	1.38542	1.36978	51
1657653	10.1681	8.90936	7.62154	6.26556	10.8813	10.7408	10.519	10.2084	9.61948	8.09094	6.68254	5.45123	63
2616129	3.14458	3.04928	2.93557	2.79013	14.5117	14.2561	13.856	13.3025	8.86112	7.56825	6.34941	5.25685	65
1841943	2.68326	2.61925	2.54209	2.4421	4.11601	4.09919	4.0722	4.03352	2.46309	2.39231	2.31151	2.22139	56
4819951	10.8176	9.38958	7.94941	6.45917	43.0902	40.7689	37.3648	33.0902	19.3653	13.3604	9.2504	6.57609	68
2988907	2.51276	2.45883	2.39358	2.30861	5.5038	5.47131	5.41937	5.34526	3.95491	3.72838	3.48097	3.21902	57
3576979	6.16714	5.72555	5.23225	4.65275	15.7853	15.4813	15.0068	14.3533	10.2967	8.54266	6.95924	5.60518	69
2958105	1.04852	1.04779	1.04688	1.04565	5.03033	5.00374	4.9612	4.90041	2.34421	2.28226	2.21128	2.13179	62
1848650	14.6386	12.0202	9.5933	7.32109	10.9933	10.8498	10.6233	10.3062	8.98793	7.65691	6.40689	5.29108	63
6008237	1.82571	1.80422	1.77784	1.7428	5.95681	5.91812	5.85633	5.76831	3.209	3.07068	2.91624	2.74842	64
2257748	0.479663	0.483251	0.487788	0.49405	2.94868	2.94114	2.92901	2.91155	1.60467	1.58547	1.56299	1.53715	53
1079707	1.03205	1.03158	1.03098	1.03018	6.13938	6.09803	6.03204	5.9381	2.25618	2.20042	2.13636	2.0644	63
4238505	6.5823	6.07447	5.51233	4.85952	13.945	13.7096	13.3406	12.8292	5.50128	5.02777	4.53396	4.03824	67
2668940	0.988532	0.988695	0.988898	0.989174	5.39099	5.35996	5.31034	5.23952	3.30361	3.15524	2.99003	2.81111	60
3070736	3.30786	3.2001	3.07196	2.90884	7.46572	7.40252	7.30196	7.15944	4.64354	4.31756	3.96878	3.60818	61
1695583	6.03619	5.61457	5.14223	4.58533	2.58358	2.57821	2.56957	2.5571	1.81975	1.79029	1.756	1.7169	46
4263398	0.923689	0.924699	0.925965	0.927689	4.82199	4.79782	4.75913	4.70379	2.05287	2.01027	1.96104	1.90533	63
5803172	1.62582	1.6113	1.59339	1.56947	6.45876	6.41257	6.33891	6.23414	3.38937	3.23161	3.05638	2.86717	59
1154202	1.03236	1.03188	1.03128	1.03047	10.3624	10.2356	10.0352	9.75402	3.33707	3.18507	3.01598	2.83307	64
2067376	2.72237	2.65593	2.57591	2.47234	10.0565	9.93742	9.74912	9.48463	4.69743	4.36295	4.00565	3.63693	68
1312268	4.28163	4.08454	3.8551	3.57095	8.50114	8.41771	8.28526	8.09823	4.94204	4.56768	4.17067	3.76441	65
3986436	4.29845	4.09959	3.86817	3.58172	4.34615	4.32707	4.2965	4.2527	2.16891	2.11899	2.0615	1.99671	59
4658596	0.782063	0.784508	0.78758	0.791783	3.91251	3.89755	3.87357	3.83915	1.58338	1.5651	1.54368	1.51904	59
4544071	5.20034	4.89574	4.54821	4.12879	1.4503	1.44945	1.44806	1.44606	1.34178	1.33269	1.32195	1.3095	42
4703079	1.80983	1.78894	1.76328	1.72919	11.3416	11.1884	10.9468	10.609	4.45932	4.16162	3.84134	3.50809	59
5823210	6.40668	5.92741	5.39483	4.77333	14.633	14.373	13.9661	13.4034	10.6706	8.78607	7.10401	5.68293	61
1900467	14.4406	11.8918	9.51905	7.28623	30.2394	29.0984	27.3753	25.1162	17.4586	12.5222	8.94002	6.48136	69
4117778	16.3665	13.1053	10.1961	7.58904	37.5613	35.7974	33.1779	29.827	23.9609	15.0543	9.7603	6.69867	62
4752951	8.83756	7.89417	6.90033	5.81553	15.0234	14.7488	14.3196	13.7268	6.58857	5.89124	5.1873	4.50636	63
5677356	2.7952	2.72413	2.63868	2.52829	8.05059	7.9763	7.85825	7.6913	3.69478	3.50134	3.28843	3.06095	67
1033734	6.13747	5.70044	5.21192	4.63757	14.2269	13.9815	13.5972	13.0651	10.407	8.61486	7.0025	5.62862	65
2811198	2.11806	2.08438	2.04327	1.98914	4.38261	4.36316	4.332	4.28736	3.49884	3.32868	3.1403	2.93767	54
3390972	9.59828	8.47977	7.32101	6.08203	12.7605	12.5647	12.2569	11.8285	9.04765	7.69848	6.43371	5.30695	58
3107916	4.5382	4.31333	4.05302	3.73297	7.39527	7.33334	7.2348	7.0951	4.59786	4.27901	3.93739	3.58363	51
4580647	5.14725	4.84948	4.50933	4.0982	20.6495	20.1227	19.3094	18.2079	12.7506	10.0649	7.81451	6.0352	66
5497727	25.6739	17.9486	12.3446	8.30513	62.5491	57.6828	50.856	42.8168	37.0475	17.8999	10.248	6.76401	69
1956767	3.29684	3.18995	3.06281	2.9009	8.40985	8.3283	8.19884	8.01597	5.14617	4.73689	4.3055	3.86715	61
3025249	1.27855	1.27346	1.26713	1.25859	2.25598	2.25225	2.24626	2.23761	1.04752	1.04653	1.04536	1.04397	51
4211182	6.2486	5.79435	5.28784	4.69415	5.45973	5.42781	5.37679	5.30397	4.87652	4.51305	4.12684	3.73074	51
4877657	1.40449	1.39637	1.38631	1.37278	7.58817	7.52272	7.41861	7.27113	4.07027	3.82827	3.56488	3.28712	69
1884931	34.1312	21.0964	13.2591	8.4752	22.4203	21.7974	20.8398	19.5506	18.4365	12.9627	9.10786	6.5343	68
4313632	39.9097	22.6901	13.5742	8.50932	25.6237	24.8071	23.5608	21.901	13.075	10.2532	7.91196	6.07953	66
3807756	5.86053	5.465	5.0202	4.49318	18.4671	18.0477	17.397	16.5091	9.04279	7.6951	6.43153	5.30566	59
1519226	1.82006	1.79879	1.77266	1.73796	9.22762	9.12833	8.97098	8.74934	5.7856	5.2575	4.71141	4.16852	69
1757092	5.56908	5.21509	4.81446	4.3359	9.41938	9.31567	9.1514	8.92016	5.47418	5.00573	4.51679	4.02552	61
2801320	5.7732	5.39036	4.95898	4.44664	11.067	10.9214	10.6918	10.3703	6.13771	5.53811	4.9246	4.32197	61
5662336	2.92983	2.84982	2.7539	2.63047	8.76776	8.67866	8.53732	8.33791	6.13119	5.53296	4.92072	4.31921	61
1162077	20.8723	15.6508	11.4362	8.05113	16.9833	16.63	16.0801	15.3258	14.5441	11.0696	8.31312	6.25114	60
2220077	7.76419	7.04389	6.26696	5.39367	10.4888	10.3587	10.1532	9.86501	6.2436	5.62168	4.98733	4.36648	62
4535930	46.1172	23.9897	13.7561	8.52162	43.5382	41.1685	37.6969	33.3441	18.6147	13.0405	9.13643	6.54292	69
2759271	2.02752	1.99787	1.96162	1.91375	6.92159	6.8679	6.78238	6.66095	3.6042	3.4217	3.22029	3.00442	61
1426833	7.52214	6.84821	6.11742	5.29052	13.3069	13.0933	12.7579	12.2921	10.2231	8.49421	6.93006	5.58927	54
3604539	2.86526	2.78961	2.69877	2.58167	3.19884	3.1896	3.17477	3.15343	2.79933	2.7007	2.58921	2.46633	50
1707555	14.9054	12.1919	9.69159	7.36661	18.7002	18.2699	17.6027	16.6929	9.49827	8.0086	6.63098	5.42178	58
2832638	2.16884	2.13279	2.08885	2.03107	8.00688	7.93345	7.81675	7.65169	4.93739	4.5638	4.16757	3.76203	64
4280049	2.89963	2.82167	2.72815	2.60769	5.08679	5.05954	5.01592	4.95361	5.13785	4.73003	4.30006	3.86303	56
1473038	1.24183	1.23754	1.23219	1.22498	6.59312	6.54481	6.46779	6.35831	4.48377	4.18239	3.85838	3.52154	62
5193009	0.758663	0.76129	0.764592	0.769114	1.40864	1.40788	1.40666	1.40489	0.615915	0.620637	0.62633	0.633106	41
3901513	2.26252	2.22193	2.17255	2.10778	2.29061	2.28673	2.28048	2.27146	1.93696	1.90115	1.85963	1.81245	46
5321700	1.76937	1.74997	1.7261	1.69436	6.60274	6.55427	6.47701	6.36719	3.32722	3.17629	3.00835	2.82662	60
4371673	1.65843	1.64285	1.62365	1.59803	4.69175	4.66903	4.63266	4.5806	2.05868	2.01572	1.96609	1.90995	60
4702661	3.20078	3.10128	2.98268	2.83125	8.31661	8.23698	8.11053	7.93185	3.0978	2.97088	2.82868	2.67357	63
1208342	1.59532	1.58176	1.56503	1.54267	2.5663	2.56103	2.55253	2.54028	1.40461	1.39335	1.38008	1.36472	55
3340129	1.89306	1.86898	1.83944	1.8003	5.59813	5.56439	5.51047	5.43356	4.09528	3.84987	3.58296	3.30173	61
5423741	1.55979	1.54733	1.53193	1.51133	2.45894	2.45423	2.44665	2.43571	1.7254	1.70066	1.67179	1.63875	47
3248206	1.90158	1.87716	1.84722	1.80754	3.0448	3.03662	3.02348	3.00457	1.98765	1.94894	1.90411	1.85327	51
2990527	3.8545	3.69973	3.51788	3.28994	10.4965	10.3663	10.1604	9.87177	6.62954	5.92298	5.21061	4.52247	65
3782199	3.00356	2.91845	2.81657	2.68574	6.39074	6.3456	6.27361	6.17119	4.86705	4.50514	4.12048	3.72584	60
2461567	14.4584	11.9034	9.52578	7.2894	16.0573	15.7424	15.2513	14.5755	11.8627	9.53433	7.52998	5.90015	67
4857738	3.43456	3.31663	3.17678	2.99938	14.348	14.0983	13.7073	13.1661	8.96398	7.6402	6.39609	5.28466	60
3697359	4.4212	4.20921	3.96319	3.6597	12.2718	12.0913	11.8071	11.4111	6.01778	5.44301	4.85279	4.27066	69
3440575	4.5778	4.34849	4.08327	3.75754	6.35163	6.30709	6.23605	6.13497	6.41017	5.75234	5.08471	4.43498	57
5946839	0.602	0.605441	0.609782	0.615751	5.59088	5.55724	5.50347	5.42678	1.5677	1.55008	1.52943	1.50566	64
2265101	2.23071	2.19168	2.14418	2.08183	8.91262	8.82036	8.67407	8.46778	3.4582	3.29269	3.10924	2.91163	63
4853635	2.43294	2.38345	2.32347	2.24519	4.23499	4.21701	4.1882	4.14691	3.28381	3.13758	2.97465	2.79807	52
1187827	3.99259	3.82467	3.62796	3.38236	8.37671	8.29585	8.16746	7.98609	6.06101	5.47735	4.87877	4.28927	65
3402642	4.31618	4.11545	3.88195	3.59306	2.45402	2.44933	2.44179	2.43091	1.83429	1.80407	1.76892	1.72884	46
3570237	5.72744	5.35116	4.92676	4.42205	10.0348	9.9163	9.72884	9.46552	9.39184	7.93593	6.58519	5.39543	68
2054943	7.17457	6.56466	5.89824	5.1369	45.1274	42.582	38.8666	34.2326	17.7572	12.6591	8.9933	6.49859	67
1013606	15.4515	12.5385	9.88673	7.4549	9.92528	9.80947	9.62625	9.36878	10.9217	8.94717	7.19815	5.73244	67
2370956	3.7249	3.58201	3.41364	3.20181	15.6596	15.3606	14.8937	14.2504	7.47654	6.56669	5.67239	4.83286	68
4948437	3.86909	3.71296	3.52956	3.29978	9.73808	9.62682	9.45073	9.20312	5.06912	4.6732	4.25492	3.82876	70
1080482	3.06301	2.97367	2.86687	2.72996	10.1871	10.0648	9.87134	9.59978	4.0863	3.84212	3.57648	3.29649	67
2086005	1.36102	1.354	1.34529	1.33356	3.89455	3.87976	3.85603	3.82197	2.47019	2.39887	2.31746	2.22669	49
3757544	7.90908	7.16033	6.35527	5.45395	19.1607	18.7085	18.008	17.0544	6.47781	5.80513	5.12381	4.46228	58
4964329	28.2398	19.0173	12.6981	8.38209	23.8111	23.1073	22.0287	20.5834	9.91931	8.29265	6.80739	5.52155	67
5315774	1.86676	1.84371	1.81542	1.7779	4.28685	4.26836	4.23873	4.19628	4.01088	3.7769	3.52179	3.25221	60
3599050	8.85137	7.90493	6.90817	5.8206	14.4314	14.1787	13.7831	13.2357	11.9343	9.57795	7.55393	5.91183	70
2568214	2.35169	2.30655	2.25173	2.18002	3.99096	3.9753	3.95018	3.91414	2.67487	2.58704	2.48741	2.3771	47
2626903	4.43449	4.22106	3.97343	3.66808	5.24662	5.21741	5.17069	5.10397	3.41869	3.25765	3.07894	2.88617	57
3493267	4.6176	4.38378	4.11359	3.78211	11.5771	11.4172	11.1652	10.813	9.73148	8.16661	6.72962	5.47791	65
4606449	3.19894	3.09958	2.98114	2.8299	7.27841	7.21857	7.12332	6.98825	5.25284	4.82473	4.37494	3.91955	62
5630169	2.42746	2.37827	2.31864	2.24081	10.2831	10.1583	9.96107	9.68426	6.6238	5.91854	5.20735	4.52022	66
1791813	17.8893	14.0104	10.665	7.77838	14.702	14.4394	14.0286	13.4606	13.5242	10.509	8.04143	6.13686	65
4890812	6.81505	6.26817	5.66588	4.97094	32.0169	30.7369	28.8116	26.3026	13.5474	10.5221	8.04795	6.1397	64
5217286	9.69638	8.55428	7.37362	6.11457	7.15496	7.09729	7.00546	6.87519	5.81062	5.27758	4.72679	4.17971	59
4526058	2.79251	2.72161	2.63636	2.52624	9.24984	9.15004	8.9919	8.76915	3.69704	3.50332	3.29012	3.06235	62
3272091	2.76047	2.69163	2.60879	2.50168	2.59705	2.5916	2.58284	2.5702	2.90972	2.80102	2.67854	2.54407	47
4996270	2.03237	2.00251	1.966	1.91781	8.94593	8.85294	8.7055	8.49761	4.42928	4.13608	3.82035	3.4915	67
4918966	5.62248	5.26105	4.85246	4.36514	18.9779	18.5344	17.8472	16.9111	13.8489	10.6905	8.13123	6.17554	65
3457956	2.5845	2.52642	2.45627	2.3651	8.10833	8.0329	7.91305	7.74358	5.32294	4.88225	4.42019	3.95351	64
5198332	8.80988	7.87259	6.88459	5.80535	10.8775	10.7371	10.5155	10.2052	7.21983	6.37412	5.53643	4.74321	65
3174473	4.83698	4.57757	4.27923	3.91549	10.9734	10.8305	10.6048	10.2888	6.52585	5.84253	5.15143	4.4815	67
1516126	3.90006	3.74102	3.55432	3.3206	5.9357	5.8973	5.836	5.74865	3.2819	3.13587	2.97316	2.79681	58
2672193	27.7191	18.8089	12.6326	8.36884	18.7977	18.3628	17.6886	16.7697	12.1952	9.73565	7.63967	5.95319	69
3094960	2.54283	2.48718	2.41989	2.33235	2.2186	2.21505	2.20933	2.20108	2.56258	2.484	2.39456	2.29516	44
5340324	2.4187	2.36999	2.31093	2.23381	3.79643	3.7825	3.76014	3.72806	3.34379	3.19105	3.02118	2.83746	55
2165156	8.50159	7.63107	6.70719	5.6895	8.75177	8.66302	8.52222	8.32356	6.65364	5.94163	5.22428	4.5319	55
4359758	4.16621	3.98104	3.76493	3.49642	14.7476	14.4834	14.0699	13.4985	7.38473	6.49807	5.62415	4.80122	65
5759312	6.94811	6.37828	5.75255	5.03321	10.6417	10.5076	10.2959	9.99901	8.15305	7.0638	6.01475	5.052	63
5799615	3.03732	2.94982	2.84516	2.71089	14.68	14.4183	14.0087	13.4424	7.12923	6.30563	5.48762	4.71067	65
1659511	2.6965	2.63167	2.55355	2.45235	6.73245	6.6819	6.60133	6.48685	3.45959	3.29392	3.11031	2.91252	52
1067064	3.87817	3.72119	3.53683	3.30589	6.95922	6.90491	6.81838	6.69555	6.67073	5.95484	5.23396	4.53856	62
3237777	2.54373	2.48802	2.42067	2.33305	6.50599	6.45906	6.38422	6.27781	3.50906	3.33772	3.14809	2.94419	68
4349707	5.37058	5.04363	4.67197	4.22556	14.7204	14.4571	14.0452	13.4759	9.08987	7.72781	6.45257	5.31807	58
4140672	5.77572	5.39251	4.96075	4.44799	16.2123	15.8912	15.3904	14.7017	10.3756	8.59435	6.99023	5.62199	63
2450452	4.38716	4.17886	3.93692	3.63819	18.5828	18.158	17.4991	16.6004	9.33541	7.89725	6.56071	5.38127	67
5006031	3.72066	3.57815	3.41021	3.19891	9.0499	8.95461	8.80355	8.59063	7.68424	6.7209	5.77992	4.90272	67
5853284	16.7587	13.3429	10.3222	7.64164	14.7526	14.4882	14.0745	13.5027	11.0957	9.05767	7.26196	5.76552	69
4898185	2.40582	2.3578	2.29957	2.22351	6.25985	6.21671	6.14787	6.04991	2.23108	2.17702	2.11489	2.04503	65
3061286	7.13802	6.53467	5.87488	5.12036	13.2651	13.0528	12.7196	12.2567	13.2924	10.3777	7.9754	6.10785	61
2552146	5.36311	5.03716	4.66657	4.22135	25.8405	25.0098	23.7427	22.0564	17.4292	12.5086	8.93467	6.47961	66
4303931	1.20946	1.20584	1.20133	1.19523	2.45285	2.44817	2.44063	2.42977	2.09976	2.05426	2.00176	1.94245	51
1283942	5.62608	5.26414	4.85502	4.3671	2.8526	2.84567	2.83451	2.81844	2.37574	2.3115	2.23797	2.15572	49
2311329	2.46032	2.40932	2.34756	2.26701	6.85909	6.80645	6.72258	6.60347	4.77945	4.43184	4.06141	3.68022	60
3620564	9.30111	8.25267	7.15937	5.98094	15.6963	15.3958	14.9267	14.2805	9.17404	7.78611	6.48995	5.34003	64
3307655	10.0829	8.84558	7.57736	6.23894	15.8614	15.5544	15.0753	14.4156	8.47687	7.29649	6.17072	5.14864	64
6016673	2.36011	2.31452	2.25918	2.18681	11.2537	11.103	10.8652	10.5327	6.89385	6.12643	5.35881	4.6239	60
1230759	3.66873	3.53085	3.36818	3.16319	11.2599	11.109	10.871	10.5381	7.10535	6.28754	5.47469	4.70202	66
1293721	17.8698	13.9991	10.6594	7.7762	25.3182	24.5212	23.3039	21.6811	18.1498	12.8359	9.06062	6.5198	68
4923069	1.43227	1.42343	1.41247	1.39776	2.25806	2.25433	2.24832	2.23965	2.3637	2.30033	2.22779	2.14659	47
5452765	8.66238	7.75733	6.80019	5.75047	10.0766	9.95704	9.76796	9.50239	6.49754	5.8205	5.13518	4.47019	62
3206692	2.61989	2.55972	2.48709	2.3928	9.99124	9.87381	9.68804	9.42706	7.72783	6.75309	5.80222	4.91708	68
1920758	4.3607	4.15524	3.91646	3.62141	8.32769	8.24784	8.12103	7.94186	7.29505	6.43077	5.57662	4.76986	63
4935027	1.68912	1.67252	1.65207	1.6248	3.63841	3.62581	3.60559	3.57654	3.28287	3.13674	2.97392	2.79745	56
2182652	4.20809	4.01863	3.79773	3.52358	3.52197	3.51031	3.49159	3.4647	2.59753	2.51613	2.42357	2.32082	51
3565239	21.9935	16.2239	11.6816	8.12727	15.0065	14.7326	14.3043	13.7128	15.0891	11.3577	8.44637	6.30411	65
6021122	0.854234	0.856019	0.858259	0.861317	12.1051	11.9297	11.6534	11.2681	3.93819	3.71386	3.46874	3.20905	57
1424037	2.08276	2.05068	2.01149	1.95984	5.00074	4.9745	4.93252	4.87252	4.17709	3.92035	3.64179	3.34912	58
2642863	8.63445	7.73544	6.78412	5.73997	11.2035	11.0542	10.8187	10.4891	7.60962	6.66566	5.74154	4.87789	65
3088144	1.5749	1.56197	1.54602	1.52467	6.20586	6.16353	6.09597	5.99982	2.59066	2.50981	2.41787	2.31578	64
2731611	47.6081	24.2467	13.784	8.52292	5.81484	5.77815	5.71954	5.636	7.78281	6.79359	5.8302	4.93506	42
1419630	2.8319	2.75844	2.67019	2.55631	14.2644	14.0177	13.6314	13.0964	7.80491	6.80985	5.84141	4.94224	67
2290720	5.01349	4.73256	4.41073	4.02027	9.42353	9.31972	9.1553	8.92386	6.3559	5.70987	5.05316	4.41286	61
4579103	2.88411	2.8072	2.71489	2.59596	4.22268	4.20483	4.17621	4.13519	2.45032	2.38051	2.30079	2.21184	57
6020152	10.3414	9.03844	7.71052	6.31879	12.6211	12.4297	12.1288	11.7097	10.2023	8.48049	6.92177	5.58474	64
1713176	2.51096	2.45713	2.392	2.30718	10.311	10.1855	9.98716	9.70881	4.37416	4.08912	3.78168	3.46085	68
3787408	4.99395	4.71545	4.39625	4.00878	17.0649	16.7081	16.1529	15.3915	7.1514	6.32242	5.4996	4.71868	64
3296855	17.382	13.7141	10.5149	7.71964	10.8458	10.7063	10.486	10.1775	3.68152	3.4897	3.27849	3.05272	52
4061101	1.97733	1.94982	1.91614	1.87161	11.0083	10.8644	10.6372	10.3192	4.11461	3.86654	3.5969	3.31298	57
4068634	4.64125	4.40474	4.13157	3.79666	13.8879	13.6545	13.2886	12.7814	8.99255	7.66013	6.40897	5.29231	59
3905443	1.79677	1.77637	1.75129	1.71796	2.85656	2.8496	2.8384	2.82228	1.96571	1.92827	1.88488	1.83565	52
5208658	2.03473	2.00477	1.96814	1.91978	4.12801	4.11107	4.08391	4.04496	3.61802	3.43387	3.23072	3.01309	54
5616954	4.30723	4.10744	3.875	3.58734	23.2113	22.543	21.5174	20.1403	9.01698	7.67715	6.41995	5.29882	66
5704092	3.17229	3.07493	2.95882	2.81043	10.0234	9.9052	9.71818	9.45548	7.02232	6.22447	5.42948	4.67166	66
1067558	2.45568	2.40494	2.34348	2.26332	8.45381	8.37136	8.24047	8.0556	7.95707	6.92132	5.9179	4.99098	66
3653587	1.09544	1.09394	1.09207	1.08954	2.60607	2.60057	2.59173	2.57898	1.05426	1.05312	1.05176	1.05018	54
5118622	2.55307	2.49683	2.42884	2.34041	8.30493	8.22554	8.09947	7.92131	4.47192	4.17233	3.85013	3.51503	63
4464728	2.47489	2.42309	2.36036	2.2786	5.03479	5.00815	4.96553	4.90461	2.53144	2.45535	2.36865	2.27219	58
4954988	4.49501	4.27494	4.01995	3.70604	12.4523	12.2661	11.9734	11.5655	8.82301	7.54151	6.33198	5.24642	69
4133180	27.2372	18.6122	12.5693	8.35558	17.6137	17.233	16.6412	15.8313	15.2072	11.4191	8.47421	6.31491	67
2623742	20.9782	15.7059	11.4604	8.05886	13.9606	13.7246	13.3548	12.8423	9.27705	7.85715	6.53525	5.36648	64
1687846	3.25754	3.1537	3.03009	2.8725	8.72917	8.6409	8.50087	8.30327	5.28069	4.8476	4.39295	3.93308	63
2511658	1.43846	1.42945	1.41829	1.40331	3.47074	3.45948	3.44141	3.41543	2.01718	1.97672	1.92992	1.8769	51
1912116	0.124608	0.126179	0.128182	0.130975	2.81279	2.80609	2.79532	2.77982	0.890963	0.892898	0.895211	0.897938	44
2152445	0.419269	0.42277	0.427203	0.433333	6.49526	6.44849	6.37392	6.26789	2.48954	2.41673	2.33367	2.24111	63
4169379	2.72814	2.66135	2.5809	2.4768	9.96399	9.84723	9.66252	9.40299	6.18515	5.5756	4.95278	4.342	65
4215215	2.9975	2.91281	2.81142	2.68122	14.9132	14.6428	14.2199	13.6357	4.58685	4.2697	3.9298	3.57769	63
5491621	3.88565	3.72797	3.54281	3.31092	8.94694	8.85393	8.70646	8.49851	3.64435	3.45704	3.25056	3.02957	64
5523184	19.0931	14.693	10.9983	7.90232	34.828	33.3121	31.0467	28.1222	17.8774	12.7136	9.01425	6.50526	49
5628672	3.78929	3.64056	3.46555	3.24577	5.90911	5.87109	5.81038	5.72388	3.20521	3.06729	2.91327	2.74589	65
1478356	0.90088	0.90216	0.903764	0.905951	4.66211	4.63972	4.60385	4.55254	2.45293	2.38293	2.30299	2.2138	57
4920252	88.9732	26.6226	13.9106	8.52621	39.2148	37.292	34.4472	30.8284	28.7773	16.3989	10.0502	6.74558	60
2230257	3.54645	3.41917	3.2686	3.07822	45.006	42.4742	38.7777	34.1654	18.9529	13.1863	9.18904	6.55847	53
2071982	2.20802	2.1701	2.12392	2.06326	4.11584	4.09901	4.07203	4.03335	2.06958	2.02595	1.97557	1.91859	58
4042809	3.47512	3.35384	3.21014	3.02808	8.16405	8.0875	7.96591	7.794	5.79522	5.26522	4.71733	4.17283	63
4743039	5.61791	5.25712	4.84922	4.36264	22.0132	21.4131	20.4897	19.2447	9.30222	7.87446	6.54625	5.37288	62
4852629	0.930818	0.931741	0.932897	0.934472	3.06035	3.05207	3.03876	3.01962	2.31775	2.25769	2.18883	2.11163	49
5649920	105.411	26.6383	13.9106	8.52621	50.7932	47.5721	42.9307	37.2497	26.8256	15.9021	9.95518	6.73241	67
1400401	14.6302	12.0148	9.59017	7.31962	9.32934	9.22771	9.06671	8.84	7.2295	6.38141	5.54161	4.74665	65
2416992	4.30968	4.10963	3.8769	3.5889	8.10334	8.02801	7.90832	7.73907	4.24672	3.98014	3.69151	3.38899	61
2767522	2.64704	2.58523	2.51068	2.41396	7.3848	7.32306	7.22481	7.08553	3.93164	3.70817	3.46393	3.20513	60
5262044	16.9625	13.4652	10.3862	7.66788	14.7804	14.5149	14.0996	13.5257	13.3074	10.3863	7.97974	6.10977	68
1702236	8.69693	7.78437	6.82004	5.76342	13.5757	13.353	13.0037	12.5189	6.25227	5.6285	4.99244	4.37008	60
2678204	2.30719	2.26434	2.21227	2.14407	4.2694	4.25109	4.22174	4.17968	2.44441	2.37505	2.29583	2.20742	56
2784181	1.08127	1.08001	1.07844	1.07631	5.97046	5.93157	5.86947	5.78101	2.84051	2.73817	2.62264	2.49548	61
4970384	4.79451	4.54015	4.24736	3.88994	9.01928	8.92467	8.77468	8.56324	5.69852	5.18744	4.65757	4.12924	64
5212439	0.552767	0.556319	0.560804	0.566981	2.33373	2.32964	2.32306	2.31356	1.49132	1.47681	1.45976	1.44008	51
2871410	2.99001	2.90585	2.80507	2.67562	7.84285	7.7726	7.66092	7.50285	5.75996	5.2369	4.6956	4.15701	64
2560431	1.28598	1.28072	1.27418	1.26537	2.33926	2.33515	2.32852	2.31896	1.02906	1.02846	1.02775	1.02692	50
3516410	1.57443	1.56152	1.54558	1.52426	2.57924	2.5739	2.56529	2.55288	1.41656	1.40486	1.39109	1.37515	52
4353530	2.74622	2.67829	2.59651	2.49072	7.31138	7.25095	7.15478	7.01841	5.37563	4.92535	4.454	3.97879	62
4756994	5.59065	5.23367	4.82983	4.34773	2.82375	2.81699	2.80611	2.79045	2.46163	2.39096	2.31029	2.2203	43
5110135	5.7272	5.35095	4.92659	4.42192	6.9092	6.85573	6.77053	6.64956	5.94443	5.38461	4.80847	4.2388	62
2035156	5.80234	5.41529	4.97945	4.46223	2.75412	2.74778	2.73757	2.72287	1.91366	1.87916	1.83912	1.79359	47
2595690	23.1894	16.8102	11.9197	8.19594	18.5162	18.0945	17.4404	16.5479	13.4203	10.4503	8.01205	6.12401	66
4504146	7.33473	6.6957	5.9999	5.20851	6.2218	6.17923	6.1113	6.01462	3.92886	3.70576	3.4619	3.20348	60
1522451	18.9212	14.5973	10.9527	7.88587	18.256	17.8463	17.2105	16.3422	12.2684	9.77954	7.6633	5.96446	66
2836343	3.38763	3.27352	3.13806	2.96601	12.4325	12.247	11.9551	11.5486	6.97694	6.1899	5.40461	4.6549	64
2124512	6.19583	5.7498	5.25186	4.66738	12.1355	11.9591	11.6814	11.2942	9.82884	8.23208	6.77011	5.5007	68
4933800	14.8195	12.1368	9.66017	7.35214	20.5014	19.9822	19.1806	18.0942	20.9808	14.0063	9.4635	6.63273	67
3501680	6.95581	6.38464	5.75754	5.03679	41.9491	39.749	36.5141	32.4364	20.7129	13.9031	9.43098	6.62456	68
4848064	2.03945	2.00928	1.9724	1.92373	5.30135	5.27146	5.22365	5.15539	2.34897	2.28668	2.21532	2.13541	56
3269767	2.08722	2.05494	2.01551	1.96355	2.96557	2.95791	2.94561	2.9279	1.64013	1.61936	1.59507	1.56717	53
4175760	0.896469	0.8978	0.899467	0.901741	2.7439	2.73762	2.72751	2.71295	0.882127	0.884197	0.886674	0.889595	48
4804456	4.77239	4.52065	4.23072	3.87658	6.59703	6.54866	6.47154	6.36192	4.07585	3.8331	3.56892	3.29039	56
3527643	1.23235	1.22826	1.22316	1.21628	7.4317	7.36911	7.26953	7.12838	4.49062	4.1882	3.86314	3.5253	45
5423794	8.36462	7.52301	6.62714	5.63658	9.83264	9.7191	9.53942	9.28686	9.39624	7.93894	6.5871	5.39653	63
4050602	2.41147	2.36314	2.30455	2.22803	4.87564	4.85086	4.81119	4.75447	2.56925	2.49014	2.40011	2.30007	64
1914676	12.2028	10.3812	8.59933	6.82205	13.9038	13.6698	13.3031	12.7947	12.3239	9.81273	7.6811	5.97291	62
5100146	0.535419	0.538993	0.543508	0.549729	2.93517	2.92771	2.91572	2.89846	0.961734	0.962467	0.963341	0.964368	58
2914228	1.39914	1.39116	1.38127	1.36797	3.91734	3.90234	3.87829	3.84377	5.17183	4.75806	4.32227	3.87983	55
1317520	3.09769	3.00584	2.89612	2.75561	10.2	10.0774	9.88344	9.61118	5.70021	5.1888	4.65862	4.13001	70
1208493	2.42684	2.37768	2.3181	2.24032	10.7241	10.5879	10.3727	10.0711	7.85199	6.84442	5.8652	4.95745	67
4697667	1.78824	1.76814	1.74345	1.71062	7.20331	7.14479	7.05163	6.91948	5.4664	4.9994	4.51186	4.02186	63
4807769	4.43684	4.22316	3.97524	3.66956	8.29205	8.21293	8.08726	7.90968	6.14987	5.54774	4.93184	4.32712	59
3118509	2.93109	2.85099	2.75497	2.63142	2.9291	2.92168	2.90975	2.89258	1.50114	1.48624	1.46874	1.44855	49
4464624	2.51799	2.46376	2.39816	2.31274	14.4164	14.1642	13.7694	13.2231	5.28456	4.85078	4.39545	3.93496	66
2989763	2.08616	2.05392	2.01456	1.96267	6.75496	6.70404	6.62289	6.50759	4.36468	4.08104	3.77501	3.45556	62
4477429	3.55614	3.42803	3.27652	3.085	7.65751	7.59077	7.48462	7.33429	5.59979	5.10769	4.59598	4.08404	62
2653409	1.22978	1.22574	1.22071	1.21392	10.4003	10.2725	10.0706	9.78733	5.54081	5.05988	4.55892	4.0567	65
2466207	6.35831	5.88677	5.36222	4.74927	15.7338	15.4319	14.9605	14.3112	11.7266	9.45098	7.48396	5.87754	67
3356627	8.7468	7.82336	6.8486	5.782	11.3416	11.1884	10.9469	10.609	9.94184	8.3077	6.81662	5.52669	65
3807116	6.58641	6.0779	5.51506	4.86152	12.5498	12.3606	12.0631	11.6488	6.52808	5.84426	5.15271	4.48238	61
4140570	0.233876	0.236456	0.239735	0.244294	1.38817	1.38746	1.38632	1.38467	0.714377	0.718446	0.723338	0.72914	44
1939977	4.79595	4.54142	4.24844	3.89081	5.17156	5.14327	5.09803	5.03339	2.6116	2.52904	2.43521	2.3311	54
1964518	2.58265	2.52468	2.45465	2.36365	9.08146	8.98546	8.83329	8.61884	4.7682	4.4224	4.05378	3.67431	67
2030291	4.58238	4.35256	4.08677	3.76037	10.2872	10.1623	9.96492	9.68788	5.13098	4.72435	4.29556	3.85961	69
5879655	4.03622	3.86405	3.66254	3.41124	8.32828	8.24841	8.12159	7.94239	6.25386	5.62975	4.99337	4.37075	67
3189768	1.71423	1.69677	1.67527	1.64664	8.73238	8.64404	8.5039	8.30615	4.21345	3.95159	3.6678	3.36999	65
1823850	1.94439	1.91824	1.88621	1.84382	5.65989	5.62532	5.57008	5.49131	2.37489	2.31071	2.23725	2.15507	63
2110283	5.98823	5.57381	5.10906	4.56036	17.0456	16.6897	16.1357	15.376	10.9752	8.9812	7.21787	5.74271	69
2032101	1.11269	1.1109	1.10866	1.10562	11.3605	11.2068	10.9643	10.6254	5.09845	4.69747	4.27421	3.84342	60
2782544	7.63661	6.94093	6.18845	5.33968	14.887	14.6176	14.1962	13.614	6.91417	6.14198	5.37004	4.63152	61
3396280	0.383857	0.387259	0.39157	0.397536	1.59179	1.59056	1.58856	1.58567	0.434942	0.439856	0.445811	0.452945	43
1733617	2.43937	2.38953	2.32914	2.25033	6.45354	6.40742	6.33389	6.22931	5.10674	4.70432	4.27966	3.84756	51
2900750	0.748577	0.751278	0.754673	0.759324	9.27833	9.17788	9.01871	8.79455	3.86433	3.6496	3.41445	3.16469	54
5261662	0.374843	0.378214	0.382486	0.388401	3.16716	3.15815	3.14367	3.12284	2.25382	2.19822	2.13435	2.06259	55
5920978	4.17134	3.98564	3.76895	3.49975	9.93046	9.81453	9.63111	9.37337	4.24161	3.97576	3.68788	3.38608	51
2170671	1.7694	1.74999	1.72613	1.69438	3.16077	3.1518	3.13739	3.11666	2.70765	2.61703	2.51433	2.40076	52
2740740	3.83769	3.68449	3.50442	3.27859	5.51896	5.48626	5.43401	5.35945	5.02055	4.63293	4.22284	3.80431	57
3034243	13.5439	11.2998	9.16875	7.11643	13.2023	12.9921	12.6621	12.2035	10.9081	8.93844	7.19308	5.7298	65
5422619	5.01236	4.73158	4.40989	4.0196	6.95462	6.90039	6.81398	6.69132	5.27798	4.84538	4.3912	3.93177	60
1616069	4.84823	4.58747	4.28766	3.92223	4.40497	4.3853	4.35377	4.30861	2.70189	2.61176	2.5096	2.39661	54
3653253	4.89135	4.6254	4.3199	3.948	7.44646	7.38361	7.2836	7.14186	6.14878	5.54687	4.93119	4.32666	63
3994850	1.83565	1.8138	1.78696	1.75132	18.6255	18.1987	17.5368	16.6341	11.1339	9.08186	7.27584	5.77267	57
4226632	0.543659	0.547224	0.551726	0.557928	1.80613	1.80422	1.80114	1.79668	0.576956	0.581829	0.587712	0.594723	54
4688934	0.599952	0.603399	0.607747	0.613728	3.5947	3.58246	3.56281	3.53458	2.29379	2.23541	2.16844	2.0933	59
3923443	43.3818	23.4647	13.6908	8.51793	13.1486	12.9402	12.6129	12.1581	15.4421	11.5402	8.5285	6.33571	54
2807973	14.1625	11.7101	9.41293	7.23571	18.6576	18.2293	17.5651	16.6594	14.4371	11.0121	8.28603	6.24012	68
4972945	1.54379	1.53181	1.517	1.49717	7.02173	6.96635	6.87815	6.75296	3.17834	3.04322	2.89219	2.72791	50
4618547	39.1571	22.505	13.5428	8.5066	50.9834	47.7383	43.0643	37.347	17.7797	12.6694	8.99725	6.49985	62
1244454	7.84276	7.1071	6.31496	5.42649	9.21366	9.11469	8.95784	8.73688	3.41284	3.25245	3.07444	2.88238	50
2195048	3.54271	3.41575	3.26555	3.0756	9.67709	9.5673	9.3935	9.14907	6.83775	6.08344	5.32766	4.60272	64
4510149	4.79743	4.54273	4.24955	3.8917	5.30106	5.27117	5.22337	5.15511	2.06615	2.02274	1.97259	1.91587	54
4326541	0.532574	0.536151	0.540669	0.546896	3.06544	3.05713	3.04376	3.02454	1.76087	1.73439	1.70353	1.66825	60
3261234	0.621797	0.625175	0.629432	0.635285	2.07921	2.07626	2.07151	2.06466	0.801635	0.804803	0.808603	0.813096	53
4497385	3.0935	3.00196	2.89259	2.75252	11.5914	11.4311	11.1784	10.8254	3.67408	3.48316	3.2729	3.0481	55
4658626	1.19456	1.19123	1.18709	1.18149	3.66117	3.64839	3.62786	3.59839	2.02454	1.98364	1.93635	1.88278	55
1890686	4.02145	3.85073	3.65085	3.40149	14.9562	14.6842	14.2588	13.6713	8.53757	7.33973	6.1994	5.16619	60
1113689	0.871955	0.873556	0.875563	0.878303	1.87294	1.8708	1.86733	1.86233	1.42921	1.41705	1.40274	1.38619	45
5539624	30.5916	19.9071	12.9588	8.43007	33.89	32.4549	30.3058	27.5226	25.3523	15.4845	9.86431	6.71772	60
1977835	3.82007	3.6685	3.49028	3.26666	8.18773	8.11071	7.98837	7.81542	5.91491	5.36105	4.79054	4.22587	54
2653107	8.05557	7.27752	6.44364	5.51381	14.8359	14.5684	14.1499	13.5717	10.7753	8.85345	7.14355	5.70383	59
4326845	0.672269	0.675432	0.679415	0.684883	0.93512	0.9352	0.935329	0.935516	0.745266	0.74905	0.753597	0.758983	44
2462112	20.8722	15.6508	11.4362	8.05113	46.5547	43.8464	39.9059	35.0146	25.333	15.4788	9.86299	6.7175	65
4524881	1.38918	1.38146	1.37188	1.359	4.20425	4.18658	4.15825	4.11763	1.57764	1.5596	1.53846	1.51414	53
3987164	2.61992	2.55975	2.48711	2.39282	7.44055	7.37781	7.27797	7.13646	3.72801	3.53048	3.31328	3.0815	64
1010580	4.01546	3.84532	3.6461	3.39752	13.3023	13.0888	12.7537	12.2882	9.29708	7.87093	6.54401	5.37157	68
4552383	26.7951	18.4285	12.5088	8.34252	19.6203	19.1456	18.4112	17.4129	17.803	12.6799	9.00131	6.50115	66
4494812	15.2497	12.4112	9.81556	7.42303	7.44914	7.38624	7.28615	7.1443	3.967	3.73887	3.48981	3.22622	62
5518846	3.94115	3.77819	3.58708	3.34811	7.21709	7.15833	7.06479	6.93211	4.33656	4.05702	3.75519	3.43979	66
1284217	5.76106	5.37996	4.95044	4.44013	11.8649	11.6966	11.4314	11.0614	12.2934	9.79448	7.67132	5.96827	67
1534083	1.89136	1.86734	1.83789	1.79886	10.4161	10.2879	10.0853	9.80115	8.12954	7.04677	6.00323	5.04478	66
4885680	39.4735	22.5836	13.5563	8.50779	11.345	11.1918	10.95	10.612	8.91515	7.60609	6.37399	5.27152	55
5071909	1.41354	1.40519	1.39484	1.38093	6.49754	6.45074	6.37612	6.27	2.97173	2.85717	2.72833	2.58717	66
3170376	4.85469	4.59316	4.2925	3.9261	9.81429	9.70119	9.52222	9.27062	7.46245	6.55617	5.66501	4.82803	67
5865998	1.96837	1.94123	1.908	1.86406	5.46421	5.43223	5.38112	5.30817	3.1607	3.02739	2.87832	2.71606	57
2269663	0.684893	0.687991	0.691891	0.697243	4.02422	4.00825	3.98264	3.94591	2.58115	2.50108	2.40999	2.30881	58
2594648	4.9158	4.64688	4.33815	3.96255	12.9787	12.7758	12.4571	12.014	7.19177	6.35294	5.52135	4.73318	63
3410027	14.6739	12.043	9.60641	7.3272	14.9694	14.6969	14.2708	13.6822	7.76251	6.77865	5.81989	4.92844	64
4416196	10.5825	9.21693	7.83252	6.39094	34.7084	33.2029	30.9525	28.0461	18.6954	13.0756	9.14918	6.54673	68
4571202	0.363897	0.367227	0.371448	0.377294	2.6958	2.6898	2.68014	2.66622	1.21982	1.21449	1.20819	1.20084	47
4990722	1.14497	1.14259	1.13963	1.13562	6.48917	6.44251	6.36809	6.26227	2.22297	2.16946	2.10794	2.03875	67
5374117	5.02219	4.74019	4.41717	4.02538	13.0502	12.845	12.5227	12.0747	10.6839	8.79463	7.10904	5.6856	60
5241696	14.7123	12.0678	9.62067	7.33384	17.7658	17.3784	16.7763	15.9528	9.11528	7.74543	6.46389	5.32473	65
4621856	3.64881	3.51268	3.35201	3.14943	4.60133	4.57959	4.54478	4.49495	2.39652	2.33075	2.25552	2.17142	55
2135466	8.6033	7.71101	6.76615	5.72821	21.9257	21.3304	20.4143	19.1787	14.859	11.237	8.39109	6.28239	66
4767843	0.203715	0.206051	0.209022	0.213157	0.85455	0.854714	0.854978	0.855361	0.296867	0.301045	0.30613	0.31225	42
5857163	0.421171	0.424676	0.429115	0.435252	1.61788	1.61657	1.61445	1.61139	0.626094	0.630766	0.636398	0.643098	50
5229075	4.56106	4.33363	4.0705	3.74717	10.9682	10.8253	10.5999	10.2842	8.74488	7.48653	6.29607	5.22483	68
1400647	0.801423	0.803706	0.806573	0.810493	17.7688	17.3812	16.779	15.9552	7.81035	6.81384	5.84416	4.944	64
4968495	2.27787	2.2365	2.18621	2.12027	4.30002	4.28141	4.25157	4.20882	2.80275	2.70381	2.59199	2.46875	51
2132330	2.13202	2.09769	2.05581	2.00069	4.54635	4.5252	4.49133	4.44283	2.06523	2.02188	1.97179	1.91514	54
4574789	0.410531	0.414011	0.418418	0.424514	5.03011	5.00353	4.961	4.90021	1.19095	1.18643	1.18108	1.17483	46
5069186	2.32487	2.28111	2.22796	2.15837	10.139	10.0179	9.82638	9.55743	3.36254	3.20775	3.03568	2.84971	65
5214010	0.213297	0.215713	0.218786	0.223061	23.2208	22.552	21.5255	20.1474	5.08774	4.68861	4.26718	3.83808	58
5487935	2.59105	2.53259	2.46198	2.37024	10.5646	10.4326	10.224	9.93148	5.91176	5.35853	4.78862	4.22449	62
3166958	14.9207	12.2017	9.69719	7.36919	17.0764	16.7191	16.1631	15.4007	12.0774	9.6647	7.60125	5.93475	67
4711456	19.0273	14.6565	10.9809	7.89607	29.5198	28.4329	26.7887	24.6278	17.5579	12.568	8.95794	6.4872	65
4733234	18.0956	14.1294	10.7244	7.80112	6.44063	6.39472	6.3215	6.21737	4.09183	3.84689	3.58047	3.29972	50
5528103	2.64627	2.58451	2.51001	2.41337	5.14182	5.1139	5.06923	5.00541	3.16131	3.02794	2.8788	2.71647	60
2821509	3.78827	3.63963	3.46473	3.24508	8.37677	8.29591	8.16752	7.98614	4.60633	4.28616	3.94322	3.58819	59
3454036	7.60699	6.91697	6.17013	5.32703	13.1496	12.9412	12.6139	12.159	8.61761	7.39657	6.23696	5.18907	61
4258956	2.07856	2.04667	2.00771	1.95635	6.93902	6.88504	6.79906	6.67698	5.33775	4.89437	4.42971	3.96064	60
4449651	5.17283	4.87178	4.52808	4.11296	10.8152	10.6765	10.4575	10.1507	8.8367	7.55112	6.33825	5.25017	67
1588736	0.743031	0.745771	0.749216	0.753936	1.72338	1.72175	1.7191	1.71529	0.706566	0.710701	0.715673	0.721572	40
2481512	6.53726	6.03683	5.48233	4.8376	12.1049	11.9294	11.6532	11.2679	7.19821	6.3578	5.52482	4.73549	63
1060277	1.34308	1.33649	1.32831	1.31731	8.44605	8.36376	8.23312	8.0486	3.03396	2.91337	2.77801	2.63003	70
4968869	8.46363	7.60117	6.68509	5.67492	9.92002	9.80434	9.62132	9.36413	8.03322	6.97683	5.95575	5.01492	62
1508335	5.35199	5.02752	4.65853	4.21509	6.93608	6.88215	6.79625	6.67427	4.51877	4.21208	3.8827	3.5407	61
4308119	1.67999	1.66369	1.64362	1.61685	5.91969	5.88153	5.82058	5.73374	4.0779	3.83487	3.57041	3.29159	69
5240296	1.73836	1.72005	1.69753	1.66756	12.6183	12.427	12.1262	11.7073	5.28261	4.84917	4.39419	3.93401	55
1830519	3.11555	3.0224	2.91116	2.76878	11.1625	11.0143	10.7805	10.4534	7.16466	6.33245	5.50676	4.72345	53
4761643	17.5501	13.8128	10.5653	7.73956	13.6671	13.4413	13.0872	12.5959	10.3636	8.58652	6.98555	5.61946	69
5397196	9.94702	8.74359	7.50638	6.19592	10.5368	10.4054	10.198	9.90706	7.67821	6.71644	5.77683	4.90072	64
1554864	9.51099	8.41329	7.27389	6.05273	12.7242	12.5295	12.2235	11.7976	6.01368	5.43976	4.85033	4.26889	68
4402617	64.4949	26.0392	13.902	8.52617	22.6976	22.059	21.0778	19.7581	16.1894	11.916	8.69203	6.39617	61
5502252	3.24986	3.14661	3.02368	2.86693	10.2271	10.1037	9.90872	9.63498	6.81001	6.06215	5.31221	4.59219	69
1276069	1.95047	1.92407	1.89174	1.84896	10.5689	10.4368	10.228	9.93526	5.65964	5.15607	4.63339	4.11153	51
1795621	3.19017	3.09147	2.9738	2.82351	6.14572	6.10428	6.03814	5.94399	3.82853	3.61838	3.388	3.14301	62
5098968	4.12899	3.94758	3.7357	3.47216	14.0909	13.8504	13.4735	12.9514	6.03736	5.45857	4.86457	4.27911	69
3121587	18.1657	14.1697	10.7444	7.8087	13.6211	13.3969	13.0451	12.5571	8.71218	7.46347	6.28095	5.21571	66
5523028	7.6709	6.96865	6.20962	5.35428	18.4304	18.0127	17.3646	16.4801	12.1953	9.73571	7.6397	5.95321	69
4508538	17.393	13.7206	10.5182	7.72096	25.0535	24.2733	23.0809	21.4899	21.1214	14.0598	9.48013	6.63684	68
4150226	2.33923	2.29473	2.24069	2.16997	7.47676	7.41336	7.31248	7.16952	5.21212	4.79125	4.34851	3.89965	57
4526482	0.550516	0.554072	0.558561	0.564744	5.58535	5.55178	5.49813	5.4216	2.3244	2.26387	2.19448	2.11671	67
5799100	18.118	14.1423	10.7308	7.80355	26.079	25.2328	23.9426	22.227	15.762	11.7028	8.60017	6.36261	62
3747958	6.8375	6.28678	5.68056	4.98152	18.4353	18.0174	17.369	16.484	12.332	9.81753	7.68367	5.97413	68
1108257	0.840341	0.842266	0.84468	0.847978	2.48475	2.47991	2.47211	2.46086	1.31003	1.30197	1.29245	1.2814	49
2442799	1.41407	1.4057	1.39533	1.3814	6.96564	6.91121	6.82452	6.70144	3.64888	3.46102	3.25397	3.0324	63
3023173	9.38686	8.31842	7.20636	6.0105	11.2079	11.0584	10.8227	10.4929	10.7344	8.82712	7.12812	5.6957	67
1331974	7.14497	6.54038	5.87933	5.12351	9.24106	9.14146	8.98363	8.76132	7.42624	6.52913	5.64602	4.81558	62
5460582	2.64901	2.58709	2.51239	2.4155	5.33469	5.30437	5.2559	5.18669	2.90121	2.79329	2.67168	2.53812	64
3347283	2.93102	2.85093	2.75492	2.63137	18.163	17.7576	17.1282	16.2685	10.556	8.71187	7.0602	5.65961	69
4247611	3.49614	3.3731	3.2274	3.0429	6.5705	6.52255	6.4461	6.33742	3.9999	3.7674	3.51381	3.24572	61
1906276	38.9177	22.4447	13.5323	8.50566	24.4931	23.7478	22.6074	21.0829	17.0079	12.3114	8.85603	6.45341	69
3388306	1.88033	1.85675	1.82783	1.78947	3.68477	3.67179	3.65095	3.62102	2.4208	2.35323	2.27598	2.1897	53
5186818	5.26401	4.95115	4.59467	4.16521	11.7143	11.5504	11.2922	10.9315	8.54025	7.34164	6.20066	5.16696	67
3521616	1.42366	1.41504	1.40437	1.39003	5.06346	5.03648	4.99331	4.93162	2.27194	2.21509	2.14982	2.07653	61
1718964	1.25602	1.25143	1.24571	1.23799	9.85294	9.73891	9.55846	9.30482	4.73905	4.39794	4.034	3.65896	53
2010639	6.64637	6.12793	5.55485	4.89051	14.3876	14.1365	13.7433	13.1992	7.68139	6.71879	5.77847	4.90177	69
2811800	7.47424	6.80931	6.08753	5.26974	5.59649	5.56277	5.50888	5.43202	2.95157	2.83893	2.71218	2.57321	64
5869452	18.7097	14.4787	10.8956	7.86508	24.8357	24.0691	22.8971	21.332	11.8866	9.54889	7.53799	5.90406	66
5683777	0.831076	0.833089	0.835616	0.839069	2.37621	2.37191	2.365	2.35502	1.07544	1.07382	1.0719	1.06966	50
2781320	0.707508	0.710479	0.714216	0.719342	1.1468	1.14658	1.14622	1.1457	1.04059	1.03975	1.03875	1.03758	40
3274918	17.2938	13.6621	10.4882	7.709	37.9985	36.1932	33.5149	30.094	17.7131	12.639	8.98556	6.49611	66
4115981	3.34423	3.23359	3.10214	2.93497	6.82773	6.77561	6.69256	6.5746	3.0275	2.90754	2.77287	2.6256	56
2865702	4.6262	4.39141	4.12013	3.78741	8.06984	7.99517	7.87653	7.70873	4.13536	3.88443	3.61184	3.32502	67
2881885	0.895038	0.896385	0.898072	0.900375	2.07377	2.07085	2.06613	2.05933	0.966656	0.967297	0.968063	0.968962	53
5301900	8.05704	7.27869	6.44453	5.51441	31.7446	30.4864	28.5927	26.1226	17.6383	12.6049	8.97231	6.49185	64
1106668	4.876	4.6119	4.30843	3.93884	7.67988	7.61272	7.50591	7.35466	3.33312	3.18155	3.01293	2.83049	61
1892305	2.02801	1.99834	1.96206	1.91416	8.88684	8.79516	8.64975	8.44469	5.51566	5.03946	4.54305	4.04497	67
3223847	9.23269	8.20009	7.12167	5.95713	7.96313	7.89055	7.77521	7.61202	4.2128	3.95104	3.66733	3.36962	62
1750794	8.2943	7.46736	6.58573	5.60906	8.55674	8.47214	8.33786	8.14828	4.99141	4.60874	4.20352	3.78956	57
1091824	73.641	26.4206	13.9094	8.52621	143.417	118.905	90.2575	64.0136	54.6271	19.0221	10.3021	6.76585	62
2035241	2.75903	2.69028	2.60755	2.50057	3.82739	3.81319	3.7904	3.7577	2.62276	2.53928	2.44444	2.33925	50
5075564	1.40153	1.39349	1.38352	1.37012	5.5388	5.50584	5.45317	5.37803	2.87667	2.77102	2.65189	2.52092	61
1940850	13.1494	11.0337	9.00706	7.03512	37.4445	35.6916	33.0876	29.7555	19.1927	13.288	9.22509	6.56889	68
5470399	4.91124	4.64288	4.33475	3.95984	10.1217	10.001	9.81017	9.54217	6.78424	6.04235	5.29781	4.58235	58
1346581	3.59929	3.46748	3.31173	3.11509	11.8169	11.65	11.3871	11.02	7.72974	6.75449	5.80319	4.91771	69
3616137	3.73515	3.59134	3.42192	3.20883	14.835	14.5676	14.1491	13.571	12.345	9.82529	7.68782	5.9761	69
1549482	5.87914	5.48089	5.0332	4.50304	4.83756	4.81321	4.77424	4.7185	4.16836	3.91283	3.63553	3.34409	53
1574402	4.15376	3.96985	3.75516	3.48832	9.33771	9.2359	9.07459	8.84747	7.07022	6.26088	5.4556	4.68922	66
4658825	7.65716	6.95754	6.20115	5.34844	13.841	13.6092	13.2458	12.742	8.64782	7.41797	6.25106	5.19763	67
5959724	2.71389	2.64798	2.56859	2.4658	7.53022	7.46584	7.36342	7.21829	3.15249	3.02002	2.87185	2.71054	63
3044835	1.5159	1.50474	1.49093	1.47243	4.62223	4.60027	4.5651	4.51476	3.35893	3.20453	3.03289	2.84736	54
2654308	8.56833	7.68355	6.74593	5.71496	9.1203	9.02343	8.86989	8.65354	9.52978	8.03005	6.64445	5.42949	65
1561170	15.9778	12.8667	10.0673	7.53408	18.4714	18.0518	17.4008	16.5125	17.445	12.5159	8.93755	6.48055	64
3425630	4.55592	4.32907	4.06657	3.74398	8.52371	8.4398	8.30661	8.11855	5.72774	5.21098	4.67569	4.14248	64
4963233	2.23203	2.19294	2.14536	2.08291	4.804	4.78003	4.74167	4.68679	2.8447	2.74198	2.62603	2.49843	60
5756972	1.30319	1.29754	1.29053	1.28107	1.7599	1.75814	1.75531	1.75121	1.15618	1.15259	1.14833	1.14336	44
1555070	5.4509	5.11313	4.72986	4.27053	3.47483	3.46354	3.44541	3.41937	5.09234	4.69241	4.2702	3.84037	54
1894420	4.5913	4.36047	4.09356	3.76589	10.2573	10.1332	9.93701	9.66161	7.67464	6.7138	5.775	4.89954	65
5716039	45.5905	23.8941	13.7451	8.52105	22.3968	21.7753	20.8197	19.533	13.2291	10.3416	7.95708	6.09972	67
2380602	8.12471	7.33264	6.48504	5.54169	32.3424	31.036	29.0727	26.5167	14.4118	10.9984	8.27956	6.23748	68
3201263	2.62907	2.56835	2.49507	2.39996	7.41138	7.34917	7.25016	7.10982	5.83268	5.29527	4.74033	4.18954	61
4681129	9.70228	8.55875	7.37677	6.11652	15.3166	15.0309	14.5845	13.9687	9.56511	8.05406	6.65949	5.43809	66
4829753	1.85299	1.83047	1.80283	1.76615	9.91982	9.80414	9.62113	9.36396	6.4346	5.77143	5.09887	4.44487	63
5239451	7.26853	6.64162	5.95802	5.17908	13.9063	13.6723	13.3054	12.7968	10.6618	8.78036	7.10065	5.68115	63
2520031	1.50804	1.4971	1.48357	1.46544	4.74226	4.71899	4.68172	4.6284	3.46019	3.29445	3.11077	2.91291	63
2581101	12.9716	10.9127	8.93263	6.99708	3.69077	3.67774	3.65682	3.62678	5.00348	4.61876	4.21152	3.79568	49
2694313	1.53116	1.51955	1.5052	1.48598	5.22079	5.1919	5.14569	5.07969	2.13516	2.08742	2.03239	1.9703	44
4667894	31.3769	20.1861	13.0342	8.44246	39.0218	37.1179	34.2998	30.7127	24.298	15.1618	9.78728	6.70383	69
4863713	5.92769	5.52228	5.06703	4.52865	3.98368	3.96809	3.94307	3.90719	3.51887	3.3464	3.15557	2.95044	47
5745805	1.91829	1.8932	1.86245	1.82173	2.43176	2.42719	2.41982	2.40921	2.37699	2.31266	2.23903	2.15666	50
2585874	3.68982	3.55007	3.38526	3.17772	8.03224	7.95831	7.84084	7.67467	3.78981	3.58457	3.35931	3.11943	53
2722107	4.97087	4.69521	4.37912	3.99517	31.6055	30.3583	28.4807	26.0304	10.0202	8.35991	6.84855	5.54443	57
3322341	2.47388	2.42213	2.35947	2.27779	2.89801	2.89079	2.87917	2.86245	2.05243	2.00986	1.96065	1.90498	50
3819494	3.57946	3.44936	3.29557	3.10128	6.04722	6.00723	5.94338	5.85244	3.53504	3.36069	3.16787	2.96072	51
2092833	1.45098	1.44163	1.43005	1.41452	4.61322	4.59135	4.55634	4.50622	4.22784	3.96394	3.67806	3.37822	47
5108402	0.590794	0.594267	0.598647	0.604675	0.930469	0.930555	0.930692	0.930891	0.487656	0.492648	0.49869	0.505914	42
1364542	1.62832	1.61372	1.59571	1.57167	9.3227	9.22123	9.06047	8.83409	5.39221	4.93891	4.46461	3.9867	68
1751317	4.44123	4.22707	3.97863	3.67232	6.72595	6.67551	6.5951	6.48086	6.7468	6.01353	5.27683	4.568	62
1102759	3.47821	3.35667	3.21268	3.03026	7.53714	7.47263	7.37001	7.22461	2.72491	2.63281	2.52848	2.41318	44
1920496	3.12658	3.03261	2.92044	2.7769	8.92949	8.83687	8.68999	8.48289	4.40822	4.11815	3.8056	3.47982	65
2027661	4.92948	4.6589	4.34834	3.97067	23.9649	23.2519	22.1594	20.6964	11.5945	9.36961	7.43869	5.85508	65
2121729	1.34248	1.33591	1.32775	1.31677	7.04239	6.98666	6.8979	6.77192	4.6639	4.33473	3.98274	3.61907	43
2953829	7.00476	6.42502	5.7892	5.05942	18.9309	18.4897	17.8059	16.8742	12.5747	9.96154	7.76023	6.01008	69
1914496	3.42588	3.30865	3.16962	2.99322	17.6613	17.2785	16.6836	15.8694	5.74525	5.22507	4.68652	4.15039	65
5910007	19.3556	14.8382	11.0669	7.92669	17.4964	17.1209	16.537	15.7376	11.3011	9.18701	7.33584	5.80333	68
3984328	1.87135	1.84812	1.81962	1.78182	11.6488	11.4869	11.2316	10.875	4.12996	3.87978	3.60796	3.3219	58
2892091	11.9608	10.2111	8.49048	6.76324	39.5965	37.6361	34.7381	31.0565	12.4041	9.86048	7.70662	5.98497	65
5659213	6.70063	6.17312	5.5907	4.91656	7.4765	7.4131	7.31223	7.16928	4.00945	3.77567	3.52076	3.25137	64
4585939	5.58354	5.22755	4.82476	4.34383	12.6953	12.5015	12.1969	11.7729	7.29798	6.43297	5.57818	4.77089	53
4894293	12.4104	10.526	8.69121	6.87106	12.5872	12.3969	12.0976	11.6808	7.88387	6.86779	5.88124	4.96768	63
5337462	2.14738	2.11234	2.06961	2.01338	3.34342	3.33314	3.31662	3.29287	2.1025	2.05683	2.00413	1.94461	57
2388822	8.14278	7.34703	6.49583	5.54894	9.98211	9.8649	9.67949	9.41899	8.22524	7.11597	6.04995	5.07399	66
4286520	1.74051	1.72213	1.69952	1.66942	4.94474	4.91916	4.87823	4.8197	2.25553	2.19981	2.13581	2.0639	60
2527487	4.34582	4.14194	3.90494	3.61195	9.46243	9.35772	9.19188	8.95846	4.56157	4.24833	3.91235	3.564	64
1255480	11.2303	9.68963	8.14992	6.57412	8.18111	8.10422	7.98209	7.80943	5.67852	5.17131	4.64514	4.12014	57
2351330	2.00714	1.97836	1.94317	1.89666	6.3175	6.27349	6.20327	6.10336	3.65355	3.46512	3.25748	3.03532	61
3652000	7.56086	6.87961	6.14151	5.30722	10.9731	10.8301	10.6045	10.2885	8.42721	7.26103	6.14712	5.13415	57
5561829	5.62292	5.26143	4.85278	4.36538	14.7451	14.4809	14.0676	13.4964	8.59035	7.37724	6.2242	5.18131	69
1256665	4.33262	4.13015	3.89471	3.60354	7.36814	7.3067	7.20892	7.07031	5.59628	5.10484	4.59378	4.08242	64
4317652	10.6412	9.26015	7.86188	6.40817	8.295	8.21581	8.09005	7.91234	7.0864	6.27316	5.4644	4.69512	58
1864383	5.71245	5.33831	4.91618	4.41397	12.0381	11.8646	11.5915	11.2104	8.30348	7.17231	6.08782	5.09753	68
5943364	6.60755	6.09555	5.52911	4.87176	9.04274	8.94761	8.7968	8.58422	5.62907	5.13138	4.61431	4.09752	57
2359505	5.96803	5.55663	5.09506	4.54981	5.23354	5.20449	5.15803	5.09168	2.42817	2.36004	2.28218	2.19524	60
2753837	3.3027	3.19534	3.06767	2.90512	9.91438	9.79884	9.61603	9.35915	5.89799	5.34753	4.78024	4.21843	60
3502369	10.3613	9.05327	7.72069	6.32485	19.1383	18.6872	17.9883	17.0368	12.4913	9.91226	7.73415	5.9979	65
2716157	3.56921	3.43998	3.28719	3.09413	7.99185	7.91872	7.80249	7.63807	4.81032	4.4577	4.08228	3.69637	66
3410163	2.39025	2.34307	2.28583	2.21103	2.61796	2.6124	2.60345	2.59055	1.23644	1.23063	1.22376	1.21576	41
5001573	5.73541	5.35799	4.93238	4.42634	5.1258	5.09807	5.05371	4.99033	5.73843	5.21958	4.6823	4.14731	51
2152575	4.93959	4.66778	4.35587	3.97667	17.3163	16.9486	16.3768	15.5934	9.78942	8.20561	6.75377	5.49152	64
2491516	1.03669	1.03614	1.03546	1.03454	3.79571	3.78179	3.75944	3.72737	1.53583	1.51954	1.50042	1.47839	58
2944625	5.20009	4.89553	4.54803	4.12864	11.7143	11.5504	11.2921	10.9315	8.80929	7.53187	6.3257	5.24265	69
5076628	4.2081	4.01864	3.79773	3.52359	10.2584	10.1342	9.93798	9.66253	7.87872	6.86401	5.87865	4.96603	67
5821748	0.914832	0.915949	0.917348	0.919255	7.25223	7.19286	7.09834	6.96429	2.6717	2.58414	2.4848	2.37481	51
3700212	3.06832	2.9786	2.87135	2.7339	4.00312	3.98735	3.96205	3.92576	2.59445	2.5133	2.42101	2.31856	56
1182872	4.94204	4.66992	4.35769	3.97812	8.17886	8.10201	7.97995	7.80739	5.90435	5.35262	4.78411	4.22123	62
1677439	2.38434	2.33747	2.2806	2.20628	3.85763	3.84316	3.81995	3.78665	2.00579	1.96601	1.91998	1.86781	40
5965218	1.11951	1.1176	1.11521	1.11197	4.64969	4.62744	4.59179	4.54078	2.83081	2.72935	2.61477	2.48862	57
4221434	10.3368	9.03506	7.70819	6.31741	8.09795	8.02272	7.9032	7.73418	6.64089	5.93177	5.21706	4.52692	64
3619730	2.28154	2.24	2.18948	2.12326	7.19459	7.13623	7.04331	6.9115	5.00914	4.62346	4.21528	3.79855	63
5290933	4.84695	4.58634	4.2867	3.92146	7.36349	7.30214	7.20449	7.06606	6.10734	5.51408	4.9065	4.30907	61
3879348	1.40565	1.39751	1.38741	1.37384	9.40235	9.29904	9.13539	8.90501	5.03953	4.64868	4.23539	3.81389	47
1122236	0.799294	0.801595	0.804485	0.808437	9.45202	9.34755	9.18209	8.9492	4.13153	3.88113	3.60908	3.3228	66
4205695	0.274808	0.277676	0.28132	0.286379	4.95841	4.93267	4.89148	4.8326	1.65999	1.63832	1.61299	1.58393	65
5841862	4.97311	4.69718	4.38079	3.99649	12.5254	12.337	12.0407	11.628	10.4984	8.67446	7.038	5.64773	63
1905863	0.275575	0.278448	0.282098	0.287165	3.86511	3.85058	3.82726	3.79381	1.69568	1.67236	1.64512	1.61391	51
2585276	5.60718	5.24789	4.84159	4.35678	10.5905	10.4578	10.2481	9.95419	5.37311	4.9233	4.45239	3.97758	63
6022272	4.23207	4.04013	3.81646	3.53907	7.47288	7.40954	7.30878	7.16597	3.60677	3.42396	3.22223	3.00603	67
4738049	2.28748	2.24564	2.19476	2.12808	6.09989	6.05913	5.99406	5.90141	2.63776	2.55304	2.45683	2.35018	65
1262558	4.34654	4.14258	3.90549	3.61241	5.86454	5.82715	5.76744	5.68235	5.49657	5.02395	4.53098	4.03604	60
1745045	5.90944	5.50673	5.05433	4.51904	12.1017	11.9263	11.6502	11.2651	9.64251	8.10652	6.69226	5.45675	67
2234778	2.47988	2.4278	2.36474	2.28255	4.44215	4.4221	4.38996	4.34393	2.76135	2.66607	2.55827	2.43927	56
5617404	0.258768	0.261529	0.265037	0.26991	2.30242	2.29848	2.29214	2.28299	0.901327	0.903098	0.905215	0.90771	54
1809121	2.99521	2.91068	2.80948	2.6795	22.3607	21.7412	20.7886	19.5059	11.7909	9.49042	7.50579	5.88829	67
2800217	6.07229	5.6452	5.16713	4.60402	18.4991	18.0782	17.4253	16.5344	11.6592	9.40955	7.46095	5.86615	65
5899114	1.22616	1.22219	1.21725	1.21059	3.27936	3.26955	3.25378	3.23112	1.97	1.93231	1.88865	1.8391	58
2436969	6.1321	5.69589	5.20824	4.63482	13.3015	13.088	12.7529	12.2875	9.91033	8.28665	6.8037	5.51949	68
4323271	14.5809	11.9829	9.5718	7.31104	7.83274	7.76268	7.6513	7.49367	7.99684	6.95034	5.9377	5.00352	54
1624310	6.4971	6.00322	5.4555	4.81794	7.5834	7.51804	7.41407	7.26678	3.47278	3.30561	3.1204	2.92099	63
4372824	51.7831	24.8675	13.8401	8.52497	18.2948	17.8834	17.2448	16.3729	14.0886	10.8227	8.1955	6.20268	66
4116422	2.60182	2.54273	2.47136	2.37867	2.36606	2.36182	2.35498	2.34512	1.16251	1.15876	1.15431	1.14911	48
4995126	2.55167	2.4955	2.42761	2.33931	20.8723	20.3338	19.503	18.3786	4.69458	4.36056	4.00371	3.63541	70
3473170	5.86667	5.47024	5.02449	4.49644	6.92986	6.87604	6.7903	6.66856	5.13271	4.72578	4.29669	3.86047	61
5844192	15.0329	12.2734	9.73788	7.38781	16.3325	16.0065	15.4982	14.7994	13.0064	10.2136	7.89163	6.07037	66
3362694	1.87747	1.854	1.82521	1.78703	4.23669	4.2187	4.18986	4.14853	2.55096	2.47331	2.3849	2.2866	59
4889976	7.23799	6.61663	5.93863	5.16542	10.9161	10.7747	10.5515	10.2389	8.14524	7.05814	6.01092	5.04961	66
5587485	8.5319	7.65492	6.72481	5.70108	11.7201	11.556	11.2975	10.9365	5.86547	5.32152	4.7604	4.20408	62
3863756	2.6648	2.60192	2.52609	2.42777	5.85444	5.8172	5.75771	5.67293	3.30764	3.15884	2.99316	2.81376	62
1012449	3.53354	3.40735	3.25804	3.06917	7.05772	7.00173	6.91256	6.786	5.14294	4.73423	4.30339	3.86555	59
4217893	4.02644	3.85523	3.6548	3.40478	11.5439	11.385	11.1344	10.7843	4.59973	4.28059	3.93867	3.58464	60
2274713	7.381	6.73344	6.02906	5.22893	12.2225	12.0435	11.7617	11.3688	10.205	8.48228	6.92285	5.58533	68
2551557	23.3726	16.8977	11.9542	8.20544	52.9589	49.4593	44.4413	38.3432	20.3354	13.7551	9.38334	6.61228	65
2614464	1.96581	1.93878	1.90568	1.8619	3.22968	3.22023	3.20504	3.18319	1.78382	1.75619	1.72401	1.68726	54
3748437	2.35966	2.3141	2.25878	2.18644	5.96137	5.92261	5.86072	5.77256	3.5169	3.34465	3.15407	2.94919	62
3798509	8.14999	7.35277	6.50012	5.55182	16.2499	15.9272	15.4241	14.7323	13.7549	10.6383	8.10556	6.16457	68
1145581	7.01248	6.43139	5.79419	5.06298	24.4418	23.6996	22.5639	21.0454	11.0865	9.05186	7.25862	5.7638	64
1008186	16.1549	12.9758	10.1264	7.55947	4.12354	4.10664	4.07954	4.0407	4.45601	4.15881	3.83903	3.50627	49
2909399	8.53947	7.66087	6.7292	5.70397	8.89859	8.80665	8.66084	8.45521	5.25295	4.82482	4.37501	3.9196	53
2024934	4.37705	4.16983	3.92911	3.63179	9.81777	9.70459	9.52548	9.2737	5.70491	5.19259	4.66154	4.13214	64
4666968	0.552286	0.555838	0.560324	0.566502	6.55072	6.50308	6.42713	6.31915	1.93938	1.90343	1.86176	1.81441	61
1881175	0.91726	0.918348	0.91971	0.921568	3.37192	3.36142	3.34456	3.32032	1.25528	1.24892	1.24139	1.23264	58
4026786	8.33992	7.50348	6.61262	5.62694	16.0884	15.7723	15.2793	14.6009	14.5145	11.0537	8.30567	6.24812	65
4532508	1.05925	1.05835	1.05723	1.05571	4.28459	4.26612	4.23653	4.19413	1.59472	1.57595	1.55396	1.52868	64
4820599	3.96724	3.80178	3.60784	3.36551	8.9299	8.83727	8.69038	8.48326	5.68859	5.17943	4.6514	4.12472	65
2535496	1.92306	1.89778	1.8668	1.82577	3.50118	3.48968	3.47123	3.44471	1.69113	1.66802	1.64103	1.61009	55
3800504	2.29881	2.25639	2.20483	2.13728	3.05569	3.04745	3.03419	3.01512	1.17406	1.17	1.16519	1.15957	40
5484141	9.52052	8.42055	7.27904	6.05594	13.4098	13.1928	12.8521	12.379	7.97328	6.93316	5.92598	4.9961	66
5676573	0.528014	0.531595	0.536119	0.542355	1.16119	1.16095	1.16055	1.15997	0.554463	0.559397	0.565355	0.572463	41
5699729	5.32348	5.00279	4.63787	4.19898	13.8227	13.5916	13.2291	12.7266	13.5256	10.5098	8.04185	6.13704	67
1885486	2.73466	2.66745	2.58653	2.48182	10.6571	10.5226	10.3102	10.0125	6.46512	5.79524	5.1165	4.45718	67
1934257	5.66833	5.30044	4.88498	4.39009	11.9763	11.8047	11.5344	11.1573	4.52153	4.21442	3.88463	3.54222	67
5736588	4.17432	3.98832	3.77129	3.50169	11.9939	11.8218	11.5507	11.1725	5.87844	5.3319	4.76832	4.20981	62
1990855	4.12116	3.94054	3.72954	3.46705	15.6555	15.3566	14.89	14.2471	9.29055	7.86644	6.54116	5.36991	69
5143740	5.24092	4.93106	4.57784	4.15203	9.71593	9.60521	9.42995	9.1835	6.44358	5.77843	5.10406	4.4485	67
2419599	7.30521	6.6716	5.98125	5.19541	40.3206	38.2878	35.2879	31.4859	18.1866	12.8523	9.06677	6.52171	65
3114820	25.4527	17.8515	12.3103	8.29697	15.2356	14.953	14.5113	13.9019	9.02491	7.68267	6.42352	5.30092	66
5280826	2.15652	2.12106	2.07781	2.02092	9.27241	9.17209	9.01314	8.78927	4.80404	4.45244	4.07804	3.69308	65
1606406	24.4003	17.3782	12.1379	8.25421	21.2025	20.6465	19.7894	18.6306	15.1915	11.411	8.47051	6.31348	65
4185600	2.22011	2.1816	2.13472	2.07316	6.04534	6.00537	5.94156	5.85069	4.94947	4.57386	4.17562	3.76821	61
1480644	2.18149	2.14485	2.10019	2.04148	6.2684	6.22513	6.15609	6.05784	3.11888	2.98983	2.84535	2.68785	60
1587109	2.47508	2.42327	2.36053	2.27875	2.45891	2.4542	2.44661	2.43568	1.8485	1.81753	1.78152	1.74049	48
2961319	2.1231	2.08919	2.0478	1.99331	8.35278	8.27242	8.1448	7.9645	4.31317	4.03703	3.73866	3.42663	66
3913049	1.37493	1.36756	1.35843	1.34613	2.31377	2.30977	2.30334	2.29407	1.46128	1.44793	1.43222	1.41408	48
5414704	3.21874	3.11788	2.9977	2.84433	10.2926	10.1676	9.96997	9.69263	4.54589	4.23505	3.9015	3.55548	61
1861028	3.59453	3.46313	3.30785	3.11178	11.2529	11.1022	10.8645	10.532	6.62891	5.9225	5.21025	4.52222	51
2366673	2.77735	2.70743	2.62332	2.51463	9.83395	9.72038	9.54065	9.28802	8.55646	7.35317	6.20829	5.17162	65
1377620	1.71557	1.69807	1.67651	1.6478	10.5512	10.4195	10.2114	9.91971	5.44646	4.98316	4.49919	4.01245	56
1550420	1.51551	1.50436	1.49056	1.47208	1.92372	1.92138	1.91762	1.91218	1.03483	1.03412	1.03326	1.03226	49
3644970	4.78368	4.53061	4.23922	3.8834	20.6906	20.1616	19.3451	18.2394	12.974	10.1948	7.88197	6.066	59
3766658	11.2862	9.72997	8.17662	6.58923	18.3518	17.9378	17.2952	16.418	13.0924	10.2632	7.9171	6.08184	61
4828246	0.96437	0.964862	0.965479	0.966317	2.24702	2.24334	2.23742	2.22886	2.39785	2.33198	2.25664	2.17242	49
3361541	1.51725	1.50605	1.49219	1.47363	6.68418	6.63441	6.55507	6.44234	2.73881	2.6455	2.53985	2.42315	64
5778207	0.980543	0.980817	0.981159	0.981624	4.80992	4.78589	4.74742	4.69238	1.85114	1.82003	1.78386	1.74265	60
2186710	2.96111	2.87896	2.78053	2.65398	8.90923	8.81706	8.67088	8.46475	5.67558	5.16894	4.64331	4.1188	64
1223827	8.42735	7.57256	6.6639	5.66093	8.70441	8.61668	8.47748	8.28104	3.36881	3.21333	3.04052	2.8538	58
1575793	105.579	26.6383	13.9106	8.52621	61.0467	56.4087	49.88	42.154	32.5077	17.1867	10.1711	6.75855	69
2083242	1.69274	1.67602	1.65542	1.62796	2.03713	2.03436	2.02988	2.02343	1.11926	1.11661	1.11346	1.10977	49
4393300	6.99596	6.41777	5.78352	5.05536	17.9491	17.5534	16.9388	16.0986	9.33798	7.89902	6.56183	5.38192	61
3275617	1.15539	1.15282	1.14961	1.14528	1.95365	1.9512	1.94726	1.94156	1.469	1.45535	1.43931	1.42077	43
3237948	5.45608	5.11761	4.73358	4.27341	48.5248	45.5835	41.3232	36.0694	16.4488	12.0431	8.74567	6.41528	57
4862795	13.1047	11.0034	8.98845	7.02565	9.14815	9.05065	8.89613	8.67841	8.01841	6.96605	5.94841	5.01029	65
3597909	1.57514	1.56221	1.54624	1.52489	3.55968	3.54772	3.52852	3.50094	2.32338	2.26292	2.19361	2.11593	54
5261599	8.86935	7.91892	6.91837	5.82719	15.8616	15.5546	15.0755	14.4157	11.2298	9.14225	7.31037	5.79036	69
1020516	2.81471	2.74238	2.65544	2.5432	8.938	8.84519	8.69802	8.49051	7.45672	6.5519	5.66201	4.82607	68
2494077	2.34052	2.29596	2.24183	2.17101	6.12508	6.08394	6.01829	5.92481	2.85916	2.75513	2.63774	2.50862	56
1906675	0.602497	0.605937	0.610275	0.616242	1.62873	1.62738	1.62521	1.62207	1.14599	1.14267	1.13872	1.13411	47
2577082	5.77513	5.392	4.96034	4.44767	13.3852	13.169	12.8296	12.3583	8.31533	7.18083	6.09353	5.10107	68
3905875	13.4057	11.207	9.11265	7.08843	15.6785	15.3787	14.9107	14.2659	12.1548	9.71136	7.62654	5.94691	68
2711946	17.6239	13.856	10.5872	7.74816	10.5259	10.3949	10.1878	9.89754	5.45664	4.99145	4.50566	4.01725	62
2785945	30.9959	20.0519	12.9983	8.43664	12.043	11.8694	11.596	11.2147	6.98947	6.19945	5.41149	4.65954	54
4519645	7.4941	6.82545	6.09994	5.27837	17.8704	17.4782	16.869	16.036	10.494	8.67162	7.03632	5.64682	66
5507853	16.9975	13.4861	10.3971	7.67231	24.1474	23.4233	22.3144	20.8303	17.6602	12.6148	8.97619	6.4931	69
1239877	6.83755	6.28682	5.68059	4.98154	13.9722	13.7358	13.3654	12.852	10.6243	8.75611	7.08635	5.67356	67
5950405	6.09126	5.66129	5.18019	4.61381	43.131	40.8053	37.395	33.1133	18.835	13.1358	9.17095	6.55317	65
4480140	2.76001	2.6912	2.60839	2.50132	5.88225	5.84461	5.78451	5.69886	3.55515	3.37844	3.18315	2.97348	64
5711674	3.38875	3.27455	3.13898	2.9668	3.86141	3.84692	3.82365	3.79027	2.83197	2.73041	2.61572	2.48945	55
5889055	2.96501	2.88259	2.78384	2.65691	5.19951	5.17088	5.12509	5.05968	3.31592	3.16622	2.99959	2.8192	55
2534728	3.32254	3.21362	3.08415	2.9194	6.16745	6.12569	6.05904	5.96417	3.36145	3.20678	3.03484	2.849	50
2910901	0.808007	0.810232	0.813026	0.816847	1.69665	1.6951	1.6926	1.68898	0.866724	0.869024	0.871777	0.875026	52
3546853	3.50969	3.38552	3.23851	3.05243	7.69583	7.62837	7.52109	7.36918	6.07858	5.49129	4.8893	4.2968	63
1087856	5.12068	4.82629	4.48981	4.08282	7.59547	7.52988	7.42556	7.27778	3.8119	3.60387	3.37569	3.1329	54
1174245	4.46828	4.25116	3.99943	3.68931	8.6439	8.55746	8.42029	8.22667	7.14738	6.31938	5.49743	4.71723	56
3586449	2.01146	1.9825	1.94708	1.90029	2.46906	2.46429	2.45663	2.44557	1.69781	1.67439	1.64703	1.61569	49
5442175	1.33707	1.33063	1.32263	1.31186	4.17521	4.15782	4.12993	4.08996	2.08281	2.03837	1.98706	1.92906	60
3505765	6.25435	5.79921	5.29175	4.69706	12.6623	12.4696	12.1666	11.7448	8.66248	7.42835	6.25788	5.20176	60
4552240	37.6973	22.1274	13.4744	8.50014	18.5103	18.0889	17.4352	16.5432	13.9754	10.7605	8.16536	6.19001	56
4852525	1.69459	1.6778	1.65713	1.62957	10.1079	9.98757	9.79726	9.53	8.26718	7.14619	6.07029	5.08665	65
4949926	1.44938	1.44008	1.42856	1.41309	4.66023	4.63786	4.60203	4.55076	2.0548	2.01208	1.96271	1.90686	62
1054120	5.95771	5.54785	5.08789	4.54441	19.9834	19.4906	18.7288	17.6946	11.6378	9.39634	7.4536	5.8625	70
2978862	2.00246	1.97388	1.93893	1.89274	2.09123	2.08823	2.0834	2.07643	1.21851	1.21323	1.20696	1.19967	48
3573361	25.1032	17.6964	12.2547	8.28351	23.8555	23.1491	22.0665	20.616	23.7536	14.9871	9.7431	6.6953	64
4255511	9.20409	8.17807	7.10585	5.94711	23.545	22.8571	21.8021	20.3872	14.2496	10.9106	8.23776	6.22027	64
1151188	0.798908	0.801213	0.804107	0.808065	3.28549	3.27563	3.2598	3.23703	1.24838	1.24223	1.23494	1.22647	62
4003519	6.77509	6.23501	5.63969	4.95203	12.4167	12.2317	11.9406	11.5351	10.2197	8.49196	6.9287	5.58853	66
4076284	6.05203	5.62802	5.15317	4.59354	12.4317	12.2462	11.9544	11.5479	8.46272	7.28639	6.164	5.14452	59
3777724	0.618521	0.62191	0.626182	0.632056	1.04479	1.04473	1.04463	1.04449	0.479789	0.484777	0.490815	0.498036	42
2049298	2.29773	2.25536	2.20386	2.13639	2.69289	2.6869	2.67727	2.6634	2.60286	2.52102	2.42798	2.32471	41
1292440	2.26283	2.22222	2.17282	2.10804	8.15326	8.07693	7.95567	7.78424	5.10602	4.70372	4.27919	3.8472	66
2580360	3.06533	2.97582	2.86883	2.73168	6.63431	6.58534	6.50728	6.39633	4.77034	4.4242	4.05523	3.67543	54
3217800	5.397	5.06651	4.69105	4.2404	24.3018	23.5683	22.4453	20.9432	16.8168	12.2206	8.81909	6.44083	69
3509330	1.1595	1.15685	1.15355	1.14909	2.29555	2.29165	2.28536	2.27628	1.17983	1.17562	1.17062	1.16479	54
5920204	6.8675	6.31162	5.70013	4.9956	33.5398	32.1344	30.028	27.2968	17.6599	12.6147	8.97614	6.49308	62
3747614	2.69724	2.63237	2.55419	2.45293	17.5395	17.1621	16.5753	15.7721	7.61123	6.66685	5.74237	4.87843	67
5071623	1.35908	1.35211	1.34345	1.33181	3.15345	3.14453	3.13021	3.1096	1.35595	1.34637	1.33508	1.32199	57
5217870	1.29883	1.29328	1.28639	1.27709	8.46663	8.38391	8.2526	8.06714	3.69075	3.4978	3.28541	3.05845	63
5940340	0.509251	0.512843	0.517382	0.523642	1.65884	1.65741	1.65509	1.65174	1.34208	1.33298	1.32223	1.30977	43
1937451	1.45094	1.44159	1.43002	1.41448	2.42198	2.41746	2.41018	2.39967	1.76316	1.73657	1.70558	1.67015	49
5298535	3.19493	3.09587	2.97779	2.82698	6.53754	6.49011	6.41449	6.30697	3.5254	3.35217	3.16054	2.9546	60
3497964	0.662831	0.66604	0.670081	0.675631	2.05472	2.05187	2.04729	2.04066	1.05259	1.05149	1.05018	1.04865	50
2432360	3.29887	3.19181	3.06449	2.90236	8.06703	7.99241	7.87386	7.70619	5.81403	5.28032	4.72889	4.18123	63
2471022	3.31009	3.20215	3.07381	2.91044	9.33388	9.23215	9.07099	8.84405	8.01823	6.96592	5.94832	5.01023	66
3205016	4.98429	4.70698	4.38908	4.00308	10.2444	10.1207	9.92496	9.65027	3.81085	3.60295	3.37491	3.13226	59
4634212	12.7512	10.7617	8.83899	6.94868	17.2449	16.8804	16.3132	15.5361	13.8993	10.7185	8.14488	6.18134	68
5291185	29.612	19.5465	12.8568	8.41223	13.014	12.81	12.4896	12.044	7.80852	6.8125	5.84323	4.94341	56
2356073	7.02258	6.43972	5.80071	5.06763	8.91904	8.82664	8.68013	8.47353	6.55674	5.86653	5.16912	4.49377	65
1481973	3.08827	2.99711	2.88819	2.74866	9.06283	8.96725	8.81573	8.60218	8.38167	7.22843	6.12538	5.12076	65
1664200	1.27726	1.27219	1.2659	1.25741	4.55566	4.53441	4.50038	4.45166	1.74735	1.72154	1.69145	1.65703	62
3808702	2.56957	2.51237	2.44325	2.35339	10.6642	10.5295	10.3168	10.0187	6.53515	5.84976	5.15676	4.4852	66
3027551	2.90657	2.82814	2.73407	2.61293	11.1615	11.0133	10.7796	10.4525	7.57381	6.63909	5.72302	4.86587	68
4597958	1.97153	1.94426	1.91088	1.86673	6.13269	6.09144	6.02561	5.93188	2.65847	2.57203	2.47391	2.36522	65
5015334	2.08108	2.04908	2.00998	1.95845	4.93783	4.91233	4.87152	4.81317	2.25314	2.19758	2.13376	2.06206	60
2522793	5.53388	5.18476	4.78933	4.31653	14.8741	14.6052	14.1845	13.6033	10.5327	8.69679	7.05126	5.65483	67
3620579	2.68252	2.61855	2.54144	2.44152	4.87059	4.84587	4.80629	4.7497	1.86101	1.82937	1.79261	1.75073	57
4074476	10.544	9.18853	7.81319	6.37958	10.1044	9.98419	9.79401	9.52694	6.26108	5.63543	4.99762	4.37375	62
4314478	1.10335	1.10172	1.09968	1.09692	2.45394	2.44925	2.44171	2.43083	1.67012	1.64799	1.62212	1.59245	49
2862804	4.7877	4.53415	4.24224	3.88583	5.04475	5.01799	4.97518	4.914	2.93096	2.82026	2.69563	2.55888	60
1813819	9.50602	8.40949	7.27119	6.05105	11.2	11.0508	10.8154	10.486	7.07863	6.26727	5.46018	4.69229	63
5049543	9.33777	8.2808	7.17949	5.99362	8.02084	7.94713	7.83001	7.66434	5.73352	5.21563	4.67926	4.14509	67
2656477	3.57372	3.44411	3.29088	3.09728	25.8669	25.0345	23.7648	22.0754	8.82968	7.54619	6.33504	5.24825	61
4020722	3.40968	3.29378	3.15626	2.98171	5.1928	5.16425	5.11859	5.05337	3.90401	3.68414	3.44366	3.18858	56
3056388	3.81451	3.66346	3.48581	3.26289	4.15341	4.13623	4.10868	4.06918	2.28162	2.2241	2.15808	2.08397	55
1480093	1.58974	1.57636	1.55984	1.53776	10.6006	10.4677	10.2576	9.96305	5.64712	5.14596	4.62558	4.1058	65
3990869	3.04538	2.9573	2.85197	2.71688	12.0494	11.8756	11.6019	11.2202	7.20735	6.3647	5.52973	4.73875	55
5028813	4.71599	4.47085	4.18818	3.84236	4.86985	4.84514	4.80558	4.74901	2.60127	2.51956	2.42666	2.32355	59
1608340	1.38931	1.38158	1.372	1.35911	5.64375	5.60939	5.5545	5.47622	3.33549	3.18366	3.01476	2.83204	60
3887002	7.98963	7.22483	6.40397	5.487	10.8666	10.7265	10.5053	10.1956	6.98759	6.19802	5.41046	4.65885	58
4703903	1.12494	1.12293	1.12042	1.11702	3.73689	3.72347	3.70193	3.67101	1.51489	1.49944	1.4813	1.46039	48
4287580	3.44569	3.32684	3.18594	3.00727	14.3087	14.0605	13.6716	13.1334	7.9788	6.93718	5.92873	4.99784	62
2592813	3.09328	3.00175	2.8924	2.75235	10.5708	10.4386	10.2297	9.93691	7.50823	6.59031	5.68894	4.84367	63
5570789	18.4458	14.3295	10.823	7.83826	12.8348	12.6366	12.3251	11.8917	8.84208	7.5549	6.34071	5.25164	64
3565458	2.93298	2.85276	2.75659	2.63285	9.84219	9.72841	9.54837	9.2953	3.73091	3.53302	3.31545	3.08328	66
2322568	1.50489	1.49404	1.48062	1.46263	7.91804	7.84634	7.73238	7.57112	5.55451	5.071	4.56755	4.06308	60
4184087	1.14654	1.14413	1.14114	1.13708	5.22968	5.20068	5.1543	5.08805	2.73977	2.64638	2.54064	2.42384	62
2875316	1.40019	1.39218	1.38226	1.36891	5.87544	5.8379	5.77794	5.6925	4.23698	3.97178	3.68458	3.38344	56
4567238	1.17248	1.16958	1.16598	1.1611	6.13299	6.09174	6.0259	5.93216	3.62794	3.4426	3.2382	3.01931	61
5621731	16.9907	13.482	10.395	7.67144	38.796	36.9141	34.1271	30.5769	26.6157	15.8449	9.94333	6.7306	68
4004834	1.72856	1.7106	1.6885	1.65907	6.87223	6.81938	6.73516	6.61556	2.8617	2.75743	2.63979	2.51041	63
1347867	10.8067	9.38159	7.94403	6.45605	22.4845	21.858	20.895	19.5987	18.3261	12.9141	9.08986	6.52882	69
1671603	3.96473	3.79951	3.60584	3.36383	5.637	5.60274	5.54799	5.46991	4.68061	4.3488	3.99417	3.62798	54
3541745	8.24094	7.42505	6.55418	5.58801	8.73087	8.64256	8.50247	8.30479	5.94338	5.38377	4.80783	4.23834	64
1380749	1.34968	1.34293	1.33456	1.32329	7.4112	7.34898	7.24998	7.10965	3.13802	3.00703	2.86045	2.70079	68
1469031	27.8998	18.8817	12.6557	8.37356	22.9816	22.3267	21.321	19.9697	12.1951	9.73558	7.63963	5.95317	65
3263565	12.7795	10.7811	8.85109	6.95497	15.4926	15.2001	14.7433	14.1134	10.5919	8.73516	7.07398	5.66697	67
4488119	2.30553	2.26277	2.2108	2.14272	9.50822	9.40244	9.23491	8.99916	6.39265	5.73864	5.07454	4.42786	62
5571431	5.96843	5.55697	5.09533	4.55002	3.76408	3.75042	3.72851	3.69706	4.44092	4.14598	3.82849	3.49794	49
2263953	3.3243	3.21525	3.08561	2.92066	5.94979	5.91119	5.84956	5.76177	2.60588	2.5238	2.43048	2.32693	68
4367966	0.835592	0.837562	0.840035	0.843412	2.34782	2.34367	2.33698	2.32732	1.75836	1.73201	1.70129	1.66617	54
1543402	5.92229	5.51768	5.06328	4.52581	12.3322	12.1498	11.8628	11.4628	7.34352	6.46718	5.60236	4.78687	66
2373006	11.753	10.064	8.39541	6.71123	35.2745	33.7194	31.3977	28.405	20.5648	13.8454	9.41255	6.61985	63
3049685	1.32368	1.31755	1.30995	1.2997	1.19338	1.19308	1.19259	1.19188	1.07164	1.07011	1.06829	1.06617	41
1459510	5.38894	5.05952	4.68523	4.23587	15.4798	15.1878	14.7317	14.1029	6.81757	6.06796	5.31642	4.59506	60
1075029	2.07426	2.04256	2.00383	1.95277	7.3043	7.244	7.14803	7.01193	5.56674	5.08091	4.57524	4.06876	60
1790778	0.724717	0.727581	0.731182	0.736118	2.05699	2.05413	2.04953	2.04288	0.862564	0.864925	0.867751	0.871086	49
2025264	0.919085	0.920151	0.921487	0.923306	13.1182	12.9108	12.5851	12.1323	3.75597	3.55497	3.33414	3.0987	68
4936991	13.5602	11.3107	9.17534	7.1197	11.2776	11.1262	10.8874	10.5534	9.05629	7.70449	6.43758	5.30923	67
3017657	0.965616	0.966092	0.966687	0.967497	1.80829	1.80637	1.80327	1.7988	1.01083	1.01061	1.01035	1.01005	47
3341357	5.30726	4.98871	4.62611	4.18979	3.30358	3.29359	3.27754	3.25447	3.00304	2.88546	2.75336	2.60878	46
4763103	0.938475	0.939302	0.940338	0.94175	10.3777	10.2505	10.0495	9.76746	5.55096	5.06812	4.56531	4.06143	65
2698445	1.6159	1.6017	1.58417	1.56077	12.8269	12.629	12.3178	11.885	6.25359	5.62954	4.99321	4.37063	67
1575395	7.15406	6.54784	5.88514	5.12763	4.93884	4.91333	4.87251	4.81414	2.80135	2.70253	2.59085	2.46776	42
4048405	1.1198	1.11788	1.11548	1.11224	3.62819	3.61568	3.59559	3.56674	1.34093	1.33186	1.32116	1.30875	55
4677970	4.65913	4.42057	4.14513	3.80763	14.9817	14.7087	14.2819	13.6923	9.10343	7.73722	6.45861	5.32163	68
1057181	2.92485	2.84518	2.74966	2.62672	14.3773	14.1266	13.7339	13.1906	7.97999	6.93805	5.92932	4.99821	64
2187640	6.60472	6.09319	5.52723	4.87039	18.956	18.5135	17.828	16.8939	12.5364	9.93893	7.74828	6.00451	65
5599767	3.11453	3.02145	2.9103	2.76803	4.02943	4.01342	3.98773	3.95089	2.4612	2.39057	2.30993	2.21999	53
5809033	7.90896	7.16023	6.35519	5.4539	25.3566	24.5571	23.3362	21.7088	17.126	12.3672	8.87847	6.46097	69
3204277	6.44696	5.96121	5.42191	4.79327	2.46508	2.46034	2.4527	2.44169	2.79255	2.69452	2.58369	2.4615	48
4524735	2.40998	2.36174	2.30324	2.22684	9.48372	9.37851	9.21189	8.97739	5.494	5.02186	4.52935	4.03483	63
1946112	4.74471	4.49622	4.20987	3.85982	10.6043	10.4712	10.261	9.96626	7.43184	6.53331	5.64896	4.81751	64
5203086	9.22141	8.19141	7.11544	5.95319	25.9217	25.0857	23.8108	22.1146	11.4841	9.30119	7.40035	5.83591	53
5809474	2.17561	2.13924	2.09492	2.03664	4.79622	4.77234	4.73411	4.67943	2.37806	2.31365	2.23993	2.15747	61
2958166	4.27239	4.07626	3.8479	3.56502	18.0211	17.6222	17.0027	16.1559	12.9991	10.2094	7.88946	6.06939	66
4419029	2.18856	2.15158	2.10652	2.04729	5.95267	5.91403	5.85234	5.76445	2.54155	2.46466	2.37708	2.27966	63
5141270	0.495247	0.49884	0.503382	0.509648	4.33588	4.3169	4.28649	4.24293	1.68648	1.66359	1.63685	1.60619	60
2225466	8.42859	7.57354	6.66462	5.66141	17.2632	16.8979	16.3296	15.5508	14.2879	10.9314	8.24768	6.22438	65
2297948	2.37224	2.32601	2.26991	2.19656	5.35851	5.32789	5.27893	5.20904	4.25005	3.983	3.69388	3.39088	59
2557219	30.9322	20.0292	12.9921	8.43564	11.8725	11.7039	11.4385	11.0679	16.4455	12.0415	8.74499	6.41504	65
4878046	0.510395	0.513986	0.518525	0.524784	3.49349	3.48206	3.4637	3.43732	1.47714	1.46318	1.44677	1.42782	63
1896977	4.73307	4.48595	4.20108	3.85275	5.2681	5.23862	5.19147	5.12415	3.80812	3.60056	3.37289	3.1306	59
2361880	3.26379	3.15947	3.0353	2.87702	10.9034	10.7623	10.5396	10.2278	5.6649	5.16032	4.63666	4.11393	64
1457604	7.90047	7.15342	6.35004	5.4504	15.656	15.3571	14.8904	14.2475	8.68313	7.44295	6.26748	5.20757	68
4575951	14.5053	11.9339	9.54345	7.29773	15.5823	15.2864	14.8241	14.1871	11.7079	9.4395	7.47759	5.87439	68
2397924	4.31586	4.11516	3.8817	3.59285	7.77147	7.70258	7.59305	7.43798	4.41238	4.12169	3.80851	3.48213	67
3365296	0.532114	0.535692	0.540211	0.546439	4.64072	4.61856	4.58307	4.53228	3.12037	2.99117	2.84652	2.68886	60
3373187	6.00772	5.59038	5.12255	4.57053	14.8705	14.6017	14.1812	13.6003	9.68774	8.1371	6.71129	5.46755	69
3528984	2.67622	2.61264	2.53599	2.43664	7.78764	7.71844	7.60843	7.45269	5.33483	4.89198	4.42783	3.95923	64
3934686	2.60498	2.5457	2.47411	2.38115	5.85136	5.81415	5.75473	5.67006	5.38124	4.92994	4.45759	3.98147	59
5013431	4.34732	4.14328	3.9061	3.6129	9.21808	9.119	8.96199	8.74082	7.40133	6.51049	5.63291	4.80697	63
2073889	1.0415	1.04088	1.04011	1.03906	7.72415	7.65615	7.54804	7.39495	2.89711	2.78958	2.66838	2.53525	66
5701421	1.47215	1.46222	1.44994	1.43345	5.23503	5.20596	5.15947	5.09307	2.32761	2.26685	2.1972	2.11915	62
1626999	0.453203	0.456765	0.461273	0.4675	2.13514	2.13196	2.12683	2.11943	0.88165	0.883728	0.886213	0.889144	58
4091188	11.9471	10.2015	8.48425	6.75985	14.0442	13.8054	13.431	12.9124	11.1248	9.07611	7.27254	5.77097	67
4305240	0.819567	0.821688	0.82435	0.827989	2.31341	2.30942	2.303	2.29372	1.2264	1.22089	1.21436	1.20676	53
4663397	1.22627	1.2223	1.21736	1.21069	2.59997	2.59451	2.58572	2.57305	1.23326	1.22755	1.22079	1.21291	51
3079384	7.59941	6.91083	6.16543	5.32378	34.4498	32.9668	30.7486	27.8813	18.2965	12.901	9.08498	6.52732	67
3523913	11.2599	9.71099	8.16407	6.58213	17.6661	17.2831	16.6878	15.8732	13.583	10.5421	8.05794	6.14403	68
4161198	5.18617	4.8834	4.53785	4.12064	3.98995	3.9743	3.94919	3.91318	1.95644	1.91953	1.87675	1.82818	57
5085790	1.06186	1.06092	1.05974	1.05815	5.12487	5.09715	5.05281	4.98945	2.23525	2.18092	2.11847	2.04825	62
2171220	2.09583	2.06316	2.02327	1.9707	8.83597	8.7454	8.60173	8.39909	3.55507	3.37838	3.18309	2.97343	63
1324447	4.28796	4.0902	3.86002	3.575	11.9111	11.7414	11.4742	11.1012	5.75287	5.2312	4.69122	4.15382	59
3372964	18.5173	14.3701	10.8429	7.84563	13.3744	13.1585	12.8197	12.3491	11.6403	9.39787	7.45445	5.86292	66
5988186	5.7893	5.40413	4.9703	4.45526	13.6208	13.3966	13.0449	12.5569	7.17577	6.34085	5.51275	4.72744	68
1874228	6.55159	6.04881	5.49189	4.84458	16.4572	16.1261	15.6099	14.9007	13.1997	10.3247	7.94852	6.0959	68
5181769	11.3028	9.74198	8.18456	6.59371	12.3173	12.1354	11.8491	11.4501	12.3814	9.847	7.69942	5.98158	66
5740674	4.66603	4.42667	4.15037	3.81186	7.3282	7.26748	7.17083	7.0338	3.73669	3.53808	3.31976	3.08684	47
3506606	2.78535	2.71491	2.63021	2.52075	8.9503	8.85722	8.70962	8.50152	8.58979	7.37684	6.22394	5.18115	64
5307796	4.53148	4.30736	4.04789	3.72879	16.0755	15.7599	15.2676	14.5903	9.93576	8.30364	6.81412	5.5253	69
5883669	3.99712	3.82877	3.63156	3.38536	7.196	7.13761	7.04465	6.91279	5.92868	5.37205	4.79891	4.23191	56
1076615	1.92626	1.90085	1.86971	1.82848	22.8631	22.215	21.2197	19.8815	14.0577	10.8058	8.18731	6.19925	69
3185351	5.91723	5.51337	5.05975	4.52314	13.5529	13.331	12.9829	12.4997	9.13529	7.7593	6.47278	5.32996	69
3507398	4.72164	4.47585	4.19245	3.8458	26.91	26.0083	24.6362	22.8169	11.9031	9.55893	7.5435	5.90675	70
4073248	24.0023	17.1943	12.0686	8.2362	72.832	66.2625	57.2591	47.0051	37.0073	17.8946	10.2475	6.76399	63
1044235	0.697156	0.700187	0.704001	0.709233	6.06264	6.02242	5.95822	5.86678	2.63778	2.55307	2.45685	2.35019	65
1510097	0.627217	0.630575	0.634807	0.640625	1.87867	1.8765	1.873	1.86795	0.683449	0.687765	0.692958	0.699124	44
3100224	1.43449	1.42558	1.41455	1.39974	6.15152	6.10999	6.04372	5.94937	1.97057	1.93284	1.88914	1.83955	64
5536545	12.1369	10.335	8.56988	6.80622	7.74321	7.67486	7.56617	7.41229	9.69881	8.14458	6.71594	5.47018	61
1937982	2.17772	2.14125	2.09681	2.03838	1.45104	1.45018	1.4488	1.44679	1.12624	1.12342	1.12006	1.11614	40
3505487	1.17055	1.16769	1.16413	1.15932	3.24036	3.23083	3.21552	3.1935	1.98686	1.94819	1.90341	1.85264	56
3819025	4.18795	4.00056	3.78196	3.51053	18.7091	18.2784	17.6105	16.6999	10.35	8.57759	6.9802	5.61656	70
5308988	1.83307	1.81131	1.78459	1.74911	1.57339	1.5722	1.57029	1.56752	0.968667	0.969271	0.969991	0.970839	48
6013769	4.9544	4.68077	4.36688	3.98544	22.5788	21.947	20.976	19.6693	13.82	10.6745	8.12334	6.17218	69
2097906	2.07192	2.04032	2.00172	1.95082	8.00227	7.92893	7.81238	7.64751	3.89666	3.67775	3.43826	3.18417	65
3882055	1.47494	1.46494	1.45255	1.43595	4.11435	4.09754	4.07058	4.03193	1.86377	1.83199	1.79505	1.75298	40
3588418	4.14787	3.96456	3.75054	3.48448	8.86075	8.76963	8.62512	8.4213	6.15111	5.54871	4.93258	4.32765	68
2693949	2.94685	2.86568	2.76839	2.64327	5.23516	5.20609	5.1596	5.0932	3.54441	3.36896	3.17499	2.96667	62
4165411	2.36817	2.32216	2.26631	2.19329	4.54254	4.52143	4.48762	4.43921	2.40223	2.33603	2.26033	2.17572	60
5194948	1.25856	1.2539	1.24812	1.2403	5.22406	5.19513	5.14885	5.08276	2.18307	2.13222	2.07369	2.00776	65
1169902	2.66379	2.60097	2.52521	2.42699	7.20899	7.15038	7.05706	6.92469	3.58365	3.40359	3.20475	2.99149	58
2741510	1.23068	1.22662	1.22157	1.21474	3.83059	3.81636	3.79353	3.76077	1.68677	1.66387	1.63711	1.60644	56
5422874	1.31712	1.31114	1.30373	1.29374	3.39199	3.38134	3.36424	3.33965	3.47161	3.30458	3.11951	2.92024	56
1855888	2.35296	2.30775	2.25285	2.18105	11.6702	11.5076	11.2513	10.8934	10.8927	8.92863	7.18739	5.72683	62
1946130	2.32415	2.28044	2.22733	2.1578	17.4779	17.1032	16.5206	15.7228	6.50476	5.82612	5.13933	4.47308	68
1987603	3.8365	3.68341	3.50346	3.27778	16.0542	15.7395	15.2485	14.573	7.79452	6.80221	5.83614	4.93886	69
2410167	10.223	8.95032	7.64985	6.28255	37.1683	35.4412	32.874	29.5857	20.9228	13.9841	9.45655	6.631	69
2669348	3.3997	3.2846	3.14802	2.9746	7.26318	7.20361	7.10878	6.9743	2.71291	2.62184	2.51865	2.40455	67
1513988	3.46225	3.34204	3.19957	3.01899	9.45101	9.34656	9.18114	8.9483	5.88302	5.33556	4.77111	4.21183	67
2303537	1.9975	1.96913	1.93443	1.88857	6.17134	6.12952	6.06278	5.96778	2.84025	2.73793	2.62243	2.49529	65
3450136	1.04278	1.04214	1.04134	1.04026	6.66561	6.61614	6.53728	6.42521	3.3264	3.17556	3.00772	2.82608	53
5319223	6.10393	5.67203	5.1889	4.62034	12.729	12.5341	12.2279	11.8016	9.94817	8.31193	6.8192	5.52813	58
5335499	4.69446	4.45182	4.1719	3.82924	22.9585	22.3049	21.3013	19.9525	7.79966	6.80598	5.83875	4.94053	63
1140800	13.2039	11.0707	9.0297	7.04662	16.4283	16.0983	15.584	14.8772	14.4122	10.9987	8.27967	6.23752	67
3197100	4.73494	4.4876	4.2025	3.85389	10.2507	10.1268	9.93084	9.6558	7.74206	6.76358	5.80948	4.92175	62
3473003	0.91	0.911174	0.912645	0.91465	5.13463	5.10679	5.06226	4.99864	2.0098	1.96978	1.92348	1.87101	64
3494759	8.2184	7.40716	6.54082	5.57908	8.80057	8.71076	8.5683	8.36734	5.95538	5.39334	4.8151	4.24358	57
2047851	12.5272	10.607	8.74224	6.89803	26.9809	26.0744	24.6952	22.8669	21.0478	14.0318	9.47146	6.6347	65
2103508	0.673613	0.676769	0.680744	0.686199	1.63031	1.62896	1.62679	1.62364	1.3368	1.32787	1.31733	1.3051	42
2308650	3.06476	2.97529	2.86835	2.73126	9.25471	9.1548	8.99648	8.7735	4.47014	4.17081	3.84889	3.51405	55
1562980	10.5041	9.15906	7.79309	6.36773	14.3044	14.0563	13.6677	13.1298	12.3141	9.80687	7.67796	5.97142	64
3937761	2.08418	2.05203	2.01277	1.96102	10.6808	10.5457	10.3323	10.0332	6.77897	6.0383	5.29486	4.58034	66
4977395	6.31019	5.84627	5.32966	4.72518	10.2132	10.0902	9.89577	9.62279	8.49347	7.30832	6.17857	5.15346	65
5552200	2.77927	2.70923	2.62498	2.5161	9.2234	9.1242	8.96701	8.74557	3.37763	3.22117	3.04733	2.85954	63
2323670	17.6593	13.8767	10.5977	7.75226	11.4678	11.3111	11.0639	10.7184	9.40609	7.94568	6.59135	5.39899	64
1382104	9.33074	8.27541	7.17564	5.99119	17.6015	17.2213	16.6304	15.8216	6.85674	6.098	5.33822	4.60991	65
2105363	10.463	9.12865	7.77233	6.35547	47.2769	44.4843	40.4278	35.4045	28.1552	16.2472	10.0227	6.74201	65
2550498	1.96948	1.9423	1.90901	1.865	7.33963	7.2787	7.18173	7.04424	5.07691	4.67964	4.26004	3.83265	64
3494670	3.98289	3.81592	3.62027	3.37592	7.46675	7.40353	7.30294	7.16038	3.95663	3.72987	3.48223	3.22004	62
2931009	4.1458	3.96269	3.74891	3.48313	3.31975	3.30965	3.29341	3.27006	2.59498	2.51378	2.42145	2.31895	46
2931044	1.57157	1.55875	1.54291	1.52173	8.02633	7.95251	7.83522	7.66931	5.38227	4.93078	4.45825	3.98196	68
1283597	0.964179	0.964674	0.965293	0.966136	1.55606	1.55493	1.55309	1.55044	0.703568	0.707728	0.71273	0.718666	43
3977255	1.97514	1.94772	1.91415	1.86976	7.8598	7.78923	7.67703	7.51825	3.34397	3.19122	3.02133	2.83759	69
5513659	2.793	2.72208	2.63679	2.52662	18.2216	17.8135	17.1801	16.3149	9.07368	7.71657	6.44535	5.31382	57
5962214	2.91161	2.83285	2.73837	2.61674	16.9997	16.6457	16.0947	15.339	10.1075	8.41784	6.88382	5.56391	67
2107078	0.690388	0.693456	0.697319	0.702618	1.78627	1.78442	1.78145	1.77715	1.12607	1.12324	1.11989	1.11598	50
4279319	5.47971	5.13802	4.75054	4.28655	7.41194	7.34971	7.25069	7.11033	4.81597	4.46243	4.08609	3.69931	55
2064373	4.59472	4.3635	4.09617	3.768	9.32635	9.22479	9.0639	8.83734	5.41297	4.95585	4.47786	3.99658	67
2461792	1.89787	1.8736	1.84384	1.80439	4.83365	4.80935	4.77045	4.71481	1.48283	1.46864	1.45198	1.43274	57
3863594	2.47003	2.4185	2.3561	2.27474	7.88132	7.81033	7.69748	7.53779	5.02542	4.63697	4.22606	3.80677	62
4326693	2.55081	2.49469	2.42686	2.33863	2.55045	2.54525	2.5369	2.52485	2.43777	2.36892	2.29026	2.20245	51
4359211	4.07081	3.89522	3.68987	3.43404	5.05225	5.02541	4.98245	4.92107	4.19862	3.93885	3.6572	3.36149	51
4471412	2.04266	2.01235	1.97531	1.92641	6.2174	6.17489	6.10707	6.01053	3.586	3.40566	3.20652	2.99296	62
3678292	3.7185	3.57618	3.40846	3.19742	11.5321	11.3735	11.1235	10.7741	9.37124	7.92182	6.57627	5.39027	69
4424077	3.85334	3.69868	3.51696	3.28916	7.58241	7.51707	7.41312	7.26588	4.12923	3.87914	3.60743	3.32147	63
4540479	5.62336	5.26181	4.85309	4.36562	9.96271	9.84598	9.66132	9.40186	6.34438	5.70084	5.04643	4.40814	56
3400455	5.67098	5.30272	4.88686	4.39152	3.35273	3.34238	3.32575	3.30184	2.8323	2.73071	2.61599	2.48968	46
4722757	20.2738	15.3353	11.2958	8.00519	168.431	135.126	98.3193	66.9412	49.6469	18.8851	10.3003	6.76584	65
3580694	2.99093	2.9067	2.80585	2.67631	4.7213	4.69826	4.66136	4.60857	3.10136	2.97408	2.8315	2.67599	59
1303341	1.52715	1.51566	1.50145	1.48242	1.0921	1.09197	1.09176	1.09145	0.766596	0.770163	0.774444	0.779513	42
4265049	26.8321	18.444	12.5139	8.34364	17.9225	17.528	16.9153	16.0775	15.3435	11.4896	8.50589	6.32709	63
4329830	4.26744	4.07182	3.84404	3.56183	13.4491	13.2307	12.8879	12.4121	9.29357	7.86851	6.54247	5.37068	65
5284741	12.3346	10.4733	8.65782	6.85331	17.7837	17.3955	16.7922	15.967	8.79088	7.51893	6.31725	5.23757	53
5657562	5.75359	5.37356	4.94519	4.43612	22.6715	22.0344	21.0555	19.7386	10.6265	8.75756	7.08721	5.67401	62
5782131	2.80061	2.7292	2.64333	2.53244	12.8365	12.6383	12.3267	11.8932	9.70885	8.15135	6.72015	5.47256	68
4994888	3.08974	2.99847	2.88942	2.74974	3.54494	3.5331	3.51409	3.48678	2.19394	2.14238	2.08303	2.01622	53
2920701	4.8667	4.60373	4.30149	3.93329	26.3056	25.4444	24.1321	22.3885	12.5808	9.96514	7.76213	6.01097	61
4873410	0.96304	0.96355	0.964188	0.965057	2.40361	2.39918	2.39204	2.38175	2.18194	2.13116	2.07271	2.00688	52
2250184	9.03738	8.04934	7.01304	5.88801	10.0916	9.97166	9.78199	9.51562	5.55923	5.07483	4.57052	4.06527	69
1365576	0.476762	0.480348	0.484883	0.491143	2.05118	2.04835	2.04379	2.0372	0.898942	0.90075	0.902913	0.905462	49
3756992	2.77647	2.70661	2.62257	2.51396	7.30009	7.23987	7.14401	7.00808	4.05476	3.81487	3.55365	3.27804	67
5771510	1.3412	1.33465	1.32653	1.3156	3.9269	3.91182	3.88762	3.85291	1.80756	1.77873	1.74516	1.70686	58
1462700	5.25811	4.94601	4.59037	4.16185	8.46057	8.37798	8.24687	8.06169	7.1545	6.32476	5.50128	4.71979	68
5302949	11.6323	9.97812	8.33956	6.68039	14.3148	14.0663	13.6771	13.1384	10.5761	8.72494	7.06793	5.66374	68
5515382	1.77795	1.75823	1.73399	1.70176	6.27655	6.23316	6.16392	6.0654	2.37223	2.30825	2.235	2.15305	65
5861428	1.71461	1.69714	1.67562	1.64697	5.69201	5.65701	5.60108	5.52133	2.72969	2.63718	2.53239	2.41661	68
3055939	2.25622	2.21594	2.16693	2.10265	10.9411	10.799	10.5747	10.2606	7.24418	6.39248	5.54947	4.75187	67
5888665	3.79529	3.64601	3.47037	3.24985	14.2279	13.9825	13.5981	13.0659	5.94238	5.38298	4.80722	4.23791	67
2104124	1.31017	1.30436	1.29715	1.28742	7.64874	7.58216	7.47628	7.32631	2.69139	2.60216	2.50098	2.38904	46
5551369	7.07797	6.48532	5.83637	5.09302	6.46779	6.42145	6.34756	6.24249	4.91041	4.54132	4.14954	3.7482	59
5705189	1.58875	1.5754	1.55892	1.53688	8.08655	8.01155	7.89238	7.72386	6.44204	5.77723	5.10317	4.44788	65
4886151	15.5428	12.5959	9.91858	7.46904	16.7807	16.436	15.8992	15.1624	9.81787	8.22472	6.76557	5.49815	68
4819165	2.60147	2.5424	2.47106	2.3784	13.1254	12.9177	12.5917	12.1384	5.33766	4.8943	4.42965	3.96059	69
1093114	1.9709	1.94366	1.91031	1.8662	6.53637	6.48896	6.41337	6.30589	3.41508	3.25444	3.07617	2.88383	67
1803316	3.8519	3.69738	3.5158	3.28818	9.06164	8.96609	8.81462	8.60113	3.86779	3.65261	3.417	3.16678	63
2165311	4.73993	4.492	4.20625	3.85691	45.2198	42.664	38.9342	34.2837	9.43804	7.96752	6.60513	5.40693	49
3108109	0.3069	0.309961	0.313846	0.319236	2.67519	2.66931	2.65984	2.6462	0.851199	0.853722	0.856743	0.860308	57
1744359	9.5607	8.45117	7.30076	6.06945	8.09159	8.01649	7.89717	7.72843	3.30626	3.15761	2.9921	2.81286	53
2766147	23.9772	17.1826	12.0642	8.23503	5.94483	5.90631	5.84479	5.75716	5.03818	4.64756	4.2345	3.81321	49
4635909	5.76845	5.38629	4.95564	4.44409	12.4819	12.2948	12.0006	11.5908	8.01142	6.96096	5.94494	5.0081	69
5091249	4.53864	4.31373	4.05337	3.73325	19.7652	19.2833	18.538	17.5255	7.97128	6.93169	5.92498	4.99547	67
2040490	4.61702	4.38327	4.11315	3.78176	7.46596	7.40275	7.30218	7.15966	5.95417	5.39237	4.81437	4.24305	63
2265563	2.0516	2.0209	1.98338	1.93388	1.47006	1.46915	1.46769	1.46557	1.72611	1.70134	1.67243	1.63934	42
2518065	7.19254	6.5794	5.9097	5.14501	6.74431	6.69356	6.61268	6.49777	5.76711	5.24265	4.70002	4.16023	59
1750535	1.98518	1.95733	1.92326	1.87821	7.81914	7.74935	7.63838	7.48132	4.46331	4.16501	3.84412	3.51029	67
1257449	11.8475	10.1311	8.43883	6.73506	15.0985	14.8211	14.3875	13.7888	13.4808	10.4845	8.02919	6.13152	63
1370298	9.0123	8.02992	6.99897	5.87902	7.51471	7.45061	7.34864	7.20415	6.09792	5.50662	4.90087	4.30506	60
2658675	4.17292	3.98706	3.77019	3.50078	9.02983	8.93499	8.78463	8.57268	6.96829	6.1833	5.39986	4.65169	63
3607727	4.34874	4.14455	3.9072	3.61381	12.5307	12.3422	12.0456	11.6326	8.41723	7.25388	6.14236	5.13122	66
3419975	5.71578	5.34116	4.91853	4.41576	13.5282	13.3072	12.9603	12.4789	7.75848	6.77568	5.81784	4.92712	59
3632879	4.77087	4.51931	4.22957	3.87566	13.4607	13.2419	12.8986	12.4219	5.03276	4.64306	4.23091	3.81047	63
3377324	1.96385	1.93689	1.9039	1.86025	9.47311	9.36815	9.20191	8.96795	4.84336	4.48534	4.10455	3.71356	58
2539662	1.76793	1.74858	1.72478	1.69312	2.47044	2.46567	2.45799	2.44692	1.30094	1.29317	1.284	1.27333	50
4756732	14.8298	12.1434	9.66396	7.35389	22.5052	21.8775	20.9128	19.6142	12.9045	10.1546	7.86116	6.05655	60
5084046	5.9341	5.52774	5.07149	4.53201	11.692	11.5288	11.2715	10.9123	8.80345	7.52777	6.32302	5.24104	67
2243550	4.42079	4.20885	3.96288	3.65944	8.38447	8.30345	8.17482	7.99309	5.3368	4.89359	4.4291	3.96018	66
5158744	1.29351	1.28808	1.28134	1.27224	2.82091	2.81416	2.80332	2.78769	1.76237	1.73582	1.70487	1.6695	51
1153774	3.2852	3.17921	3.05312	2.8925	10.0102	9.89229	9.70579	9.44379	6.97798	6.19069	5.40519	4.65529	67
1164922	25.3547	17.8082	12.2949	8.29327	23.1288	22.4653	21.4469	20.0791	24.7884	15.3145	9.82445	6.71069	66
3162435	6.1239	5.68895	5.20261	4.63061	9.96695	9.85011	9.66529	9.4056	5.47641	5.00754	4.51821	4.02657	64
3708061	1.47515	1.46514	1.45275	1.43613	1.54095	1.53986	1.53809	1.53554	1.05738	1.05617	1.05473	1.05305	44
5822682	1.5706	1.55781	1.54201	1.52088	3.36872	3.35825	3.34143	3.31724	1.83853	1.80809	1.77268	1.73232	51
5522393	3.10848	3.01584	2.90521	2.76357	15.448	15.1573	14.7031	14.0768	9.42333	7.95747	6.59879	5.40328	69
2770238	4.80127	4.54611	4.25244	3.89401	9.57043	9.46318	9.29336	9.05443	8.79609	7.52259	6.31964	5.23901	62
5741371	1.99445	1.96622	1.93167	1.88601	7.78962	7.72038	7.61031	7.45448	2.79708	2.69865	2.58738	2.46472	68
5876424	4.97784	4.70132	4.38429	3.99928	12.9695	12.767	12.4488	12.0062	9.6576	8.11673	6.69862	5.46036	66
2709629	2.69105	2.62656	2.54883	2.44814	8.20554	8.12817	8.00526	7.83152	4.11724	3.86881	3.5988	3.31451	63
4920224	1.87706	1.85361	1.82484	1.78669	11.0218	10.8775	10.6498	10.331	5.30597	4.86833	4.40926	3.94532	58
5104453	95.8176	26.6364	13.9106	8.52621	31.4815	30.2441	28.3808	25.9481	22.8505	14.6846	9.66258	6.67876	66
2163089	2.44772	2.39742	2.33648	2.25698	9.48308	9.37788	9.21128	8.97682	5.53843	5.05795	4.55742	4.0556	67
2904584	3.84248	3.68883	3.50825	3.28182	11.0067	10.8628	10.6357	10.3178	8.55781	7.35413	6.20892	5.17201	65
2315593	6.21935	5.76966	5.26791	4.67933	12.288	12.107	11.8221	11.425	7.28781	6.42533	5.57276	4.76731	65
2367067	10.7795	9.36168	7.9306	6.44825	16.0351	15.7211	15.2313	14.5574	9.59332	8.07321	6.67147	5.44492	67
4666617	6.42653	5.94407	5.40818	4.78317	10.5077	10.3772	10.1709	9.88161	4.97188	4.5925	4.19054	3.77963	62
4679799	2.11589	2.0823	2.04132	1.98734	3.78748	3.77362	3.75139	3.71948	2.33303	2.27188	2.2018	2.12328	56
5604426	6.47572	5.98532	5.44119	4.80744	14.8097	14.5431	14.1262	13.55	8.7519	7.49148	6.29931	5.22678	50
4338533	1.38382	1.37623	1.36681	1.35416	6.73694	6.68631	6.60562	6.49098	5.08507	4.6864	4.26542	3.83674	64
1600100	4.63445	4.39871	4.12639	3.79248	7.3036	7.24331	7.14736	7.01129	4.12939	3.87928	3.60755	3.32156	64
5718134	0.938611	0.939437	0.940471	0.941879	5.6601	5.62552	5.57028	5.4915	2.27703	2.21983	2.15416	2.08045	57
2319003	2.86462	2.78901	2.69822	2.58119	5.48671	5.45444	5.40286	5.32925	4.12963	3.87949	3.60772	3.3217	60
2424575	18.7786	14.5174	10.9143	7.87192	70.9131	64.6799	56.1001	46.2677	26.3333	15.7668	9.92683	6.72803	66
2654832	2.92537	2.84567	2.7501	2.62712	9.6182	9.50982	9.33822	9.09683	5.66892	5.16357	4.63917	4.11576	68
3155823	4.82989	4.57133	4.27392	3.91123	24.5583	23.8089	22.6626	21.1303	11.4161	9.25891	7.37654	5.82394	63
5536978	11.2216	9.68336	8.14576	6.57176	15.3438	15.057	14.609	13.991	9.10944	7.74138	6.46129	5.32321	67
1130820	3.06843	2.9787	2.87145	2.73398	2.50321	2.49827	2.49032	2.47885	2.51816	2.44311	2.35758	2.26236	46
1901975	7.35255	6.71024	6.01114	5.21639	16.5361	16.2016	15.6805	14.9646	10.1507	8.44644	6.90117	5.57345	68
4600399	2.97398	2.89094	2.79146	2.66363	7.01107	6.95587	6.86796	6.74317	3.79284	3.58722	3.36156	3.12128	67
2831361	15.111	12.3232	9.76603	7.40063	21.4783	20.9075	20.0281	18.8403	7.83818	6.83428	5.85823	4.953	58
2987297	2.74183	2.67417	2.59271	2.48734	5.8562	5.81893	5.7594	5.67457	3.66507	3.47525	3.26614	3.0425	61
3242422	23.8015	17.1005	12.0328	8.2267	14.5516	14.2946	13.8922	13.3357	17.0506	12.3316	8.86418	6.45617	69
4799415	2.7971	2.72591	2.64031	2.52975	5.59965	5.56589	5.51193	5.43498	3.99387	3.76217	3.50941	3.24216	61
5438359	2.92747	2.84762	2.75189	2.62869	8.35621	8.27577	8.14805	7.96759	5.21027	4.78973	4.34731	3.89874	63
2552657	53.2443	25.0531	13.8538	8.52535	27.7343	26.776	25.3204	23.3957	21.0033	14.0149	9.46617	6.63339	60
2467144	4.33109	4.12878	3.89352	3.60257	11.2407	11.0903	10.8532	10.5214	8.25407	7.13675	6.06394	5.0827	66
2737364	1.3465	1.33983	1.33155	1.32041	7.85106	7.78065	7.66872	7.51031	3.96458	3.73677	3.48804	3.22478	63
3276703	6.15808	5.71788	5.22605	4.64812	8.4641	8.38144	8.25021	8.06487	5.29403	4.85855	4.40156	3.93955	65
5340990	29.9242	19.663	12.8903	8.41822	31.3257	30.1006	28.2552	25.8445	24.0874	15.0949	9.77056	6.70065	68
1762076	1.04067	1.04007	1.03931	1.03828	2.20612	2.20263	2.197	2.18887	2.07053	2.02685	1.9764	1.91935	46
2914876	5.84573	5.45237	5.00985	4.48533	26.7086	25.8205	24.4685	22.6746	13.2207	10.3368	7.95465	6.09863	66
3592573	4.68047	4.43945	4.16131	3.8207	7.07833	7.02198	6.93225	6.80491	4.92593	4.55426	4.15992	3.75616	63
2500562	9.19845	8.17372	7.10273	5.94513	24.0339	23.3166	22.218	20.747	11.3536	9.21986	7.35447	5.81278	57
4966120	1.37559	1.36821	1.35905	1.34673	1.76008	1.75832	1.75549	1.75139	1.24807	1.24193	1.23466	1.22619	52
2318478	0.798615	0.800922	0.803819	0.807782	2.64794	2.64221	2.63299	2.61971	1.14233	1.1391	1.13527	1.13079	59
4344536	0.458094	0.461663	0.466178	0.472415	5.39965	5.36851	5.31872	5.24765	2.05144	2.00892	1.95979	1.90419	50
2225878	7.24405	6.62159	5.94248	5.16814	12.2565	12.0764	11.793	11.3979	7.28169	6.42072	5.5695	4.76515	66
4822915	4.92594	4.65579	4.3457	3.96857	13.886	13.6527	13.2869	12.7798	9.00991	7.67223	6.41678	5.29694	60
2420261	13.0171	10.9438	8.95178	7.00691	19.9825	19.4898	18.728	17.6939	9.22875	7.82388	6.51407	5.35413	63
3704998	15.9626	12.8572	10.0622	7.53186	11.937	11.7665	11.4981	11.1235	6.90261	6.13313	5.36365	4.62718	66
5139710	5.72222	5.34668	4.92308	4.41924	7.47739	7.41397	7.31308	7.17009	5.07158	4.67523	4.25654	3.82999	62
3451452	4.6875	4.44567	4.16663	3.82499	10.9926	10.8491	10.6226	10.3056	8.65162	7.42066	6.25283	5.1987	64
2039661	2.50859	2.45489	2.38992	2.30531	6.1983	6.15608	6.08871	5.99281	3.93652	3.71241	3.46751	3.20805	60
1569582	28.985	19.3082	12.7867	8.39927	41.5858	39.4235	36.2417	32.2261	22.9685	14.725	9.67364	6.6811	64
5564860	1.89186	1.86782	1.83835	1.79928	3.29524	3.28531	3.26936	3.24643	1.89613	1.86259	1.82366	1.77936	56
3141691	1.94088	1.91487	1.88302	1.84085	4.64757	4.62533	4.58972	4.53876	1.83555	1.80526	1.77003	1.72987	58
3488344	0.378848	0.382233	0.386522	0.39246	5.54276	5.50975	5.457	5.38174	1.99478	1.95565	1.91035	1.85899	69
3766412	1.46177	1.45213	1.44019	1.42418	3.26513	3.25542	3.23983	3.2174	1.76331	1.73671	1.70571	1.67028	61
4951692	10.4023	9.08364	7.74152	6.33722	22.2395	21.6268	20.6845	19.415	12.6185	9.98737	7.77385	6.01641	57
2714351	11.1307	9.61762	8.10211	6.54695	16.4009	16.0721	15.5594	14.855	12.9353	10.1724	7.87039	6.06075	67
4983140	0.609667	0.613085	0.617395	0.623322	8.78625	8.69675	8.55478	8.3545	3.21536	3.07638	2.92122	2.75266	69
1644835	3.34372	3.23313	3.10172	2.9346	7.74175	7.67343	7.56479	7.41096	3.87967	3.66297	3.42576	3.17395	55
1809836	0.859187	0.860922	0.863098	0.866069	3.05927	3.051	3.03771	3.01857	1.49929	1.48447	1.46705	1.44696	58
5277159	3.51899	3.39404	3.24613	3.05897	5.30235	5.27244	5.22462	5.15633	3.78235	3.57804	3.35376	3.11487	56
1604112	0.308647	0.311718	0.315615	0.321021	4.16491	4.14762	4.11989	4.08014	2.54247	2.4655	2.37784	2.28034	62
1722657	2.59146	2.53297	2.46233	2.37056	10.1058	9.98554	9.79531	9.52817	5.03307	4.64332	4.23112	3.81063	54
2832104	4.66856	4.42891	4.15228	3.81341	9.34881	9.24673	9.08503	8.85734	7.26959	6.41161	5.56304	4.76087	65
1159123	22.8834	16.6626	11.861	8.1795	9.82768	9.71425	9.53477	9.28246	8.56796	7.36134	6.2137	5.17491	63
3406431	0.792308	0.794669	0.797634	0.80169	1.80087	1.79898	1.79592	1.79151	0.871367	0.8736	0.876271	0.879422	46
2259541	3.55936	3.43098	3.27916	3.08725	11.2094	11.0599	10.8241	10.4942	4.29218	4.01908	3.7238	3.41479	58
1359707	0.659398	0.662623	0.666685	0.672263	1.88211	1.87993	1.87641	1.87133	0.947663	0.94865	0.949828	0.951215	50
2213003	2.0607	2.0296	1.99159	1.94147	4.14519	4.12809	4.10066	4.06134	3.67423	3.4833	3.27302	3.0482	59
4888937	4.47887	4.26059	4.00756	3.69595	18.9102	18.47	17.7877	16.858	10.7324	8.82588	7.12739	5.69531	69
5986123	8.90832	7.94923	6.94042	5.84141	21.6297	21.0507	20.1589	18.955	12.308	9.8032	7.67599	5.97049	63
1308348	6.81209	6.26571	5.66393	4.96954	9.87718	9.76255	9.58117	9.32626	8.95979	7.63728	6.39419	5.28354	65
5885497	9.67783	8.54021	7.3637	6.10845	25.7038	24.882	23.628	21.9585	15.285	11.4594	8.49234	6.32189	67
3994587	0.869604	0.87123	0.873268	0.876051	18.6512	18.2232	17.5594	16.6543	5.25057	4.82287	4.37346	3.91844	53
3180425	0.472865	0.476448	0.48098	0.487237	5.96908	5.93021	5.86814	5.77973	2.2553	2.1996	2.13561	2.06373	63
3321109	1.65946	1.64384	1.6246	1.59893	2.92801	2.9206	2.90868	2.89152	2.00219	1.96262	1.91683	1.86492	48
3977846	1.01389	1.01368	1.01343	1.01309	1.81224	1.81031	1.80719	1.80269	1.10389	1.10161	1.0989	1.09573	48
4137372	1.44479	1.43561	1.42424	1.40898	4.87187	4.84713	4.80754	4.75091	2.35337	2.29076	2.21905	2.13875	62
2187729	5.0836	4.7939	4.46252	4.06127	12.1013	11.9259	11.6498	11.2648	6.73621	6.00537	5.27088	4.56392	67
5598158	1.84527	1.82304	1.79576	1.75955	3.67976	3.66682	3.64605	3.61622	1.86079	1.82916	1.79241	1.75054	56
4398179	58.607	25.6119	13.8862	8.526	45.0183	42.4851	38.7867	34.1722	23.0063	14.7379	9.67715	6.68184	62
1369234	1.28431	1.27909	1.2726	1.26385	6.21483	6.17236	6.1046	6.00815	3.03606	2.91526	2.77968	2.63146	61
3007239	7.38222	6.73443	6.02982	5.22947	10.4319	10.3033	10.1001	9.81509	9.66332	8.1206	6.70103	5.46173	66
3076393	2.5517	2.49554	2.42765	2.33934	10.3735	10.2464	10.0455	9.76374	5.76921	5.24433	4.70131	4.16117	69
4635422	1.20872	1.20511	1.20062	1.19455	5.64016	5.60586	5.55104	5.47287	2.91444	2.80529	2.68234	2.54736	57
2308230	1.85543	1.83282	1.80506	1.76824	6.99693	6.94197	6.85444	6.73018	4.78305	4.43485	4.06384	3.6821	53
2315623	8.29021	7.46412	6.58332	5.60745	14.2707	14.0238	13.6371	13.1017	8.48079	7.29929	6.17257	5.14978	64
3590753	10.7622	9.349	7.92203	6.44327	15.6381	15.3399	14.8743	14.2328	12.5951	9.97358	7.76658	6.01304	69
4048427	2.51225	2.45835	2.39313	2.30821	3.8811	3.86642	3.84288	3.80911	1.96519	1.92778	1.88443	1.83523	57
1127865	7.46647	6.803	6.08267	5.26635	10.3141	10.1886	9.99012	9.7116	8.45472	7.28068	6.16021	5.14219	62
4458140	1.22467	1.22074	1.21584	1.20922	1.90133	1.89908	1.89545	1.89021	1.41477	1.40314	1.38944	1.37359	45
2017705	1.25421	1.24965	1.24398	1.23632	4.31755	4.29876	4.26864	4.22549	2.31416	2.25436	2.18578	2.10889	41
3366059	0.497413	0.501006	0.505548	0.511814	2.9427	2.9352	2.92313	2.90576	1.10366	1.10139	1.09869	1.09552	59
4587967	3.71867	3.57634	3.4086	3.19754	7.28744	7.22744	7.13194	6.99651	6.27502	5.64639	5.00582	4.37953	64
5306201	0.837844	0.839792	0.842237	0.845577	3.48826	3.47687	3.45858	3.43229	1.148	1.14462	1.14062	1.13594	54
5512678	1.65285	1.63745	1.61847	1.59315	10.4742	10.3445	10.1396	9.85216	4.12643	3.87673	3.60541	3.31984	54
1135752	35.5272	21.519	13.3524	8.48683	13.9425	13.7072	13.3383	12.8271	6.63329	5.92589	5.21274	4.52394	64
3340761	7.21315	6.59628	5.92283	5.15428	10.2292	10.1058	9.91072	9.63687	3.9268	3.70396	3.46039	3.20224	51
3348895	0.783571	0.786004	0.78906	0.793242	2.84204	2.83517	2.82411	2.80819	1.26999	1.26318	1.25513	1.24577	54
5321998	2.03362	2.00371	1.96713	1.91885	4.62816	4.60613	4.57086	4.52038	2.53413	2.45783	2.3709	2.27418	61
1247382	1.29437	1.28892	1.28215	1.27303	6.04577	6.0058	5.94198	5.8511	2.14665	2.09817	2.04231	1.97931	64
5912575	9.87184	8.68696	7.46681	6.17179	34.1745	32.7152	30.5311	27.7053	13.366	10.4196	7.99655	6.11719	69
3312528	6.06663	5.64041	5.16323	4.6011	20.4238	19.9086	19.113	18.0344	10.3618	8.58534	6.98484	5.61907	67
2489533	2.08281	2.05073	2.01154	1.95988	6.98953	6.9347	6.84736	6.72339	5.49831	5.02536	4.53208	4.03685	61
5939335	6.81091	6.26473	5.66316	4.96898	25.6292	24.8122	23.5654	21.9049	15.0625	11.3438	8.44005	6.30164	64
5714871	1.09804	1.0965	1.09458	1.09197	7.53067	7.46628	7.36384	7.2187	2.76459	2.66903	2.56091	2.44159	69
2313260	1.15834	1.15571	1.15244	1.14801	2.54037	2.53523	2.52696	2.51504	1.01288	1.01262	1.01231	1.01195	54
2346361	22.9461	16.693	11.8732	8.18293	32.6214	31.2923	29.296	26.6996	21.483	14.1956	9.52161	6.64689	64
3051659	34.0765	21.0793	13.2551	8.47469	102.421	89.6224	73.2192	56.2096	30.2821	16.7409	10.1072	6.75228	66
3709113	0.447783	0.451338	0.455837	0.462052	2.52552	2.52046	2.51231	2.50057	1.22011	1.21478	1.20846	1.2011	58
5353187	1.48077	1.4706	1.45802	1.44115	2.8133	2.80661	2.79583	2.78032	1.66262	1.64083	1.61536	1.58614	49
4719647	2.10972	2.07642	2.03577	1.98223	5.38863	5.35763	5.30806	5.23731	4.75206	4.40886	4.04284	3.66582	61
5542368	15.2742	12.4267	9.82426	7.42694	9.53398	9.42759	9.25911	9.02205	8.14696	7.05939	6.01177	5.05013	61
4541386	5.25852	4.94637	4.59067	4.16208	17.091	16.7331	16.1761	15.4125	9.01202	7.67369	6.41772	5.2975	52
4714601	3.02654	2.9398	2.83603	2.70287	4.16722	4.1499	4.12214	4.08234	3.42378	3.26217	3.08285	2.88946	54
2250676	1.75053	1.73179	1.70875	1.67809	14.6685	14.4072	13.9983	13.4329	8.03332	6.9769	5.9558	5.01495	60
2896767	6.13032	5.69438	5.20702	4.6339	8.27395	8.19519	8.07011	7.89334	4.47683	4.1765	3.85355	3.51773	65
4177597	3.1973	3.09806	2.97977	2.82871	8.47356	8.3907	8.25916	8.07339	5.71836	5.20342	4.66987	4.13824	59
5375310	4.4339	4.22053	3.97297	3.6677	27.6751	26.7209	25.2714	23.3544	8.50072	7.3135	6.18201	5.15556	68
3515840	4.22589	4.0346	3.81164	3.53508	8.12301	8.04728	7.92697	7.75686	4.14123	3.88948	3.61606	3.32842	68
4789093	5.48315	5.14099	4.75301	4.28846	5.62129	5.58723	5.53282	5.45522	4.59923	4.28017	3.93833	3.58437	58
5746113	0.61293	0.616338	0.620634	0.626542	2.64401	2.6383	2.62912	2.61588	2.44932	2.37959	2.29995	2.21109	55
5106392	3.46636	3.3458	3.20294	3.02189	9.99729	9.87971	9.69371	9.4324	6.01049	5.43722	4.8484	4.26751	61
5202964	11.2967	9.73753	8.18162	6.59205	31.6125	30.3648	28.4864	26.0351	14.8854	11.2509	8.3975	6.28493	61
2750868	6.84851	6.2959	5.68774	4.98669	5.12421	5.0965	5.05217	4.98884	5.72892	5.21192	4.67641	4.14301	55
1157800	7.59289	6.90556	6.16139	5.32099	8.75801	8.66912	8.52811	8.32915	7.84605	6.84006	5.8622	4.95553	59
4761250	3.40467	3.28917	3.15213	2.97814	1.66314	1.6617	1.65936	1.65598	2.48851	2.41578	2.33281	2.24035	41
2516390	3.17801	3.08022	2.96361	2.81462	18.3829	17.9674	17.3226	16.4426	7.89109	6.87308	5.88487	4.96999	60
1842239	11.1762	9.65053	8.12398	6.5594	15.0343	14.7594	14.3295	13.7359	8.74578	7.48717	6.29648	5.22508	65
1940155	2.14225	2.10745	2.06501	2.00915	4.7027	4.67986	4.64329	4.59097	2.03822	1.99651	1.94828	1.89369	61
2197614	9.04492	8.05518	7.01726	5.89072	11.9966	11.8244	11.5532	11.1748	6.04775	5.46683	4.87082	4.28358	66
3322234	1.28229	1.27711	1.27068	1.262	4.37173	4.35239	4.32141	4.27702	2.60724	2.52505	2.43161	2.32792	58
5749557	3.8858	3.7281	3.54293	3.31102	7.07666	7.02034	6.93066	6.80338	6.47756	5.80493	5.12367	4.46218	64
3931141	5.31356	4.99418	4.63068	4.19336	8.89353	8.8017	8.65606	8.45068	4.88796	4.52259	4.13451	3.73664	68
5083103	1.89168	1.86766	1.83819	1.79913	5.55534	5.52216	5.46915	5.39352	2.90647	2.79807	2.67592	2.5418	63
2124414	22.285	16.3692	11.7419	8.14513	5.54875	5.51567	5.46279	5.38735	5.47425	5.00579	4.51684	4.02555	60
2758876	1.60595	1.59207	1.57493	1.55203	8.37888	8.29798	8.16952	7.98804	3.71395	3.51815	3.30277	3.07282	58
3345542	4.00077	3.83206	3.63446	3.38779	7.94237	7.87019	7.75549	7.59319	8.64351	7.41492	6.24905	5.19641	65
4329319	7.38742	6.73866	6.03309	5.23175	10.8876	10.747	10.525	10.214	9.46207	7.98392	6.61546	5.41287	60
2475606	1.19117	1.18791	1.18385	1.17836	8.65617	8.56946	8.43188	8.2377	3.585	3.40478	3.20577	2.99234	67
1722818	1.24893	1.24449	1.23896	1.23149	2.64844	2.64271	2.63348	2.62019	1.13521	1.13216	1.12854	1.12431	56
1758226	1.4435	1.43435	1.42303	1.40782	10.836	10.6967	10.4769	10.1689	4.50233	4.19814	3.87129	3.53172	65
2363860	2.05478	2.02394	1.98625	1.93653	5.31229	5.28226	5.23423	5.16566	2.93259	2.82174	2.69693	2.56001	61
4656529	23.423	16.9218	11.9636	8.20801	87.2892	77.9182	65.4899	51.975	36.2294	17.789	10.2381	6.76346	68
5464397	4.10055	3.922	3.71332	3.45356	14.7117	14.4488	14.0374	13.4687	5.78716	5.25875	4.71237	4.16922	66
5641373	2.91734	2.83818	2.74325	2.62106	14.2619	14.0153	13.6291	13.0943	9.5325	8.0319	6.64561	5.43016	65
4084354	3.7261	3.5831	3.4146	3.20263	9.05261	8.95726	8.8061	8.59305	6.87409	6.1113	5.34786	4.61646	63
2271743	31.5928	20.2612	13.054	8.4456	14.6861	14.4242	14.0142	13.4475	19.9036	13.582	9.32608	6.59703	69
2405396	3.8024	3.65246	3.47609	3.25468	12.3486	12.1657	11.8779	11.4768	4.58762	4.27035	3.93033	3.5781	67
2709053	2.24043	2.20093	2.15286	2.08977	12.1899	12.0118	11.7315	11.3408	4.18921	3.93077	3.65047	3.35609	64
4413868	2.22729	2.18843	2.14113	2.07903	2.66507	2.65925	2.64987	2.63636	1.94099	1.90495	1.86317	1.81571	53
4834628	4.78738	4.53387	4.24199	3.88564	6.15436	6.11279	6.04645	5.95201	5.05733	4.66343	4.24714	3.82284	59
1773562	3.57306	3.44351	3.29034	3.09682	6.3039	6.26009	6.1902	6.09075	4.51193	4.20628	3.87796	3.53697	42
2359973	20.0037	15.1908	11.2302	7.98315	23.393	22.714	21.6725	20.2749	15.0887	11.3575	8.44629	6.30408	68
5728838	5.20945	4.90368	4.55488	4.13402	12.8104	12.6129	12.3027	11.8709	8.93893	7.62271	6.38476	5.27793	69
1573884	2.90236	2.82422	2.73047	2.60975	3.95947	3.9441	3.91943	3.88405	1.55123	1.5343	1.51444	1.49158	57
3279871	6.31499	5.85031	5.33291	4.72759	4.56185	4.54054	4.5064	4.45753	4.4328	4.13907	3.82281	3.49345	54
3818356	4.72	4.47439	4.19121	3.8448	2.78237	2.77586	2.76538	2.7503	1.6219	1.60195	1.57859	1.55176	43
2652009	4.46976	4.25247	4.00057	3.69024	12.2911	12.1099	11.8249	11.4275	8.45706	7.28235	6.16132	5.14288	67
1483140	2.81911	2.74649	2.65921	2.54656	15.0382	14.7631	14.333	13.7391	9.14631	7.76693	6.47767	5.33283	66
4564448	3.98901	3.82144	3.62512	3.37998	7.64672	7.58018	7.47435	7.32447	4.11983	3.87104	3.60066	3.31601	64
4609294	4.6915	4.4492	4.16966	3.82743	8.22654	8.14874	8.02517	7.8505	3.5939	3.41262	3.2125	2.99794	66
5807651	3.38914	3.2749	3.1393	2.96708	4.94039	4.91486	4.87401	4.8156	4.72915	4.38962	4.02727	3.65374	53
5820953	12.4432	10.5488	8.70559	6.87868	23.7453	23.0454	21.9727	20.5349	18.9331	13.1778	9.18602	6.55759	66
2229381	7.37525	6.72875	6.02544	5.2264	14.8919	14.6223	14.2006	13.618	11.8111	9.50282	7.51263	5.89165	68
2302134	1.23343	1.22931	1.22419	1.21727	1.82493	1.82295	1.81976	1.81515	0.935565	0.936764	0.938198	0.939884	47
2302980	10.478	9.13975	7.77991	6.35995	15.3317	15.0454	14.5981	13.9811	9.25203	7.83993	6.52429	5.3601	70
4242969	1.42511	1.41645	1.40573	1.39132	4.28878	4.27027	4.24061	4.19812	2.54476	2.46761	2.37974	2.28203	61
5336018	0.361263	0.364583	0.368791	0.37462	3.28982	3.27993	3.26404	3.2412	1.18516	1.1808	1.17563	1.1696	62
4190190	3.03219	2.94506	2.84082	2.70708	20.0706	19.5735	18.805	17.7621	11.5897	9.36664	7.43703	5.85426	68
3394756	7.92759	7.17516	6.36648	5.46158	21.1767	20.6221	19.7671	18.611	12.7441	10.0611	7.81251	6.03429	64
4188852	1.82802	1.80645	1.77996	1.74479	4.93136	4.90594	4.86525	4.80708	3.35189	3.19827	3.02745	2.84276	52
4665373	1.98348	1.95571	1.92172	1.87679	9.45123	9.34678	9.18135	8.9485	5.585	5.09571	4.58671	4.07721	69
4822248	1.35831	1.35135	1.34272	1.33111	2.38588	2.38154	2.37455	2.36446	1.07167	1.07014	1.06833	1.0662	43
5767081	38.2651	22.2772	13.5022	8.50286	36.2105	34.5714	32.1298	28.9923	21.758	14.297	9.55195	6.65405	63
2028487	17.4154	13.7337	10.525	7.72363	11.8203	11.6533	11.3903	11.023	10.9385	8.95787	7.20436	5.73568	65
2047452	6.2236	5.77325	5.27081	4.68149	9.14889	9.05138	8.89683	8.67908	5.785	5.25702	4.71104	4.16825	49
3117364	1.73985	1.7215	1.69891	1.66885	19.5081	19.039	18.3129	17.3256	8.07192	7.00497	5.97488	5.02698	68
3580227	5.01593	4.73471	4.41254	4.0217	33.0191	31.6572	29.6135	26.9591	17.9615	12.7516	9.02872	6.50983	69
3492955	7.39271	6.74297	6.03642	5.23408	16.2524	15.9297	15.4264	14.7344	11.6294	9.39119	7.45073	5.86108	68
3570759	1.94928	1.92293	1.89066	1.84795	6.57439	6.52638	6.44983	6.34101	2.83365	2.73193	2.61708	2.49063	63
2398395	2.3688	2.32275	2.26687	2.1938	6.96615	6.91172	6.82501	6.70192	3.96887	3.74049	3.49117	3.22732	61
1995901	2.06749	2.03609	1.99772	1.94713	5.3546	5.32403	5.27516	5.20538	3.80376	3.59676	3.36966	3.12794	64
3183051	1.57238	1.55954	1.54367	1.52245	3.14365	3.13481	3.12059	3.10013	1.48653	1.4722	1.45537	1.43594	54
3313568	1.04371	1.04306	1.04224	1.04113	2.58923	2.58383	2.57513	2.5626	1.73368	1.70853	1.67921	1.64565	57
5157814	2.19384	2.15661	2.11124	2.05163	10.9862	10.8429	10.6167	10.3	3.06912	2.94506	2.80595	2.65406	56
5999215	0.421171	0.424677	0.429116	0.435253	4.19909	4.18146	4.15321	4.11271	1.76125	1.73475	1.70387	1.66857	54
5761437	2.59482	2.53614	2.46526	2.37319	12.1367	11.9602	11.6825	11.2951	6.23436	5.6144	4.98188	4.36262	57
2010148	6.99636	6.4181	5.78378	5.05555	15.495	15.2024	14.7454	14.1154	10.0912	8.40702	6.87725	5.56028	68
3827730	32.0906	20.432	13.0981	8.45243	13.8486	13.6166	13.2528	12.7484	12.8917	10.1471	7.8573	6.05479	66
4537593	7.47219	6.80765	6.08625	5.26884	21.1954	20.6398	19.7833	18.6252	12.1211	9.69106	7.61555	5.94164	70
5913807	28.3824	19.0736	12.7155	8.38553	10.8962	10.7553	10.5329	10.2215	7.30912	6.44135	5.5841	4.77481	59
1187556	1.40151	1.39347	1.3835	1.37011	6.93863	6.88466	6.79868	6.67661	4.09579	3.85031	3.58333	3.30203	64
1810093	2.09127	2.0588	2.01916	1.96691	7.63337	7.56708	7.46165	7.31231	2.33258	2.27146	2.20142	2.12294	52
1761249	0.615755	0.619153	0.623437	0.629328	3.19872	3.18948	3.17465	3.15331	1.08742	1.08553	1.08328	1.08065	60
3544524	13.7119	11.412	9.23617	7.14979	17.1637	16.8027	16.2409	15.4709	13.1616	10.3029	7.93741	6.09094	69
2657474	19.1189	14.7074	11.0051	7.90476	16.4231	16.0934	15.5793	14.873	15.889	11.7666	8.62794	6.37287	69
1003023	1.42034	1.41181	1.40124	1.38704	5.32936	5.29911	5.25074	5.18169	3.77942	3.57549	3.35159	3.11308	61
5408206	7.96548	7.20551	6.3894	5.47713	8.59535	8.50993	8.37438	8.18301	5.98256	5.41499	4.83155	4.25541	53
5667287	4.56103	4.3336	4.07047	3.74715	16.9971	16.6432	16.0924	15.3369	9.1665	7.7809	6.48661	5.33808	69
1301382	1.80645	1.78568	1.76017	1.72628	7.12175	7.06465	6.97374	6.84474	5.46616	4.9992	4.51171	4.02174	64
2164454	3.27692	3.17158	3.04623	2.88652	9.50574	9.40002	9.23258	8.99696	3.31565	3.16598	2.99938	2.81902	66
2357386	2.40693	2.35885	2.30055	2.2244	10.0427	9.92402	9.73626	9.47252	4.6471	4.32057	3.97122	3.61009	67
5506194	7.1463	6.54147	5.88017	5.12411	21.1144	20.5631	19.7131	18.5635	11.3022	9.18772	7.33625	5.80354	62
1787038	8.92989	7.96599	6.9526	5.84925	8.98536	8.89151	8.74269	8.5329	3.98069	3.75075	3.4998	3.23435	64
5881927	7.86082	7.1216	6.32595	5.434	30.4243	29.2692	27.5256	25.2409	14.2309	10.9004	8.23289	6.21826	65
1171865	1.76201	1.74287	1.71933	1.68801	12.6405	12.4484	12.1465	11.7262	3.51298	3.34119	3.15109	2.94669	64
1477314	2.75176	2.68347	2.60128	2.49498	6.61844	6.56973	6.49207	6.38169	4.65155	4.32432	3.97427	3.61247	59
1903400	9.37374	8.30838	7.19919	6.006	7.60043	7.53475	7.43028	7.2823	6.07391	5.48758	4.8865	4.2948	51
2880519	13.9351	11.5602	9.32446	7.19298	12.0687	11.8943	11.6197	11.2367	13.4836	10.4861	8.03	6.13187	69
3444858	5.21137	4.90535	4.55628	4.13512	10.9998	10.8561	10.6294	10.3118	8.74605	7.48736	6.29661	5.22516	65
5268822	1.22285	1.21895	1.2141	1.20755	4.10967	4.0929	4.06601	4.02746	2.10223	2.05658	2.0039	1.9444	59
5816423	83.4376	26.5884	13.9105	8.52621	6.67558	6.62595	6.54683	6.43441	5.80535	5.27335	4.72356	4.17736	50
2335076	1.83955	1.81754	1.79052	1.75465	4.81848	4.79435	4.75572	4.70047	2.30423	2.24512	2.17733	2.1013	46
2035294	0.594923	0.598384	0.602751	0.608758	3.88848	3.87374	3.8501	3.81617	2.77533	2.67883	2.56967	2.44925	57
2673353	3.23273	3.13079	3.00938	2.8545	5.301	5.27111	5.22331	5.15506	2.80525	2.70609	2.59402	2.47053	61
3173816	0.903649	0.904897	0.906461	0.908593	1.20397	1.20365	1.20313	1.20238	0.619207	0.623914	0.629587	0.636339	41
5429391	1.94456	1.9184	1.88636	1.84396	2.37902	2.37471	2.36777	2.35777	0.879018	0.881136	0.88367	0.886657	54
2419608	4.46056	4.24428	3.99349	3.68447	12.8667	12.6674	12.3543	11.9188	8.6045	7.38728	6.23083	5.18534	68
2923149	1.86849	1.84537	1.817	1.77938	11.8348	11.6674	11.4037	11.0355	5.74558	5.22533	4.68672	4.15053	70
4069944	3.30431	3.19682	3.06901	2.90628	11.1958	11.0467	10.8115	10.4824	4.65062	4.32353	3.97363	3.61197	69
5816143	4.90258	4.63527	4.32828	3.95469	12.4471	12.2611	11.9686	11.5611	12.6438	10.0023	7.78168	6.02005	68
5339457	7.37761	6.73067	6.02692	5.22743	11.3918	11.2372	10.9934	10.6525	9.71807	8.15757	6.72401	5.47474	62
5334152	0.621253	0.624632	0.628892	0.634748	1.01847	1.01845	1.01841	1.01835	0.510405	0.515397	0.521435	0.528648	43
5432502	5.93997	5.53274	5.07557	4.5351	9.48008	9.37495	9.20846	8.97415	6.50039	5.82272	5.13682	4.47133	53
4485436	3.48744	3.36513	3.22026	3.03677	4.79631	4.77243	4.73419	4.67951	2.6732	2.58552	2.48603	2.3759	47
5812769	3.39535	3.28062	3.14444	2.97151	13.5188	13.2981	12.9517	12.471	6.43965	5.77537	5.10179	4.44691	63
1424729	3.85068	3.69627	3.51482	3.28736	6.34538	6.30094	6.23004	6.12918	3.8819	3.66491	3.4274	3.17529	65
3257406	1.2858	1.28055	1.27402	1.26521	9.38307	9.2802	9.11726	8.88785	3.39387	3.2356	3.05984	2.87009	65
5536859	27.9586	18.9052	12.6631	8.37506	20.0097	19.5156	18.7518	17.715	20.2892	13.7368	9.37735	6.61071	69
2468267	4.2267	4.03533	3.81227	3.53561	10.8366	10.6973	10.4774	10.1694	5.04504	4.65324	4.23903	3.81666	60
5075746	5.41196	5.07945	4.70183	4.24878	11.0925	10.9463	10.7155	10.3926	8.32696	7.18919	6.09913	5.10454	62
1814698	6.23833	5.78569	5.28085	4.68895	14.9207	14.6501	14.2267	13.6419	11.5693	9.35401	7.42997	5.85074	69
1136060	7.21587	6.59851	5.92456	5.1555	8.54822	8.4638	8.32981	8.14062	3.56681	3.38873	3.19199	2.98085	60
3066601	1.77599	1.75634	1.73219	1.70007	21.6344	21.0551	20.163	18.9586	8.86246	7.5692	6.35002	5.25721	63
4251406	28.5895	19.1549	12.7404	8.3904	36.7157	35.0305	32.5229	29.3063	18.0868	12.8078	9.05002	6.5165	69
4579715	1.02361	1.02326	1.02283	1.02224	2.47539	2.4706	2.46288	2.45175	1.43534	1.42296	1.40839	1.39154	56
4889777	1.7038	1.6867	1.66564	1.63758	4.31428	4.29552	4.26546	4.22238	2.269	2.21236	2.14731	2.07428	59
2690754	2.87004	2.79407	2.70286	2.5853	5.67034	5.63562	5.58016	5.50107	4.707	4.371	4.01218	3.642	57
5427125	3.08103	2.99039	2.88208	2.7433	19.1186	18.6684	17.971	17.0214	8.82289	7.54142	6.33193	5.24638	63
5580515	1.75703	1.73806	1.71474	1.6837	13.7747	13.5453	13.1854	12.6864	7.51472	6.59514	5.69232	4.84588	70
1027772	0.687279	0.690365	0.694249	0.699578	1.24838	1.24798	1.24732	1.24636	0.477916	0.482902	0.488938	0.496158	45
4203920	5.57357	5.21897	4.81766	4.33837	20.7533	20.2211	19.3997	18.2875	7.56548	6.6329	5.7187	4.86306	69
4905291	1.90851	1.88382	1.85354	1.81343	6.36357	6.31885	6.24752	6.14603	2.8137	2.71378	2.60089	2.47652	56
4537743	5.06322	4.77608	4.44749	4.04939	5.88388	5.84622	5.78608	5.70038	2.96203	2.84839	2.72056	2.58045	63
4614707	1.97861	1.95104	1.9173	1.87269	4.73592	4.71271	4.67556	4.6224	4.14379	3.89169	3.6179	3.3299	58
5716303	3.36466	3.25239	3.11906	2.9496	7.80902	7.73941	7.62875	7.47211	4.15414	3.9006	3.62533	3.33589	64
3649136	4.10487	3.92588	3.71672	3.45639	12.1419	11.9653	11.6873	11.2996	4.38462	4.09804	3.78904	3.46669	61
1116821	6.61537	6.10208	5.5343	4.87555	17.4721	17.0976	16.5154	15.7182	10.134	8.43542	6.89449	5.56978	48
3038944	2.47008	2.41855	2.35614	2.27477	2.56552	2.56024	2.55176	2.53952	2.55146	2.47377	2.38532	2.28697	51
3840166	3.19267	3.09378	2.9759	2.82533	12.299	12.1176	11.8321	11.4343	6.01688	5.4423	4.85225	4.27028	63
5871622	0.443528	0.447076	0.451567	0.457772	3.10838	3.09978	3.08595	3.06605	1.41375	1.40215	1.3885	1.3727	62
2285697	3.54302	3.41603	3.2658	3.07582	5.52982	5.49699	5.4445	5.36963	3.09958	2.97248	2.83009	2.67478	60
2741945	4.65777	4.41937	4.14411	3.8068	16.7279	16.3854	15.852	15.1198	11.7291	9.45256	7.48484	5.87797	69
1418291	2.87212	2.79601	2.70464	2.58687	10.5542	10.4225	10.2143	9.92239	4.82404	4.46918	4.09154	3.70352	65
3223560	0.716953	0.719866	0.72353	0.728553	5.19761	5.169	5.12325	5.05789	1.94938	1.91286	1.87054	1.82248	63
1420947	10.5124	9.16517	7.79726	6.37019	12.3171	12.1351	11.8488	11.4498	9.52081	8.02395	6.64062	5.4273	68
2113245	5.62982	5.26736	4.85768	4.36914	8.15856	8.08212	7.9607	7.78903	5.0051	4.6201	4.2126	3.7965	55
5008262	3.36874	3.25614	3.12243	2.95251	9.65559	9.54631	9.37332	9.13	4.77407	4.42732	4.05776	3.67739	66
2855407	1.31231	1.30645	1.29917	1.28936	4.34475	4.32569	4.29513	4.25137	2.93585	2.8247	2.69956	2.56228	58
4234323	4.17774	3.99139	3.77397	3.50391	10.3036	10.1783	9.9803	9.70236	7.02537	6.22679	5.43114	4.67278	62
2115409	3.26433	3.15996	3.03574	2.87741	8.58756	8.5023	8.36701	8.17601	4.14179	3.88997	3.61647	3.32875	63
2256249	1.17261	1.16972	1.16611	1.16123	10.4614	10.3321	10.1277	9.84099	2.68804	2.5991	2.49824	2.38663	55
3974096	1.07216	1.07105	1.06967	1.06779	7.23856	7.17943	7.08529	6.95177	2.74614	2.65219	2.54584	2.4284	70
4655340	2.94465	2.86363	2.76653	2.64162	3.91851	3.90351	3.87943	3.84489	2.29313	2.2348	2.16788	2.0928	56
2762392	10.1401	8.88838	7.60703	6.25683	13.9285	13.6937	13.3256	12.8154	11.9606	9.59393	7.56267	5.91609	68
3870428	5.8562	5.46131	5.01718	4.49089	2.74814	2.74183	2.73168	2.71707	3.78025	3.5762	3.3522	3.11358	48
1421858	3.49103	3.36842	3.22321	3.0393	13.1388	12.9308	12.604	12.1498	6.35146	5.7064	5.05057	4.41104	65
2471404	5.50947	5.16372	4.77188	4.30304	8.64477	8.55831	8.42111	8.22745	6.66487	5.95032	5.23064	4.53628	63
3168694	2.14106	2.10631	2.06393	2.00816	4.04837	4.03218	4.00621	3.96897	1.95795	1.92095	1.87807	1.82939	57
3393511	22.6526	16.5502	11.8158	8.1666	14.1166	13.8752	13.4969	12.9729	12.0899	9.67221	7.60533	5.93672	70
4939852	4.56071	4.33333	4.07023	3.74695	6.55966	6.51189	6.43571	6.32741	3.47456	3.30719	3.12176	2.92213	62
1593407	6.27899	5.81998	5.3085	4.70949	6.90182	6.84847	6.76347	6.64278	6.94085	6.16236	5.38476	4.64148	64
2960847	3.34999	3.2389	3.10691	2.9391	4.37441	4.35504	4.32401	4.27956	2.82237	2.72167	2.60793	2.48266	57
5192125	9.97036	8.76114	7.51863	6.20336	15.3835	15.0952	14.6448	14.0237	6.87874	6.11486	5.35044	4.61821	65
5514826	1.16074	1.15807	1.15474	1.15024	2.22439	2.22081	2.21505	2.20674	1.09267	1.09065	1.08826	1.08546	52
3506167	20.4015	15.4032	11.3264	8.01533	38.3157	36.4801	33.7588	30.2867	21.9388	14.3628	9.57132	6.65853	67
4611476	10.051	8.8217	7.56077	6.22892	16.1845	15.8645	15.3654	14.6791	11.7797	9.48359	7.50201	5.88643	56
1501290	1.52971	1.51814	1.50384	1.48469	2.64427	2.63856	2.62938	2.61614	1.39815	1.38712	1.37412	1.35906	50
2280591	3.31845	3.20985	3.08075	2.91645	5.59965	5.56589	5.51193	5.43498	4.84781	4.48906	4.10755	3.71588	59
3828985	1.5802	1.56711	1.55096	1.52935	18.7874	18.353	17.6795	16.7615	6.40756	5.7503	5.0832	4.43392	69
4061490	0.942677	0.943451	0.944421	0.945742	2.89666	2.88945	2.87785	2.86115	1.13986	1.13669	1.13293	1.12854	50
4221467	2.44232	2.39232	2.33173	2.25268	3.85606	3.84161	3.81842	3.78515	1.72618	1.7014	1.67249	1.6394	55
1374485	5.94449	5.53659	5.07871	4.53747	6.53119	6.48386	6.4084	6.3011	4.31597	4.03943	3.74064	3.42821	63
2288550	15.8906	12.8127	10.0379	7.52134	12.3784	12.1946	11.9054	11.5024	10.6099	8.74682	7.08087	5.67064	63
3747191	2.13346	2.09906	2.05711	2.00188	5.87174	5.83425	5.77438	5.68906	1.79973	1.7713	1.7382	1.70041	48
5291579	16.5532	13.2188	10.2566	7.61443	35.9903	34.3712	31.958	28.8548	17.5687	12.5729	8.95987	6.48783	61
3850872	3.48088	3.35912	3.21488	3.03215	13.8965	13.6628	13.2964	12.7886	6.78605	6.04374	5.29882	4.58304	57
3681984	1.48304	1.47281	1.46015	1.44317	7.81638	7.74664	7.63576	7.47881	4.08452	3.84058	3.57519	3.29546	69
4805580	2.75494	2.68645	2.60402	2.49742	9.79285	9.68027	9.50211	9.25164	7.35024	6.47222	5.60592	4.78921	68
1919792	0.770873	0.773407	0.776592	0.780951	1.91372	1.91142	1.90772	1.90237	0.876867	0.879017	0.88159	0.884624	52
2575492	3.75201	3.60668	3.43552	3.22036	7.04889	6.99305	6.90412	6.7779	3.96681	3.7387	3.48967	3.2261	57
5210569	0.81993	0.822048	0.824706	0.82834	4.77298	4.74936	4.71155	4.65745	2.22671	2.17295	2.11115	2.04164	62
1317482	0.813386	0.815563	0.818296	0.822033	1.72251	1.72088	1.71824	1.71443	0.576631	0.581505	0.587389	0.594402	40
4933067	2.41595	2.36739	2.3085	2.23162	7.83537	7.76526	7.65381	7.49605	4.19864	3.93887	3.65722	3.36151	65
1081672	2.67499	2.61149	2.53492	2.43569	4.75212	4.72874	4.6913	4.63773	2.10269	2.05701	2.0043	1.94476	59
1674040	4.53931	4.31432	4.05387	3.73366	4.86106	4.83644	4.79704	4.7407	5.48432	5.01398	4.52322	4.03029	60
3121436	2.41374	2.36529	2.30655	2.22985	4.34691	4.32783	4.29724	4.25342	2.73913	2.6458	2.54012	2.42338	53
4694004	5.18644	4.88364	4.53805	4.1208	4.80506	4.78108	4.74269	4.68779	4.73276	4.39265	4.02972	3.65564	54
4697984	1.20895	1.20534	1.20084	1.19476	2.25289	2.24919	2.24321	2.2346	1.14444	1.14116	1.13726	1.1327	50
5503317	2.55647	2.50003	2.43181	2.34309	9.26976	9.16951	9.01065	8.78691	4.50755	4.20257	3.87492	3.53458	52
5834474	23.4776	16.9477	11.9737	8.21077	10.6959	10.5604	10.3464	10.0465	11.6644	9.41271	7.46271	5.86702	62
1142135	5.80806	5.42018	4.98347	4.46528	18.196	17.7891	17.1574	16.2947	6.54357	5.8563	5.16159	4.48855	66
4493971	5.35682	5.0317	4.66202	4.21781	13.644	13.419	13.066	12.5764	10.1573	8.45081	6.90382	5.5749	67
1706852	3.20455	3.10476	2.98583	2.83399	6.9147	6.86114	6.7758	6.65462	5.41217	4.95519	4.47735	3.9962	64
1911189	3.44355	3.32488	3.18418	3.00576	8.00344	7.93007	7.81349	7.64857	3.67583	3.4847	3.27422	3.04919	69
2229840	1.11757	1.11569	1.11335	1.11017	6.30203	6.25825	6.1884	6.08902	2.91595	2.80666	2.68356	2.54842	66
2352230	5.2872	4.9713	4.61154	4.17841	7.67682	7.60972	7.50301	7.35188	4.5044	4.1999	3.87273	3.53285	60
2838054	1.74969	1.73099	1.70798	1.67736	1.57791	1.57672	1.57478	1.57199	0.98296	0.983293	0.98369	0.984157	41
4070185	0.446088	0.449641	0.454136	0.460348	2.21052	2.20701	2.20134	2.19317	0.951452	0.952372	0.953469	0.95476	52
2834547	1.13426	1.13208	1.12937	1.12568	3.63981	3.6272	3.60696	3.57789	1.6884	1.66542	1.63857	1.60781	59
3550302	2.17832	2.14183	2.09735	2.03888	7.82916	7.75918	7.64791	7.49042	5.38475	4.93281	4.45983	3.98314	61
2656947	8.03634	7.26216	6.43209	5.50602	14.3536	14.1038	13.7125	13.1709	6.19226	5.58121	4.957	4.34499	60
3448521	1.94471	1.91855	1.8865	1.84409	7.6677	7.60077	7.49433	7.34358	4.71317	4.37619	4.01638	3.64528	64
4568463	0.559364	0.562905	0.567376	0.573532	2.13777	2.13458	2.12943	2.122	0.901578	0.903344	0.905457	0.907946	54
4614471	6.38222	5.90686	5.37835	4.76118	7.60593	7.54015	7.43552	7.28731	3.49755	3.32754	3.13932	2.93685	57
5624299	4.17406	3.98808	3.77108	3.50152	7.77642	7.70744	7.59776	7.44249	5.606	5.11271	4.59987	4.0869	63
1127363	1.95603	1.9294	1.89679	1.85365	11.5899	11.4296	11.177	10.824	6.61365	5.91068	5.20158	4.51623	56
2519069	4.41259	4.20154	3.95655	3.65427	12.0751	11.9005	11.6256	11.2422	7.35292	6.47423	5.60734	4.79015	60
2618789	31.2158	20.1296	13.0191	8.44004	15.505	15.212	14.7544	14.1236	16.9103	12.2652	8.83727	6.44705	66
1246814	3.76638	3.61974	3.4471	3.23017	13.7443	13.5159	13.1576	12.6608	5.42493	4.96561	4.48549	4.00226	65
5562585	94.6028	26.6353	13.9106	8.52621	19.3326	18.872	18.1589	17.1887	9.60632	8.08202	6.67697	5.44806	54
1651519	8.10606	7.31778	6.47389	5.53419	16.4309	16.1008	15.5863	14.8793	12.7536	10.0666	7.81541	6.03562	69
3515062	5.49109	5.14785	4.75871	4.29286	7.97055	7.89783	7.78226	7.61876	3.50104	3.33063	3.14198	2.93907	53
4383510	4.74438	4.49593	4.20962	3.85962	27.7692	26.8084	25.3492	23.4201	10.1351	8.43613	6.89492	5.57002	66
3073809	2.94393	2.86296	2.76591	2.64108	4.288	4.26951	4.23986	4.19738	2.86764	2.76283	2.6446	2.51459	50
2058131	4.76558	4.51464	4.22559	3.87246	4.98589	4.95983	4.91813	4.85852	3.54597	3.37034	3.17618	2.96766	56
2605734	1.47135	1.46144	1.44918	1.43274	1.85874	1.85665	1.85326	1.84838	1.03107	1.03043	1.02967	1.02878	45
3661435	71.397	26.3523	13.9085	8.52621	50.3972	47.2258	42.6519	37.0462	23.0133	14.7403	9.6778	6.68198	69
5958422	1.82155	1.80022	1.77403	1.73924	15.9465	15.6361	15.1518	14.4851	4.87438	4.51126	4.1254	3.72963	65
5603255	0.986185	0.98638	0.986624	0.986956	3.58848	3.57629	3.55672	3.52861	1.39908	1.38802	1.37498	1.35988	62
5703995	2.02504	1.99549	1.95937	1.91167	11.6963	11.533	11.2756	10.916	6.3282	5.68816	5.03698	4.40149	63
2469536	1.00715	1.00704	1.00691	1.00674	5.23474	5.20567	5.15919	5.0928	3.12457	2.99495	2.84984	2.6917	61
1842400	2.27126	2.23023	2.18033	2.1149	8.65698	8.57025	8.43264	8.23842	3.96055	3.73327	3.4851	3.22238	65
2202156	1.84751	1.8252	1.79782	1.76147	3.77097	3.75725	3.73525	3.70366	2.80139	2.70257	2.59089	2.46779	54
3261769	1.09149	1.09006	1.08827	1.08585	3.23393	3.22445	3.20921	3.1873	1.09515	1.09308	1.09061	1.08773	56
4217437	2.10603	2.07289	2.03245	1.97917	5.17361	5.1453	5.10002	5.03532	1.92822	1.8929	1.85194	1.80539	50
4848806	1.52136	1.51003	1.49603	1.47727	8.75261	8.66384	8.52301	8.32432	4.93021	4.55782	4.16278	3.75836	57
5464220	4.88395	4.61889	4.31437	3.94358	7.22026	7.16145	7.06782	6.93501	5.55899	5.07463	4.57037	4.06516	53
5932003	5.46797	5.12788	4.74212	4.28002	4.96011	4.93435	4.89313	4.8342	1.76843	1.74157	1.71028	1.67452	52
3770915	4.17302	3.98715	3.77027	3.50084	6.33645	6.29214	6.22147	6.12091	5.65836	5.15504	4.63259	4.11094	58
3770920	2.58279	2.52482	2.45478	2.36376	4.89858	4.87354	4.83345	4.77613	2.26424	2.20793	2.14325	2.07061	44
1252900	11.9445	10.1996	8.48306	6.7592	11.2281	11.0781	10.8415	10.5104	10.6878	8.79716	7.11053	5.68639	61
4318743	3.20333	3.10363	2.98481	2.8331	8.54548	8.46111	8.32721	8.13815	3.9793	3.74954	3.49879	3.23352	66
5329645	3.27297	3.16793	3.04294	2.88366	7.59204	7.52652	7.42229	7.27466	5.35997	4.91256	4.44397	3.9713	60
1031918	5.02913	4.74626	4.4223	4.02945	15.598	15.3014	14.8382	14.1999	6.57153	5.87802	5.17758	4.49963	66
2900051	2.05127	2.02059	1.98308	1.9336	8.20821	8.13078	8.00779	7.83393	6.07586	5.48914	4.88768	4.29564	63
3496452	20.1255	15.2561	11.26	7.99319	35.9541	34.3382	31.9297	28.8321	19.8923	13.5774	9.32454	6.59661	62
4404986	9.4644	8.37772	7.24861	6.03695	31.1827	29.9689	28.1397	25.7492	11.8991	9.55651	7.54217	5.9061	70
3043922	17.1167	13.5571	10.434	7.68725	10.9599	10.8173	10.5922	10.277	9.05867	7.70615	6.43864	5.30986	64
2451292	2.29928	2.25684	2.20525	2.13766	2.0745	2.07157	2.06685	2.06004	1.60465	1.58545	1.56297	1.53713	49
4094288	4.66517	4.42591	4.14971	3.81133	9.16933	9.07136	8.91609	8.69732	4.67105	4.34075	3.98763	3.62289	67
4192613	9.0317	8.04495	7.00985	5.88598	48.6713	45.7123	41.4278	36.1468	20.0135	13.6264	9.34093	6.60103	63
5050774	1.09785	1.09631	1.09439	1.09179	5.06778	5.04075	4.9975	4.9357	1.48236	1.46819	1.45154	1.43233	60
4524813	1.4422	1.43309	1.42181	1.40666	7.55146	7.48669	7.38365	7.23767	2.71461	2.6234	2.52004	2.40578	64
1998310	2.59071	2.53227	2.46168	2.36997	2.27947	2.27564	2.26947	2.26057	1.47316	1.45935	1.44312	1.42437	51
2320294	2.79385	2.72287	2.63752	2.52726	4.51354	4.49274	4.45942	4.4117	3.35187	3.19825	3.02743	2.84275	56
3307810	1.55696	1.54459	1.52929	1.50883	7.07556	7.01926	6.92961	6.80237	4.16198	3.90735	3.63096	3.34041	69
5340692	1.24437	1.24002	1.23461	1.22731	7.64134	7.5749	7.46923	7.31957	2.53375	2.45747	2.37058	2.2739	61
4131489	1.13611	1.1339	1.13114	1.1274	1.45555	1.45468	1.45328	1.45124	0.949995	0.950941	0.952069	0.953397	49
3328170	4.50913	4.2875	4.03078	3.71487	5.15264	5.12459	5.07971	5.01559	4.31677	4.04011	3.7412	3.42866	64
4407651	6.59943	6.08878	5.52371	4.86783	22.0756	21.472	20.5434	19.2917	11.5894	9.36644	7.43691	5.8542	66
5796672	2.6026	2.54345	2.47204	2.37928	10.9761	10.8331	10.6073	10.2912	6.77797	6.03752	5.2943	4.57995	69
5056597	0.6498	0.653067	0.657184	0.662838	2.08311	2.08015	2.07537	2.06848	0.909465	0.911104	0.913064	0.915372	47
2064667	7.3273	6.68963	5.9952	5.20521	6.8231	6.77106	6.68813	6.57034	7.28866	6.42596	5.57321	4.76761	59
3077644	2.49207	2.43931	2.37544	2.29223	6.78201	6.73065	6.64879	6.53251	3.43953	3.27614	3.09494	2.89962	64
5187416	2.91696	2.83783	2.74293	2.62077	8.83577	8.74519	8.60154	8.39891	4.01998	3.78479	3.52842	3.25759	68
1805049	7.62813	6.93408	6.18321	5.33607	8.77587	8.6866	8.54498	8.34519	6.51411	5.8334	5.1447	4.47682	59
2772413	10.8376	9.40424	7.95928	6.46489	18.223	17.8149	17.1813	16.3161	11.652	9.40508	7.45846	5.86492	64
4798830	2.0325	2.00264	1.96612	1.91792	2.82326	2.8165	2.80563	2.78997	2.48153	2.40934	2.32696	2.23515	49
4888414	3.5018	3.37829	3.23204	3.04688	9.04065	8.94557	8.79483	8.58236	6.90835	6.13752	5.36683	4.62934	63
2853595	2.63566	2.57454	2.50079	2.4051	6.0847	6.04416	5.97944	5.88729	3.31082	3.16168	2.99564	2.81586	61
3974773	21.8416	16.1476	11.6497	8.11766	18.2213	17.8132	17.1798	16.3147	13.4865	10.4878	8.03083	6.13223	67
1959910	2.10311	2.07011	2.02982	1.97675	7.8554	7.78491	7.67285	7.51425	3.41684	3.25601	3.07752	2.88497	69
2409138	2.58081	2.52295	2.45305	2.36221	4.63244	4.61037	4.57502	4.52443	2.26765	2.2111	2.14616	2.07324	56
4033106	2.13146	2.09716	2.05532	2.00023	5.9212	5.88301	5.82203	5.73515	2.77007	2.67403	2.56538	2.4455	59
4884537	26.3723	18.25	12.4487	8.32917	13.4388	13.2208	12.8786	12.4035	13.7855	10.6553	8.11392	6.16816	62
4048213	1.09785	1.09631	1.09439	1.09179	10.7624	10.6251	10.4083	10.1046	5.38472	4.93278	4.45982	3.98313	60
1021844	18.1374	14.1534	10.7363	7.80565	37.4812	35.7248	33.116	29.7779	21.0354	14.0271	9.46999	6.63434	60
3800343	7.94302	7.18752	6.37582	5.46792	19.3813	18.9183	18.2016	17.2267	14.407	10.9959	8.27835	6.23698	67
5453162	1.292	1.28661	1.2799	1.27087	1.72639	1.72475	1.72209	1.71825	1.27158	1.26472	1.25662	1.24719	47
2230859	2.54347	2.48778	2.42045	2.33285	7.47761	7.41419	7.31329	7.1703	3.79209	3.58656	3.361	3.12082	61
1772639	3.44852	3.32944	3.18827	3.00928	19.0587	18.6113	17.9183	16.9744	10.0488	8.37893	6.86015	5.55085	69
2738050	6.1112	5.67819	5.1939	4.62408	33.1991	31.8222	29.757	27.0761	11.9285	9.57443	7.552	5.91089	60
3229513	13.0275	10.9508	8.95614	7.00914	11.3336	11.1806	10.9394	10.602	9.40907	7.94772	6.59264	5.39973	65
2977034	5.61668	5.25606	4.84834	4.36197	14.399	14.1475	13.7536	13.2087	11.6878	9.42717	7.47075	5.87101	65
2348338	5.29348	4.97674	4.6161	4.18198	9.14799	9.0505	8.89598	8.67826	4.3996	4.1108	3.79955	3.47503	58
3641808	9.28011	8.23654	7.14782	5.97366	16.8504	16.5028	15.9615	15.2187	11.4817	9.29969	7.39951	5.83549	64
1336703	1.79568	1.77531	1.75029	1.71702	5.06613	5.03911	4.9959	4.93414	3.50672	3.33565	3.14631	2.9427	55
2306094	18.1282	14.1481	10.7337	7.80465	28.8026	27.7682	26.2011	24.1364	15.8156	11.7298	8.61194	6.36697	68
2911576	2.22331	2.18465	2.13758	2.07578	11.2943	11.1425	10.903	10.568	5.67561	5.16896	4.64333	4.11881	65
1551588	3.61784	3.48441	3.32683	3.12798	7.35497	7.29377	7.19636	7.05827	4.62669	4.30335	3.95721	3.59914	61
2888150	1.95181	1.92536	1.89296	1.85009	12.8537	12.6549	12.3425	11.9078	10.6121	8.7482	7.08168	5.67107	67
4292722	0.46966	0.47324	0.477769	0.484022	1.26435	1.26391	1.2632	1.26217	0.58915	0.593983	0.599814	0.606761	49
5008882	1.9936	1.9654	1.9309	1.8853	6.02626	5.98657	5.9232	5.83295	4.79582	4.44556	4.07249	3.68879	59
1402585	9.76529	8.60648	7.41036	6.13719	11.0847	10.9387	10.7083	10.3858	14.385	10.984	8.27271	6.23467	65
3962034	19.3104	14.8132	11.0552	7.92256	17.766	17.3785	16.7765	15.9529	17.639	12.6052	8.97244	6.49189	69
5348626	15.0747	12.3001	9.75298	7.39469	14.7481	14.4838	14.0704	13.4989	8.81498	7.53587	6.32831	5.24421	65
2216612	1.64098	1.62598	1.60747	1.58277	5.24758	5.21835	5.17161	5.10487	2.86242	2.75809	2.64038	2.51092	61
4483817	9.79957	8.6324	7.42857	6.14837	16.45	16.1192	15.6034	14.8948	13.1531	10.298	7.93491	6.08983	67
5037766	4.77772	4.52535	4.23473	3.87981	14.8138	14.5471	14.1299	13.5534	8.43829	7.26894	6.15239	5.13739	69
4515298	9.23287	8.20022	7.12177	5.95719	3.57396	3.56189	3.5425	3.51466	2.76555	2.6699	2.56169	2.44227	49
5562915	3.95154	3.78758	3.59535	3.35504	11.6482	11.4862	11.231	10.8744	5.44846	4.98479	4.50046	4.01339	66
4320397	2.05709	2.02615	1.98834	1.93846	8.61761	8.53172	8.39543	8.20303	6.26841	5.64119	5.00193	4.37679	56
1442022	11.3431	9.77101	8.20373	6.60451	18.3548	17.9406	17.2979	16.4204	10.4523	8.64447	7.02016	5.63814	58
3385120	6.36052	5.88863	5.36371	4.75037	14.257	14.0106	13.6246	13.0902	10.3996	8.61003	6.99961	5.62706	65
3503523	1.91429	1.88936	1.85881	1.81833	8.01399	7.94041	7.8235	7.65813	6.399	5.74361	5.07823	4.43044	64
4655318	1.51443	1.5033	1.48955	1.47112	6.95896	6.90465	6.81813	6.69531	4.80622	4.45427	4.07951	3.69423	59
3538995	0.69794	0.700966	0.704775	0.709999	1.57909	1.57789	1.57596	1.57315	0.676864	0.681228	0.686479	0.692716	47
4109947	1.10786	1.10615	1.10402	1.10112	3.54362	3.5318	3.5128	3.48551	1.49521	1.48054	1.46331	1.44343	60
1022911	3.0551	2.96633	2.86019	2.7241	3.75843	3.74482	3.72299	3.69165	3.02618	2.90635	2.77182	2.62469	51
1417534	2.42212	2.37322	2.31394	2.23655	16.4219	16.0922	15.5783	14.872	5.85929	5.31658	4.75662	4.20135	65
4577335	3.62934	3.49492	3.33619	3.13596	7.41446	7.35219	7.25309	7.11263	3.77331	3.57014	3.34705	3.10934	64
4334915	7.01577	6.4341	5.79632	5.0645	25.3665	24.5664	23.3445	21.7159	13.0142	10.2181	7.89394	6.07141	67
4387448	2.29279	2.25067	2.19947	2.13239	7.06109	7.00504	6.91578	6.7891	3.63276	3.44684	3.24183	3.02233	63
1981875	5.60505	5.24606	4.84008	4.35562	14.1332	13.8912	13.512	12.9868	6.70617	5.98221	5.25396	4.55232	69
2595588	2.96419	2.88183	2.78315	2.65629	11.9009	11.7315	11.4647	11.0924	4.84022	4.48272	4.10244	3.71193	59
3739479	2.64495	2.58328	2.50887	2.41234	6.55996	6.51218	6.43599	6.32769	3.7975	3.59128	3.36501	3.12412	62
1632795	3.44979	3.3306	3.18931	3.01017	6.56123	6.51342	6.43721	6.32885	3.29848	3.15067	2.98605	2.80773	52
1395755	5.66758	5.29981	4.88445	4.38968	11.4185	11.2631	11.0182	10.6757	4.73121	4.39135	4.02866	3.65482	68
3486160	4.91557	4.64668	4.33797	3.96241	8.44234	8.36013	8.22961	8.04526	3.09807	2.97112	2.82889	2.67375	53
2896566	5.73497	5.35762	4.93207	4.42611	7.43281	7.3702	7.27058	7.12939	5.59149	5.10096	4.59078	4.08021	48
5665326	11.2633	9.7135	8.16573	6.58307	11.6788	11.5159	11.2593	10.9009	8.43586	7.2672	6.15124	5.13668	61
2705774	1.9071	1.88246	1.85225	1.81223	5.15539	5.1273	5.08237	5.01818	3.00338	2.88577	2.75363	2.60902	53
4398143	0.912051	0.913201	0.914641	0.916605	1.71558	1.71397	1.71137	1.70761	1.18758	1.18316	1.17792	1.1718	44
1242251	13.658	11.3761	9.21464	7.13917	14.974	14.7014	14.2749	13.686	11.7009	9.43522	7.47522	5.87322	63
5334345	1.31648	1.31052	1.30313	1.29316	2.95344	2.94586	2.93369	2.91615	1.12428	1.12151	1.11821	1.11435	56
1901483	2.47508	2.42327	2.36053	2.27875	6.81094	6.75909	6.67648	6.55914	4.42721	4.13432	3.8189	3.49035	61
2626472	2.08217	2.05012	2.01096	1.95935	6.836	6.78374	6.70048	6.58222	2.97415	2.85936	2.73027	2.58885	66
3892482	4.32547	4.12375	3.88916	3.59898	17.1425	16.7824	16.222	15.4539	7.88397	6.86786	5.88129	4.96771	67
4118639	3.86775	3.71174	3.52849	3.29887	6.74795	6.69714	6.61617	6.50113	2.59062	2.50978	2.41784	2.31575	63
2621036	6.63532	6.11872	5.54753	4.88518	8.91291	8.82066	8.67435	8.46804	5.09187	4.69202	4.26989	3.84014	68
1721725	1.44431	1.43514	1.42379	1.40855	2.8243	2.81754	2.80666	2.79099	0.868069	0.87035	0.87308	0.8763	41
4097408	7.71193	7.00176	6.23488	5.37166	13.8979	13.6642	13.2977	12.7898	10.9991	8.99643	7.22668	5.74728	67
4129138	6.70861	6.17976	5.59596	4.92038	41.4295	39.2835	36.1244	32.1354	16.2468	11.9443	8.70404	6.40048	69
1961633	3.94157	3.77857	3.58741	3.34839	5.11456	5.08697	5.04282	4.97975	3.87546	3.6593	3.42266	3.17141	56
5755172	6.26495	5.80815	5.29896	4.70241	11.8026	11.6361	11.3738	11.0077	8.61527	7.39491	6.23586	5.18841	67
1629809	0.762953	0.765548	0.768809	0.773274	5.40684	5.3756	5.32566	5.25438	2.53466	2.45831	2.37133	2.27457	67
2116777	2.45051	2.40006	2.33894	2.2592	4.91084	4.88565	4.84534	4.7877	2.24181	2.18703	2.12408	2.05332	60
3064405	3.02586	2.93917	2.83546	2.70236	8.32539	8.24559	8.11885	7.93978	4.03556	3.79827	3.53974	3.26676	68
3088879	3.4991	3.37581	3.22983	3.04498	9.18052	9.08229	8.92662	8.70731	5.2855	4.85155	4.39606	3.93542	67
4500001	1.42428	1.41564	1.40495	1.39058	6.50804	6.46108	6.38619	6.27971	3.61085	3.42756	3.22531	3.0086	64
4553036	4.70649	4.46246	4.181	3.83658	20.6677	20.14	19.3253	18.2219	10.5385	8.70049	7.05346	5.65601	68
4877827	18.4836	14.351	10.8335	7.84216	37.6867	35.911	33.2747	29.9038	22.203	14.4578	9.59885	6.66479	67
5541837	0.621603	0.624981	0.62924	0.635094	1.22947	1.2291	1.2285	1.22764	0.603949	0.608723	0.614482	0.62134	47
1921058	13.6757	11.3879	9.22173	7.14267	36.7762	35.0854	32.5699	29.3437	24.3251	15.1704	9.78939	6.70423	68
4088578	6.43582	5.95187	5.41443	4.78776	5.44702	5.41527	5.3645	5.29206	5.67885	5.17158	4.64535	4.12029	55
4706468	3.58235	3.452	3.29792	3.10329	10.5764	10.444	10.2349	9.94178	7.83772	6.83394	5.85799	4.95285	64
5941017	3.49878	3.37552	3.22956	3.04476	6.22354	6.18094	6.11297	6.01623	5.01263	4.62636	4.21759	3.80031	60
1963864	3.01821	2.93207	2.82898	2.69667	7.05581	6.99985	6.91073	6.78425	2.42022	2.35269	2.2755	2.18927	56
5242235	16.7978	13.3664	10.3345	7.64673	14.7407	14.4767	14.0637	13.4928	13.3059	10.3854	7.97929	6.10957	65
5655237	0.951584	0.952244	0.953071	0.954196	5.48554	5.45328	5.40173	5.32815	2.27171	2.21488	2.14963	2.07636	57
2530240	3.51824	3.39335	3.24552	3.05844	7.76201	7.6933	7.58405	7.42938	5.89499	5.34513	4.77841	4.21711	59
2188592	10.9853	9.512	8.03163	6.50662	6.13173	6.09049	6.02469	5.93099	5.48729	5.0164	4.5251	4.03168	56
2217844	2.7397	2.67217	2.59088	2.4857	4.51291	4.49211	4.4588	4.4111	3.06846	2.94447	2.80543	2.65361	58
2292151	6.10621	5.67396	5.19047	4.62151	6.15498	6.1134	6.04705	5.95259	4.89735	4.53043	4.1408	3.74148	57
3714477	7.25721	6.63236	5.95083	5.17402	14.8691	14.6003	14.1799	13.5992	9.03682	7.69096	6.42886	5.30408	60
5312518	1.67426	1.65816	1.63832	1.61185	5.11922	5.09157	5.04734	4.98414	2.99342	2.87677	2.74567	2.60215	61
3094425	1.27523	1.27021	1.26397	1.25556	5.28534	5.25565	5.20816	5.14035	2.4038	2.33749	2.26166	2.1769	62
1839554	2.03083	2.00104	1.96461	1.91652	3.4214	3.41053	3.39306	3.36796	1.70149	1.6779	1.65034	1.61877	51
4040167	23.3646	16.894	11.9527	8.20503	15.6973	15.3968	14.9276	14.2813	14.5945	11.0966	8.3258	6.25627	68
5098427	1.36034	1.35333	1.34464	1.33294	7.02062	6.96526	6.87709	6.75194	4.06566	3.82429	3.56155	3.28443	62
2583018	6.26571	5.80879	5.29948	4.7028	7.73121	7.66309	7.55476	7.40137	5.1382	4.73031	4.30028	3.8632	60
4184609	3.06793	2.97824	2.87103	2.73361	6.49865	6.45183	6.37718	6.27103	2.81206	2.71229	2.59956	2.47535	63
3488555	2.44329	2.39323	2.33258	2.25345	6.58404	6.53588	6.45909	6.34993	3.71849	3.52214	3.30617	3.07562	62
5106299	2.06272	2.03153	1.99342	1.94315	4.81597	4.79187	4.75328	4.6981	2.24002	2.18536	2.12255	2.05194	62
3591936	10.5387	9.18461	7.81052	6.37801	10.3374	10.2112	10.0118	9.73204	5.98633	5.41799	4.83382	4.25705	67
2167947	4.4517	4.23639	3.98668	3.6789	8.57083	8.48593	8.35119	8.16096	4.70569	4.3699	4.01129	3.64131	66
2477147	1.50379	1.49297	1.47959	1.46166	3.21248	3.20315	3.18816	3.1666	1.78667	1.7589	1.72656	1.68962	58
4043085	9.01482	8.03187	7.00039	5.87992	17.7803	17.3922	16.7891	15.9643	11.883	9.54671	7.53679	5.90348	70
5199543	1.65994	1.64431	1.62505	1.59935	7.51322	7.44915	7.34722	7.20279	4.50153	4.19746	3.87073	3.53128	63
1169874	1.60099	1.58726	1.57031	1.54766	6.46189	6.41565	6.3419	6.23703	2.90822	2.79965	2.67733	2.54302	68
1226691	6.54025	6.03933	5.48432	4.83905	18.8644	18.4263	17.7473	16.822	12.6881	10.0282	7.79532	6.02636	68
4942667	2.47922	2.42718	2.36416	2.28203	6.99212	6.93725	6.84984	6.72577	4.92885	4.55669	4.16187	3.75766	61
1214230	5.55217	5.20053	4.8024	4.32661	7.65479	7.5881	7.48203	7.33182	4.69975	4.36491	4.00723	3.63816	56
5219070	0.832325	0.834326	0.836838	0.84027	4.06597	4.04962	4.02339	3.98577	1.76587	1.73915	1.708	1.6724	64
1960204	3.6563	3.51951	3.35809	3.15461	7.42116	7.35877	7.25948	7.11875	5.44752	4.98402	4.49986	4.01295	60
4077973	1.69221	1.6755	1.65492	1.62749	6.02526	5.98558	5.92223	5.83201	3.89827	3.67915	3.43944	3.18514	64
3685399	3.95973	3.79499	3.60186	3.3605	8.84517	8.75439	8.61041	8.40734	3.50713	3.33602	3.14663	2.94296	58
1545718	12.6924	10.7212	8.81377	6.93554	14.621	14.3615	13.9552	13.3934	13.0295	10.2269	7.89849	6.07347	66
2191344	3.95668	3.79224	3.59944	3.35847	9.24744	9.1477	8.98964	8.76701	7.05722	6.25101	5.44853	4.68447	66
5627095	0.44781	0.451366	0.455864	0.46208	1.57332	1.57213	1.57022	1.56746	0.539233	0.544195	0.550192	0.557349	48
5323710	11.8567	10.1376	8.44303	6.73736	26.1853	25.3321	24.0315	22.3028	12.0372	9.6404	7.58803	5.92837	69
5472151	3.0101	2.92452	2.82211	2.69062	5.58016	5.54665	5.49312	5.41674	3.50535	3.33444	3.14527	2.94183	63
3662734	8.65607	7.75238	6.79657	5.7481	15.2508	14.9676	14.5251	13.9145	9.85233	8.24783	6.77982	5.50614	69
2377544	2.90702	2.82856	2.73445	2.61327	13.7685	13.5392	13.1797	12.6811	5.0618	4.66713	4.25009	3.82508	62
4746916	5.15312	4.85459	4.51363	4.10159	9.64517	9.53614	9.36354	9.12075	7.66298	6.70518	5.76902	4.89567	58
2328275	7.03435	6.44941	5.8083	5.07304	11.0894	10.9432	10.7126	10.3898	6.35933	5.71256	5.05515	4.41426	66
5719953	3.19027	3.09156	2.97389	2.82358	8.33316	8.25319	8.12621	7.94679	5.5636	5.07837	4.57327	4.0673	59
1474641	6.53923	6.03848	5.48365	4.83856	15.7977	15.4933	15.018	14.3635	6.79916	6.05382	5.30615	4.58805	68
2474084	1.92503	1.89967	1.86859	1.82744	11.8993	11.73	11.4633	11.0911	5.12567	4.71996	4.29208	3.85698	70
4318155	2.41958	2.37082	2.3117	2.23452	9.84337	9.72957	9.54948	9.29635	6.97724	6.19013	5.40478	4.65501	66
4790209	2.25326	2.21312	2.16429	2.10024	7.8504	7.78	7.6681	7.50971	4.23694	3.97175	3.68454	3.38341	62
3773052	8.87931	7.92667	6.92401	5.83083	25.3018	24.5058	23.2901	21.6693	10.7926	8.86454	7.15003	5.70724	66
5220468	3.15212	3.05627	2.9419	2.79566	10.9718	10.8289	10.6033	10.2874	7.26736	6.40994	5.56185	4.76009	68
5230634	3.15415	3.05814	2.9436	2.79715	11.9214	11.7514	11.4837	11.11	6.64873	5.93783	5.2215	4.52998	69
1156475	3.74107	3.59673	3.4267	3.21288	14.04	13.8013	13.4272	12.9088	5.89263	5.34325	4.77697	4.21607	58
5572307	5.79887	5.41231	4.97701	4.46037	10.4111	10.283	10.0807	9.79677	5.87865	5.33207	4.76845	4.20991	62
2189273	1.35975	1.35275	1.34408	1.33241	3.24609	3.23652	3.22114	3.19903	1.57545	1.5575	1.53647	1.51227	58
5704285	7.55216	6.87255	6.1361	5.30348	18.8234	18.3873	17.7112	16.7898	16.9638	12.2906	8.84759	6.45055	65
2733658	1.89887	1.87456	1.84475	1.80525	4.03624	4.02016	3.99437	3.95739	2.25754	2.20169	2.13753	2.06545	61
2197554	5.87497	5.47733	5.03028	4.50083	10.4087	10.2807	10.0784	9.79465	6.94498	6.16552	5.38704	4.64303	64
4058366	2.32579	2.28199	2.22877	2.15912	8.67309	8.58602	8.44787	8.2529	6.09624	5.50529	4.89987	4.30434	65
4346503	1.31967	1.31364	1.30615	1.29606	3.6544	3.64167	3.62123	3.59189	2.7151	2.62384	2.52044	2.40613	54
5055049	5.49929	5.15493	4.76459	4.29741	9.81186	9.69883	9.51994	9.26847	9.50626	8.01404	6.6344	5.42374	68
5980354	8.11779	7.32713	6.4809	5.53891	25.3499	24.5508	23.3306	21.704	11.2598	9.16111	7.32111	5.79584	66
1362698	19.626	14.9862	11.1361	7.95087	19.8083	19.3243	18.5757	17.5589	15.4477	11.5431	8.52978	6.33619	69
3408893	8.64274	7.74194	6.78889	5.74309	12.1044	11.929	11.6527	11.2675	11.0061	9.00088	7.22925	5.74861	69
4377552	3.78898	3.64028	3.4653	3.24556	9.17332	9.07526	8.91985	8.70089	7.45307	6.54917	5.6601	4.82481	64
1833030	10.4608	9.12697	7.77117	6.35479	15.09	14.8129	14.3798	13.7818	11.2877	9.1786	7.33106	5.8009	56
2919202	1.0219	1.02158	1.02118	1.02063	5.16358	5.13539	5.0903	5.02588	3.13414	3.00355	2.8574	2.69817	61
3409989	1.65754	1.64199	1.62282	1.59725	11.7882	11.6222	11.3606	10.9953	3.99874	3.76639	3.51296	3.24504	54
5293143	3.66864	3.53076	3.3681	3.16313	9.05542	8.96	8.80875	8.59556	7.72661	6.75219	5.8016	4.91668	62
6002857	13.1228	11.0157	8.99599	7.02949	30.1337	29.0007	27.2893	25.0447	12.3595	9.83393	7.69244	5.97828	69
1242381	1.0918	1.09036	1.08857	1.08614	3.0842	3.07576	3.06219	3.04268	1.40205	1.39088	1.37771	1.36247	58
5457611	3.75259	3.6072	3.43599	3.22076	8.42051	8.33875	8.20894	8.02559	4.38681	4.0999	3.79057	3.46791	66
1587686	33.5402	20.9097	13.2156	8.46938	18.3173	17.9048	17.2647	16.3907	15.0217	11.3225	8.43032	6.29784	60
3331892	4.45327	4.23779	3.98789	3.67989	6.72699	6.67653	6.59609	6.48181	4.71467	4.37745	4.0174	3.64607	63
4073619	1.75714	1.73817	1.71484	1.6838	5.44475	5.41303	5.36231	5.28993	2.66238	2.5756	2.47713	2.36806	48
3055760	5.66961	5.30155	4.88589	4.39078	18.1841	17.7777	17.1469	16.2852	9.26296	7.84745	6.52908	5.36289	65
4429044	1.29129	1.28591	1.27923	1.27022	2.28886	2.28499	2.27875	2.26975	0.906348	0.908038	0.910058	0.912438	47
3734483	9.18376	8.1624	7.09459	5.93997	20.5244	20.004	19.2006	18.1118	12.8419	10.1182	7.84228	6.04794	65
4187969	3.29555	3.18876	3.06173	2.89997	3.74137	3.72791	3.70631	3.67529	3.89563	3.67686	3.4375	3.18355	52
4250351	0.989531	0.989679	0.989865	0.990117	1.0031	1.0031	1.00309	1.00309	0.498531	0.503526	0.50957	0.516793	41
5871613	20.4401	15.4236	11.3355	8.01835	22.8396	22.1929	21.1995	19.864	11.757	9.46966	7.49431	5.88264	61
5998366	1.54289	1.53093	1.51615	1.49637	2.66374	2.65792	2.64856	2.63506	1.84359	1.81288	1.77717	1.73647	50
1304124	4.56498	4.33711	4.07349	3.7496	5.36495	5.33425	5.28517	5.21509	3.73577	3.53728	3.31908	3.08628	62
3100518	1.76106	1.74195	1.71845	1.68718	5.19348	5.16492	5.11925	5.05401	2.34315	2.28127	2.21038	2.13098	63
3230469	8.50176	7.63121	6.7073	5.68956	7.21247	7.15379	7.06038	6.92788	4.8296	4.47383	4.09529	3.70641	66
5473328	1.0375	1.03695	1.03625	1.0353	4.34129	4.32227	4.29177	4.24808	1.88516	1.85222	1.81396	1.77043	60
4529757	5.62333	5.26178	4.85307	4.3656	12.0984	11.9231	11.6472	11.2623	8.02251	6.96903	5.95044	5.01157	50
2804158	9.77519	8.61397	7.41562	6.14043	21.328	20.7654	19.8981	18.7261	11.4242	9.26393	7.37938	5.82537	66
3016502	1.47644	1.46639	1.45396	1.43728	1.78873	1.78687	1.78389	1.77957	1.49604	1.48134	1.46407	1.44415	44
3741705	5.58525	5.22902	4.82599	4.34478	14.096	13.8554	13.4782	12.9557	10.5402	8.70162	7.05412	5.65636	69
5530323	2.60187	2.54277	2.4714	2.37871	12.4392	12.2535	11.9613	11.5543	3.66806	3.47788	3.26838	3.04436	63
3106771	13.8673	11.5153	9.29781	7.18	9.58935	9.48165	9.31112	9.07122	7.47139	6.56284	5.66969	4.83109	46
5702938	3.25698	3.15318	3.02962	2.87209	7.01896	6.96363	6.8755	6.75041	3.10825	2.98028	2.83695	2.68066	67
2090683	1.50694	1.49603	1.48254	1.46446	10.0568	9.9377	9.74939	9.48489	7.60588	6.66289	5.73961	4.87664	64
5315632	2.83197	2.75851	2.67025	2.55636	7.46037	7.39726	7.29685	7.15455	8.04188	6.98313	5.96004	5.01762	65
5622703	9.99815	8.78202	7.53317	6.21219	18.8664	18.4282	17.7491	16.8236	7.03763	6.23611	5.43784	4.67729	68
4280057	10.9648	9.49707	8.02162	6.50087	10.914	10.7727	10.5495	10.237	5.85995	5.31711	4.75702	4.20164	54
4517482	7.79198	7.06626	6.28396	5.40531	14.0834	13.8431	13.4666	12.9451	5.57848	5.09043	4.58261	4.07419	53
4747664	1.77094	1.75148	1.72754	1.69571	2.57389	2.56857	2.56001	2.54767	1.65846	1.63686	1.61161	1.58264	52
1385701	1.21808	1.21428	1.20955	1.20316	3.53076	3.51903	3.5002	3.47315	2.24451	2.18954	2.12638	2.0554	57
2774480	0.575682	0.579191	0.583619	0.589715	1.37971	1.37902	1.37791	1.3763	0.74031	0.744143	0.748748	0.754205	45
2910739	1.23901	1.23477	1.2295	1.22239	4.71466	4.69169	4.65491	4.60228	3.09758	2.97068	2.8285	2.67342	58
3211143	0.860492	0.862213	0.864372	0.867319	3.35515	3.34478	3.32812	3.30417	1.81113	1.78211	1.74834	1.7098	48
4641958	3.60323	3.47108	3.31494	3.11783	11.3353	11.1823	10.941	10.6035	7.05773	6.25139	5.4488	4.68466	68
2110089	2.09746	2.06472	2.02474	1.97206	5.50001	5.46756	5.4157	5.34171	2.77316	2.67685	2.5679	2.4477	65
2577587	0.427728	0.431247	0.435703	0.441863	1.35614	1.3555	1.35448	1.353	1.01894	1.01855	1.0181	1.01756	46
3184209	1.72761	1.70969	1.68763	1.65825	4.66597	4.64354	4.60761	4.5562	2.35038	2.28798	2.21651	2.13648	64
4091102	0.621991	0.625368	0.629625	0.635476	2.37055	2.36628	2.35941	2.3495	0.97627	0.976731	0.977281	0.977927	41
4330972	1.59424	1.58072	1.56403	1.54172	4.90404	4.87893	4.83875	4.78129	4.32568	4.04773	3.74751	3.43368	55
4612217	1.65377	1.63835	1.61933	1.59396	1.8764	1.87424	1.87076	1.86573	1.62032	1.60043	1.57716	1.55042	47
5290488	10.5031	9.15829	7.79256	6.36742	19.2943	18.8356	18.1253	17.1588	8.62596	7.40249	6.24086	5.19144	61
5583652	5.8555	5.46071	5.01668	4.49052	14.2177	13.9727	13.5889	13.0574	8.52538	7.33106	6.19365	5.16268	64
2100343	8.68017	7.77126	6.81042	5.75715	8.63516	8.5489	8.41202	8.21882	6.19462	5.58307	4.95839	4.34598	64
3011375	1.95405	1.92751	1.895	1.85198	3.64868	3.636	3.61564	3.5864	1.97995	1.94168	1.89737	1.84709	61
5256760	3.7286	3.58538	3.41662	3.20435	30.1289	28.9963	27.2854	25.0415	15.4002	11.5187	8.51892	6.33206	69
3557210	0.594464	0.597927	0.602295	0.608304	5.56287	5.52959	5.47642	5.40056	2.29122	2.23303	2.16626	2.09133	67
3179039	0.729458	0.73229	0.735852	0.740734	4.86209	4.83747	4.79805	4.74168	2.29181	2.23357	2.16675	2.09178	63
3271128	8.63555	7.73631	6.78475	5.74039	10.655	10.5206	10.3083	10.0107	8.9543	7.63345	6.39171	5.28207	62
4116481	3.48768	3.36535	3.22046	3.03694	13.8955	13.6618	13.2955	12.7877	8.63821	7.41117	6.24658	5.19491	68
1199101	5.22687	4.91885	4.5676	4.144	15.4193	15.1296	14.6771	14.0531	10.6574	8.7775	7.09896	5.68026	66
3691078	3.28057	3.17494	3.04927	2.88915	14.2536	14.0073	13.6215	13.0874	5.6301	5.1322	4.61495	4.09799	68
5510403	4.35196	4.14742	3.90969	3.61585	12.9856	12.7825	12.4635	12.0198	6.13719	5.53771	4.9243	4.32175	62
5038848	5.00313	4.72349	4.40305	4.01418	9.17544	9.07733	8.92184	8.70277	7.05721	6.251	5.44852	4.68447	64
5258453	1.21077	1.20712	1.20257	1.19643	4.15953	4.14229	4.11465	4.07502	1.96449	1.92711	1.88381	1.83466	53
5258994	1.31527	1.30934	1.30198	1.29206	3.8216	3.80745	3.78474	3.75215	1.68353	1.66077	1.63419	1.60372	60
1376437	5.82379	5.43362	4.99449	4.47366	9.94637	9.83005	9.64601	9.38742	7.05172	6.24683	5.44553	4.68246	67
3757657	2.10187	2.06892	2.0287	1.97571	2.10801	2.10495	2.1	2.09287	1.425	1.41299	1.39886	1.38252	45
5231343	1.72068	1.70299	1.68123	1.65223	8.21106	8.13357	8.01049	7.83651	3.88293	3.6658	3.42816	3.17591	63
1479287	1.26959	1.26469	1.25861	1.2504	0.926585	0.926675	0.92682	0.927029	0.59929	0.604084	0.609867	0.616754	41
3321733	11.011	9.53071	8.04414	6.51381	23.3369	22.6612	21.6246	20.2334	15.7809	11.7123	8.60433	6.36416	66
5703238	5.09848	4.8069	4.47348	4.06993	7.1283	7.07109	6.98	6.85074	5.65966	5.15609	4.6334	4.11153	61
3648349	0.56637	0.569898	0.574351	0.580483	1.74895	1.74723	1.74446	1.74045	0.625216	0.629893	0.63553	0.642237	51
2680660	4.10018	3.92166	3.71303	3.45332	11.754	11.589	11.3289	10.9658	5.20461	4.78507	4.34363	3.89596	67
5525924	3.77213	3.62496	3.45173	3.23408	7.98126	7.90833	7.79243	7.62847	4.29122	4.01826	3.72312	3.41424	66
5980481	0.771307	0.773838	0.777018	0.781371	1.91734	1.91503	1.91131	1.90593	0.984743	0.985042	0.985398	0.985817	51
1228734	0.621592	0.62497	0.629229	0.635083	4.76854	4.74497	4.70724	4.65326	2.56701	2.48808	2.39824	2.29842	57
1556221	3.15313	3.0572	2.94274	2.7964	5.94459	5.90606	5.84456	5.75693	4.23103	3.96668	3.68034	3.38004	54
1826897	2.01751	1.98829	1.95255	1.90536	8.55629	8.4717	8.33744	8.14788	3.53362	3.35943	3.16679	2.95982	66
1490118	5.54141	5.19125	4.79471	4.32068	16.99	16.6364	16.086	15.3312	10.4936	8.67132	7.03614	5.64672	65
4507340	1.10177	1.10017	1.09816	1.09545	4.26126	4.24303	4.21381	4.17193	2.21002	2.15738	2.09684	2.02871	56
5770542	9.31384	8.26244	7.16636	5.98535	26.0047	25.1633	23.8803	22.1739	14.8729	11.2444	8.39448	6.28373	62
3510459	0.319999	0.32313	0.327103	0.332613	21.1301	20.578	19.7267	18.5755	7.42485	6.52809	5.64528	4.8151	65
1030171	1.01028	1.01013	1.00995	1.00969	3.70749	3.69432	3.67318	3.64282	2.83259	2.73097	2.61622	2.48989	55
1650599	0.363927	0.367257	0.371478	0.377325	1.18095	1.18067	1.18022	1.17956	1.03581	1.03507	1.0342	1.03317	42
1931486	1.06796	1.06692	1.06562	1.06386	5.89163	5.85386	5.79354	5.70759	5.27	4.83883	4.38604	3.92789	63
2874258	23.8407	17.1189	12.0398	8.22858	34.9767	33.4477	31.1637	28.2165	17.2176	12.4101	8.89566	6.46672	67
4512507	29.9766	19.6824	12.8958	8.4192	15.1352	14.8564	14.4207	13.8192	9.11193	7.74311	6.4624	5.32386	61
4923074	0.946093	0.946824	0.947739	0.948985	2.92947	2.92205	2.91012	2.89294	2.32604	2.26539	2.19587	2.11796	43
5093229	1.42113	1.41258	1.40199	1.38776	1.16137	1.16112	1.16072	1.16015	0.86816	0.870439	0.873167	0.876386	42
3209822	11.6699	10.0049	8.357	6.69004	14.5935	14.3349	13.9302	13.3705	11.4051	9.25205	7.37267	5.82199	67
3586045	2.27238	2.23129	2.18132	2.11581	2.88668	2.87953	2.86803	2.85148	2.14604	2.0976	2.04178	1.97883	51
4129517	2.87012	2.79414	2.70293	2.58536	3.83136	3.81713	3.79429	3.76151	3.42043	3.2592	3.08028	2.88729	54
4394127	2.55415	2.49784	2.42978	2.34126	6.61358	6.56495	6.48741	6.3772	3.24261	3.10077	2.94253	2.7708	64
4826024	2.23981	2.20034	2.1523	2.08926	7.95406	7.88166	7.76659	7.60379	5.4547	4.98987	4.50443	4.01634	61
2227895	24.3208	17.3417	12.1242	8.25069	39.1092	37.1968	34.3666	30.7652	12.973	10.1943	7.88167	6.06586	66
2346779	6.7052	6.17692	5.59371	4.91875	10.7668	10.6294	10.4125	10.1085	8.32653	7.18888	6.09893	5.10441	62
3589662	0.268743	0.271571	0.275165	0.280155	7.22808	7.16913	7.07529	6.94217	2.88415	2.77781	2.65793	2.52617	66
5927987	6.37809	5.90339	5.37557	4.75912	9.64212	9.53317	9.36068	9.11805	7.73748	6.7602	5.80714	4.92025	68
4800406	9.49166	8.39854	7.26341	6.04619	14.3534	14.1035	13.7122	13.1707	6.52774	5.844	5.15252	4.48225	69
5883010	2.51002	2.45625	2.39118	2.30644	6.1549	6.11332	6.04697	5.95251	2.85758	2.75369	2.63646	2.50751	64
1093269	3.15201	3.05616	2.9418	2.79558	4.2416	4.22356	4.19465	4.15321	4.48988	4.18758	3.86263	3.5249	55
1248692	7.70565	6.9967	6.23103	5.36901	9.22514	9.1259	8.96864	8.74712	5.54175	5.06064	4.55951	4.05714	57
2029672	7.42557	6.76973	6.05705	5.24849	5.16621	5.13799	5.09284	5.02836	5.48122	5.01146	4.52126	4.02883	55
3341872	1.70288	1.68581	1.66479	1.63678	5.10399	5.07653	5.03259	4.9698	2.07633	2.03229	1.98143	1.92394	60
5681560	6.66902	6.1468	5.56983	4.9014	15.6904	15.3902	14.9214	14.2756	6.07713	5.49014	4.88843	4.29618	64
1091781	1.02928	1.02885	1.02831	1.02758	2.23188	2.22827	2.22245	2.21406	2.24124	2.1865	2.12359	2.05288	49
1441085	0.547967	0.551526	0.55602	0.562211	1.3958	1.39507	1.3939	1.39221	0.743243	0.747047	0.751617	0.757033	42
1500198	6.1597	5.71925	5.22715	4.64895	21.3195	20.7573	19.8907	18.7196	8.586	7.37415	6.22216	5.18007	64
4825939	4.36419	4.15835	3.91916	3.62363	14.3202	14.0716	13.6821	13.143	8.86343	7.56987	6.35046	5.25747	62
5661129	2.00444	1.97578	1.94072	1.8944	7.64285	7.57638	7.47067	7.32095	3.40024	3.24126	3.06475	2.87422	67
1387926	0.724243	0.727109	0.730715	0.735656	3.29345	3.28354	3.26761	3.2447	1.41594	1.40427	1.39052	1.37462	59
1863405	5.92597	5.52081	5.06583	4.52774	4.56781	4.54644	4.51219	4.46318	5.0298	4.64061	4.22896	3.80898	54
1946564	2.16105	2.12537	2.08187	2.02465	9.24088	9.14129	8.98346	8.76116	3.24314	3.10124	2.94294	2.77114	60
2579730	8.82207	7.8821	6.89152	5.80984	19.5754	19.103	18.3719	17.378	13.9429	10.7425	8.15662	6.18632	68
5055422	1.13008	1.12798	1.12535	1.1218	5.03071	5.00412	4.96158	4.90077	2.16	2.11066	2.05382	1.98975	64
2701417	10.1562	8.90045	7.61538	6.26186	26.0222	25.1797	23.895	22.1864	14.2608	10.9167	8.24066	6.22147	68
1373191	23.0912	16.763	11.9011	8.19074	31.4562	30.2209	28.3605	25.9314	21.4057	14.1668	9.5129	6.6448	68
3660178	0.362256	0.36558	0.369793	0.375629	6.26467	6.22145	6.1525	6.05438	3.91969	3.69778	3.45517	3.19798	51
3683697	5.60445	5.24554	4.83965	4.35529	15.2417	14.9589	14.5169	13.907	9.97543	8.3301	6.83034	5.53432	67
4191513	1.87462	1.85126	1.82261	1.7846	6.10808	6.06719	6.00193	5.90902	4.45426	4.15732	3.83781	3.50531	63
5243469	4.62899	4.39388	4.12225	3.78913	10.2556	10.1316	9.93541	9.66011	8.72047	7.46932	6.28479	5.21803	66
1290605	3.80913	3.65857	3.48149	3.25924	10.452	10.3229	10.1189	9.83274	5.8841	5.33643	4.77177	4.21231	62
3668150	1.73905	1.72072	1.69817	1.66816	4.3293	4.31039	4.28008	4.23667	3.07421	2.94965	2.80999	2.65753	59
3724731	0.678658	0.681789	0.685731	0.691141	3.75154	3.73799	3.71625	3.68505	1.33111	1.32237	1.31205	1.30007	61
2854682	0.901775	0.903045	0.904636	0.906805	2.83308	2.82627	2.8153	2.7995	2.42293	2.3552	2.27777	2.1913	56
3592957	1.72933	1.71134	1.68921	1.65973	7.34256	7.28158	7.18453	7.04692	5.71937	5.20424	4.6705	4.13869	67
3860984	1.22373	1.21981	1.21494	1.20835	8.71067	8.6228	8.48339	8.28666	4.32118	4.04389	3.74433	3.43115	65
5063235	20.3034	15.3511	11.3029	8.00756	16.2287	15.9069	15.4051	14.7151	18.9504	13.1852	9.18865	6.55836	70
5911429	1.48475	1.47447	1.46175	1.4447	12.1532	11.9763	11.6978	11.3094	7.93872	6.90792	5.90873	4.98516	68
4117681	3.21629	3.11561	2.99566	2.84255	7.52179	7.45756	7.35538	7.2106	3.903	3.68327	3.44292	3.18798	61
5265315	4.81427	4.55757	4.2622	3.90184	5.85582	5.81856	5.75904	5.67422	3.5387	3.36392	3.17065	2.96305	65
5330114	1.70837	1.69111	1.66986	1.64155	9.14902	9.0515	8.89695	8.67919	6.25527	5.63086	4.9942	4.37133	68
1553908	4.07571	3.89963	3.69373	3.43726	11.8099	11.6432	11.3806	11.014	7.31715	6.44738	5.58837	4.77763	59
3789953	1.61278	1.59867	1.58127	1.55802	6.89509	6.84186	6.75704	6.63659	4.19872	3.93894	3.65727	3.36155	64
4256040	2.65988	2.59729	2.52182	2.42395	5.82684	5.78997	5.7311	5.64719	3.67444	3.48348	3.27318	3.04833	47
5134926	6.47062	5.98104	5.43777	4.80493	20.5955	20.0715	19.2625	18.1664	6.99339	6.20244	5.41364	4.66099	65
5905084	0.408665	0.41214	0.416542	0.42263	3.48287	3.47153	3.4533	3.42711	1.19954	1.19479	1.18915	1.18259	59
5981161	6.32379	5.85772	5.33887	4.732	16.0814	15.7656	15.2729	14.5951	11.3906	9.24295	7.36753	5.81939	66
3458813	3.90079	3.74167	3.5549	3.32109	6.18736	6.14531	6.07819	5.98265	4.6015	4.28208	3.93989	3.58559	55
4427010	5.27046	4.95675	4.59936	4.16889	14.4777	14.2234	13.8252	13.2743	8.02477	6.97068	5.95157	5.01228	64
5149561	8.3907	7.54363	6.64244	5.64673	15.0303	14.7555	14.3258	13.7325	10.8141	8.87836	7.1581	5.71148	60
3632969	10.0252	8.80234	7.54731	6.22077	10.1127	9.99225	9.80175	9.53423	6.73442	6.004	5.26987	4.56323	67
3651158	3.92318	3.76194	3.57276	3.33609	9.61149	9.50327	9.33192	9.09087	3.97069	3.74207	3.4925	3.22841	68
3157013	2.57341	2.51598	2.44659	2.3564	4.65571	4.63338	4.59763	4.54647	2.08515	2.04056	1.98909	1.93091	61
2007911	1.8604	1.8376	1.80961	1.77248	6.60186	6.55341	6.47617	6.36638	3.32983	3.17862	3.01038	2.82833	62
1141860	21.3468	15.8962	11.5428	8.08486	11.9194	11.7495	11.4818	11.1083	10.3464	8.57524	6.97879	5.6158	63
2867150	105.093	26.6383	13.9106	8.52621	28.3474	27.3458	25.8267	23.8221	23.956	15.0527	9.75989	6.69859	58
5754938	5.81723	5.42801	4.98989	4.47017	14.7591	14.4945	14.0804	13.5081	7.83662	6.83314	5.85744	4.95249	69
5779215	3.18322	3.08504	2.96798	2.81843	13.8074	13.5768	13.2152	12.7138	4.96739	4.58877	4.18756	3.77735	51
2412143	4.5114	4.28951	4.03251	3.71628	10.66	10.5255	10.3129	10.015	4.14766	3.89502	3.62068	3.33214	58
1299065	0.62326	0.626632	0.630883	0.636726	2.13767	2.13447	2.12933	2.1219	0.892276	0.89419	0.896479	0.899177	50
1711223	0.894253	0.895609	0.897308	0.899625	2.1241	2.12096	2.11591	2.10861	2.0471	2.00484	1.95601	1.90074	50
3217530	3.60522	3.47289	3.31656	3.11921	12.2412	12.0616	11.7789	11.3848	7.81303	6.81581	5.84552	4.94487	62
5165559	6.01299	5.59486	5.1262	4.57327	7.01586	6.96058	6.87254	6.74757	5.50648	5.032	4.53725	4.04068	64
1134745	4.45977	4.24358	3.99288	3.68397	19.4104	18.946	18.2272	17.2494	10.1117	8.42064	6.88552	5.56484	62
1885687	4.32733	4.12542	3.8906	3.60017	14.2419	13.996	13.6109	13.0776	7.30701	6.43976	5.58298	4.77407	60
3700128	2.02432	1.99481	1.95872	1.91107	9.08258	8.98656	8.83435	8.61984	3.58298	3.403	3.20424	2.99106	68
2477710	2.9186	2.83936	2.74433	2.62201	14.5876	14.3293	13.9249	13.3657	9.37377	7.92355	6.57737	5.39091	66
5981731	0.905864	0.907086	0.908618	0.910706	4.35401	4.33485	4.30415	4.26017	1.53807	1.52168	1.50245	1.4803	42
3038779	4.73757	4.48991	4.20448	3.85548	22.915	22.2639	21.264	19.9201	11.7285	9.45215	7.48461	5.87786	52
3549734	19.1433	14.7209	11.0116	7.90705	29.1141	28.0571	26.4567	24.3504	18.2241	12.869	9.07301	6.52364	69
5742796	2.24007	2.20058	2.15253	2.08947	7.66774	7.60081	7.49436	7.34361	5.56813	5.08204	4.57611	4.0694	63
1663668	0.718151	0.721056	0.724711	0.729721	1.32077	1.32021	1.31931	1.31801	0.61648	0.621199	0.626889	0.633661	44
1580288	6.32775	5.86105	5.34155	4.73399	11.5389	11.3801	11.1298	10.78	6.93688	6.15933	5.38258	4.64001	64
3097099	70.5087	26.3213	13.9081	8.5262	23.989	23.2744	22.1799	20.7141	15.9169	11.7806	8.63398	6.37509	59
2712074	1.48387	1.47362	1.46093	1.44392	5.90979	5.87176	5.81104	5.72452	3.65494	3.46635	3.25853	3.03618	63
2718875	1.14729	1.14487	1.14186	1.13778	6.5546	6.50691	6.43086	6.32274	3.14745	3.0155	2.86789	2.70715	68
3289098	3.7691	3.62221	3.44929	3.23202	8.42538	8.34351	8.21355	8.02997	6.83443	6.0809	5.32582	4.60147	66
3426096	1.63634	1.62148	1.60316	1.5787	6.77091	6.71972	6.63816	6.52228	3.54115	3.36608	3.17251	2.9646	54
5442706	0.843245	0.845141	0.847519	0.850768	8.91581	8.82349	8.67708	8.47064	3.43236	3.26978	3.08944	2.895	60
5666481	31.6151	20.269	13.056	8.44592	12.3824	12.1984	11.909	11.5057	7.57663	6.64118	5.72449	4.86682	61
5436318	4.86343	4.60085	4.29903	3.93133	6.64588	6.59673	6.51837	6.40701	3.91347	3.69237	3.45061	3.19426	63
1015973	0.769701	0.772244	0.77544	0.779815	2.58629	2.58091	2.57224	2.55974	1.20729	1.20232	1.19644	1.18957	54
1133999	7.85445	7.11649	6.32208	5.43135	13.3839	13.1677	12.8284	12.3571	10.8258	8.88581	7.16245	5.71377	66
1139483	4.59811	4.36651	4.09875	3.7701	9.34231	9.24039	9.07892	8.85156	6.31116	5.67478	5.02701	4.39448	64
2350979	6.23656	5.7842	5.27964	4.68806	10.2284	10.105	9.90999	9.63618	5.9868	5.41837	4.83411	4.25725	68
2737985	0.456247	0.459814	0.464326	0.470559	3.64128	3.62865	3.60839	3.57929	1.45651	1.44333	1.42784	1.40993	64
2987046	2.24113	2.2016	2.15349	2.09034	1.74514	1.74343	1.74068	1.73669	0.851616	0.854133	0.857147	0.860704	45
1850123	9.25953	8.22072	7.13648	5.96649	6.32591	6.28176	6.21134	6.11114	3.33228	3.1808	3.01227	2.82993	49
3165784	0.898645	0.899951	0.901587	0.903818	5.50869	5.47613	5.42409	5.34984	1.84651	1.81564	1.77976	1.73886	61
4573673	16.1929	12.9991	10.139	7.56485	29.8476	28.7362	27.0563	24.8509	11.1679	9.10331	7.28813	5.77898	65
5321072	12.9365	10.8887	8.91784	6.98948	10.7514	10.6144	10.3981	10.095	9.08253	7.72272	6.4493	5.31615	57
1753307	11.4889	9.87565	8.27256	6.64311	10.4381	10.3093	10.1059	9.82047	12.0853	9.66947	7.60384	5.936	67
3202503	6.70831	6.17951	5.59576	4.92023	9.59207	9.48431	9.31368	9.07364	8.94767	7.62882	6.38872	5.28028	64
3472264	0.609519	0.612938	0.617248	0.623176	1.44243	1.44159	1.44024	1.43828	0.597327	0.602129	0.607921	0.61482	45
2215066	11.5894	9.9475	8.31958	6.6693	7.63361	7.56732	7.46188	7.31254	7.6744	6.71363	5.77488	4.89946	61
2942089	2.0009	1.97239	1.93752	1.89143	10.5923	10.4595	10.2497	9.9557	4.43941	4.14469	3.82743	3.4971	59
3188198	7.62135	6.92859	6.17902	5.33317	13.494	13.2741	12.929	12.45	10.4784	8.66147	7.03028	5.64358	67
3351918	18.5467	14.3867	10.851	7.84863	22.7809	22.1376	21.1492	19.8203	18.0219	12.7787	9.03903	6.51307	69
4603006	4.56034	4.33299	4.06995	3.74672	9.65127	9.5421	9.36927	9.12617	4.85144	4.4921	4.10999	3.71776	65
3554853	1.46954	1.45968	1.44748	1.43112	5.49657	5.46417	5.41238	5.33849	2.52315	2.44771	2.36174	2.26606	56
4660997	2.86837	2.7925	2.70143	2.58403	7.11521	7.05823	6.96749	6.83874	5.09486	4.69449	4.27185	3.84163	66
4962377	1.22293	1.21903	1.21418	1.20762	2.15676	2.15349	2.14821	2.14059	0.915477	0.917017	0.918858	0.921026	49
1426068	2.27306	2.23194	2.18193	2.11636	5.91548	5.87738	5.81652	5.72982	2.91521	2.80599	2.68296	2.5479	62
1921209	8.72163	7.8037	6.8342	5.77264	5.07945	5.05228	5.0088	4.94669	5.39687	4.94271	4.46758	3.98892	52
5645641	18.0968	14.1301	10.7248	7.80125	19.5651	19.0932	18.3629	17.37	11.4393	9.27333	7.38468	5.82804	64
1953934	0.544434	0.547998	0.552498	0.558698	2.50254	2.4976	2.48965	2.47819	1.16544	1.16161	1.15707	1.15177	54
1741538	2.0698	2.03829	1.99981	1.94905	4.54194	4.52084	4.48704	4.43864	3.43529	3.27238	3.09169	2.89689	45
1866138	4.97321	4.69727	4.38086	3.99655	11.6057	11.445	11.1916	10.8377	9.29944	7.87255	6.54504	5.37217	65
2897963	1.28852	1.28321	1.2766	1.26769	1.57315	1.57197	1.57006	1.56729	0.887046	0.889041	0.891427	0.894241	47
2913859	6.55536	6.05197	5.4944	4.84642	11.0563	10.9111	10.6819	10.361	6.32355	5.68451	5.03426	4.39958	69
4538996	0.907129	0.908337	0.90985	0.911913	1.97716	1.97463	1.97054	1.96463	0.91198	0.913578	0.915488	0.917738	49
2014477	19.5614	14.951	11.1197	7.94519	15.6671	15.3678	14.9005	14.2566	11.4985	9.31011	7.40537	5.83843	62
3173919	1.4549	1.44545	1.43374	1.41803	5.64294	5.6086	5.55373	5.47547	2.22066	2.16731	2.10596	2.03696	66
3094006	8.8278	7.88656	6.89478	5.81194	8.63064	8.54447	8.40774	8.21475	6.12739	5.52995	4.91846	4.3176	61
2810201	28.0841	18.9554	12.6788	8.37824	28.1832	27.1933	25.6913	23.7083	14.8844	11.2504	8.39726	6.28483	64
1681693	1.16832	1.16551	1.162	1.15726	4.09807	4.08141	4.0547	4.0164	1.64933	1.62814	1.60337	1.57494	58
1094205	0.668371	0.671554	0.675561	0.681063	4.81987	4.79573	4.75707	4.70179	2.86267	2.75832	2.64058	2.51109	64
1129266	0.933484	0.934374	0.935488	0.937007	9.58967	9.48196	9.31142	9.0715	4.61189	4.29086	3.94704	3.59119	57
2851790	5.36836	5.0417	4.67036	4.2243	10.8113	10.6727	10.4539	10.1473	4.67008	4.33993	3.98696	3.62237	51
3073600	1.36127	1.35424	1.34552	1.33378	2.48381	2.47897	2.47118	2.45995	1.29795	1.29028	1.28121	1.27068	53
4239534	0.280329	0.283232	0.28692	0.29204	1.49353	1.49256	1.491	1.48874	0.564848	0.569756	0.575683	0.58275	46
4539517	1.78098	1.76116	1.73678	1.70437	6.75706	6.7061	6.6249	6.50952	6.57307	5.87922	5.17846	4.50024	60
3754619	8.3918	7.54449	6.64308	5.64715	10.3633	10.2365	10.036	9.7548	7.15354	6.32404	5.50076	4.71945	68
5637668	1.09748	1.09595	1.09404	1.09144	4.95707	4.93135	4.89018	4.83134	2.52402	2.44851	2.36247	2.2667	66
2291569	4.68868	4.44671	4.16753	3.82571	5.70013	5.66501	5.60891	5.52891	2.97769	2.86255	2.7331	2.59129	67
3552387	8.11497	7.32489	6.47922	5.53778	17.2675	16.902	16.3334	15.5542	13.1655	10.3051	7.93854	6.09145	56
1919077	1.85518	1.83258	1.80483	1.76802	5.04765	5.02086	4.978	4.91674	3.00004	2.88275	2.75096	2.60672	54
3108493	1.60336	1.58956	1.57252	1.54975	2.82707	2.82029	2.80938	2.79367	2.59709	2.51573	2.4232	2.3205	51
4161530	3.60013	3.46824	3.31241	3.11567	19.6881	19.2101	18.4706	17.4656	8.69928	7.45437	6.27498	5.21211	68
5015066	0.371566	0.374925	0.379182	0.385077	1.44524	1.4444	1.44304	1.44106	0.543994	0.548948	0.554934	0.562077	44
4213825	0.752153	0.754828	0.758191	0.762796	3.24745	3.23787	3.22248	3.20034	0.99848	0.998511	0.998547	0.998589	55
4247244	2.37689	2.33042	2.27402	2.2003	7.43101	7.36844	7.26887	7.12775	5.33137	4.88914	4.4256	3.95756	64
4474983	1.02448	1.02412	1.02367	1.02306	9.15675	9.05906	8.90423	8.68609	4.62212	4.29949	3.95408	3.59669	67
5695636	20.5844	15.4999	11.3696	8.02953	45.5958	42.9975	39.2088	34.4909	27.3517	16.0421	9.98341	6.73657	65
2902842	7.80335	7.07541	6.29091	5.41007	4.76584	4.7423	4.70461	4.6507	3.9479	3.7223	3.47585	3.21484	55
3840464	7.12504	6.52401	5.86657	5.11447	9.9124	9.79691	9.61418	9.3574	7.99936	6.95217	5.93895	5.00431	65
4860453	13.0067	10.9366	8.9474	7.00466	14.1194	13.8779	13.4995	12.9753	10.7075	8.80983	7.11798	5.69033	56
4712025	1.61855	1.60426	1.58664	1.5631	5.23784	5.20874	5.16219	5.09572	2.7962	2.69785	2.58666	2.4641	66
1634665	0.57128	0.574799	0.579239	0.585352	2.34059	2.33647	2.32984	2.32027	0.934813	0.936026	0.937475	0.93918	57
1105843	2.0663	2.03495	1.99664	1.94613	14.4815	14.227	13.8286	13.2774	7.03175	6.23164	5.43463	4.67513	60
3392681	4.87915	4.61468	4.31079	3.94072	8.68261	8.59534	8.45687	8.26146	5.1822	4.76661	4.32904	3.88495	65
4598496	5.06178	4.77482	4.44643	4.04855	7.49738	7.4336	7.33213	7.18834	3.7724	3.56934	3.34637	3.10878	67
1246218	6.56654	6.06131	5.50185	4.85187	8.35399	8.27359	8.14594	7.96559	5.1534	4.74286	4.31023	3.87073	67
2013212	2.3573	2.31186	2.25669	2.18454	9.19758	9.09897	8.94269	8.72253	3.17969	3.04442	2.89325	2.72881	57
5474408	0.929697	0.930634	0.931807	0.933406	8.63318	8.54696	8.41014	8.21703	2.95009	2.83759	2.71099	2.57218	66
1551724	0.241846	0.244485	0.247841	0.252504	5.04669	5.01991	4.97706	4.91583	2.8434	2.7408	2.62498	2.49752	53
1758290	2.96624	2.88373	2.78489	2.65783	7.47086	7.40756	7.30686	7.16413	4.81875	4.46476	4.08797	3.70076	61
2153918	2.89128	2.81389	2.72102	2.60138	6.8648	6.81207	6.72805	6.60872	4.82757	4.47214	4.09392	3.70536	63
3456636	6.34802	5.87811	5.35526	4.74413	6.12905	6.08785	6.02211	5.9285	6.44178	5.77703	5.10302	4.44777	60
5251859	7.93627	7.18212	6.37174	5.46515	12.6787	12.4855	12.1817	11.7588	7.17446	6.33985	5.51204	4.72697	54
6021526	4.52771	4.30401	4.045	3.72644	9.83973	9.72601	9.54607	9.29313	8.19928	7.09722	6.03732	5.06611	63
5326866	1.96938	1.9422	1.90892	1.86491	3.58157	3.56944	3.54996	3.52197	2.05541	2.01265	1.96325	1.90735	61
3661605	4.9101	4.64188	4.3339	3.95916	12.9691	12.7665	12.4483	12.0059	9.51126	8.01744	6.63654	5.42496	67
4388520	10.3121	9.01668	7.69556	6.30988	4.76334	4.73983	4.70219	4.64834	3.68649	3.49406	3.28221	3.05581	52
3612661	9.70839	8.56338	7.38004	6.11853	14.9248	14.654	14.2304	13.6453	8.60316	7.38633	6.2302	5.18496	59
4716000	2.56349	2.50664	2.43794	2.34861	8.05572	7.98133	7.86312	7.69594	7.09236	6.27768	5.46763	4.69729	67
2163447	1.6142	1.60005	1.5826	1.55928	8.70703	8.61923	8.47994	8.28339	4.73149	4.39159	4.02886	3.65497	68
4480610	8.48976	7.62175	6.70031	5.68496	14.9985	14.725	14.2971	13.7063	11.936	9.57896	7.55448	5.9121	67
4565802	6.92435	6.35865	5.73713	5.02217	12.1513	11.9745	11.696	11.3077	8.01548	6.96392	5.94696	5.00937	64
5319206	1.00827	1.00815	1.008	1.0078	4.46926	4.44892	4.41634	4.36968	2.93838	2.82698	2.70158	2.56404	51
4035215	1.11275	1.11096	1.10872	1.10568	8.26646	8.18785	8.06301	7.88657	4.35422	4.07211	3.76764	3.4497	58
3171387	11.0515	9.56015	8.0638	6.52507	10.6989	10.5633	10.3492	10.0491	6.62215	5.91726	5.20641	4.51957	55
3295168	0.468557	0.472137	0.476664	0.482916	3.52651	3.51481	3.49604	3.46906	1.32728	1.31866	1.30849	1.29668	60
4401296	0.665846	0.66904	0.673064	0.678587	1.57859	1.57739	1.57546	1.57266	0.785572	0.788929	0.792956	0.797721	50
2534988	4.84366	4.58345	4.28424	3.91949	2.69242	2.68644	2.67681	2.66294	2.05571	2.01294	1.96351	1.90759	50
1338506	2.88498	2.80801	2.71563	2.59661	6.03039	5.99064	5.92718	5.83679	4.25962	3.9912	3.70069	3.39633	56
2597795	2.13098	2.0967	2.05488	1.99983	3.68715	3.67415	3.65328	3.62331	1.7398	1.71436	1.68469	1.65075	49
3859222	0.660146	0.663367	0.667424	0.672996	6.62431	6.5755	6.49769	6.3871	3.06564	2.94193	2.80319	2.65169	68
2638172	8.73462	7.81385	6.84164	5.77748	8.51158	8.42793	8.29514	8.10763	6.48209	5.80846	5.12628	4.464	62
2715048	2.03851	2.00838	1.97155	1.92294	5.63234	5.59814	5.54349	5.46555	4.05668	3.81653	3.55505	3.27916	55
4149876	3.34795	3.23702	3.10523	2.93764	7.44227	7.37949	7.27961	7.13803	2.88476	2.77837	2.65842	2.5266	65
5106523	5.33728	5.01476	4.64787	4.20678	25.2072	24.4173	23.2105	21.601	23.2407	14.8172	9.69852	6.6863	69
5136865	4.74445	4.49599	4.20967	3.85966	1.70693	1.70534	1.70279	1.69909	0.729203	0.73314	0.737872	0.743481	45
5344365	19.8955	15.1324	11.2035	7.97408	23.7703	23.0689	21.9939	20.5533	15.9502	11.7972	8.64117	6.37772	70
5512603	0.882714	0.884199	0.886059	0.888598	3.96197	3.94657	3.92187	3.88644	1.43195	1.41969	1.40527	1.38858	56
2542751	4.10915	3.92974	3.72009	3.45919	14.8536	14.5854	14.1659	13.5863	10.532	8.69633	7.05099	5.65468	59
3525943	1.91933	1.8942	1.8634	1.8226	3.84561	3.83125	3.80821	3.77514	2.17559	2.12523	2.06725	2.00193	58
1412492	7.54993	6.87075	6.13472	5.30252	13.8364	13.6048	13.2417	12.7382	8.18063	7.08375	6.02823	5.06043	66
3076472	2.72311	2.65663	2.57656	2.47292	5.91877	5.88061	5.81969	5.73288	4.42018	4.12833	3.81398	3.48646	62
1731801	3.73874	3.5946	3.42481	3.21129	9.65639	9.5471	9.37408	9.13071	8.48178	7.29999	6.17304	5.15007	64
1898333	12.6481	10.6906	8.79466	6.92555	22.5188	21.8904	20.9245	19.6244	10.0639	8.38897	6.86626	5.55422	69
2599229	8.8031	7.86731	6.88073	5.80285	13.3581	13.1427	12.8047	12.3353	9.40355	7.94394	6.59025	5.39835	65
3050259	1.64879	1.63353	1.61472	1.5896	2.98712	2.97933	2.9668	2.94877	1.44283	1.43017	1.41527	1.39805	57
4259362	1.20772	1.20413	1.19966	1.19363	3.53855	3.52676	3.50783	3.48063	1.63935	1.61862	1.59437	1.56652	60
4119625	1.8235	1.8021	1.77582	1.74091	5.52694	5.49414	5.44172	5.36693	2.33901	2.27743	2.20687	2.12783	60
3646320	3.72879	3.58555	3.41678	3.20448	5.9096	5.87158	5.81086	5.72434	3.49448	3.32482	3.13698	2.93488	67
5266143	2.39723	2.34968	2.29199	2.21663	15.0361	14.7611	14.3311	13.7373	8.85374	7.56308	6.34604	5.25483	68
1826450	7.7174	7.00618	6.23825	5.37397	12.7891	12.5924	12.2831	11.8528	9.91282	8.28831	6.80472	5.52006	55
1354522	3.38151	3.26789	3.133	2.96164	9.08423	8.98817	8.8359	8.62131	5.73312	5.21531	4.67902	4.14491	59
1775208	15.3295	12.4616	9.84384	7.43574	19.6741	19.1968	18.4583	17.4547	10.0602	8.38648	6.86475	5.55339	56
3160968	3.75286	3.60745	3.4362	3.22094	6.3898	6.34467	6.2727	6.17032	4.52276	4.21546	3.88548	3.54288	57
1227352	15.6097	12.6378	9.94178	7.4793	16.5934	16.2566	15.7318	15.011	7.36536	6.48356	5.61392	4.79449	60
2217986	1.43686	1.42789	1.41678	1.40187	2.05659	2.05374	2.04914	2.0425	1.12182	1.1191	1.11588	1.11211	50
5581195	9.45792	8.37277	7.24509	6.03475	14.4266	14.1741	13.7787	13.2317	5.45001	4.98605	4.50145	4.01412	59
5370035	0.831522	0.833531	0.836053	0.839498	3.82625	3.81205	3.78929	3.75661	1.91927	1.88446	1.84406	1.79814	43
3588388	2.31727	2.2739	2.22122	2.15223	4.86477	4.84011	4.80064	4.7442	4.09949	3.8535	3.586	3.30418	60
5196018	1.0022	1.00217	1.00213	1.00207	4.23941	4.22139	4.19251	4.15112	2.7646	2.66904	2.56092	2.4416	64
5792744	30.688	19.9418	12.9683	8.43167	56.3855	52.4224	46.7841	40.0091	38.0426	18.0253	10.2582	6.76452	69
2588775	0.383792	0.387193	0.391504	0.39747	0.733746	0.734004	0.734419	0.735021	0.341742	0.346242	0.351713	0.358288	43
4928561	7.34587	6.70479	6.00693	5.21343	13.428	13.2103	12.8687	12.3944	9.73096	8.16626	6.7294	5.47778	65
5393210	1.64527	1.63012	1.61144	1.58652	6.31359	6.26963	6.19951	6.09973	4.19169	3.93289	3.65224	3.35751	58
5621894	1.28023	1.2751	1.26873	1.26013	5.82218	5.78538	5.72661	5.64284	3.60326	3.42087	3.21958	3.00383	64
5849688	2.30166	2.2591	2.20736	2.13958	2.65376	2.648	2.63873	2.62537	2.11681	2.07024	2.01652	1.95588	47
1677855	3.32219	3.2133	3.08386	2.91915	8.85412	8.76315	8.61887	8.41537	4.34378	4.0632	3.76028	3.44385	66
3175330	1.42043	1.41189	1.40132	1.38712	13.6291	13.4046	13.0525	12.5639	6.22895	5.61014	4.97869	4.36036	64
2060328	3.59421	3.46284	3.30759	3.11156	10.6394	10.5054	10.2938	9.99703	5.02935	4.64023	4.22865	3.80875	69
4192908	3.57937	3.44927	3.29549	3.10122	6.04458	6.00462	5.94083	5.84998	3.58023	3.40057	3.20216	2.98933	61
4302030	9.10832	8.1042	7.05266	5.91331	16.5077	16.1745	15.6551	14.9416	10.9657	8.97518	7.21439	5.7409	64
5121966	26.3808	18.2536	12.45	8.32944	19.6357	19.1603	18.4247	17.4248	12.2112	9.74525	7.64484	5.95566	56
3766398	1.39808	1.39012	1.38027	1.36701	1.69509	1.69354	1.69104	1.68743	1.24069	1.23477	1.22775	1.21958	43
5702372	1.86427	1.84131	1.81314	1.77578	9.47708	9.37202	9.20564	8.97148	3.57908	3.39955	3.20128	2.9886	66
3264189	5.67035	5.30218	4.88641	4.39118	8.65295	8.56631	8.42884	8.23481	4.08952	3.8449	3.5788	3.29837	50
4027315	7.81971	7.08857	6.3009	5.4169	8.42205	8.34025	8.2104	8.02697	6.53598	5.8504	5.15724	4.48553	52
4633505	2.16729	2.13132	2.08747	2.0298	1.6262	1.62487	1.62271	1.61959	0.956758	0.957581	0.958564	0.959719	48
5391186	2.94328	2.86236	2.76536	2.64059	9.69687	9.58661	9.41207	9.16661	8.2243	7.11528	6.04949	5.0737	62
1165668	3.02414	2.93758	2.83401	2.70109	5.74089	5.70522	5.64823	5.56698	2.74336	2.64966	2.54358	2.42641	61
1692119	5.53331	5.18427	4.78892	4.31621	15.9242	15.6147	15.1317	14.4669	12.8059	10.0972	7.83134	6.04293	68
3979087	1.26106	1.25635	1.25049	1.24259	2.63333	2.62768	2.61859	2.60549	1.73895	1.71355	1.68393	1.65004	51
4255012	5.12709	4.83188	4.49453	4.08654	14.9831	14.71	14.2831	13.6935	8.3048	7.17327	6.08846	5.09793	68
5627490	3.46682	3.34622	3.20332	3.02222	9.81847	9.70527	9.52614	9.27432	7.02476	6.22633	5.43081	4.67256	64
2961955	1.17321	1.1703	1.16668	1.16177	5.7954	5.75897	5.70079	5.61786	3.29726	3.14958	2.98511	2.80694	67
2762116	2.9878	2.90379	2.80319	2.67397	8.58466	8.49947	8.36427	8.1734	8.4324	7.26474	6.14959	5.13567	60
3802627	1.82434	1.80291	1.77658	1.74163	8.62251	8.53652	8.40006	8.20744	5.00967	4.6239	4.21563	3.79881	68
2161245	2.20655	2.16871	2.12261	2.06206	7.94192	7.86976	7.75506	7.59279	4.64761	4.32099	3.97157	3.61036	67
4617686	6.94029	6.37183	5.74748	5.02958	23.4249	22.744	21.6997	20.2985	14.1092	10.834	8.20095	6.20496	69
1632161	5.54529	5.1946	4.79748	4.32281	11.8015	11.635	11.3728	11.0068	10.3046	8.54784	6.96235	5.60687	67
3709229	2.47952	2.42746	2.36443	2.28227	11.4965	11.3389	11.0904	10.7432	5.42371	4.96461	4.48471	4.00168	63
1033755	6.8017	6.25709	5.65713	4.96463	8.3813	8.30035	8.17182	7.99023	6.30501	5.66996	5.02342	4.39194	59
2237262	2.05846	2.02746	1.98957	1.9396	5.03082	5.00423	4.96168	4.90087	2.7855	2.6881	2.57796	2.45649	57
2527452	2.71346	2.64757	2.56821	2.46546	8.59839	8.51291	8.37725	8.18575	5.56358	5.07835	4.57325	4.06729	65
3689601	7.98552	7.22154	6.40149	5.48532	57.2219	53.1414	47.3472	40.404	17.7773	12.6683	8.99683	6.49972	53
4161495	2.66911	2.60596	2.52982	2.43112	6.45725	6.41109	6.33746	6.23275	2.86108	2.75687	2.63929	2.50997	56
4696296	0.652185	0.655442	0.659545	0.665181	6.09503	6.05433	5.98938	5.89689	2.89882	2.79113	2.66976	2.53645	65
3294586	2.68829	2.62397	2.54644	2.446	6.53733	6.48991	6.41429	6.30678	4.52813	4.22001	3.8892	3.54581	66
3200846	3.58137	3.4511	3.29712	3.10261	13.7932	13.5631	13.2022	12.7019	6.46956	5.7987	5.11906	4.45897	66
3338848	0.870023	0.871645	0.873678	0.876453	3.00737	2.99945	2.98671	2.96837	1.32737	1.31875	1.30857	1.29676	50
3473232	1.72322	1.70544	1.68357	1.65444	4.7921	4.76827	4.73011	4.67554	3.18103	3.04562	2.8943	2.72971	58
3807660	7.4026	6.75103	6.04264	5.23842	7.28756	7.22756	7.13205	6.99661	4.93177	4.55912	4.16381	3.75916	65
2454290	28.7351	19.2116	12.7576	8.39373	10.2867	10.1619	9.96449	9.68748	8.22791	7.11789	6.05125	5.0748	62
2489388	2.78985	2.71913	2.63408	2.5242	6.80882	6.75701	6.67445	6.55719	4.9221	4.55107	4.15736	3.7542	62
3330653	2.76477	2.69565	2.61249	2.50498	4.82735	4.80311	4.76433	4.70885	4.20279	3.94244	3.66018	3.36389	55
5192480	5.07766	4.78871	4.45814	4.05781	9.02457	8.92985	8.77967	8.56798	4.66456	4.33528	3.98318	3.61942	67
1056242	0.923282	0.924297	0.925568	0.927301	5.40302	5.37184	5.32198	5.25081	3.25469	3.11156	2.95196	2.77881	63
1389849	1.0986	1.09705	1.09512	1.09249	2.17753	2.17416	2.16873	2.1609	0.769994	0.773524	0.777761	0.782777	49
2233532	1.58297	1.5698	1.55354	1.53179	4.09829	4.08163	4.05492	4.01661	1.52237	1.50662	1.48814	1.46683	59
2664527	0.540507	0.544076	0.548582	0.554792	2.27175	2.26796	2.26185	2.25303	1.0289	1.02831	1.02761	1.02678	47
3637112	7.11601	6.51659	5.86078	5.11036	50.2983	47.1393	42.5822	36.9953	14.4458	11.0168	8.28824	6.24102	65
4718598	4.65415	4.41616	4.14136	3.80458	11.3666	11.2127	10.97	10.6307	4.40651	4.11669	3.8044	3.47887	60
3076597	0.556329	0.559876	0.564353	0.570519	2.27136	2.26757	2.26146	2.25264	1.50529	1.49023	1.47253	1.45213	51
3292431	4.64156	4.40501	4.1318	3.79685	9.04291	8.94778	8.79696	8.58438	6.16318	5.55825	4.93975	4.33275	67
4554360	2.43806	2.38829	2.32798	2.24928	6.36166	6.31697	6.24568	6.14427	3.67205	3.48138	3.27138	3.04684	53
2501386	5.45492	5.11661	4.73275	4.27277	6.07176	6.03141	5.96699	5.87526	3.83128	3.62079	3.39004	3.14468	54
3395529	3.59727	3.46564	3.31009	3.11369	4.8398	4.81543	4.77641	4.72062	3.06784	2.94391	2.80494	2.65319	56
4631069	8.28348	7.45878	6.57934	5.6048	13.0116	12.8077	12.4873	12.0419	5.06206	4.66735	4.25026	3.82521	60
5165165	22.0161	16.2353	11.6864	8.12869	14.2623	14.0157	13.6294	13.0947	11.9318	9.57645	7.55311	5.91143	69
5967930	0.986562	0.986752	0.986989	0.987313	2.67322	2.66734	2.65789	2.64428	1.26094	1.25441	1.24668	1.23769	52
1364461	2.69369	2.62904	2.55112	2.45018	6.42387	6.37822	6.30542	6.20186	4.43216	4.13853	3.82237	3.4931	56
5188380	1.65719	1.64166	1.6225	1.59695	3.59513	3.58289	3.56323	3.53499	2.144	2.09569	2.04002	1.97723	46
2770275	2.16638	2.13045	2.08664	2.02904	5.47957	5.44739	5.39596	5.32256	2.11812	2.07147	2.01766	1.95691	58
3441597	12.4557	10.5575	8.71104	6.88156	5.74556	5.70982	5.65273	5.57135	7.61142	6.667	5.74247	4.87849	59
4026221	4.36093	4.15544	3.91664	3.62155	8.25325	8.17491	8.05048	7.87463	5.17401	4.75986	4.32369	3.88091	60
4030600	49.6145	24.5625	13.8145	8.52413	59.7944	55.3428	49.0584	41.5911	42.2746	18.454	10.2855	6.76555	62
5202858	4.29355	4.09521	3.86437	3.57859	3.67383	3.66094	3.64025	3.61053	3.25194	3.10911	2.94982	2.77699	51
5406511	3.01703	2.93097	2.82798	2.69579	7.72133	7.65339	7.54536	7.39239	3.20298	3.0653	2.91152	2.7444	68
2474997	1.17658	1.17361	1.1699	1.16489	3.75187	3.73833	3.71658	3.68537	1.80353	1.7749	1.74157	1.70353	55
5280281	7.85089	7.11362	6.31991	5.42987	36.4301	34.7711	32.3009	29.1291	20.8859	13.9699	9.45211	6.62989	66
1378194	5.05077	4.76519	4.4383	4.04211	16.6212	16.2832	15.7567	15.0335	13.7297	10.6242	8.09862	6.1616	70
2293602	19.2134	14.7597	11.03	7.91361	23.1597	22.4944	21.4733	20.1021	18.3799	12.9378	9.09865	6.5315	69
1051698	2.44138	2.39143	2.3309	2.25192	7.50039	7.43655	7.33499	7.19108	2.7973	2.69885	2.58756	2.46488	60
1641517	1.80689	1.78611	1.76058	1.72666	4.9082	4.88304	4.84278	4.78522	2.07027	2.0266	1.97617	1.91914	64
1979838	1.48691	1.47657	1.46378	1.44662	9.02011	8.92548	8.77546	8.56398	4.01022	3.77633	3.52132	3.25182	69
1958800	1.89117	1.86716	1.83772	1.7987	3.67684	3.66392	3.64319	3.61342	1.52185	1.50612	1.48766	1.46638	54
3231043	0.587274	0.590756	0.595148	0.601193	1.69039	1.68886	1.68638	1.68281	1.22094	1.21558	1.20924	1.20185	46
3465254	2.24458	2.20487	2.15655	2.09315	3.74442	3.73093	3.70929	3.67822	2.01025	1.9702	1.92387	1.87137	57
4270411	0.523152	0.526737	0.531266	0.53751	1.99622	1.99361	1.9894	1.98332	0.88254	0.884605	0.887074	0.889986	52
5794443	0.65159	0.654849	0.658956	0.664597	1.48537	1.48442	1.4829	1.48068	0.606674	0.611437	0.617181	0.624021	47
2476265	3.7812	3.63321	3.45904	3.24027	6.05344	6.01335	5.94936	5.85822	3.21182	3.07322	2.91845	2.7503	61
2614801	4.46051	4.24424	3.99346	3.68444	6.76378	6.71272	6.63133	6.51572	3.59238	3.41128	3.21135	2.99698	64
1176822	5.98797	5.57359	5.10888	4.56023	7.70678	7.63912	7.53151	7.37915	6.06823	5.48308	4.8831	4.29237	51
1628534	1.06674	1.06572	1.06445	1.06272	4.39542	4.37584	4.34447	4.29953	1.84285	1.81218	1.77651	1.73586	60
1929431	7.8198	7.08864	6.30096	5.41693	10.3612	10.2345	10.0341	9.75299	9.49426	8.00587	6.62927	5.42079	64
3573400	2.62715	2.56654	2.4934	2.39846	6.13091	6.08969	6.0239	5.93023	5.11079	4.70767	4.28232	3.84957	62
3911328	1.08459	1.08328	1.08164	1.07941	1.59318	1.59194	1.58993	1.58704	0.849957	0.852497	0.855539	0.85913	46
4698145	1.14194	1.13962	1.13673	1.13281	6.9897	6.93487	6.84753	6.72355	1.85571	1.82436	1.78791	1.74639	63
1084006	0.850438	0.852262	0.85455	0.857674	13.6824	13.4561	13.1011	12.6087	6.70777	5.98344	5.25487	4.55294	67
4188745	0.693236	0.696289	0.700132	0.705403	5.55991	5.52668	5.47357	5.3978	2.94563	2.83354	2.7074	2.56908	64
5344316	3.40261	3.28728	3.15043	2.97668	8.77098	8.68181	8.54036	8.3408	3.92684	3.70399	3.46042	3.20226	62
5901343	1.73746	1.71919	1.69671	1.66678	1.772	1.7702	1.7673	1.76311	1.38999	1.37924	1.36657	1.35191	48
4109540	5.68716	5.31661	4.89831	4.40029	18.0876	17.6856	17.0615	16.2086	10.3598	8.58402	6.98405	5.61864	70
1446121	43.7244	23.5344	13.7002	8.5185	39.6472	37.6818	34.7768	31.0867	25.4734	15.5203	9.87248	6.71912	69
2668256	10.8294	9.39825	7.95525	6.46255	12.7412	12.546	12.2391	11.812	11.2996	9.18607	7.33531	5.80306	64
2327597	2.27212	2.23105	2.18109	2.1156	7.45926	7.39618	7.2958	7.15354	2.82725	2.72611	2.61189	2.48611	49
4625476	1.34557	1.33893	1.33068	1.31957	5.88245	5.8448	5.78469	5.69904	1.95408	1.9173	1.87467	1.82628	66
4689700	1.52921	1.51765	1.50337	1.48424	4.06498	4.04863	4.02241	3.98482	2.70618	2.61569	2.51313	2.39971	58
5661131	8.98485	8.00865	6.98356	5.86914	6.99547	6.94054	6.85304	6.72885	5.48118	5.01143	4.52123	4.02881	65
5330707	3.0058	2.92053	2.81847	2.68742	14.7584	14.4937	14.0797	13.5074	5.59124	5.10076	4.59062	4.08009	64
5980469	3.65269	3.51622	3.35516	3.15212	7.01765	6.96234	6.87425	6.74921	7.96383	6.92626	5.92127	4.99311	64
5058777	7.86706	7.12661	6.32975	5.43658	5.95787	5.91916	5.85735	5.7693	4.20497	3.94431	3.66174	3.36513	57
5924681	0.995341	0.995407	0.99549	0.995603	4.5535	4.53228	4.49828	4.44961	2.01604	1.97566	1.92893	1.876	59
3842727	33.5342	20.9078	13.2151	8.46932	9.72331	9.61241	9.43688	9.19004	6.97094	6.18532	5.40132	4.65268	60
4362285	4.51854	4.29586	4.03798	3.72073	16.6115	16.2739	15.7479	15.0256	8.83911	7.55282	6.33935	5.25083	55
4531782	3.10537	3.01296	2.90259	2.76128	7.47479	7.41142	7.3106	7.16772	3.64109	3.45417	3.24811	3.02754	57
3437368	3.23231	3.13041	3.00904	2.85419	14.2933	14.0456	13.6576	13.1205	4.84918	4.49021	4.10847	3.71659	62
1060958	0.481504	0.485093	0.489631	0.495894	3.65228	3.63957	3.61916	3.58986	1.62377	1.60373	1.58027	1.55334	63
1794692	10.6497	9.26643	7.86615	6.41066	9.43956	9.33538	9.17038	8.93812	7.98778	6.94373	5.9332	5.00067	62
2275603	1.38626	1.37861	1.36912	1.35636	5.58154	5.54801	5.49445	5.41803	4.17101	3.91512	3.63743	3.34562	57
3131602	2.9195	2.8402	2.7451	2.62269	6.11595	6.07495	6.00951	5.91633	3.36877	3.21329	3.04049	2.85377	65
5303319	14.8652	12.1661	9.67692	7.35987	9.33824	9.23641	9.07509	8.84793	5.02944	4.64031	4.22872	3.8088	65
2736015	3.43545	3.31745	3.17751	3.00002	10.1052	9.98494	9.79474	9.52763	6.43	5.76783	5.0962	4.44301	64
2796124	0.939174	0.939992	0.941017	0.942414	3.27261	3.26285	3.24717	3.22461	1.72173	1.69717	1.6685	1.63569	59
3597253	16.237	13.0261	10.1536	7.57104	21.583	21.0065	20.1186	18.9197	16.6172	12.1248	8.77966	6.42719	65
1128787	1.5018	1.49104	1.47773	1.45989	4.15071	4.13356	4.10605	4.06661	1.76669	1.73992	1.70873	1.67308	59
1334395	1.78547	1.76548	1.7409	1.70823	4.2193	4.20148	4.17291	4.13196	1.7863	1.75855	1.72623	1.68931	59
2672345	8.31087	7.48049	6.59551	5.61557	21.7958	21.2077	20.3023	19.0807	10.803	8.87119	7.15392	5.70929	59
4262567	0.728139	0.73098	0.734553	0.73945	2.32466	2.32061	2.3141	2.30471	1.09799	1.09586	1.09331	1.09034	56
6000091	2.22995	2.19097	2.14351	2.08121	3.11116	3.10254	3.08868	3.06874	1.68354	1.66079	1.6342	1.60373	56
1263632	1.97214	1.94484	1.91143	1.86724	7.59558	7.52999	7.42566	7.27788	6.41825	5.75866	5.0894	4.43826	65
2670291	0.734374	0.737173	0.740694	0.745518	1.70742	1.70584	1.70328	1.69958	1.57455	1.55664	1.53565	1.51151	45
4493291	2.5996	2.54064	2.46943	2.37694	13.0439	12.839	12.517	12.0694	6.56967	5.87658	5.17652	4.4989	69
4638029	5.05469	4.76863	4.4412	4.04441	13.7611	13.5321	13.173	12.6749	9.16089	7.77702	6.48413	5.33662	64
1363366	5.9204	5.51607	5.06196	4.52481	8.70507	8.61732	8.47809	8.28163	4.31044	4.03471	3.73673	3.4251	65
1713409	102.671	26.6383	13.9106	8.52621	53.1514	49.6265	44.5744	38.4389	26.5055	15.8146	9.93696	6.72962	67
3935606	2.79287	2.72195	2.63667	2.52651	2.73246	2.72625	2.71625	2.70184	1.43622	1.42381	1.4092	1.3923	49
4916887	4.32067	4.11947	3.88544	3.59592	10.1847	10.0624	9.8691	9.59767	4.61821	4.29619	3.95139	3.59459	68
5886926	0.750391	0.753078	0.756457	0.761085	3.21837	3.209	3.19394	3.17228	1.38969	1.37895	1.3663	1.35164	60
1800774	0.373144	0.376508	0.380773	0.386678	1.35472	1.35409	1.35307	1.35159	0.489912	0.494905	0.500948	0.508173	44
1394269	9.2262	8.19509	7.11809	5.95486	12.9895	12.7863	12.4671	12.0232	6.67368	5.95712	5.23562	4.53971	68
3822817	2.94374	2.86278	2.76575	2.64094	9.28296	9.18241	9.02307	8.79868	5.09892	4.69786	4.27453	3.84366	67
1643005	4.83604	4.57674	4.27853	3.91492	12.0187	11.8458	11.5736	11.1938	8.56631	7.36016	6.21292	5.17444	67
3220300	5.0797	4.79049	4.45965	4.059	11.2241	11.0742	10.8378	10.507	6.47168	5.80035	5.12028	4.45982	62
3542583	1.58628	1.57301	1.55662	1.53471	3.73536	3.72195	3.70043	3.66953	3.32728	3.17635	3.0084	2.82666	56
1524807	14.8804	12.1759	9.68249	7.36243	18.5509	18.1276	17.471	16.5753	13.5591	10.5287	8.05124	6.14113	67
4527397	3.95684	3.79238	3.59957	3.35858	10.2005	10.0778	9.88387	9.61158	4.61406	4.29269	3.94853	3.59236	65
4837757	11.0237	9.53991	8.05029	6.51733	16.7404	16.3974	15.8632	15.1299	5.42413	4.96495	4.48497	4.00188	58
5290312	4.90853	4.6405	4.33272	3.95823	10.839	10.6996	10.4797	10.1715	6.50014	5.82252	5.13667	4.47123	67
3812631	3.78054	3.6326	3.4585	3.23981	9.04519	8.95001	8.79911	8.58642	5.31542	4.87608	4.41534	3.94988	68
5624170	6.80947	6.26354	5.66222	4.9683	25.2756	24.4813	23.268	21.6504	13.8166	10.6726	8.12242	6.17179	55
5498074	4.76955	4.51814	4.22858	3.87486	15.5243	15.2306	14.7719	14.1395	13.8259	10.6778	8.12498	6.17288	68
1139476	14.979	12.239	9.71838	7.3789	10.4097	10.2817	10.0794	9.79557	8.41584	7.25289	6.1417	5.13082	62
3240485	1.1276	1.12554	1.12298	1.1195	3.41304	3.40223	3.38487	3.35991	2.58178	2.50166	2.41051	2.30927	57
3254784	2.52887	2.47402	2.40768	2.32134	7.81358	7.74389	7.63309	7.47626	3.78026	3.57622	3.35221	3.11359	65
4527517	5.28249	4.9672	4.60811	4.17573	12.7274	12.5326	12.2265	11.8003	9.55882	8.04978	6.65682	5.43656	68
5478582	8.1716	7.36996	6.513	5.56046	7.69621	7.62875	7.52146	7.36953	5.90163	5.35045	4.78246	4.22004	60
2166623	6.54874	6.04643	5.48998	4.84319	10.7042	10.5684	10.3541	10.0537	8.96289	7.63944	6.39559	5.28437	61
5870236	0.804837	0.80709	0.80992	0.813788	1.57055	1.56937	1.56747	1.56473	0.790326	0.793629	0.79759	0.802276	47
1062339	2.96531	2.88287	2.7841	2.65713	12.9856	12.7825	12.4635	12.0199	9.73528	8.16917	6.7312	5.4788	61
1417059	3.89027	3.73215	3.5465	3.31403	4.23281	4.21486	4.18608	4.14484	3.71089	3.51547	3.30049	3.07093	51
1456465	2.15465	2.11927	2.07613	2.01938	5.29559	5.26576	5.21807	5.14997	3.90517	3.68516	3.44451	3.18928	56
1596498	5.76032	5.37933	4.94992	4.43973	4.59008	4.56846	4.53384	4.48429	4.83997	4.48251	4.10227	3.71181	56
2147315	12.3028	10.4511	8.64376	6.84582	19.8218	19.3371	18.5875	17.5694	15.283	11.4584	8.49189	6.32172	69
2758159	3.86418	3.70851	3.52564	3.29647	7.60155	7.53585	7.43135	7.28333	5.77547	5.24936	4.70517	4.16398	62
3090217	0.747693	0.7504	0.753803	0.758465	4.23707	4.21908	4.19023	4.1489	2.15278	2.10391	2.0476	1.98411	61
5754085	4.43773	4.22395	3.97593	3.67012	8.88578	8.79412	8.64875	8.44374	3.82554	3.61577	3.38579	3.1412	56
1504895	12.8024	10.7968	8.86088	6.96004	15.2	14.9187	14.4792	13.8726	10.9104	8.93994	7.19396	5.73026	68
3262268	2.40541	2.35741	2.29921	2.22318	12.2329	12.0535	11.7712	11.3777	8.09266	7.02003	5.9851	5.0334	68
2197053	0.850699	0.852521	0.854806	0.857926	10.72	10.5839	10.3689	10.0675	3.393	3.23483	3.05917	2.86952	62
4436426	1.20587	1.20232	1.19789	1.19192	1.87054	1.8684	1.86495	1.85997	0.857095	0.859535	0.862455	0.865902	45
3976158	0.592755	0.596222	0.600597	0.606614	3.16339	3.15441	3.13997	3.1192	0.989994	0.990191	0.990426	0.990702	59
5350583	3.80426	3.65415	3.47758	3.25594	6.1437	6.10229	6.0362	5.94211	4.08819	3.84375	3.57784	3.29759	55
5874517	6.1102	5.67734	5.19321	4.62357	9.48513	9.37989	9.21321	8.97864	6.36278	5.71526	5.05717	4.41567	62
5907973	1.32205	1.31596	1.3084	1.29822	6.68414	6.63437	6.55504	6.4423	3.70054	3.50639	3.29274	3.06452	63
1383146	1.35969	1.3527	1.34402	1.33235	6.32848	6.28429	6.21381	6.11353	3.89817	3.67907	3.43937	3.18508	62
3023052	1.67979	1.6635	1.64343	1.61667	8.64897	8.56242	8.42508	8.23123	5.72119	5.20571	4.67163	4.13952	62
4840386	1.51128	1.50025	1.4866	1.46832	5.59457	5.56087	5.50703	5.43022	2.54857	2.47112	2.38292	2.28484	67
5136643	41.3035	23.0163	13.6263	8.51346	30.5046	29.3433	27.5907	25.295	26.4848	15.8088	9.93576	6.72943	58
5518933	5.14791	4.85005	4.50981	4.09858	9.92411	9.80833	9.62515	9.36775	8.67588	7.43783	6.26412	5.20554	67
1684204	2.0635	2.03227	1.99412	1.9438	10.1409	10.0197	9.82809	9.55904	7.28548	6.42357	5.57152	4.76649	66
4340929	1.20418	1.20066	1.19629	1.19037	3.62283	3.61036	3.59034	3.56159	1.66434	1.64248	1.61691	1.58759	59
2197475	3.82935	3.67692	3.49772	3.27294	7.85569	7.78519	7.67312	7.51452	3.71814	3.52183	3.30591	3.07541	56
3674528	1.96839	1.94125	1.90803	1.86408	6.93634	6.88241	6.7965	6.67452	3.41595	3.25522	3.07684	2.8844	62
3736413	0.640122	0.64343	0.647598	0.653326	2.1257	2.12256	2.11749	2.11018	1.33994	1.3309	1.32024	1.30787	47
3786027	3.81555	3.6644	3.48665	3.26359	10.8128	10.6741	10.4553	10.1486	7.1215	6.29978	5.48344	4.70787	64
4743837	0.937967	0.9388	0.939845	0.941267	2.18684	2.18343	2.17794	2.17002	0.969517	0.970105	0.970807	0.971631	54
4402672	3.34236	3.23187	3.10059	2.93362	11.0068	10.8629	10.6358	10.3179	5.46146	4.99537	4.50872	4.01953	62
1243512	7.15935	6.55218	5.88852	5.13002	12.3495	12.1666	11.8788	11.4776	8.7094	7.46151	6.27967	5.21494	65
1355031	4.02919	3.8577	3.65697	3.4066	9.04253	8.94741	8.7966	8.58404	5.14684	4.73745	4.30594	3.86748	68
1645902	19.839	15.1019	11.1895	7.96929	9.09682	9.00048	8.84777	8.63256	8.87921	7.58093	6.35765	5.26177	60
3250362	0.677704	0.68084	0.684788	0.690207	1.86069	1.85858	1.85519	1.85029	1.28701	1.27968	1.27102	1.26095	46
3682952	2.38086	2.33418	2.27753	2.20349	16.8531	16.5054	15.9639	15.2209	8.31557	7.181	6.09365	5.10114	65
4030789	2.68105	2.61717	2.54017	2.44038	3.82415	3.80998	3.78724	3.7546	2.82233	2.72164	2.6079	2.48263	55
1381361	13.3013	11.1366	9.06989	7.06694	45.2939	42.7297	38.9883	34.3246	14.213	10.8907	8.22822	6.21632	69
2302310	2.51218	2.45828	2.39307	2.30815	6.57321	6.52522	6.4487	6.33992	4.67978	4.3481	3.9936	3.62754	62
3080518	2.46616	2.41484	2.35269	2.27165	3.16662	3.15762	3.14314	3.12232	1.75114	1.72514	1.69483	1.66017	54
4411053	1.85812	1.8354	1.80752	1.77053	5.1716	5.14331	5.09806	5.03343	2.30713	2.24782	2.1798	2.10352	59
5799987	2.80188	2.73038	2.64442	2.53341	11.6026	11.442	11.1888	10.8351	5.63533	5.13643	4.61822	4.10039	61
2265288	1.65135	1.63601	1.61709	1.59184	3.64322	3.63058	3.61029	3.58116	2.05516	2.01242	1.96303	1.90715	56
4106175	1.91645	1.89143	1.86077	1.82016	5.14305	5.11511	5.07042	5.00657	2.93036	2.81972	2.69514	2.55846	58
1279749	0.845535	0.847408	0.849758	0.852967	1.12418	1.12399	1.1237	1.12327	0.447743	0.452685	0.458674	0.465845	41
2607419	5.87903	5.4808	5.03312	4.50298	15.6516	15.3529	14.8865	14.2438	6.18218	5.57326	4.95103	4.34075	67
4556181	0.368885	0.372234	0.376479	0.382357	1.00846	1.00845	1.00843	1.00841	0.398122	0.402914	0.408728	0.415703	44
5468659	6.69516	6.16857	5.58709	4.91394	8.43164	8.34964	8.21947	8.03561	8.63484	7.40878	6.245	5.19396	67
5879498	1.4814	1.47121	1.45861	1.44171	4.62059	4.59865	4.56351	4.51321	2.88011	2.77415	2.65467	2.52334	52
2341867	33.8762	21.0164	13.2406	8.47276	32.7729	31.4313	29.417	26.7986	19.8215	13.5486	9.31485	6.59398	65
5039796	2.39453	2.34712	2.28961	2.21446	6.92815	6.87436	6.78866	6.66699	4.43567	4.14151	3.82482	3.49504	64
2443770	5.65507	5.28906	4.87559	4.38289	14.9187	14.6481	14.2249	13.6403	12.0018	9.61896	7.57634	5.92272	70
4914995	1.65166	1.63631	1.61738	1.59211	5.18247	5.15405	5.10859	5.04366	2.0802	2.03592	1.98479	1.927	61
5972775	7.82234	7.09068	6.3025	5.41799	7.45568	7.39266	7.29239	7.15028	4.08717	3.84287	3.57711	3.297	57
1333926	3.79147	3.64253	3.46729	3.24725	12.4065	12.2218	11.9312	11.5264	8.04582	6.986	5.96199	5.01885	69
3262475	1.11187	1.11009	1.10787	1.10486	2.0226	2.01988	2.0155	2.00918	0.733346	0.737245	0.74193	0.747483	47
5670270	2.23938	2.19993	2.15192	2.08891	6.14462	6.1032	6.03709	5.94297	2.64763	2.56209	2.46497	2.35735	60
3083848	1.1076	1.10589	1.10377	1.10088	5.92108	5.88289	5.82191	5.73503	3.21891	3.07956	2.924	2.75503	63
3179223	3.31231	3.2042	3.07566	2.91204	2.87134	2.86429	2.85294	2.8366	2.05617	2.01337	1.96391	1.90795	47
5057912	0.932435	0.933338	0.934469	0.936009	4.00202	3.98626	3.96097	3.92471	2.41455	2.34744	2.27072	2.185	52
2167592	6.38521	5.90938	5.38037	4.76267	11.7011	11.5376	11.28	10.9201	12.5684	9.95786	7.75828	6.00918	65
5827622	5.38043	5.05216	4.67909	4.2311	3.68145	3.6685	3.6477	3.61784	4.22783	3.96394	3.67806	3.37822	50
5992203	3.27545	3.17023	3.04501	2.88546	9.55335	9.4465	9.27731	9.03925	6.13145	5.53317	4.92088	4.31932	66
1526697	1.97569	1.94824	1.91465	1.87023	17.9397	17.5444	16.9305	16.0912	5.22214	4.79949	4.35502	3.90455	57
1544202	4.89428	4.62797	4.32209	3.94974	8.97326	8.87967	8.73128	8.52207	4.60781	4.28741	3.94424	3.58899	58
1811742	10.6731	9.28363	7.87781	6.41749	7.33919	7.27827	7.18131	7.04384	7.13023	6.30639	5.48816	4.71103	62
5209309	2.54383	2.48812	2.42077	2.33314	6.50948	6.4625	6.38758	6.28104	4.50061	4.19668	3.8701	3.53078	57
3010606	3.64939	3.51321	3.35248	3.14983	12.7489	12.5534	12.2462	11.8186	9.40141	7.94248	6.58933	5.39782	57
3521296	4.74635	4.49767	4.2111	3.86081	5.72977	5.69425	5.6375	5.5566	4.45947	4.16175	3.84144	3.50817	60
2334315	4.04588	3.87275	3.67017	3.41762	13.121	12.9135	12.5876	12.1347	8.23402	7.1223	6.05422	5.07665	69
1174315	6.52522	6.02676	5.4743	4.83171	20.6547	20.1276	19.314	18.2119	11.8982	9.55595	7.54186	5.90595	57
1522420	5.28786	4.97186	4.61202	4.17878	17.1981	16.8356	16.2715	15.4985	11.7576	9.47003	7.49451	5.88274	68
3299857	7.92445	7.17265	6.36458	5.46029	6.67758	6.62791	6.54875	6.43625	6.4863	5.81174	5.1287	4.46569	59
3789655	3.9521	3.7881	3.5958	3.35542	28.6855	27.6597	26.1049	24.0558	8.9532	7.63268	6.39122	5.28177	70
5925408	3.3471	3.23623	3.10451	2.93702	6.48236	6.4358	6.36155	6.25596	2.92087	2.81112	2.68752	2.55185	60
2667100	3.49105	3.36844	3.22322	3.03932	9.38215	9.2793	9.11639	8.88703	4.9789	4.59834	4.19521	3.7832	66
5360706	0.882197	0.883687	0.885555	0.888104	4.27116	4.25283	4.22345	4.18135	1.62828	1.60804	1.58436	1.55716	50
1580961	0.340727	0.343959	0.348058	0.353739	1.90439	1.90213	1.89849	1.89322	0.928642	0.929961	0.931537	0.933392	53
5546219	8.03597	7.26187	6.43187	5.50587	18.6031	18.1774	17.5171	16.6164	11.9121	9.56443	7.54652	5.90823	68
3868581	8.98947	8.01223	6.98616	5.8708	12.0632	11.889	11.6147	11.2321	10.4165	8.6211	7.00622	5.63063	68
1056080	4.28737	4.08967	3.85956	3.57462	4.95999	4.93423	4.89301	4.83409	3.48154	3.31337	3.1271	2.92661	47
2717913	2.63858	2.57728	2.50333	2.40737	4.03547	4.0194	3.99362	3.95665	3.68944	3.49665	3.28442	3.05764	56
1198473	2.04183	2.01155	1.97455	1.92571	5.25505	5.22573	5.17884	5.11189	3.32421	3.17361	3.00602	2.82465	64
5282491	0.961021	0.961558	0.96223	0.963144	8.20905	8.1316	8.00858	7.83469	3.4699	3.30306	3.1182	2.91914	68
2300459	23.3806	16.9016	11.9557	8.20585	15.4983	15.2056	14.7484	14.1181	13.9082	10.7234	8.14729	6.18237	66
3816706	2.61174	2.55205	2.47999	2.38643	12.5164	12.3282	12.0324	11.6203	8.3536	7.20831	6.11193	5.11246	69
3906314	1.33307	1.32672	1.31884	1.30823	11.5337	11.3751	11.125	10.7755	6.54226	5.85529	5.16084	4.48803	55
5319135	2.38267	2.33589	2.27913	2.20495	5.01511	4.98871	4.94645	4.88607	2.79833	2.69978	2.5884	2.46561	56
2311502	1.32068	1.31463	1.30711	1.29698	5.63926	5.60497	5.55017	5.47203	2.49953	2.42594	2.34202	2.24854	48
4707963	0.964825	0.965311	0.96592	0.966748	2.78086	2.77436	2.7639	2.74883	2.05261	2.01003	1.96081	1.90513	56
6025115	0.499874	0.503467	0.508009	0.514274	2.61054	2.60502	2.59613	2.58333	0.872413	0.874629	0.877282	0.88041	50
2402479	2.93962	2.85895	2.76224	2.63784	7.68388	7.61665	7.50973	7.35831	3.75923	3.55782	3.33656	3.1007	63
5461669	1.4723	1.46237	1.45008	1.43359	4.90099	4.87592	4.83579	4.77841	4.32475	4.04694	3.74685	3.43316	60
2522416	3.78747	3.63891	3.46408	3.24453	4.76894	4.74537	4.70763	4.65364	5.01641	4.62949	4.22009	3.80222	58
3528502	4.31159	4.11135	3.87839	3.59012	4.28673	4.26825	4.23862	4.19617	4.42854	4.13545	3.81983	3.49109	56
5953127	2.09846	2.06567	2.02563	1.97288	5.70875	5.67352	5.61723	5.53697	3.12571	2.99597	2.85074	2.69248	64
3594543	9.18688	8.16481	7.09632	5.94107	6.43905	6.39316	6.31998	6.2159	3.20577	3.06779	2.91371	2.74626	61
5503816	0.246765	0.249441	0.252842	0.257568	2.13948	2.13628	2.13112	2.12368	0.829243	0.832064	0.835444	0.839437	58
1012678	3.60267	3.47057	3.31448	3.11744	7.18127	7.12314	7.03059	6.89929	5.32642	4.8851	4.42243	3.95518	56
2750270	2.34393	2.29919	2.24486	2.17377	4.4289	4.40898	4.37706	4.33134	3.44644	3.28227	3.10024	2.90407	56
4984528	3.42959	3.31206	3.17268	2.99585	3.01235	3.0044	2.9916	2.97319	2.59133	2.51044	2.41843	2.31628	57
5461658	1.61519	1.60101	1.58352	1.56015	3.12	3.11132	3.09737	3.07729	2.41919	2.35174	2.27463	2.18849	56
2952787	1.63074	1.61607	1.59796	1.57379	4.84437	4.81994	4.78085	4.72493	1.80438	1.77571	1.74233	1.70424	60
4002579	1.80702	1.78623	1.7607	1.72677	5.80935	5.77273	5.71424	5.63087	4.00686	3.77343	3.51887	3.24984	60
1644697	18.3678	14.2852	10.8013	7.83014	18.6104	18.1843	17.5235	16.6222	15.6311	11.6366	8.57116	6.3518	65
4083351	7.00949	6.42892	5.79226	5.0616	10.6732	10.5383	10.3253	10.0266	9.32796	7.89214	6.55747	5.37939	64
3188660	3.40384	3.28841	3.15144	2.97755	7.50926	7.44526	7.34345	7.19918	6.60265	5.90215	5.19532	4.51191	62
2123924	6.57169	6.06561	5.50527	4.85437	6.96776	6.9133	6.82655	6.70339	3.94915	3.72337	3.47676	3.21559	65
2342657	3.96897	3.80334	3.60921	3.36666	9.07308	8.97728	8.8254	8.61135	6.2205	5.60348	4.9737	4.35683	69
3187847	10.9398	9.47884	8.00941	6.49384	3.80411	3.79011	3.76765	3.73541	2.56472	2.48597	2.39634	2.29673	41
4405232	3.05732	2.96839	2.86207	2.72574	11.4509	11.2946	11.0482	10.7037	6.46731	5.79695	5.11776	4.45806	69
1935866	4.45136	4.23609	3.98642	3.67869	18.2804	17.8696	17.232	16.3615	9.93664	8.30422	6.81448	5.5255	69
3242155	2.66429	2.60144	2.52565	2.42738	8.65652	8.56981	8.43221	8.23801	5.50723	5.03261	4.53772	4.04103	66
5191973	6.43154	5.94827	5.41155	4.78564	26.9094	26.0077	24.6357	22.8165	15.5465	11.5936	8.55217	6.34466	60
5329349	0.788507	0.790899	0.793904	0.798015	3.26276	3.25307	3.2375	3.2151	2.17366	2.12343	2.06559	2.00042	53
1264455	2.40698	2.3589	2.30059	2.22444	14.4353	14.1824	13.7866	13.2389	7.00758	6.21325	5.42141	4.66623	55
3254476	6.4152	5.93456	5.40056	4.77756	22.6946	22.0561	21.0752	19.7558	17.1601	12.3832	8.88489	6.46312	69
3901154	2.78034	2.71023	2.6259	2.51692	9.30134	9.20036	9.04037	8.81506	4.66554	4.33611	3.98386	3.61995	69
5812009	1.39619	1.38828	1.37848	1.36531	4.52765	4.5067	4.47314	4.42509	3.36812	3.21271	3.03999	2.85334	59
2368862	7.36195	6.7179	6.01706	5.22053	11.7327	11.5682	11.3092	10.9474	10.1357	8.4365	6.89515	5.57014	65
4422604	0.406551	0.410021	0.414415	0.420494	1.82349	1.82152	1.81834	1.81374	0.741337	0.74516	0.749752	0.755194	53
2053688	9.47292	8.38423	7.25324	6.03984	41.6612	39.4911	36.2983	32.2699	17.7708	12.6653	8.99568	6.49935	67
5807059	90.5947	26.6279	13.9106	8.52621	31.1013	29.8939	28.074	25.695	12.743	10.0605	7.81219	6.03414	70
1786298	3.62293	3.48907	3.33098	3.13151	13.9211	13.6865	13.3188	12.8092	7.71705	6.74513	5.79672	4.91354	63
1185415	1.84914	1.82676	1.7993	1.76286	4.72713	4.70402	4.66702	4.61409	2.0718	2.02804	1.9775	1.92035	64
2401334	2.4227	2.37376	2.31445	2.23701	12.4333	12.2477	11.9559	11.5493	7.47291	6.56398	5.67049	4.83161	66
5899799	7.04702	6.45984	5.81646	5.07886	14.9077	14.6375	14.2149	13.6311	10.549	8.70733	7.05751	5.65817	69
5411106	2.69105	2.62656	2.54884	2.44814	8.36725	8.28658	8.1585	7.97755	5.4506	4.98653	4.50182	4.0144	62
2217025	2.11423	2.08072	2.03983	1.98597	4.75728	4.73384	4.6963	4.64261	3.5064	3.33537	3.14607	2.9425	55
3180231	1.14854	1.14609	1.14305	1.13893	2.0242	2.02147	2.01708	2.01075	1.14755	1.14418	1.14019	1.13553	48
5744574	2.57387	2.51642	2.447	2.35677	11.4201	11.2647	11.0197	10.6771	6.58131	5.88561	5.18316	4.50349	68
1629423	12.6825	10.7144	8.80951	6.93332	15.4049	15.1158	14.6641	14.0413	9.76239	8.18743	6.74252	5.48518	61
4984616	2.20228	2.16464	2.11879	2.05855	9.09228	8.99604	8.84349	8.6285	5.21098	4.79031	4.34778	3.89909	69
4406648	9.36863	8.30445	7.1964	6.00424	12.6952	12.5014	12.1968	11.7728	13.0192	10.221	7.89543	6.07209	65
1481600	1.32075	1.31469	1.30717	1.29704	7.40831	7.34614	7.24723	7.10701	2.98277	2.86715	2.73717	2.59481	58
4549951	5.49809	5.15389	4.76372	4.29674	8.996	8.90191	8.75273	8.54242	6.1383	5.53859	4.92496	4.32223	66
4571805	1.14345	1.1411	1.13817	1.13421	2.64502	2.63931	2.63012	2.61687	1.97876	1.94056	1.89632	1.84614	50
3388184	1.21869	1.21488	1.21013	1.20372	1.46093	1.46005	1.45862	1.45655	1.33012	1.32141	1.31113	1.29919	42
1451795	2.78099	2.71084	2.62646	2.51742	25.5767	24.7631	23.5213	21.8672	15.0946	11.3606	8.44768	6.30462	64
1669569	4.30503	4.10547	3.87329	3.58593	7.97595	7.90313	7.78739	7.62365	3.92544	3.70278	3.45939	3.20143	64
3326592	10.7154	9.31471	7.89886	6.42978	12.8457	12.6472	12.3351	11.901	10.7729	8.85188	7.14263	5.70334	66
4890233	1.0465	1.04581	1.04494	1.04375	3.94279	3.92756	3.90314	3.86811	1.89093	1.85768	1.81907	1.77513	60
3337068	0.625295	0.62866	0.632902	0.638732	3.02806	3.02	3.00704	2.98839	1.52319	1.50741	1.48888	1.46753	60
3363883	3.03639	2.94895	2.84437	2.7102	7.59844	7.5328	7.42839	7.28049	3.79573	3.58974	3.3637	3.12304	65
4917344	5.29025	4.97395	4.61376	4.18015	9.47784	9.37277	9.20636	8.97216	5.22258	4.79986	4.35531	3.90477	67
1172939	2.19969	2.16217	2.11647	2.05643	5.59723	5.5635	5.5096	5.43271	4.72547	4.38653	4.02476	3.65179	56
1485821	3.10963	3.01691	2.90618	2.76442	5.66415	5.62952	5.57419	5.49529	5.40468	4.94909	4.47257	3.99264	52
2340235	1.11759	1.11571	1.11336	1.11018	4.31298	4.29424	4.26419	4.22115	2.49259	2.41954	2.33621	2.24338	60
5143542	6.856	6.3021	5.69263	4.99021	15.9199	15.6105	15.1278	14.4633	10.165	8.45586	6.90687	5.57658	68
5494995	5.82085	5.43111	4.99243	4.47209	10.4041	10.2762	10.0741	9.79063	7.71162	6.74112	5.79394	4.91175	65
2294495	0.791714	0.794079	0.797051	0.801115	2.10223	2.09919	2.09428	2.0872	0.804658	0.80779	0.811545	0.815986	54
1388711	0.663953	0.667157	0.671191	0.676731	2.8546	2.84765	2.83647	2.82037	1.64642	1.62537	1.60075	1.57249	53
1567824	3.74641	3.60158	3.431	3.21653	3.35826	3.34786	3.33117	3.30716	2.5167	2.44177	2.35636	2.26128	53
2957326	4.05167	3.87798	3.67475	3.42144	7.26092	7.20139	7.10663	6.97224	4.20548	3.94474	3.6621	3.36543	61
3549406	0.964918	0.965403	0.96601	0.966837	4.36764	4.34835	4.31743	4.27313	1.82052	1.79102	1.75669	1.71753	62
5044008	7.73831	7.02304	6.25109	5.38279	12.0126	11.8399	11.5679	11.1885	8.57073	7.36331	6.215	5.17571	67
1985618	13.7114	11.4117	9.23599	7.1497	23.9663	23.2532	22.1606	20.6974	14.1777	10.8714	8.21897	6.21248	61
2549466	3.68937	3.54966	3.3849	3.17742	12.8436	12.6451	12.3332	11.8992	7.76864	6.78316	5.823	4.93044	68
3453729	1.90963	1.88489	1.85456	1.81438	5.18391	5.15548	5.10999	5.04501	3.60648	3.4237	3.22201	3.00585	61
3785407	2.78994	2.71922	2.63416	2.52428	6.75557	6.70464	6.62347	6.50816	3.41649	3.2557	3.07725	2.88475	61
4407503	3.55824	3.42995	3.27824	3.08647	8.13778	8.06176	7.94099	7.77023	4.28747	4.01505	3.72046	3.41212	68
4793717	12.9277	10.8827	8.9141	6.98755	30.7392	29.5599	27.7809	25.4526	20.1945	13.6991	9.36498	6.60745	69
5574393	6.71018	6.18107	5.597	4.92113	17.4844	17.1094	16.5264	15.728	11.7111	9.44149	7.4787	5.87494	67
1441816	1.00184	1.00181	1.00178	1.00173	1.44216	1.44132	1.43997	1.43801	0.725872	0.72984	0.734609	0.740262	45
1749229	2.03577	2.00576	1.96908	1.92065	4.35517	4.33601	4.30529	4.26128	3.25201	3.10917	2.94987	2.77703	56
4264716	0.80112	0.803405	0.806275	0.8102	4.88681	4.8619	4.82203	4.76502	1.90095	1.86714	1.82791	1.78327	58
1435510	2.08092	2.04891	2.00983	1.9583	7.92435	7.85252	7.73837	7.57684	4.13231	3.8818	3.60964	3.32326	66
3525248	18.726	14.4879	10.9	7.8667	41.7245	39.5478	36.3458	32.3066	19.6779	13.4899	9.29494	6.58852	69
3842952	1.29486	1.2894	1.28262	1.27348	6.75355	6.70265	6.62153	6.50629	2.10962	2.06351	2.0103	1.95022	66
4834297	2.28617	2.24439	2.19359	2.12702	8.07879	8.00394	7.88502	7.71683	6.68535	5.96614	5.24222	4.54424	63
5960758	4.75875	4.50861	4.22045	3.86833	11.1962	11.0471	10.8119	10.4827	5.53247	5.05311	4.55366	4.05282	65
5992661	3.93536	3.77295	3.58246	3.34424	6.7012	6.65115	6.57139	6.45804	5.9836	5.41582	4.83217	4.25586	58
3862243	1.8938	1.86968	1.84012	1.80093	8.11235	8.03684	7.91687	7.74722	4.17333	3.91711	3.6391	3.34696	53
4737318	4.65461	4.41656	4.1417	3.80486	7.05102	6.99514	6.90615	6.77985	3.92979	3.70656	3.46258	3.20403	66
1203992	4.42453	4.21218	3.96576	3.6618	11.4831	11.3259	11.078	10.7316	12.7598	10.0703	7.81732	6.0365	67
1457910	1.49178	1.4813	1.46834	1.45096	3.66335	3.65054	3.62999	3.60048	2.07673	2.03267	1.98178	1.92426	61
3101735	1.07143	1.07033	1.06896	1.06711	9.01282	8.91836	8.76859	8.55747	3.53167	3.35771	3.16531	2.95858	68
3378321	4.82144	4.56389	4.26758	3.90615	11.0057	10.8619	10.6348	10.317	8.18973	7.09033	6.03267	5.06321	60
4301825	2.18346	2.14672	2.10195	2.0431	13.7881	13.5582	13.1976	12.6976	8.20162	7.09892	6.03846	5.06683	65
1397053	6.04654	5.62335	5.14937	4.5907	7.43756	7.37487	7.27512	7.13373	3.75443	3.55362	3.33299	3.09776	68
1369801	12.1667	10.3559	8.5832	6.81338	15.4083	15.1191	14.6673	14.0442	16.3355	11.9878	8.72244	6.40705	67
3030776	5.54998	5.19864	4.80083	4.3254	8.38192	8.30095	8.1724	7.99079	5.92865	5.37202	4.79889	4.2319	63
4125644	3.77928	3.63146	3.45749	3.23896	12.7002	12.5062	12.2014	11.7771	9.73388	8.16823	6.73062	5.47847	69
5517510	0.560735	0.564274	0.568741	0.574893	3.15435	3.14543	3.13109	3.11047	1.37687	1.36658	1.35445	1.3404	57
1990213	1.22391	1.21999	1.21511	1.20852	1.83049	1.82849	1.82527	1.82062	1.29155	1.28408	1.27525	1.26499	49
2055140	15.0083	12.2577	9.72899	7.38375	12.1518	11.9749	11.6964	11.3081	7.32976	6.45685	5.59506	4.78205	56
3770157	1.3088	1.30302	1.29585	1.28617	0.93699	0.937068	0.937194	0.937375	0.519411	0.524397	0.530427	0.537628	40
4862064	1.36451	1.3574	1.34858	1.33671	7.73915	7.67087	7.56231	7.40859	4.98928	4.60696	4.2021	3.78848	62
1711172	24.1768	17.2752	12.0993	8.24423	19.7437	19.2629	18.5192	17.5088	15.4726	11.5558	8.53543	6.33834	59
2215039	1.82606	1.80456	1.77816	1.74311	4.65696	4.63463	4.59886	4.54766	2.47068	2.39932	2.31788	2.22706	60
2402394	17.5333	13.803	10.5603	7.73758	16.6925	16.3515	15.8204	15.0912	10.556	8.71188	7.0602	5.65961	63
2409119	1.7008	1.6838	1.66286	1.63497	4.70571	4.68284	4.64621	4.59381	3.02525	2.90551	2.77107	2.62405	61
2666044	4.99873	4.71964	4.39979	4.01159	9.4147	9.3111	9.147	8.916	6.29571	5.66265	5.01796	4.3881	61
3957041	1.3671	1.35993	1.35103	1.33906	12.1255	11.9494	11.6722	11.2855	5.64156	5.14147	4.62211	4.10325	68
2136908	2.93265	2.85245	2.7563	2.63259	6.2329	6.19017	6.12197	6.02492	4.668	4.33818	3.98554	3.62126	60
5768461	1.40543	1.39729	1.3872	1.37364	11.8689	11.7004	11.4351	11.0648	4.16977	3.91405	3.63654	3.3449	61
5838882	1.07462	1.07347	1.07204	1.07009	3.09762	3.08909	3.07538	3.05566	1.12518	1.12238	1.11906	1.11517	56
1186689	17.6469	13.8695	10.594	7.75083	15.456	15.1649	14.7102	14.0833	13.1889	10.3186	7.94538	6.0945	70
2282537	0.976544	0.976873	0.977283	0.977842	4.88787	4.86295	4.82306	4.76602	2.68797	2.59903	2.49818	2.38657	59
2437305	3.00625	2.92095	2.81885	2.68775	1.92202	1.91969	1.91594	1.91052	1.58685	1.56842	1.54683	1.52199	44
4158777	6.42192	5.9402	5.40508	4.78088	13.4816	13.2621	12.9177	12.4396	7.84987	6.84287	5.86413	4.95676	69
4478497	3.07957	2.98904	2.88085	2.74223	5.93053	5.89221	5.83102	5.74384	4.93964	4.56567	4.16907	3.76318	54
5061340	2.48919	2.43658	2.37291	2.28994	4.67316	4.65065	4.61459	4.563	2.5348	2.45844	2.37145	2.27467	61
3595598	1.14166	1.13934	1.13646	1.13255	4.34458	4.32551	4.29497	4.2512	3.40911	3.24914	3.07157	2.87997	60
4631579	13.1892	11.0607	9.0236	7.04352	14.5474	14.2906	13.8884	13.3323	13.9865	10.7666	8.16831	6.19126	68
4704386	4.16123	3.97656	3.76102	3.49318	8.35208	8.27172	8.14413	7.96386	6.62179	5.91699	5.20621	4.51943	62
[truncated: 442,933+ more rows]
