# Supplementary material for: Personalized prediction for multiple chronic diseases by developing the multi-task Cox learning model
Source: PLoS Comput Biol. 2023 Sep 21;19(9):e1011396. doi: 10.1371/journal.pcbi.1011396 (PMC10569718; doi:10.1371/journal.pcbi.1011396)
Supplement: S10 Table — The excess absolute risk of each subject developing lung cancer, gastric cancer, and esophagus cancer in the 1-th, 3-th, 5-th, and 7-th year, respectively, which reflects the difference between the absolute risk of each individual and the average absolute risk of everyone. (XLSX) [file pcbi.1011396.s010.xlsx]

## Sheet: EAR
eid	t1_Lung cancer	t3_Lung cancer	t5_Lung cancer	t7_Lung cancer	t1_Gastric cancer	t3_Gastric cancer	t5_Gastric cancer	t7_Gastric cancer	t1_Esophagus cancer	t3_Esophagus cancer	t5_Esophagus cancer	t7_Esophagus cancer	age
2025907	0.005119	0.0227238	0.0475447	0.0823024	0.0003521	0.0019416	0.0040507	0.0072117	0.0005328	0.0028173	0.0057053	0.0095813	63
2907262	0.0019663	0.0087767	0.018509	0.0324061	0.0006088	0.0033551	0.0069943	0.0124381	0.0009156	0.0048377	0.0097865	0.0164121	62
5538853	0.0040311	0.0179283	0.0376133	0.0653654	0.0005528	0.003047	0.006353	0.0113005	0.000786	0.0041542	0.0084069	0.0141053	62
1269537	0.0033809	0.0150536	0.0316338	0.055103	0.0003273	0.0018047	0.0037653	0.0067045	0.0004985	0.0026362	0.005339	0.0089674	67
4529614	0.0093909	0.0413781	0.0856585	0.146043	0.0004063	0.0022403	0.0046732	0.008318	0.000548	0.0028976	0.0058677	0.0098536	56
4308706	0.0228976	0.0985417	0.197329	0.321149	0.0007737	0.0042621	0.0088805	0.0157806	0.0018516	0.0097639	0.0197017	0.0329267	62
5796466	0.0055555	0.0246427	0.0515036	0.0890162	0.0003592	0.0019809	0.0041326	0.0073574	0.0006247	0.0033029	0.0066871	0.0112263	69
4161089	0.000552	0.0024698	0.005227	0.0091988	1.53e-05	8.45e-05	0.0001765	0.0003148	3.35e-05	0.0001776	0.0003601	0.0006059	64
4170342	0.0093184	0.0410636	0.0850227	0.144997	0.0001679	0.000926	0.001933	0.0034444	0.0004137	0.0021882	0.0044328	0.0074477	63
1864972	0.0007585	0.0033927	0.0071765	0.0126201	6.69e-05	0.0003692	0.0007709	0.0013742	0.0001315	0.0006961	0.0014112	0.0023734	53
4379768	0.0032939	0.0146686	0.0308314	0.0537222	0.0004847	0.0026717	0.0055717	0.0099138	0.0007226	0.0038194	0.0077307	0.0129738	64
1776005	0.0368883	0.154922	0.299945	0.466377	0.0006623	0.0036497	0.0076072	0.0135247	0.0014893	0.0078594	0.0158745	0.0265657	60
2154684	0.0003656	0.0016366	0.0034653	0.0061025	4.96e-05	0.0002736	0.0005713	0.0010185	6.01e-05	0.000318	0.0006448	0.0010848	43
5634642	0.0032747	0.0145836	0.0306541	0.0534169	9.4e-05	0.0005187	0.001083	0.0019303	0.0002162	0.0011439	0.0023185	0.0038982	62
2959618	0.0118167	0.0518468	0.106687	0.180351	0.0003557	0.0019615	0.0040921	0.0072853	0.0006577	0.0034772	0.0070393	0.0118163	60
4434546	0.0024325	0.0108488	0.0228519	0.0399423	0.0002197	0.0012117	0.0025289	0.0045052	0.0003277	0.0017339	0.0035134	0.0059048	65
3258346	0.0021436	0.0095649	0.0201622	0.0352779	0.000281	0.0015497	0.0032337	0.005759	0.0004634	0.002451	0.0049644	0.0083393	51
3948149	0.0009268	0.0041445	0.008763	0.0154005	0.0008347	0.0045976	0.0095779	0.0170151	0.0008432	0.0044562	0.0090166	0.0151251	56
5261438	0.0001351	0.000605	0.0012818	0.0022593	4e-07	2.1e-06	4.3e-06	7.6e-06	5.8e-06	3.08e-05	6.25e-05	0.0001051	46
5517879	0.0012802	0.0057211	0.0120858	0.0212129	0.0002216	0.0012223	0.0025511	0.0045446	0.0003353	0.0017739	0.0035942	0.0060405	54
2665116	0.0070048	0.0309932	0.0645422	0.110976	0.0002543	0.0014025	0.0029268	0.0052132	0.0006667	0.0035248	0.0071353	0.0119771	62
2911721	0.0010829	0.0048408	0.0102314	0.0179709	6.43e-05	0.000355	0.0007412	0.0013214	0.0001216	0.0006438	0.0013053	0.0021954	45
6011931	0.0024774	0.0110481	0.0232691	0.040665	0.0002449	0.001351	0.0028195	0.0050223	0.0002831	0.0014976	0.0030349	0.0051015	67
2347164	0.0025869	0.0115344	0.0242866	0.0424264	0.0003606	0.0019883	0.004148	0.0073847	0.0004998	0.0026432	0.0053533	0.0089913	65
5964212	0.0076079	0.0336262	0.0699203	0.119966	0.0004252	0.0023443	0.0048898	0.0087029	0.0007336	0.0038777	0.0078485	0.0131708	53
2552805	0.0004871	0.0021797	0.0046138	0.0081216	4.58e-05	0.0002528	0.0005278	0.000941	8.45e-05	0.0004472	0.0009068	0.0015254	45
4143127	0.000169	0.0007567	0.001603	0.002825	0.0001943	0.001072	0.0022375	0.0039864	0.0002159	0.0011425	0.0023157	0.0038934	49
4662392	0.0007346	0.0032858	0.0069509	0.0122244	0.0004599	0.0025357	0.0052883	0.0094107	0.0005069	0.0026806	0.0054289	0.0091181	54
4059187	0.0244361	0.104881	0.209239	0.338784	0.004029	0.0220332	0.0454623	0.0796112	0.0043002	0.0225563	0.0452126	0.0748895	67
4378248	0.0037262	0.016581	0.0348133	0.0605661	0.0002986	0.001647	0.0034366	0.0061199	0.0004491	0.0023754	0.0048116	0.008083	64
4245522	0.0023033	0.0102749	0.02165	0.0378593	6.83e-05	0.0003768	0.0007868	0.0014027	0.0001607	0.0008506	0.0017243	0.0028997	59
3931984	0.0015333	0.006849	0.0144594	0.0253557	0.0003706	0.0020433	0.0042627	0.0075885	0.0005618	0.0029706	0.0060152	0.0101007	61
4354589	0.0028703	0.0127915	0.0269146	0.0469691	0.00025	0.0013788	0.0028775	0.0051254	0.0003643	0.0019272	0.0039045	0.0065613	64
2482612	0.0549718	0.223687	0.415074	0.610811	0.0011689	0.0064337	0.0133894	0.0237503	0.0025752	0.0135585	0.0273047	0.0455124	62
5074341	0.0013149	0.0058759	0.0124119	0.0217825	0.0001616	0.0008915	0.0018611	0.0033163	0.0001877	0.0009936	0.0020139	0.0033865	69
5077597	0.0022296	0.0099475	0.0209641	0.0366697	0.0001222	0.0006744	0.001408	0.0025095	0.0002037	0.0010781	0.0021853	0.0036744	55
5552811	0.0029101	0.0129681	0.0272835	0.047606	0.0004563	0.0025157	0.0052467	0.0093367	0.000739	0.0039064	0.0079064	0.0132678	58
3444034	0.0011682	0.0052218	0.0110341	0.0193749	0.0001466	0.0008087	0.0016881	0.0030083	0.0001538	0.000814	0.00165	0.0027749	66
4337723	0.0079187	0.0349807	0.0726805	0.124564	0.0006373	0.0035121	0.0073208	0.0130169	0.000987	0.0052144	0.0105466	0.0176823	60
1498031	0.0048873	0.0217038	0.045437	0.0787192	0.0002572	0.0014185	0.0029603	0.0052728	0.0004224	0.0022344	0.0045262	0.0076043	65
5005096	0.0014674	0.0065557	0.0138424	0.0242797	1.43e-05	7.9e-05	0.000165	0.0002942	6.17e-05	0.0003265	0.0006619	0.0011136	55
5296064	0.0038471	0.0171156	0.0359249	0.0624726	0.0004808	0.0026503	0.005527	0.0098345	0.0006937	0.0036672	0.0074231	0.0124588	60
5492439	0.0040361	0.0179504	0.0376593	0.0654442	0.0006441	0.0035495	0.0073986	0.0131549	0.0009082	0.0047989	0.0097083	0.0162814	62
2686014	0.0047768	0.0212171	0.0444304	0.0770058	0.0002034	0.0011218	0.0023414	0.0041713	0.0002843	0.0015042	0.0030482	0.0051237	58
2793173	0.0274517	0.117205	0.232123	0.372099	0.0005357	0.002953	0.0061573	0.0109532	0.0009003	0.0047572	0.009624	0.0161406	64
3824248	0.0061472	0.027239	0.0568458	0.0980419	0.0008992	0.0049525	0.0103152	0.0183195	0.0013812	0.0072909	0.0147305	0.0246611	67
5791552	0.0008985	0.0040182	0.0084965	0.0149338	3.53e-05	0.0001948	0.0004067	0.0007252	8.65e-05	0.0004577	0.0009281	0.0015611	41
5913579	0.0024085	0.0107424	0.0226291	0.0395564	0.0002702	0.0014902	0.0031097	0.0055384	0.0004566	0.0024148	0.0048913	0.0082166	62
1806684	0.0073877	0.0326656	0.0679601	0.116694	0.0001971	0.0010874	0.0022696	0.0040436	0.0005125	0.0027103	0.0054889	0.0092187	66
3314555	0.0012016	0.0053704	0.0113472	0.0199223	0.0003017	0.0016641	0.0034722	0.0061833	0.0003882	0.0020535	0.0041601	0.0069901	48
5182172	0.0033976	0.0151275	0.0317876	0.0553676	0.0002997	0.0016528	0.0034488	0.0061417	0.0005511	0.0029143	0.0059014	0.00991	61
5609470	0.0035904	0.0159806	0.0335642	0.0584214	0.0007711	0.0042482	0.0088517	0.0157295	0.0010729	0.0056673	0.0114599	0.0192073	58
2155954	0.0107921	0.0474358	0.0978582	0.166022	0.0002599	0.0014334	0.0029912	0.0053277	0.000515	0.0027233	0.0055152	0.0092627	65
1844282	0.0001508	0.0006753	0.0014306	0.0025213	1.46e-05	8.04e-05	0.000168	0.0002995	-2.23e-05	-0.0001181	-0.0002395	-0.0004031	47
2331247	0.0007761	0.0034713	0.0073424	0.012911	0.0001991	0.0010984	0.0022925	0.0040844	0.0002293	0.0012134	0.0024593	0.0041348	53
5505080	0.001757	0.0078454	0.0165537	0.0290047	0.0001543	0.0008511	0.0017767	0.0031661	0.0002112	0.0011175	0.0022651	0.0038085	62
1889909	0.0050013	0.0222059	0.0464747	0.0804842	0.0006633	0.0036552	0.0076185	0.0135448	0.0009453	0.0049943	0.0101026	0.0169404	66
5220048	0.0007782	0.0034808	0.0073625	0.0129462	0.0002056	0.0011339	0.0023667	0.0042165	0.0002269	0.0012004	0.002433	0.0040905	63
2135680	0.0128507	0.0562821	0.115517	0.194576	0.0002571	0.001418	0.0029592	0.0052708	0.0005293	0.0027989	0.0056681	0.009519	55
3788399	0.0002889	0.0012932	0.0027388	0.0048245	0.0001709	0.000943	0.0019685	0.0035075	0.0001586	0.0008394	0.0017016	0.0028615	46
2255538	0.00278	0.012391	0.0260777	0.0455235	0.0001125	0.0006208	0.0012961	0.0023101	0.0002387	0.0012628	0.0025594	0.0043029	40
4615224	0.0002487	0.0011133	0.0023579	0.0041542	0.0001215	0.0006702	0.0013992	0.0024936	0.0001374	0.000727	0.0014739	0.0024789	42
1176067	0.0010347	0.004626	0.0097784	0.0171783	6.29e-05	0.0003472	0.0007251	0.0012926	0.000165	0.0008733	0.0017704	0.0029772	51
1657653	0.004509	0.0200372	0.0419877	0.0728422	0.0004668	0.0025737	0.0053674	0.0095512	0.0006617	0.0034983	0.0070818	0.0118874	63
2616129	0.0078768	0.0347981	0.0723088	0.123945	0.0004316	0.0023794	0.0049628	0.0088326	0.0007293	0.0038552	0.0078031	0.0130948	65
1841943	0.0007649	0.0034213	0.0072369	0.012726	0.0001192	0.0006577	0.0013731	0.0024472	0.0001528	0.0008087	0.0016395	0.0027571	56
4819951	0.041478	0.172806	0.330945	0.507221	0.0009479	0.0052197	0.0108702	0.0193009	0.0018794	0.0099095	0.0199942	0.033412	68
2988907	0.0023361	0.0104204	0.0219549	0.0383879	0.0002273	0.001254	0.0026172	0.0046623	0.0003813	0.002017	0.0040863	0.0068663	57
3576979	0.0054762	0.0242943	0.0507853	0.0877997	0.0005331	0.0029386	0.0061273	0.0109	0.0008441	0.0044606	0.0090255	0.01514	69
2958105	0.0019892	0.0088784	0.0187223	0.0327769	0.0001436	0.000792	0.0016533	0.0029463	0.0002413	0.0012769	0.0025879	0.0043508	62
1848650	0.0087301	0.0385107	0.0798536	0.136465	0.0006703	0.0036935	0.0076982	0.013686	0.0008192	0.0043294	0.0087607	0.014697	63
6008237	0.0019629	0.0087618	0.0184776	0.0323515	0.0001513	0.0008349	0.001743	0.003106	0.0001865	0.0009872	0.0020011	0.0033649	64
2257748	0.0002683	0.0012009	0.0025434	0.0044807	4.02e-05	0.0002216	0.0004628	0.0008251	7.88e-05	0.000417	0.0008454	0.0014222	53
1079707	0.0011945	0.005339	0.0112811	0.0198067	0.0001053	0.0005808	0.0012126	0.0021613	0.0001924	0.0010184	0.0020643	0.0034711	63
4238505	0.0109874	0.0482776	0.0995466	0.168771	0.0003888	0.0021437	0.0044719	0.0079603	0.0007691	0.0040652	0.0082271	0.0138044	67
2668940	0.0017445	0.0077896	0.0164364	0.0288005	0.0001834	0.0010116	0.0021115	0.0037622	0.0003133	0.0016577	0.0033589	0.0056455	60
3070736	0.0029761	0.0132606	0.0278941	0.0486599	0.0003094	0.001706	0.0035597	0.0063389	0.0005844	0.00309	0.0062566	0.0105052	61
1695583	0.0005117	0.0022896	0.0048462	0.0085298	0.0001229	0.0006778	0.0014151	0.002522	9.84e-05	0.0005206	0.0010556	0.0017756	46
4263398	0.0010815	0.0048346	0.0102181	0.0179478	4.48e-05	0.0002473	0.0005164	0.0009207	7.7e-05	0.0004073	0.0008259	0.0013893	63
5803172	0.0006126	0.002741	0.0058001	0.010205	0.0002497	0.0013773	0.0028744	0.0051199	0.0003445	0.0018224	0.0036924	0.0062053	59
1154202	0.006426	0.0284607	0.059354	0.102266	0.0001478	0.0008154	0.0017022	0.0030334	0.0004666	0.002468	0.0049989	0.0083971	64
2067376	0.0020391	0.0091005	0.0191882	0.0335865	0.0002845	0.001569	0.0032741	0.0058309	0.0003901	0.0020634	0.0041803	0.007024	68
1312268	0.0041194	0.0183185	0.0384235	0.0667523	0.0002881	0.0015891	0.003316	0.0059054	0.0004645	0.0024565	0.0049755	0.0083578	65
3986436	0.0009348	0.00418	0.008838	0.0155319	0.0002315	0.0012767	0.0026644	0.0047463	0.0002437	0.0012894	0.0026133	0.0043934	59
4658596	0.0005467	0.0024462	0.0051771	0.0091111	3.74e-05	0.0002063	0.0004309	0.0007682	6.32e-05	0.0003346	0.0006785	0.0011415	59
4544071	9.08e-05	0.0004068	0.0008619	0.0015194	3.5e-06	1.91e-05	3.99e-05	7.11e-05	-7.74e-05	-0.00041	-0.0008317	-0.0013999	42
4703079	0.0127151	0.0557011	0.114363	0.192723	0.0002224	0.0012267	0.0025601	0.0045607	0.0004542	0.0024024	0.004866	0.0081743	59
5823210	0.011755	0.0515814	0.106157	0.179494	0.0002481	0.0013687	0.0028563	0.0050877	0.0004079	0.0021579	0.0043713	0.0073445	61
1900467	0.0227969	0.0981257	0.196544	0.31998	0.0008738	0.0048129	0.0100251	0.0178064	0.0014881	0.0078529	0.0158615	0.0265441	69
4117778	0.0257078	0.110095	0.218963	0.353033	0.001117	0.0061487	0.0127983	0.022707	0.0015283	0.0080648	0.0162877	0.0272533	62
4752951	0.0196866	0.085199	0.171953	0.282901	0.0005821	0.0032083	0.0066887	0.011896	0.0010558	0.0055769	0.0112777	0.0189032	63
5677356	0.0019195	0.0085685	0.018072	0.0316464	0.0002109	0.0011631	0.0024276	0.0043249	0.0002773	0.0014672	0.0029734	0.0049982	67
1033734	0.0082466	0.0364086	0.0755856	0.129392	0.0004232	0.0023332	0.0048665	0.0086615	0.0007343	0.0038813	0.0078557	0.013183	65
2811198	0.0006208	0.0027777	0.0058776	0.0103412	0.0002249	0.0012405	0.002589	0.004612	0.0002518	0.0013323	0.0027002	0.0045393	54
3390972	0.0060147	0.0266583	0.0556522	0.0960287	0.0006798	0.0037459	0.0078072	0.0138792	0.0011072	0.005848	0.0118241	0.0198153	58
3107916	0.0076693	0.0338938	0.0704661	0.120876	0.0003382	0.0018648	0.0038907	0.0069273	0.000544	0.0028764	0.0058249	0.0097818	51
4580647	0.0098701	0.0434533	0.0898475	0.152927	0.0004964	0.0027362	0.005706	0.0101522	0.0007972	0.0042131	0.0085258	0.0143041	66
5497727	0.0555657	0.225869	0.418548	0.614858	0.0010993	0.0060516	0.0125969	0.0223515	0.0016982	0.0089579	0.018083	0.0302384	69
1956767	0.004553	0.0202312	0.0423894	0.0735274	0.0003098	0.0017086	0.0035651	0.0063484	0.0005368	0.0028385	0.0057482	0.0096533	61
3025249	0.0002595	0.0011615	0.00246	0.0043339	6.07e-05	0.000335	0.0006995	0.001247	6.44e-05	0.0003409	0.0006913	0.001163	51
4211182	0.0029086	0.0129615	0.0272696	0.0475821	0.0003477	0.0019173	0.004	0.0071217	0.0004355	0.0023034	0.0046659	0.0078386	51
4877657	0.0013963	0.0062384	0.0131749	0.0231147	0.0001594	0.0008792	0.0018354	0.0032705	0.0001604	0.0008489	0.0017208	0.0028939	69
1884931	0.0091226	0.0402146	0.0833056	0.142166	0.0009697	0.0053398	0.0111195	0.0197416	0.0016089	0.0084884	0.0171393	0.0286698	68
4313632	0.015036	0.0656024	0.133923	0.223873	0.0008844	0.0048709	0.0101457	0.0180197	0.0012635	0.0066713	0.0134831	0.0225825	66
3807756	0.0053942	0.0239341	0.0500427	0.0865412	0.0004745	0.0026158	0.0054551	0.0097069	0.00063	0.0033309	0.0067436	0.011321	59
1519226	0.0015879	0.0070923	0.0149709	0.0262476	0.0002633	0.0014521	0.0030302	0.0053972	0.0004367	0.0023095	0.0046783	0.0078594	69
1757092	0.005353	0.0237528	0.0496687	0.0859071	0.0003567	0.0019668	0.0041032	0.0073051	0.0006026	0.0031861	0.0064508	0.0108307	61
2801320	0.0066738	0.0295455	0.0615783	0.106005	0.0004877	0.0026883	0.0056062	0.009975	0.0008456	0.0044689	0.0090421	0.0151677	61
5662336	0.0010282	0.0045971	0.0097176	0.017072	0.0002656	0.0014647	0.0030565	0.0054439	0.0003467	0.0018344	0.0037167	0.006246	61
1162077	0.0075187	0.0332368	0.069126	0.11864	0.0008633	0.0047552	0.0099053	0.0175944	0.0011899	0.0062832	0.0127014	0.0212789	60
2220077	0.0018178	0.0081159	0.0171217	0.0299934	0.000517	0.0028501	0.005943	0.010573	0.000563	0.0029772	0.0060286	0.0101232	62
4535930	0.0085008	0.037514	0.0778314	0.133117	0.0011925	0.0065633	0.0136582	0.0242245	0.0012387	0.0065404	0.0132195	0.022143	69
2759271	0.0049363	0.0219198	0.0458835	0.0794788	0.0001611	0.0008888	0.0018554	0.0033062	0.0003382	0.0017892	0.0036253	0.0060926	61
1426833	0.0163622	0.0712234	0.144924	0.241157	0.0005153	0.0028407	0.0059235	0.0105383	0.0009064	0.0047893	0.0096889	0.016249	54
3604539	0.000264	0.001182	0.0025033	0.0044101	0.0002188	0.0012071	0.0025193	0.0044881	0.000234	0.0012384	0.00251	0.0042199	50
1707555	0.0200169	0.0865784	0.174596	0.286927	0.0006661	0.0036707	0.0076509	0.0136021	0.0011395	0.006018	0.0121669	0.0203873	58
2832638	0.0036204	0.0161135	0.0338407	0.0588963	0.0002471	0.0013631	0.0028447	0.0050671	0.000482	0.0025492	0.0051632	0.0086725	64
4280049	0.0015988	0.0071411	0.0150736	0.0264265	0.0001201	0.0006624	0.001383	0.0024649	0.0002026	0.0010722	0.0021733	0.0036543	56
1473038	0.0023118	0.0103128	0.0217295	0.0379971	0.0001895	0.0010453	0.0021819	0.0038875	0.0003188	0.0016864	0.0034171	0.0057432	62
5193009	0.0004435	0.0019846	0.0042014	0.0073967	1.49e-05	8.25e-05	0.0001722	0.0003071	4.01e-05	0.0002123	0.0004305	0.0007242	41
3901513	0.0005277	0.0023611	0.0049973	0.0087953	0.0001334	0.0007358	0.001536	0.0027374	0.0001026	0.000543	0.0011009	0.0018517	46
5321700	0.0014296	0.0063871	0.0134877	0.0236607	0.0001845	0.0010179	0.0021246	0.0037854	0.0004015	0.002124	0.0043028	0.0072296	60
4371673	0.001981	0.008842	0.018646	0.0326443	0.0001187	0.0006547	0.0013669	0.0024362	0.0002432	0.0012868	0.0026079	0.0043843	60
4702661	0.0050153	0.0222673	0.0466017	0.0807	0.0001653	0.0009119	0.0019036	0.003392	0.0002178	0.0011524	0.0023358	0.0039272	63
1208342	0.0009724	0.0043479	0.009192	0.0161519	0.0001264	0.0006974	0.0014559	0.0025947	0.0001676	0.0008869	0.0017979	0.0030234	55
3340129	0.0005104	0.0022842	0.0048347	0.0085097	0.0002166	0.0011949	0.0024939	0.0044428	0.0002915	0.0015421	0.0031249	0.0052525	61
5423741	0.0004714	0.0021095	0.0044653	0.0078606	0.0001644	0.0009071	0.0018935	0.003374	0.0002254	0.0011928	0.0024175	0.0040645	47
3248206	0.0002295	0.0010277	0.0021768	0.0038353	0.0001414	0.0007799	0.0016281	0.0029014	0.0001609	0.0008516	0.0017263	0.0029032	51
2990527	0.0041228	0.0183334	0.0384544	0.0668051	0.0003156	0.0017406	0.0036317	0.0064669	0.0005746	0.0030385	0.0061526	0.0103311	65
3782199	0.0011479	0.0051308	0.0108425	0.0190399	0.0002158	0.0011903	0.0024843	0.0044257	0.0003401	0.0017991	0.0036453	0.0061261	60
2461567	0.0061906	0.0274296	0.0572372	0.0987016	0.0006464	0.0035623	0.0074254	0.0132024	0.0010545	0.00557	0.0112636	0.0188797	67
4857738	0.0228936	0.0985251	0.197298	0.321103	0.0003493	0.0019261	0.0040183	0.0071542	0.0006199	0.0032772	0.0066351	0.0111394	60
3697359	0.0067037	0.0296761	0.061846	0.106454	0.0003151	0.0017378	0.003626	0.0064568	0.0005499	0.0029079	0.0058884	0.0098883	69
3440575	0.0026997	0.012035	0.0253337	0.0442374	0.0004558	0.0025128	0.0052407	0.0093261	0.000678	0.0035843	0.0072557	0.0121787	57
5946839	0.0017223	0.0076909	0.0162291	0.0284396	-1.18e-05	-6.48e-05	-0.0001354	-0.0002415	9.6e-06	5.08e-05	0.000103	0.0001734	64
2265101	0.0037714	0.0167812	0.0352296	0.0612802	0.0002753	0.0015182	0.003168	0.0056423	0.0004298	0.0022731	0.0046046	0.0077359	63
4853635	0.0008041	0.0035964	0.0076064	0.0133739	0.0002734	0.001508	0.0031468	0.0056045	0.0003663	0.0019376	0.0039256	0.0065967	52
1187827	0.0036348	0.0161771	0.0339729	0.0591234	0.0003715	0.0020483	0.0042731	0.0076072	0.0005714	0.0030212	0.0061176	0.0102723	65
3402642	0.0002748	0.0012304	0.0026057	0.0045904	0.0001643	0.0009062	0.0018917	0.0033708	0.0002021	0.0010697	0.0021683	0.0036458	46
3570237	0.0020784	0.009275	0.0195543	0.0342224	0.0003187	0.0017574	0.0036667	0.0065292	0.0003901	0.0020637	0.0041809	0.007025	68
2054943	0.0493468	0.202782	0.381235	0.570432	0.0006564	0.0036171	0.0075392	0.0134042	0.0015437	0.0081454	0.0164498	0.027523	67
1013606	0.0021054	0.0093955	0.019807	0.0346612	0.00051	0.0028115	0.0058627	0.0104304	0.0006188	0.0032715	0.0066235	0.0111199	67
2370956	0.0075962	0.0335751	0.0698162	0.119792	0.000361	0.0019906	0.0041529	0.0073935	0.0006866	0.0036297	0.0073474	0.0123322	68
4948437	0.0018964	0.0084658	0.0178563	0.0312713	0.0002585	0.001426	0.0029758	0.0053003	0.0003366	0.0017808	0.0036083	0.0060641	70
1080482	0.0050514	0.0224261	0.0469299	0.0812578	0.0002812	0.0015509	0.0032363	0.0057637	0.0004798	0.0025373	0.005139	0.008632	67
2086005	0.0015917	0.0071091	0.0150062	0.026309	0.0001794	0.0009899	0.0020662	0.0036816	0.0002736	0.0014475	0.0029333	0.0049309	49
3757544	0.029951	0.12732	0.250637	0.398499	0.000477	0.0026297	0.0054841	0.0097583	0.0008821	0.004661	0.00943	0.0158162	58
4964329	0.0048389	0.0214909	0.0449966	0.0779698	0.0007558	0.0041639	0.0086765	0.0154192	0.0009249	0.004887	0.009886	0.0165784	67
5315774	0.0025512	0.0113759	0.023955	0.0418526	0.0001034	0.0005706	0.0011913	0.0021233	0.0001249	0.0006609	0.0013398	0.0022535	60
3599050	0.0028689	0.0127853	0.0269015	0.0469464	0.0005038	0.0027769	0.0057907	0.0103026	0.0006518	0.0034462	0.0069766	0.0117112	70
2568214	0.0046627	0.0207147	0.0433906	0.0752345	0.0001578	0.0008703	0.0018168	0.0032374	0.0002211	0.00117	0.0023713	0.0039869	47
2626903	0.0012033	0.005378	0.0113632	0.0199502	0.0001129	0.0006231	0.0013009	0.0023186	9.88e-05	0.000523	0.0010603	0.0017835	57
3493267	0.005235	0.0232341	0.0485984	0.0840915	0.0003756	0.0020709	0.0043201	0.0076906	0.0006235	0.0032966	0.0066743	0.011205	65
4606449	0.0013461	0.006015	0.0127046	0.0222937	0.0002257	0.0012451	0.0025985	0.004629	0.0003258	0.0017236	0.0034925	0.0058697	62
5630169	0.0014571	0.0065095	0.0137452	0.02411	0.0003597	0.0019833	0.0041376	0.0073663	0.0004876	0.0025788	0.005223	0.0087729	66
1791813	0.0069999	0.0309715	0.0644979	0.110902	0.0007874	0.0043379	0.0090381	0.0160596	0.0011185	0.0059074	0.011944	0.0200154	65
4890812	0.0402509	0.168054	0.32278	0.496602	0.000712	0.0039232	0.0081759	0.0145325	0.001595	0.0084151	0.016992	0.0284248	64
5217286	0.0009104	0.004071	0.0086079	0.0151289	0.0003068	0.0016918	0.0035301	0.0062862	0.0002264	0.001198	0.0024281	0.0040823	59
4526058	0.0088028	0.0388266	0.0804942	0.137524	0.0001862	0.0010271	0.0021438	0.0038196	0.0004383	0.0023182	0.0046958	0.0078888	62
3272091	0.0001913	0.0008567	0.0018148	0.0031979	0.0002885	0.0015911	0.00332	0.0059127	0.0003018	0.0015967	0.0032356	0.0054384	47
4996270	0.0018866	0.0084221	0.0177647	0.031112	0.0001617	0.0008919	0.0018617	0.0033174	0.0002269	0.0012004	0.002433	0.0040905	67
4918966	0.0127613	0.0558992	0.114757	0.193355	0.0005923	0.0032644	0.0068055	0.0121033	0.001013	0.0053513	0.0108227	0.0181434	65
3457956	0.0026025	0.0116037	0.0244316	0.0426773	0.0002636	0.001454	0.0030342	0.0054041	0.0004373	0.0023129	0.0046851	0.0078709	64
5198332	0.0022511	0.010043	0.0211643	0.037017	0.0003669	0.002023	0.0042204	0.0075135	0.0005663	0.0029942	0.006063	0.0101808	65
3174473	0.0037886	0.0168572	0.0353877	0.0615514	0.0003349	0.0018466	0.0038527	0.0068598	0.0004763	0.0025192	0.0051025	0.0085708	67
1516126	0.003221	0.0143456	0.030158	0.0525626	0.0002145	0.0011832	0.0024695	0.0043994	0.0002395	0.0012671	0.002568	0.0043174	58
2672193	0.0047565	0.0211278	0.0442455	0.0766909	0.0007857	0.0043286	0.0090188	0.0160253	0.0012349	0.0065204	0.0131792	0.0220757	69
3094960	0.0005703	0.0025518	0.0054003	0.0095032	0.000171	0.0009434	0.0019692	0.0035088	0.0001729	0.0009149	0.0018546	0.0031187	44
5340324	0.0004711	0.0021084	0.0044631	0.0078567	0.0001472	0.0008122	0.0016954	0.0030213	0.0002226	0.0011781	0.0023878	0.0040147	55
2165156	0.0009474	0.0042361	0.0089562	0.0157389	0.0003477	0.0019174	0.0040003	0.0071222	0.0004239	0.0022423	0.0045422	0.0076312	55
4359758	0.008766	0.0386666	0.0801698	0.136988	0.0004095	0.0022579	0.0047098	0.008383	0.0006542	0.0034585	0.0070014	0.0117527	65
5759312	0.0049392	0.0219324	0.0459095	0.0795231	0.0003164	0.0017448	0.0036405	0.0064825	0.0004875	0.0025781	0.0052215	0.0087703	63
5799615	0.0012598	0.0056302	0.0118944	0.0208785	0.0006323	0.0034847	0.0072639	0.0129161	0.0008648	0.00457	0.0092463	0.0155091	65
1659511	0.0075908	0.0335517	0.0697684	0.119712	0.0002208	0.0012179	0.0025419	0.0045282	0.000381	0.0020153	0.004083	0.0068607	52
1067064	0.0023967	0.01069	0.0225195	0.0393664	0.0002945	0.0016244	0.0033895	0.0060363	0.0004175	0.0022086	0.0044739	0.0075167	62
3237777	0.001637	0.0073111	0.015431	0.0270494	0.0001462	0.0008064	0.0016835	0.003	0.0001939	0.0010259	0.0020795	0.0034967	68
4349707	0.0159747	0.0695837	0.141723	0.236145	0.000352	0.0019411	0.0040496	0.0072099	0.0007028	0.0037154	0.0075205	0.0126219	58
4140672	0.0102293	0.0450061	0.0929754	0.158051	0.0005446	0.0030017	0.0062586	0.0111331	0.0008932	0.0047195	0.0095481	0.0160136	63
2450452	0.0038844	0.0172802	0.0362669	0.063059	0.0003296	0.0018176	0.0037923	0.0067524	0.0004374	0.0023137	0.0046867	0.0078736	67
5006031	0.0016777	0.0074925	0.0158121	0.0277133	0.0001919	0.0010588	0.0022101	0.0039376	0.0002584	0.0013673	0.0027709	0.0046582	67
5853284	0.0023502	0.0104831	0.0220862	0.0386156	0.0007869	0.004335	0.0090322	0.0160491	0.0011293	0.0059644	0.0120587	0.0202068	69
4898185	0.0016441	0.0073427	0.0154973	0.0271649	0.0001313	0.0007244	0.0015124	0.0026953	0.0002748	0.001454	0.0029466	0.0049532	65
3061286	0.0039405	0.0175283	0.0367824	0.0639424	0.0005978	0.0032946	0.0068683	0.0122146	0.000765	0.0040433	0.0081828	0.0137303	61
2552146	0.019303	0.0835949	0.168874	0.278198	0.0007207	0.0039709	0.0082752	0.0147084	0.0011792	0.0062273	0.0125886	0.0210908	66
4303931	0.0010322	0.0046147	0.0097547	0.0171369	6.92e-05	0.0003818	0.0007972	0.0014211	0.0001207	0.000639	0.0012955	0.0021789	51
1283942	0.0005441	0.0024347	0.0051528	0.0090685	0.0001955	0.0010787	0.0022514	0.0040113	0.0001844	0.0009758	0.0019779	0.0033259	49
2311329	0.0028958	0.0129047	0.0271511	0.0473774	0.0003478	0.0019178	0.0040011	0.0071236	0.0006047	0.0031971	0.0064732	0.0108681	60
3620564	0.0060201	0.026682	0.0557009	0.0961109	0.0005735	0.003161	0.0065903	0.0117214	0.0009074	0.0047944	0.0096992	0.0162662	64
3307655	0.0034634	0.0154189	0.0323946	0.0564115	0.0005975	0.0032931	0.0068652	0.0122091	0.0007605	0.0040198	0.0081354	0.013651	64
6016673	0.0070019	0.0309802	0.0645158	0.110932	0.0003389	0.001869	0.0038993	0.0069427	0.0006343	0.0033538	0.0067899	0.0113985	60
1230759	0.0024497	0.0109252	0.0230119	0.0402195	0.0003206	0.0017679	0.0036886	0.0065681	0.0004773	0.0025242	0.0051125	0.0085876	66
1293721	0.0079996	0.0353333	0.0733983	0.125758	0.0008236	0.0045368	0.0094514	0.0167913	0.0012792	0.0067538	0.0136492	0.0228594	68
4923069	0.0010996	0.0049156	0.0103889	0.0182465	7.9e-05	0.0004358	0.0009099	0.001622	0.0001222	0.0006468	0.0013113	0.0022055	47
5452765	0.0016839	0.0075201	0.0158701	0.0278143	0.0004944	0.0027253	0.0056834	0.010112	0.0007377	0.0038994	0.0078923	0.0132442	62
3206692	0.002069	0.0092333	0.0194667	0.0340703	0.0002732	0.0015067	0.0031441	0.0055997	0.0003424	0.0018117	0.0036707	0.0061688	68
1920758	0.003274	0.0145805	0.0306478	0.053406	0.00046	0.0025361	0.0052892	0.0094121	0.0007701	0.0040705	0.0082379	0.0138225	63
4935027	0.0010318	0.004613	0.0097511	0.0171305	0.0002034	0.0011222	0.0023423	0.004173	0.000335	0.0017725	0.0035915	0.0060359	56
2182652	0.0011789	0.0052692	0.011134	0.0195495	0.0002458	0.0013559	0.0028296	0.0050402	0.0003711	0.0019629	0.0039768	0.0066826	51
3565239	0.0080159	0.0354042	0.0735427	0.125998	0.0005625	0.0031001	0.0064636	0.0114967	0.0007978	0.0042167	0.0085331	0.0143163	65
6021122	0.0143337	0.0626147	0.128045	0.214568	0.0002618	0.0014437	0.0030128	0.0053662	0.0006645	0.0035131	0.0071117	0.0119376	57
1424037	0.0007228	0.0032334	0.0068401	0.01203	0.0002187	0.0012062	0.0025174	0.0044847	0.0003607	0.0019083	0.0038664	0.0064972	58
2642863	0.0015566	0.0069527	0.0146775	0.0257361	0.0004431	0.0024432	0.0050957	0.0090685	0.0005424	0.0028681	0.005808	0.0097535	65
3088144	0.0017262	0.0077084	0.0162658	0.0285034	0.0001263	0.0006968	0.0014547	0.0025926	0.0001993	0.0010546	0.0021376	0.0035943	64
2731611	0.0011129	0.0049747	0.0105135	0.0184645	0.0002556	0.0014099	0.0029424	0.0052408	0.0003287	0.001739	0.0035235	0.0059218	42
1419630	0.005891	0.0261154	0.0545358	0.094144	0.0002895	0.0015965	0.0033314	0.0059329	0.0005114	0.0027044	0.005477	0.0091987	67
2290720	0.0045589	0.0202574	0.0424437	0.0736201	0.0003747	0.0020661	0.0043102	0.007673	0.0006127	0.0032395	0.0065589	0.0110117	61
4579103	0.0017926	0.0080037	0.0168861	0.0295833	0.0002177	0.001201	0.0025065	0.0044653	0.0002839	0.0015021	0.0030439	0.0051166	57
6020152	0.0058941	0.0261294	0.0545645	0.0941924	0.0005612	0.0030931	0.006449	0.0114709	0.0008711	0.0046033	0.0093134	0.0156213	64
1713176	0.0049715	0.0220746	0.0462035	0.080023	0.0003217	0.0017741	0.0037016	0.0065912	0.0006414	0.0033909	0.0068648	0.011524	68
3787408	0.019685	0.0851924	0.171941	0.282882	0.0003799	0.0020948	0.00437	0.0077793	0.0007392	0.0039075	0.0079086	0.0132715	64
3296855	0.0064036	0.0283626	0.0591527	0.101927	0.0003609	0.0019902	0.0041521	0.007392	0.000564	0.0029822	0.0060388	0.0101403	52
4061101	0.014157	0.061862	0.126561	0.212211	0.0002344	0.001293	0.0026984	0.0048068	0.0005367	0.0028379	0.0057469	0.0096512	57
4068634	0.0126818	0.0555585	0.11408	0.192267	0.0004729	0.0026068	0.0054365	0.0096737	0.000774	0.0040908	0.0082788	0.013891	59
3905443	0.0011887	0.0053131	0.0112265	0.0197113	0.0001154	0.0006368	0.0013295	0.0023696	0.0002856	0.0015112	0.0030624	0.0051477	52
5208658	0.0015915	0.0071085	0.015005	0.026307	0.0001755	0.0009679	0.0020205	0.0036001	0.0003404	0.001801	0.0036491	0.0061326	54
5616954	0.0212291	0.0916277	0.184232	0.301523	0.0005516	0.0030406	0.0063396	0.0112768	0.0012242	0.0064639	0.0130654	0.021886	66
5704092	0.0039068	0.0173792	0.0364727	0.0634117	0.0003138	0.0017304	0.0036105	0.0064292	0.0005549	0.0029343	0.0059418	0.0099777	66
1067558	0.0011566	0.0051698	0.0109247	0.0191836	0.0002321	0.00128	0.0026713	0.0047586	0.0002891	0.0015294	0.0030992	0.0052095	66
3653587	0.0004136	0.0018512	0.0039192	0.0069006	9.02e-05	0.0004979	0.0010395	0.0018529	0.0001231	0.0006514	0.0013205	0.002221	54
5118622	0.0028558	0.0127273	0.0267804	0.0467374	0.000241	0.0013294	0.0027744	0.0049421	0.0003119	0.0016502	0.0033437	0.00562	63
4464728	0.0038999	0.0173489	0.0364097	0.0633036	0.0001984	0.0010945	0.0022845	0.0040702	0.0003409	0.0018033	0.0036538	0.0061405	58
4954988	0.004115	0.018299	0.038383	0.0666829	0.000336	0.0018528	0.0038656	0.0068828	0.0005557	0.0029387	0.0059507	0.0099927	69
4133180	0.0070795	0.0313196	0.06521	0.112094	0.0008169	0.0044999	0.0093749	0.0166557	0.0010811	0.0057101	0.0115463	0.0193515	67
2623742	0.0017698	0.0079024	0.0166733	0.029213	0.0006177	0.0034041	0.0070963	0.0126188	0.0008313	0.0043931	0.0088892	0.0149119	64
1687846	0.003084	0.013739	0.0288926	0.0503821	0.0002857	0.0015758	0.0032883	0.0058562	0.0005045	0.0026681	0.0054035	0.0090755	63
2511658	0.0022456	0.0100186	0.0211132	0.0369282	0.00015	0.0008275	0.0017274	0.0030783	0.000223	0.0011798	0.0023912	0.0040204	51
1912116	0.0007676	0.0034336	0.0072628	0.0127714	5.11e-05	0.0002819	0.0005887	0.0010496	0.0001492	0.0007899	0.0016013	0.002693	44
2152445	0.001063	0.0047522	0.0100446	0.0176442	8.41e-05	0.000464	0.0009688	0.0017269	0.0002102	0.0011125	0.0022548	0.0037913	63
4169379	0.0044972	0.0199852	0.0418799	0.0726582	0.0003081	0.0016992	0.0035454	0.0063134	0.0005501	0.0029087	0.0058901	0.0098912	65
4215215	0.0179589	0.0779564	0.158003	0.261485	0.0003633	0.0020033	0.0041792	0.0074402	0.0007617	0.0040261	0.008148	0.0136722	63
5491621	0.0043018	0.0191233	0.0400933	0.0696075	0.000303	0.0016712	0.0034872	0.0062099	0.0005125	0.0027102	0.0054886	0.0092182	64
5523184	0.0378809	0.158815	0.306756	0.475473	0.0013033	0.0071716	0.014919	0.0264474	0.0023642	0.0124531	0.025093	0.0418582	49
5628672	0.0011305	0.0050533	0.0106791	0.0187541	0.0001698	0.0009369	0.0019557	0.0034847	0.000221	0.0011693	0.00237	0.0039847	65
1478356	0.0007833	0.0035035	0.0074103	0.0130301	6.27e-05	0.0003462	0.000723	0.0012888	4.29e-05	0.0002272	0.0004607	0.000775	57
4920252	0.0276272	0.117919	0.233437	0.373988	0.0012675	0.0069747	0.014511	0.0257283	0.0018333	0.0096677	0.0195086	0.0326061	60
2230257	0.0027256	0.0121496	0.0255731	0.0446514	0.0004569	0.0025188	0.0052532	0.0093482	0.0007705	0.0040723	0.0082415	0.0138285	53
2071982	0.0007163	0.0032041	0.0067782	0.0119215	0.0001233	0.0006802	0.0014201	0.0025309	0.0001572	0.000832	0.0016866	0.0028364	58
4042809	0.0018704	0.0083502	0.0176137	0.0308494	0.0003257	0.0017959	0.003747	0.006672	0.0004627	0.0024471	0.0049565	0.0083261	63
4743039	0.0246732	0.105855	0.21106	0.341463	0.0005011	0.0027621	0.0057598	0.0102477	0.0010807	0.0057084	0.0115428	0.0193456	62
4852629	0.0002966	0.0013278	0.002812	0.0049533	0.0001278	0.0007052	0.0014721	0.0026237	0.0001646	0.0008709	0.0017654	0.0029688	49
5649920	0.0025093	0.0111898	0.0235657	0.0411785	0.0014905	0.0081981	0.0170449	0.0301904	0.0014038	0.0074094	0.0149691	0.0250584	67
1400401	0.0054317	0.0240988	0.0503824	0.087117	0.0005272	0.0029058	0.0060591	0.0107789	0.0007562	0.0039968	0.008089	0.0135734	65
2416992	0.0046661	0.0207297	0.0434216	0.0752873	0.0002542	0.0014021	0.0029261	0.0052118	0.0003857	0.0020404	0.0041336	0.0069457	61
2767522	0.0016456	0.0073492	0.0155109	0.0271886	0.0002287	0.0012617	0.0026332	0.0046907	0.0002748	0.0014539	0.0029464	0.0049528	60
5262044	0.0031166	0.0138831	0.0291934	0.0509006	0.0007075	0.0038984	0.0081243	0.0144411	0.0009361	0.004946	0.0100051	0.0167775	68
1702236	0.0164167	0.0714541	0.145374	0.241861	0.0003996	0.0022032	0.0045958	0.0081806	0.0007111	0.0037592	0.007609	0.01277	60
2678204	0.0008523	0.0038117	0.0080608	0.0141703	3.69e-05	0.0002038	0.0004256	0.0007589	2.4e-05	0.0001272	0.0002579	0.000434	56
2784181	0.0023788	0.0106102	0.0223524	0.0390768	7.84e-05	0.0004324	0.0009029	0.0016095	0.0001649	0.0008725	0.0017687	0.0029744	61
4970384	0.0031182	0.0138903	0.0292083	0.0509263	0.0003954	0.00218	0.0045474	0.0080945	0.0006237	0.0032974	0.0066758	0.0112075	64
5212439	0.000124	0.0005552	0.0011763	0.0020734	5.65e-05	0.0003116	0.0006507	0.00116	9.19e-05	0.0004866	0.0009865	0.0016594	51
2871410	0.0011515	0.005147	0.0108767	0.0190996	0.0002286	0.0012608	0.0026313	0.0046874	0.0002737	0.0014484	0.0029351	0.0049339	64
2560431	0.0002618	0.0011719	0.0024821	0.0043727	3.84e-05	0.000212	0.0004427	0.0007894	2.02e-05	0.0001068	0.0002165	0.0003643	50
3516410	0.000311	0.0013921	0.002948	0.0051925	7.93e-05	0.0004376	0.0009138	0.0016289	7.65e-05	0.0004052	0.0008216	0.001382	52
4353530	0.0027095	0.0120785	0.0254246	0.0443947	0.0002601	0.0014346	0.0029937	0.0053322	0.000525	0.0027765	0.0056229	0.0094432	62
4756994	0.0007251	0.0032437	0.006862	0.0120684	0.0003533	0.0019482	0.0040644	0.0072361	0.0004021	0.002127	0.0043088	0.0072397	43
5110135	0.002761	0.0123069	0.0259019	0.0452197	0.0003135	0.0017288	0.0036071	0.0064231	0.0005265	0.0027844	0.0056387	0.0094698	62
2035156	0.0013036	0.0058255	0.0123056	0.0215969	0.0001583	0.0008735	0.0018235	0.0032494	0.0002293	0.0012133	0.0024591	0.0041344	47
2595690	0.0106466	0.046808	0.0965979	0.163968	0.0008177	0.0045044	0.0093842	0.0166723	0.0014158	0.0074725	0.0150962	0.0252701	66
4504146	0.0030464	0.013572	0.0285442	0.0497813	0.0003866	0.0021318	0.004447	0.0079162	0.0005383	0.0028463	0.005764	0.0096798	60
1522451	0.014689	0.0641271	0.131023	0.219288	0.0006521	0.0035934	0.0074901	0.0133171	0.0011426	0.0060343	0.0121998	0.0204422	66
2836343	0.0050934	0.022611	0.0473118	0.0819067	0.0004487	0.0024736	0.0051592	0.0091813	0.000785	0.004149	0.0083964	0.0140877	64
2124512	0.0059685	0.0264555	0.0552353	0.095325	0.0004529	0.0024966	0.005207	0.0092663	0.0008043	0.0042507	0.0086016	0.014431	68
4933800	0.0081674	0.036064	0.074885	0.128229	0.0009111	0.0050175	0.0104502	0.0185582	0.0014312	0.0075538	0.0152598	0.0255424	67
3501680	0.0368551	0.154791	0.299716	0.46607	0.0007289	0.0040157	0.0083683	0.0148734	0.0014184	0.0074865	0.0151243	0.0253168	68
4848064	0.0026999	0.0120356	0.0253348	0.0442393	0.0001833	0.0010113	0.0021109	0.0037612	0.0002942	0.0015565	0.0031542	0.0053018	56
3269767	0.0004839	0.0021656	0.0045839	0.008069	9.76e-05	0.0005385	0.0011243	0.002004	0.000105	0.0005557	0.0011267	0.0018952	53
4175760	0.0009911	0.0044314	0.0093681	0.0164602	0.0001111	0.0006131	0.0012801	0.0022816	0.0001994	0.0010551	0.0021385	0.0035958	48
4804456	0.00304	0.0135437	0.0284851	0.0496794	0.0002343	0.0012921	0.0026966	0.0048036	0.0003179	0.0016818	0.0034077	0.0057274	56
3527643	0.0007026	0.003143	0.0066493	0.0116953	0.0001455	0.0008024	0.0016752	0.0029852	0.000275	0.001455	0.0029486	0.0049566	45
5423794	0.0051721	0.0229575	0.0480274	0.0831221	0.0003916	0.002159	0.0045038	0.008017	0.0005689	0.0030082	0.0060912	0.0102281	63
4050602	0.0008574	0.0038346	0.0081091	0.014255	0.0001777	0.0009803	0.0020462	0.003646	0.0002076	0.0010988	0.0022272	0.0037448	64
1914676	0.0052889	0.0234709	0.049087	0.0849206	0.0007873	0.0043369	0.0090361	0.016056	0.0011116	0.0058711	0.0118707	0.0198931	62
5100146	0.0004214	0.0018858	0.0039924	0.0070293	-2e-05	-0.0001106	-0.0002309	-0.0004119	4.3e-06	2.3e-05	4.67e-05	7.86e-05	58
2914228	0.0013444	0.0060073	0.0126884	0.0222655	0.0001266	0.0006984	0.0014581	0.0025987	0.0001398	0.0007401	0.0015004	0.0025233	55
1317520	0.001927	0.008602	0.0181423	0.0317686	0.0002538	0.0014001	0.0029218	0.0052043	0.0003277	0.0017335	0.0035124	0.0059032	70
1208493	0.002009	0.0089668	0.0189077	0.0330991	0.0002971	0.0016388	0.0034194	0.0060894	0.0003884	0.0020546	0.0041625	0.0069941	67
4697667	0.0007826	0.0035003	0.0074036	0.0130183	0.0002242	0.0012365	0.0025806	0.0045971	0.0002739	0.0014494	0.0029373	0.0049375	63
4807769	0.0041327	0.0183773	0.0385455	0.0669609	0.0003382	0.0018651	0.0038912	0.0069283	0.0005577	0.0029489	0.0059713	0.0100272	59
3118509	0.0004723	0.0021136	0.0044741	0.0078761	7.91e-05	0.0004363	0.0009111	0.0016241	0.000103	0.0005451	0.0011051	0.0018589	49
4464624	0.0084385	0.0372431	0.0772813	0.132205	0.0003803	0.0020969	0.0043744	0.007787	0.0006509	0.0034414	0.0069669	0.0116951	66
2989763	0.001279	0.0057159	0.012075	0.0211941	0.0002207	0.0012173	0.0025407	0.0045261	0.000313	0.001656	0.0033556	0.0056399	62
4477429	0.0010922	0.0048826	0.0103194	0.018125	0.0002754	0.001519	0.0031697	0.0056452	0.0004132	0.0021858	0.0044279	0.0074395	62
2653409	0.0039539	0.0175876	0.0369056	0.0641535	0.0002108	0.0011628	0.002427	0.0043238	0.0003595	0.001902	0.0038536	0.0064758	65
2466207	0.0077574	0.0342778	0.0712488	0.12218	0.0005595	0.0030841	0.0064302	0.0114374	0.0008192	0.0043291	0.00876	0.0146959	67
3356627	0.0039421	0.0175355	0.0367975	0.0639681	0.0004336	0.0023907	0.0049865	0.0088745	0.0006579	0.0034784	0.0070416	0.0118201	65
3807116	0.0018896	0.0084353	0.0177924	0.0311601	0.000537	0.0029599	0.0061717	0.0109788	0.0006996	0.0036984	0.0074862	0.0125645	61
4140570	0.0003485	0.0015598	0.0033029	0.0058168	-1.64e-05	-9.04e-05	-0.0001888	-0.0003367	-1.56e-05	-8.26e-05	-0.0001676	-0.000282	44
1939977	0.0026011	0.0115973	0.0244183	0.0426542	0.0003033	0.0016726	0.0034899	0.0062147	0.000372	0.0019681	0.0039873	0.0067001	54
1964518	0.0010553	0.0047178	0.009972	0.0175171	0.0002287	0.0012613	0.0026324	0.0046894	0.000365	0.001931	0.0039122	0.0065741	67
2030291	0.0037413	0.016648	0.0349526	0.060805	0.0002945	0.0016243	0.0033894	0.006036	0.0004493	0.0023766	0.004814	0.0080871	69
5879655	0.0011824	0.005285	0.0111674	0.0196079	0.0003146	0.0017347	0.0036194	0.006445	0.0004154	0.0021974	0.0044514	0.0074788	67
3189768	0.0059986	0.0265874	0.0555066	0.0957829	0.0002167	0.0011955	0.0024951	0.004445	0.0004113	0.0021757	0.0044074	0.007405	65
1823850	0.0038774	0.0172493	0.0362028	0.0629492	0.0001186	0.0006543	0.0013661	0.0024347	0.0002248	0.0011895	0.0024109	0.0040535	63
2110283	0.0082067	0.0362349	0.0752326	0.128806	0.0005838	0.0032174	0.0067077	0.0119298	0.0009482	0.0050096	0.0101334	0.0169919	69
2032101	0.0104216	0.0458372	0.094647	0.160783	0.0002153	0.0011876	0.0024788	0.0044159	0.0005674	0.0030002	0.0060751	0.0102011	60
2782544	0.0193525	0.083802	0.169272	0.278806	0.000457	0.0025196	0.0052549	0.0093512	0.0008593	0.0045408	0.0091874	0.0154106	61
3396280	0.0002048	0.0009169	0.0019423	0.0034225	-4.83e-05	-0.0002664	-0.0005564	-0.0009924	-2.36e-05	-0.0001248	-0.0002532	-0.000426	43
1733617	0.0038365	0.0170686	0.0358271	0.062305	0.0002815	0.0015523	0.0032393	0.005769	0.0005069	0.0026805	0.0054286	0.0091176	51
2900750	0.0009442	0.0042219	0.0089263	0.0156865	9.03e-05	0.0004982	0.0010402	0.0018541	0.0002045	0.0010821	0.0021933	0.0036878	54
5261662	0.0001254	0.0005614	0.0011895	0.0020965	5.19e-05	0.0002866	0.0005984	0.0010669	2.28e-05	0.0001205	0.0002444	0.0004112	55
5920978	0.002934	0.0130738	0.0275041	0.0479868	0.000382	0.0021064	0.0043941	0.0078221	0.0004389	0.0023216	0.0047027	0.0079004	51
2170671	0.0017017	0.0075993	0.0160366	0.0281044	0.0001201	0.0006626	0.0013833	0.0024653	0.0001787	0.0009456	0.0019168	0.0032233	52
2740740	0.0008381	0.0037483	0.0079272	0.0139361	0.0003002	0.0016558	0.003455	0.0061527	0.0003617	0.0019136	0.0038771	0.0065152	57
3034243	0.005961	0.0264226	0.0551676	0.0952107	0.0005232	0.0028837	0.0060131	0.0106974	0.0008274	0.0043724	0.0088474	0.014842	65
5422619	0.002064	0.0092114	0.0194208	0.0339905	0.0004325	0.0023846	0.0049738	0.008852	0.0006092	0.0032209	0.0065212	0.0109485	60
1616069	0.0007329	0.0032784	0.0069351	0.0121966	0.0001626	0.000897	0.0018724	0.0033365	0.0002217	0.001173	0.0023775	0.0039972	54
3653253	0.0014219	0.0063526	0.0134151	0.0235341	0.0002304	0.0012707	0.0026519	0.004724	0.0002916	0.0015428	0.0031263	0.005255	63
3994850	0.0123184	0.0540007	0.110981	0.187282	0.0003932	0.0021683	0.004523	0.0080511	0.0007628	0.004032	0.0081601	0.0136923	57
4226632	0.000347	0.0015533	0.0032891	0.0057926	-5.38e-05	-0.0002971	-0.0006206	-0.0011069	-3.29e-05	-0.0001743	-0.0003535	-0.0005949	54
4688934	0.0009547	0.0042687	0.0090251	0.0158595	3.18e-05	0.0001752	0.0003659	0.0006524	9.43e-05	0.0004992	0.0010122	0.0017026	59
3923443	0.008489	0.037463	0.0777277	0.132945	0.0010212	0.0056228	0.0117071	0.02078	0.0014113	0.0074491	0.015049	0.0251915	54
2807973	0.00967	0.0425872	0.0881005	0.150059	0.0007308	0.0040264	0.0083906	0.0149129	0.0011775	0.0062181	0.0125701	0.02106	68
4972945	0.0085469	0.0377147	0.0782388	0.133792	0.0001437	0.000793	0.0016553	0.00295	0.0003415	0.0018067	0.0036607	0.0061521	50
4618547	0.0101306	0.0445798	0.0921172	0.156646	0.0014761	0.0081189	0.0168809	0.0299018	0.0020017	0.0105518	0.0212829	0.0355497	62
1244454	0.0014826	0.0066232	0.0139844	0.0245273	0.0004051	0.0022333	0.0046585	0.008292	0.0004629	0.0024481	0.0049586	0.0083296	50
2195048	0.00369	0.0164209	0.0344803	0.0599945	0.0004015	0.0022137	0.0046177	0.0082195	0.000569	0.0030086	0.006092	0.0102295	64
4510149	0.0017055	0.0076159	0.0160714	0.028165	0.0001418	0.000782	0.0016326	0.0029094	0.0001474	0.00078	0.0015812	0.0026591	54
4326541	0.0004202	0.0018807	0.0039815	0.0070103	1.15e-05	6.37e-05	0.0001331	0.0002373	-1.99e-05	-0.0001056	-0.0002141	-0.0003603	60
3261234	0.0001703	0.0007623	0.0016149	0.0028459	1.77e-05	9.76e-05	0.0002038	0.0003633	4.39e-05	0.0002326	0.0004716	0.0007935	53
4497385	0.0064095	0.0283883	0.0592056	0.102016	0.0001773	0.0009783	0.002042	0.0036384	0.0003202	0.0016941	0.0034327	0.0057693	55
4658626	0.0005724	0.0025613	0.0054203	0.0095382	7.59e-05	0.000419	0.0008749	0.0015596	0.0001198	0.0006342	0.0012858	0.0021627	55
1890686	0.0222342	0.0957975	0.192144	0.313409	0.0004073	0.0022455	0.0046839	0.0083371	0.0008832	0.0046669	0.0094418	0.0158359	60
1113689	8.07e-05	0.0003613	0.0007656	0.0013497	7.26e-05	0.0004009	0.000837	0.0014921	9.25e-05	0.0004897	0.0009929	0.0016702	45
5539624	0.0041205	0.0183232	0.0384333	0.066769	0.0012053	0.0066335	0.0138038	0.0244812	0.0011882	0.0062745	0.0126838	0.0212496	60
1977835	0.0059723	0.0264722	0.0552696	0.0953829	0.0002901	0.0015998	0.0033382	0.0059449	0.0005157	0.002727	0.0055226	0.0092752	54
2653107	0.0041189	0.0183163	0.0384189	0.0667444	0.0005314	0.0029291	0.0061076	0.010865	0.0005549	0.0029341	0.0059414	0.0099771	59
4326845	4.88e-05	0.0002186	0.0004633	0.0008169	-4.33e-05	-0.000239	-0.0004991	-0.0008902	-6.24e-05	-0.0003306	-0.0006705	-0.0011285	44
2462112	0.0051873	0.0230243	0.0481653	0.0833562	0.0016034	0.0088167	0.0183248	0.0324409	0.0020571	0.0108424	0.0218658	0.0365158	65
4524881	0.0004997	0.0022359	0.0047327	0.0083304	0.0001201	0.0006628	0.0013838	0.0024663	0.0001314	0.0006952	0.0014094	0.0023704	53
3987164	0.0076905	0.0339862	0.0706544	0.12119	0.0001774	0.0009787	0.0020428	0.0036399	0.0003281	0.0017356	0.0035167	0.0059103	64
1010580	0.005238	0.0232472	0.0486253	0.0841372	0.0004757	0.0026225	0.0054693	0.009732	0.0008411	0.0044447	0.0089934	0.0150863	68
4552383	0.0036914	0.0164273	0.0344936	0.0600173	0.0006184	0.0034082	0.0071047	0.0126338	0.0007282	0.0038492	0.0077909	0.0130745	66
4494812	0.0012763	0.0057036	0.012049	0.0211486	0.0002904	0.0016018	0.0033423	0.0059523	0.0002842	0.0015036	0.003047	0.0051218	62
5518846	0.0016382	0.0073166	0.0154424	0.0270692	0.0002626	0.0014484	0.0030226	0.0053836	0.000297	0.0015713	0.003184	0.0053519	66
1284217	0.0047114	0.0209293	0.0438348	0.0759914	0.0004694	0.0025876	0.0053965	0.0096027	0.0007216	0.0038142	0.0077202	0.0129561	67
1534083	0.0017444	0.0077891	0.0164353	0.0287987	0.0002908	0.0016038	0.0033466	0.0059599	0.0003886	0.0020555	0.0041641	0.0069969	66
4885680	0.0012104	0.0054098	0.0114302	0.0200673	0.0006086	0.0033542	0.0069923	0.0124344	0.0006169	0.0032619	0.0066041	0.0110874	55
5071909	0.0015123	0.0067554	0.0142626	0.0250125	0.0001264	0.0006975	0.0014562	0.0025953	0.0001869	0.0009893	0.0020054	0.0033721	66
3170376	0.0013861	0.0061931	0.0130795	0.0229482	0.0003609	0.0019901	0.0041517	0.0073913	0.0004589	0.0024273	0.0049165	0.008259	67
5865998	0.0009876	0.0044159	0.0093355	0.016403	0.0001638	0.0009034	0.0018857	0.0033602	0.0002385	0.0012618	0.0025573	0.0042993	57
2269663	0.0004684	0.0020964	0.0044376	0.0078119	0.0001605	0.0008856	0.0018486	0.003294	0.0002811	0.0014874	0.0030143	0.0050668	58
2594648	0.0150975	0.0658635	0.134436	0.224682	0.0003447	0.0019006	0.0039651	0.0070597	0.0007758	0.0041006	0.0082986	0.0139241	63
3410027	0.00208	0.0092823	0.0195697	0.0342491	0.0005861	0.00323	0.006734	0.0119763	0.000806	0.00426	0.0086204	0.0144624	64
4416196	0.0606274	0.244273	0.447412	0.647755	0.0005532	0.0030491	0.0063573	0.0113082	0.0010529	0.0055618	0.0112472	0.0188522	68
4571202	0.0008574	0.0038345	0.008109	0.0142547	1.76e-05	9.71e-05	0.0002028	0.0003617	0.0001082	0.0005725	0.0011607	0.0019522	47
4990722	0.0016497	0.0073674	0.0155492	0.0272553	6.73e-05	0.0003714	0.0007756	0.0013826	0.000169	0.0008943	0.0018128	0.0030484	67
5374117	0.0061727	0.027351	0.0570759	0.0984297	0.000553	0.003048	0.006355	0.0113041	0.0008726	0.004611	0.0093291	0.0156475	60
5241696	0.0113501	0.0498401	0.102676	0.173855	0.0005522	0.0030436	0.0063458	0.0112878	0.0006662	0.0035218	0.0071295	0.0119672	65
4621856	0.0026215	0.0116878	0.0246076	0.0429817	0.0002438	0.0013445	0.0028059	0.004998	0.0004053	0.0021441	0.0043435	0.0072979	55
2135466	0.0057794	0.025626	0.0535286	0.0924421	0.00092	0.0050664	0.0105518	0.018738	0.001488	0.0078525	0.0158606	0.0265426	66
4767843	-6.82e-05	-0.0003054	-0.0006473	-0.0011416	-6.81e-05	-0.0003759	-0.0007852	-0.0014007	-8.75e-05	-0.0004635	-0.0009403	-0.0015828	42
5857163	0.0002212	0.0009905	0.0020979	0.0036965	-1.65e-05	-9.08e-05	-0.0001896	-0.0003382	4.3e-06	2.27e-05	4.6e-05	7.73e-05	50
5229075	0.0016582	0.0074056	0.0156296	0.0273954	0.0003645	0.0020097	0.0041926	0.007464	0.0004888	0.0025851	0.0052357	0.0087941	68
1400647	0.0019255	0.0085951	0.0181277	0.0317433	0.000213	0.0011747	0.0024518	0.004368	0.0003829	0.0020257	0.0041039	0.0068958	64
4968495	0.0007875	0.0035223	0.0074501	0.0130998	0.0002241	0.0012362	0.00258	0.004596	0.0002991	0.0015825	0.0032068	0.00539	51
2132330	0.0009941	0.0044447	0.0093962	0.0165092	0.0001913	0.0010552	0.0022024	0.003924	0.0001917	0.0010144	0.0020561	0.0034574	54
4574789	0.0077656	0.0343137	0.071322	0.122302	-1.74e-05	-9.59e-05	-0.0002003	-0.0003572	0.0002145	0.0011353	0.0023011	0.003869	46
5069186	0.0019988	0.0089212	0.0188121	0.0329329	0.0001798	0.0009917	0.00207	0.0036882	0.0003373	0.0017846	0.003616	0.006077	65
5214010	0.0007077	0.0031657	0.0066972	0.0117793	0.0001181	0.0006515	0.0013602	0.0024242	0.0004051	0.0021426	0.0043404	0.0072926	58
5487935	0.0048438	0.0215126	0.0450415	0.0780462	0.0003757	0.0020716	0.0043217	0.0076934	0.0007813	0.0041296	0.0083572	0.0140221	62
3166958	0.0026959	0.0120178	0.0252977	0.0441752	0.0005984	0.0032978	0.0068749	0.0122264	0.0006891	0.003643	0.0073742	0.012377	67
4711456	0.0064756	0.0286781	0.0598	0.103016	0.0007606	0.0041902	0.008731	0.0155158	0.0009068	0.0047916	0.0096935	0.0162567	65
4733234	0.0022065	0.0098448	0.0207489	0.0362962	0.0005751	0.0031695	0.0066081	0.011753	0.0006764	0.0035755	0.007238	0.0121489	50
5528103	0.0010946	0.004893	0.0103413	0.0181633	0.0001209	0.0006668	0.001392	0.0024809	0.0001289	0.0006824	0.0013834	0.0023267	60
2821509	0.0058928	0.0261235	0.0545525	0.0941721	0.000311	0.0017153	0.003579	0.0063732	0.0004641	0.0024544	0.0049712	0.0083508	59
3454036	0.0059705	0.0264644	0.0552537	0.095356	0.0004954	0.0027307	0.0056946	0.0101319	0.0007444	0.0039346	0.0079633	0.013363	61
4258956	0.0023987	0.0106989	0.0225381	0.0393987	0.0002587	0.0014266	0.0029771	0.0053027	0.0004851	0.0025654	0.0051959	0.0087274	60
4449651	0.0021065	0.0094001	0.0198165	0.0346778	0.0002645	0.0014591	0.0030448	0.0054231	0.0003884	0.0020545	0.0041622	0.0069937	67
1588736	0.0005324	0.0023823	0.0050422	0.0088741	3.49e-05	0.0001928	0.0004027	0.0007179	3.91e-05	0.0002069	0.0004196	0.0007059	40
2481512	0.0056958	0.0252587	0.0527724	0.0911635	0.0003272	0.0018043	0.0037645	0.006703	0.0005819	0.003077	0.0062305	0.0104615	63
1060277	0.0019848	0.008859	0.0186815	0.032706	0.0001479	0.0008162	0.0017038	0.0030362	0.0002269	0.0012005	0.0024332	0.0040908	70
4968869	0.0033401	0.0148732	0.0312578	0.0544561	0.0004202	0.0023169	0.0048326	0.0086012	0.000606	0.003204	0.0064871	0.0108914	62
1508335	0.003722	0.0165628	0.0347755	0.0605011	0.0002252	0.001242	0.002592	0.0046175	0.0002485	0.0013149	0.0026648	0.0044799	61
4308119	0.0013882	0.0062025	0.0130993	0.0229828	0.0001168	0.0006446	0.0013457	0.0023984	0.0001548	0.0008192	0.0016606	0.0027927	69
5240296	0.0110221	0.0484274	0.0998469	0.169259	0.0003732	0.0020577	0.0042925	0.0076416	0.0007682	0.0040603	0.0082172	0.0137879	55
1830519	0.0099172	0.0436566	0.0902575	0.153599	0.0004682	0.0025814	0.0053835	0.0095797	0.000889	0.0046976	0.0095038	0.0159396	53
4761643	0.0034236	0.0152425	0.0320273	0.0557798	0.0005003	0.0027581	0.0057515	0.0102331	0.000625	0.0033043	0.0066898	0.0112309	69
5397196	0.0027401	0.0122141	0.0257081	0.0448847	0.0004018	0.0022155	0.0046215	0.0082262	0.0004385	0.0023194	0.0046982	0.0078929	64
1554864	0.003274	0.0145803	0.0306473	0.0534052	0.0003407	0.001879	0.0039203	0.0069799	0.0004745	0.0025094	0.0050825	0.0085373	68
4402617	0.0015814	0.0070632	0.0149097	0.0261409	0.0008887	0.0048947	0.0101952	0.0181072	0.0009517	0.0050283	0.0101712	0.0170551	61
5502252	0.0018845	0.0084128	0.0177451	0.0310779	0.0002221	0.0012252	0.002557	0.0045551	0.0003237	0.0017128	0.0034705	0.0058329	69
1276069	0.0153792	0.0670594	0.136782	0.228381	0.0003906	0.0021539	0.0044931	0.0079981	0.0009279	0.0049028	0.0099179	0.0166317	51
1795621	0.0033417	0.0148803	0.0312727	0.0544817	0.0001597	0.0008813	0.0018396	0.0032781	0.0002257	0.0011944	0.0024208	0.0040701	62
5098968	0.0084166	0.0371479	0.0770879	0.131885	0.0002825	0.0015581	0.0032513	0.0057903	0.000482	0.002549	0.0051626	0.0086716	69
3121587	0.0073744	0.0326071	0.0678408	0.116494	0.0005538	0.0030523	0.006364	0.01132	0.00084	0.0044393	0.0089825	0.015068	66
5523028	0.0098261	0.0432627	0.0894633	0.152296	0.000528	0.0029102	0.0060683	0.0107953	0.0008336	0.0044052	0.0089135	0.0149527	69
4508538	0.011269	0.049491	0.101977	0.172721	0.000557	0.0030699	0.0064007	0.0113852	0.0008694	0.0045941	0.009295	0.0155905	68
4150226	0.0040773	0.0181325	0.0380373	0.0660914	0.0002909	0.0016043	0.0033476	0.0059616	0.0005291	0.0027982	0.0056667	0.0095168	57
4526482	0.0012535	0.0056019	0.0118349	0.0207745	6.68e-05	0.0003686	0.0007697	0.0013721	0.0001284	0.0006793	0.0013772	0.0023163	67
5799100	0.0154022	0.0671571	0.136973	0.228682	0.001055	0.0058083	0.0120921	0.02146	0.0017307	0.0091289	0.0184265	0.0308091	62
3747958	0.0058329	0.0258606	0.0540115	0.0932581	0.0006368	0.0035093	0.007315	0.0130067	0.0009306	0.0049172	0.0099469	0.0166803	68
1108257	0.0014993	0.0066975	0.0141407	0.0248	8.17e-05	0.0004509	0.0009414	0.0016781	0.0001682	0.0008901	0.0018042	0.0030341	49
2442799	0.0023686	0.0105651	0.022258	0.0389133	0.0002312	0.0012752	0.0026613	0.0047407	0.0004387	0.0023203	0.0047	0.0078959	63
3023173	0.0047323	0.0210213	0.0440251	0.0763156	0.0005031	0.0027732	0.005783	0.0102889	0.0006799	0.0035942	0.0072757	0.0122121	67
1331974	0.0043768	0.0194544	0.0407798	0.0707802	0.0004314	0.0023785	0.0049609	0.0088292	0.0007405	0.003914	0.0079217	0.0132934	62
5460582	0.0014555	0.0065024	0.0137303	0.0240839	0.0001586	0.0008747	0.001826	0.0032538	0.0002498	0.0013216	0.0026784	0.0045028	64
3347283	0.0089514	0.0394718	0.0818015	0.139684	0.000364	0.0020069	0.0041868	0.0074537	0.0006526	0.0034502	0.0069847	0.0117248	69
4247611	0.0033538	0.0149339	0.0313844	0.0546739	0.0002793	0.0015402	0.0032141	0.0057241	0.0005806	0.0030697	0.0062157	0.0104367	61
1906276	0.0093778	0.0413214	0.0855439	0.145855	0.0010434	0.0057448	0.0119602	0.0212271	0.0015751	0.0083107	0.0167822	0.0280759	69
3388306	0.0010012	0.0044765	0.0094633	0.0166268	0.0002217	0.0012227	0.0025518	0.0045459	0.0003711	0.0019633	0.0039775	0.0066838	53
5186818	0.0052299	0.0232114	0.0485514	0.0840117	0.0004014	0.0022133	0.0046169	0.008218	0.0007381	0.0039017	0.0078969	0.0132518	67
3521616	0.0024077	0.0107388	0.0226217	0.0395435	0.0001772	0.0009775	0.0020404	0.0036356	0.000276	0.0014605	0.0029597	0.0049751	61
1718964	0.0088069	0.038844	0.0805295	0.137582	0.0002498	0.0013779	0.0028755	0.0051218	0.0005159	0.0027284	0.0055256	0.0092801	53
2010639	0.004006	0.0178177	0.0373837	0.0649723	0.0005999	0.0033063	0.0068927	0.0122578	0.0008785	0.0046422	0.009392	0.0157527	69
2811800	0.0007326	0.0032771	0.0069323	0.0121918	0.0001304	0.0007196	0.0015022	0.0026772	0.000163	0.0008628	0.0017489	0.0029412	64
5869452	0.0119631	0.0524755	0.107941	0.182379	0.0006151	0.00339	0.0070669	0.0125667	0.0009139	0.0048287	0.0097683	0.0163818	66
5683777	0.001526	0.0068166	0.0143912	0.0252368	9.1e-06	5.03e-05	0.000105	0.0001872	5.02e-05	0.0002655	0.0005385	0.0009059	50
2781320	0.0002819	0.0012618	0.0026723	0.0047075	2.61e-05	0.000144	0.0003007	0.0005361	3.45e-05	0.0001827	0.0003706	0.0006234	40
3274918	0.0607149	0.244588	0.4479	0.648299	0.000985	0.0054236	0.0112935	0.0200492	0.0018325	0.0096633	0.0194998	0.0325915	66
4115981	0.0026364	0.0117542	0.0247464	0.0432218	0.0002257	0.0012449	0.0025982	0.0046284	0.000339	0.0017934	0.0036338	0.0061069	56
2865702	0.0016	0.0071465	0.0150848	0.026446	0.0002498	0.0013778	0.0028753	0.0051216	0.0003565	0.0018858	0.0038207	0.0064205	67
2881885	0.0003144	0.0014075	0.0029805	0.0052497	1.27e-05	7.03e-05	0.0001469	0.0002619	1.49e-05	7.91e-05	0.0001604	0.0002698	53
5301900	0.0296134	0.125959	0.24816	0.394995	0.0006632	0.0036547	0.0076175	0.013543	0.0012219	0.0064521	0.0130416	0.0218464	64
1106668	0.0067646	0.0299429	0.0623924	0.107371	0.0002526	0.0013934	0.0029079	0.0051796	0.000512	0.0027075	0.0054833	0.0092093	61
1892305	0.0054952	0.0243779	0.0509578	0.0880919	0.0002622	0.001446	0.0030175	0.0053745	0.0004414	0.0023345	0.0047287	0.007944	67
3223847	0.0011829	0.0052873	0.0111721	0.0196161	0.0003878	0.002138	0.00446	0.0079392	0.0003686	0.0019496	0.00395	0.0066375	62
1750794	0.0054634	0.024238	0.0506692	0.087603	0.0003577	0.0019724	0.0041149	0.0073259	0.0005257	0.0027802	0.0056303	0.0094557	57
1091824	0.0945867	0.359119	0.610022	0.808338	0.0042226	0.023082	0.0475986	0.0832802	0.0074864	0.0390014	0.0775043	0.126908	62
2035241	0.0007568	0.0033852	0.0071606	0.0125922	0.0002873	0.0015843	0.0033058	0.0058874	0.0003775	0.0019971	0.0040461	0.0067989	50
5075564	0.0023574	0.0105152	0.0221534	0.0387319	0.0001514	0.0008353	0.0017438	0.0031074	0.0002624	0.0013886	0.0028141	0.0047307	61
1940850	0.0184326	0.0799465	0.161849	0.267416	0.0010471	0.005765	0.0120022	0.0213012	0.0017511	0.0092359	0.0186416	0.0311664	68
5470399	0.0058718	0.0260314	0.0543629	0.0938518	0.0003452	0.0019034	0.003971	0.0070701	0.0006016	0.003181	0.0064407	0.0108137	58
1346581	0.0042766	0.0190119	0.0398623	0.0692128	0.0002715	0.0014973	0.0031246	0.005565	0.0004668	0.0024686	0.0050001	0.0083991	69
3616137	0.0046689	0.0207422	0.0434475	0.0753314	0.0005407	0.0029802	0.0062139	0.0110536	0.0009066	0.0047906	0.0096914	0.0162533	69
1549482	0.0021057	0.0093967	0.0198094	0.0346655	0.0003688	0.0020338	0.0042427	0.0075531	0.0005633	0.0029784	0.006031	0.0101272	53
1574402	0.0015182	0.0067817	0.0143179	0.025109	0.0002986	0.0016466	0.0034359	0.0061186	0.0004008	0.0021203	0.0042954	0.0072171	66
4658825	0.0033835	0.015065	0.0316575	0.0551438	0.000308	0.0016984	0.0035439	0.0063107	0.0003827	0.0020242	0.004101	0.0068909	67
5959724	0.001652	0.007378	0.0155715	0.0272942	0.0002159	0.0011908	0.0024854	0.0044277	0.0002321	0.001228	0.0024889	0.0041844	63
3044835	0.0006285	0.002812	0.0059502	0.0104685	0.0001856	0.001024	0.0021375	0.0038084	0.0002332	0.0012337	0.0025005	0.0042039	54
2654308	0.0034656	0.0154284	0.0324144	0.0564455	0.0003883	0.0021408	0.0044659	0.0079496	0.0005679	0.0030027	0.0060803	0.0102098	65
1561170	0.0113285	0.0497471	0.10249	0.173553	0.0006951	0.0038298	0.0079818	0.0141886	0.0011694	0.0061756	0.0124845	0.0209172	64
3425630	0.0015689	0.0070076	0.0147929	0.0259372	0.0002504	0.0013812	0.0028825	0.0051344	0.0003731	0.0019739	0.003999	0.0067199	64
4963233	0.001835	0.0081923	0.0172821	0.0302725	0.0001898	0.001047	0.0021855	0.0038938	0.000262	0.0013865	0.0028098	0.0047234	60
5756972	0.0002167	0.0009701	0.0020548	0.0036206	5.12e-05	0.0002824	0.0005896	0.0010512	2.44e-05	0.0001292	0.0002621	0.000441	44
1555070	0.0004651	0.0020813	0.0044059	0.0077561	0.0002358	0.0013004	0.002714	0.0048344	0.0002201	0.0011646	0.0023605	0.0039688	54
1894420	0.003186	0.0141905	0.0298346	0.0520056	0.0004356	0.0024017	0.0050093	0.0089151	0.0005909	0.0031246	0.0063266	0.0106225	65
5716039	0.0128428	0.056248	0.11545	0.194467	0.0008829	0.0048626	0.0101284	0.0179891	0.0013061	0.0068953	0.0139341	0.0233343	67
2380602	0.0122713	0.0537986	0.110579	0.186634	0.0010165	0.005597	0.0116535	0.0206853	0.0014925	0.0078762	0.0159083	0.0266219	68
3201263	0.0027644	0.0123219	0.0259334	0.045274	0.0003276	0.0018066	0.0037693	0.0067115	0.0005248	0.0027752	0.0056201	0.0094386	61
4681129	0.0057447	0.0254735	0.0532146	0.0919113	0.0005736	0.0031613	0.0065908	0.0117224	0.0009712	0.0051312	0.0103787	0.0174016	66
4829753	0.0039997	0.0177899	0.0373258	0.0648732	0.0002903	0.0016011	0.003341	0.0059499	0.0003733	0.0019749	0.0040012	0.0067235	63
5239451	0.0091984	0.0405433	0.0839706	0.143263	0.0004233	0.0023341	0.0048685	0.008665	0.0007065	0.0037347	0.0075596	0.0126874	63
2520031	0.00065	0.0029081	0.0061532	0.0108248	0.0001307	0.0007209	0.001505	0.0026822	0.000184	0.0009736	0.0019734	0.0033184	63
2581101	0.0013507	0.0060356	0.0127479	0.0223693	0.0003464	0.0019103	0.0039854	0.0070957	0.0004908	0.0025955	0.0052567	0.0088294	49
2694313	0.0005926	0.0026513	0.0056106	0.0098723	0.0001691	0.000933	0.0019476	0.0034704	0.0001431	0.0007572	0.001535	0.0025816	44
4667894	0.0569056	0.230774	0.426318	0.623839	0.0010829	0.0059614	0.0124098	0.0220212	0.0019971	0.010528	0.0212351	0.0354704	69
4863713	0.0004185	0.0018729	0.0039651	0.0069813	0.0001954	0.001078	0.0022501	0.0040088	0.0001686	0.0008921	0.0018084	0.0030411	47
5745805	0.0002319	0.0010383	0.0021993	0.003875	0.0001186	0.0006545	0.0013663	0.0024352	0.0001235	0.0006538	0.0013254	0.0022292	50
2585874	0.0082986	0.0366347	0.0760453	0.130155	0.0002644	0.0014582	0.003043	0.0054198	0.0004836	0.0025576	0.0051802	0.0087011	53
2722107	0.0665914	0.265519	0.479764	0.683085	0.0005079	0.0027997	0.0058381	0.0103867	0.0013712	0.0072379	0.0146239	0.0244835	57
3322341	0.0001306	0.0005848	0.0012389	0.0021837	0.0001705	0.0009407	0.0019635	0.0034987	0.0001492	0.0007896	0.0016006	0.0026919	50
3819494	0.001274	0.0056932	0.0120272	0.0211105	0.0004143	0.0022842	0.0047645	0.0084802	0.000496	0.0026229	0.0053121	0.0089223	51
2092833	0.0036437	0.0162164	0.0340547	0.0592639	0.0001654	0.0009122	0.0019041	0.0033929	0.0003242	0.0017151	0.0034753	0.0058409	47
5108402	6.8e-06	3.05e-05	6.47e-05	0.000114	-5.69e-05	-0.000314	-0.0006559	-0.00117	-8.71e-05	-0.0004612	-0.0009355	-0.0015747	42
1364542	0.0014845	0.0066318	0.0140026	0.0245591	0.000171	0.0009436	0.0019697	0.0035096	0.0002427	0.0012844	0.0026031	0.0043763	68
1751317	0.0011735	0.0052454	0.0110838	0.0194618	0.0002243	0.0012375	0.0025827	0.0046009	0.0002665	0.0014102	0.0028579	0.0048042	62
1102759	0.0049191	0.0218439	0.0457266	0.0792119	0.0001816	0.0010016	0.0020906	0.003725	0.0002912	0.0015408	0.0031223	0.0052482	44
1920496	0.0051083	0.0226766	0.0474473	0.0821369	0.0002991	0.0016495	0.0034419	0.0061294	0.000509	0.0026917	0.0054512	0.0091555	65
2027661	0.0119253	0.0523134	0.107618	0.181856	0.00061	0.003362	0.0070085	0.0124632	0.0010628	0.0056138	0.0113519	0.0190271	65
2121729	0.0045296	0.0201282	0.0421761	0.0731635	0.0001876	0.0010348	0.00216	0.0038484	0.00039	0.0020632	0.0041799	0.0070233	43
2953829	0.0095995	0.0422818	0.0874839	0.149046	0.0006091	0.0033566	0.0069974	0.0124435	0.0009946	0.0052543	0.0106271	0.0178167	69
1914496	0.0200479	0.086708	0.174844	0.287305	0.0003128	0.0017248	0.0035989	0.0064086	0.0006944	0.0036708	0.0074303	0.012471	65
5910007	0.0144332	0.0630384	0.12888	0.215893	0.0005746	0.003167	0.0066028	0.0117436	0.0007432	0.0039286	0.0079511	0.0133427	68
3984328	0.0159288	0.0693896	0.141343	0.23555	0.0002218	0.0012236	0.0025537	0.0045493	0.0007021	0.0037115	0.0075127	0.0126089	58
2892091	0.0221555	0.0954717	0.191528	0.312486	0.0007484	0.004123	0.0085913	0.0152684	0.0013405	0.0070762	0.0142984	0.0239412	65
5659213	0.0019473	0.008692	0.0183312	0.0320971	0.0002909	0.0016046	0.0033482	0.0059628	0.0003361	0.001778	0.0036025	0.0060543	64
4585939	0.0037675	0.0167637	0.0351932	0.0612178	0.0007215	0.0039752	0.0082841	0.0147242	0.0008195	0.0043309	0.0087635	0.0147018	53
4894293	0.0052277	0.0232017	0.0485316	0.083978	0.0005051	0.0027844	0.0058063	0.0103303	0.0008115	0.004289	0.008679	0.0145604	63
5337462	0.000575	0.0025728	0.0054447	0.0095811	9.64e-05	0.0005319	0.0011106	0.0019796	9.61e-05	0.0005086	0.0010312	0.0017346	57
2388822	0.0017101	0.0076365	0.0161148	0.0282406	0.0004917	0.0027106	0.0056526	0.0100573	0.000611	0.0032303	0.0065403	0.0109805	66
4286520	0.0010304	0.0046068	0.009738	0.0171077	0.0001607	0.0008867	0.001851	0.0032984	0.000223	0.00118	0.0023916	0.004021	60
2527487	0.0038585	0.0171661	0.0360299	0.0626527	0.000365	0.0020127	0.0041988	0.0074751	0.0004973	0.00263	0.0053265	0.0089464	64
1255480	0.0014534	0.0064929	0.0137104	0.0240492	0.0004087	0.0022534	0.0047003	0.0083663	0.0004589	0.0024272	0.0049163	0.0082585	57
2351330	0.0010256	0.0045856	0.0096932	0.0170292	0.0001794	0.0009896	0.0020656	0.0036804	0.0002738	0.0014485	0.0029355	0.0049345	61
3652000	0.0056299	0.0249695	0.0521767	0.0901556	0.0005354	0.0029514	0.006154	0.0109474	0.0007472	0.0039492	0.0079929	0.0134126	57
5561829	0.0070868	0.0313513	0.0652748	0.112203	0.0005315	0.0029295	0.0061085	0.0108666	0.0010851	0.0057315	0.0115893	0.0194233	69
1256665	0.0015466	0.0069082	0.0145838	0.0255726	0.0002063	0.0011377	0.0023747	0.0042306	0.0003241	0.0017148	0.0034747	0.0058398	64
4317652	0.0040084	0.0178282	0.0374054	0.0650095	0.0004496	0.002479	0.0051702	0.0092009	0.0006981	0.0036902	0.0074697	0.0125369	58
1864383	0.004963	0.0220371	0.0461259	0.0798911	0.0004124	0.002274	0.0047432	0.0084424	0.0006701	0.0035426	0.0071714	0.0120374	68
5943364	0.0070325	0.0311141	0.0647896	0.11139	0.0003671	0.0020242	0.0042228	0.0075177	0.0006052	0.0032	0.006479	0.0108779	57
2359505	0.001095	0.0048951	0.0103458	0.0181711	0.0002658	0.0014662	0.0030597	0.0054496	0.0003439	0.0018194	0.0036863	0.0061951	60
2753837	0.0025836	0.0115198	0.0242562	0.0423738	0.0003883	0.0021411	0.0044663	0.0079505	0.0006216	0.0032866	0.006654	0.0111709	60
3502369	0.0065231	0.0288858	0.0602261	0.103733	0.0008551	0.0047097	0.0098109	0.0174273	0.0014517	0.0076614	0.0154763	0.0259029	65
2716157	0.0044358	0.0197144	0.0413188	0.0717006	0.0002158	0.0011904	0.0024846	0.0044262	0.0003805	0.002013	0.0040783	0.0068528	66
3410163	0.0047028	0.0208913	0.0437561	0.0758572	0.0001045	0.0005764	0.0012034	0.0021449	0.0002578	0.001364	0.0027643	0.004647	41
5001573	0.0006965	0.0031159	0.0065921	0.0115949	0.0003246	0.0017898	0.0037343	0.0066494	0.000333	0.0017615	0.0035692	0.0059986	51
2152575	0.0067873	0.0300419	0.0625951	0.107712	0.0006168	0.0033993	0.0070862	0.0126009	0.0011321	0.0059792	0.0120886	0.0202567	64
2491516	0.0016159	0.0072169	0.0152328	0.026704	6.14e-05	0.0003389	0.0007077	0.0012617	0.0001761	0.000932	0.0018893	0.003177	58
2944625	0.0022661	0.0101095	0.0213036	0.0372585	0.0002791	0.0015394	0.0032123	0.005721	0.0004102	0.0021698	0.0043956	0.0073852	69
5076628	0.0038856	0.0172857	0.0362784	0.0630787	0.0003249	0.0017916	0.0037381	0.0066561	0.0005118	0.0027063	0.0054809	0.0092052	67
5821748	0.0115954	0.0508954	0.104786	0.177276	0.0001596	0.0008803	0.0018375	0.0032744	0.0003287	0.001739	0.0035237	0.0059221	51
3700212	0.0006618	0.0029608	0.0062644	0.01102	0.0001778	0.0009808	0.0020474	0.003648	0.0002426	0.0012836	0.0026015	0.0043735	56
1182872	0.0014188	0.0063387	0.013386	0.0234832	0.0003874	0.0021362	0.0044563	0.0079326	0.0005486	0.0029011	0.0058747	0.0098653	62
1677439	0.0045675	0.0202952	0.042522	0.0737537	0.0001471	0.0008118	0.0016947	0.00302	0.0002809	0.0014865	0.0030123	0.0050635	40
5965218	0.0011289	0.0050462	0.0106642	0.0187281	0.0001951	0.0010765	0.0022469	0.0040031	0.0003274	0.0017319	0.0035093	0.0058979	57
4221434	0.0052457	0.0232811	0.0486953	0.084256	0.0003187	0.0017576	0.0036671	0.0065298	0.000449	0.0023746	0.0048099	0.0080802	64
3619730	0.001309	0.0058495	0.0123562	0.0216852	0.0001668	0.00092	0.0019205	0.0034221	0.0001923	0.0010179	0.0020632	0.0034692	63
5290933	0.0013137	0.0058703	0.0124	0.0217617	0.000429	0.0023653	0.0049335	0.0087804	0.0005346	0.0028268	0.0057245	0.0096135	61
3879348	0.0020674	0.0092264	0.0194523	0.0340452	0.0002869	0.0015821	0.0033013	0.0058794	0.0005265	0.0027842	0.0056383	0.0094691	47
1122236	0.0035503	0.0158034	0.0331954	0.0577878	0.000184	0.001015	0.0021186	0.0037747	0.0002984	0.0015785	0.0031987	0.0053765	66
4205695	0.0024483	0.0109188	0.0229985	0.0401964	-1.55e-05	-8.53e-05	-0.0001781	-0.0003177	0.0001078	0.0005704	0.0011564	0.0019451	65
5841862	0.0084192	0.0371594	0.0771113	0.131923	0.000514	0.0028331	0.0059077	0.0105102	0.000883	0.004666	0.00944	0.015833	63
1905863	0.000472	0.0021121	0.0044709	0.0078704	-2.62e-05	-0.0001446	-0.0003021	-0.0005388	2.63e-05	0.0001394	0.0002828	0.0004758	51
2585276	0.0065099	0.0288282	0.0601079	0.103534	0.0002676	0.0014758	0.0030797	0.0054852	0.0005455	0.0028843	0.0058409	0.0098086	63
6022272	0.0015444	0.0068986	0.0145637	0.0255376	0.0002158	0.0011905	0.0024847	0.0044265	0.0002602	0.0013765	0.0027897	0.0046897	67
4738049	0.0033581	0.0149529	0.0314238	0.0547417	0.0001024	0.0005649	0.0011793	0.002102	0.0002473	0.0013086	0.0026521	0.0044585	65
1262558	0.000862	0.0038548	0.0081519	0.01433	0.0002693	0.0014855	0.0031	0.0055212	0.0003035	0.0016055	0.0032533	0.0054682	60
1745045	0.0018779	0.0083834	0.0176835	0.0309708	0.0004118	0.0022704	0.0047359	0.0084294	0.0005191	0.002745	0.0055591	0.0093364	67
2234778	0.0017041	0.0076098	0.0160587	0.0281428	0.0002171	0.0011977	0.0024998	0.0044533	0.0002927	0.0015488	0.0031384	0.0052753	56
5617404	0.0008584	0.003839	0.0081185	0.0142714	-8.8e-06	-4.85e-05	-0.0001013	-0.0001806	1.38e-05	7.28e-05	0.0001477	0.0002485	54
1809121	0.0189127	0.0819606	0.165731	0.273383	0.0004167	0.0022975	0.0047922	0.0085295	0.0007987	0.0042214	0.0085425	0.0143322	67
2800217	0.0105728	0.0464896	0.0959582	0.162924	0.0005698	0.0031405	0.0065477	0.0116459	0.0010211	0.0053943	0.0109093	0.0182881	65
5899114	0.0004787	0.0021421	0.0045343	0.0079819	8.67e-05	0.0004786	0.0009992	0.0017811	7.87e-05	0.0004165	0.0008446	0.0014207	58
2436969	0.0062392	0.0276422	0.0576741	0.0994377	0.0005348	0.0029477	0.0061464	0.0109338	0.0008759	0.0046286	0.0093646	0.0157068	68
4323271	0.0025076	0.0111822	0.0235497	0.0411509	0.000576	0.0031745	0.0066183	0.0117712	0.0006485	0.0034286	0.0069411	0.0116518	54
1624310	0.005051	0.0224246	0.0469268	0.0812526	0.000239	0.0013185	0.0027517	0.0049016	0.000366	0.001936	0.0039224	0.0065912	63
4372824	0.00569	0.0252332	0.0527199	0.0910747	0.000839	0.0046212	0.009627	0.0171019	0.0013394	0.0070709	0.0142877	0.0239234	66
4116422	0.0011421	0.0051052	0.0107886	0.0189455	0.0001065	0.0005877	0.001227	0.0021869	0.0001747	0.0009244	0.0018739	0.0031511	48
4995126	0.0113755	0.0499494	0.102895	0.17421	0.0002328	0.0012843	0.0026804	0.0047747	0.0005527	0.0029224	0.0059179	0.0099377	70
3473170	0.0015801	0.0070575	0.0148978	0.02612	0.0002376	0.0013108	0.0027356	0.004873	0.0003097	0.0016384	0.0033199	0.0055799	61
5844192	0.0057127	0.0253331	0.0529256	0.0914225	0.0007149	0.0039392	0.0082092	0.0145915	0.0009876	0.0052173	0.0105523	0.0176917	66
3362694	0.0008474	0.0037899	0.0080149	0.0140899	0.0001084	0.000598	0.0012486	0.0022254	0.0002049	0.0010845	0.0021983	0.0036962	59
4889976	0.0019593	0.0087455	0.0184434	0.0322921	0.0004132	0.0022782	0.004752	0.008458	0.0004769	0.0025221	0.0051083	0.0085806	66
5587485	0.0046712	0.0207521	0.043468	0.0753664	0.0004111	0.0022665	0.0047276	0.0084148	0.0005905	0.003122	0.0063214	0.0106139	62
3863756	0.004457	0.0198077	0.0415121	0.0720305	0.0001049	0.0005787	0.0012082	0.0021536	0.0001693	0.0008958	0.0018159	0.0030537	62
1012449	0.0042067	0.0187035	0.0392225	0.0681189	0.0002654	0.0014639	0.0030549	0.005441	0.0004746	0.00251	0.0050839	0.0085396	59
4217893	0.0161697	0.0704094	0.143336	0.238672	0.0002223	0.0012262	0.0025592	0.004559	0.0004276	0.0022619	0.0045818	0.0076976	60
2274713	0.0025807	0.0115067	0.0242287	0.0423261	0.0003398	0.0018741	0.0039099	0.0069616	0.000466	0.0024644	0.0049916	0.0083848	68
2551557	0.0486675	0.200228	0.377031	0.565294	0.0009905	0.0054539	0.0113563	0.0201602	0.0016452	0.0086792	0.0175229	0.0293074	65
2614464	0.0005221	0.0023365	0.0049452	0.0087038	0.000105	0.0005793	0.0012094	0.0021557	0.0001178	0.0006237	0.0012644	0.0021266	54
3748437	0.003819	0.0169913	0.0356664	0.0620295	0.0001513	0.0008347	0.0017424	0.003105	0.0002944	0.0015574	0.003156	0.0053048	62
3798509	0.0053779	0.0238624	0.0498948	0.0862906	0.0005809	0.0032017	0.0066749	0.0118716	0.0008941	0.0047247	0.0095585	0.016031	68
1145581	0.0288429	0.122847	0.242479	0.386927	0.0006527	0.0035968	0.0074971	0.0133296	0.0013097	0.0069142	0.0139723	0.0233979	64
1008186	0.001929	0.0086107	0.0181606	0.0318005	0.0003552	0.0019585	0.0040859	0.0072744	0.0004736	0.002505	0.0050736	0.0085224	49
2909399	0.0017022	0.0076014	0.0160411	0.0281121	0.0004117	0.0022698	0.0047346	0.0084272	0.0006375	0.0033705	0.0068237	0.0114552	53
2024934	0.0052605	0.0233463	0.0488299	0.0844844	0.0003311	0.0018261	0.0038099	0.0067838	0.0006548	0.0034619	0.0070084	0.0117645	64
4666968	0.0012757	0.0057008	0.0120432	0.0211385	4.48e-05	0.0002474	0.0005167	0.0009212	0.0001118	0.0005918	0.0011999	0.0020182	61
1881175	0.0021603	0.0096395	0.0203185	0.0355494	2.6e-05	0.0001436	0.0002999	0.0005347	0.0001221	0.0006462	0.00131	0.0022033	58
4026786	0.0037322	0.0166078	0.034869	0.0606616	0.0007112	0.0039184	0.008166	0.0145149	0.0008174	0.0043199	0.0087415	0.014665	65
4532508	0.0026743	0.0119221	0.0250976	0.0438292	3.24e-05	0.000179	0.0003738	0.0006665	0.0001707	0.0009035	0.0018314	0.0030798	64
4820599	0.0025816	0.0115108	0.0242373	0.0423411	0.0003428	0.0018904	0.003944	0.0070221	0.0005837	0.0030862	0.006249	0.0104926	65
2535496	0.0003926	0.0017574	0.0037208	0.0065519	8.58e-05	0.0004734	0.0009884	0.0017619	5.83e-05	0.0003084	0.0006253	0.001052	55
3800504	0.0026648	0.0118799	0.0250093	0.0436766	0.0001316	0.0007261	0.0015159	0.0027017	0.0002328	0.0012319	0.0024968	0.0041977	40
5484141	0.0021259	0.0094864	0.0199977	0.0349923	0.000501	0.002762	0.0057596	0.0102473	0.0003827	0.0020243	0.0041011	0.0068911	66
5676573	2.39e-05	0.0001071	0.000227	0.0004002	-1.31e-05	-7.22e-05	-0.0001509	-0.0002691	-4.92e-05	-0.0002606	-0.0005286	-0.0008896	41
5699729	0.0057776	0.0256178	0.0535118	0.0924137	0.0003945	0.0021752	0.0045374	0.0080767	0.0005358	0.0028334	0.0057378	0.0096359	67
1885486	0.0017507	0.0078175	0.0164949	0.0289024	0.0003352	0.0018485	0.0038565	0.0068667	0.0004592	0.0024285	0.0049189	0.0082629	67
1934257	0.0064266	0.0284633	0.0593595	0.102275	0.0003731	0.0020573	0.0042919	0.0076404	0.0006322	0.0033424	0.0067669	0.0113601	67
5736588	0.008553	0.037741	0.0782921	0.13388	0.0003525	0.0019436	0.0040549	0.0072193	0.0006095	0.0032223	0.0065242	0.0109535	62
1990855	0.0039703	0.0176598	0.0370556	0.0644104	0.000424	0.0023375	0.0048756	0.0086775	0.0005859	0.003098	0.0062727	0.0105323	69
5143740	0.0019802	0.0088385	0.0186386	0.0326314	0.0002704	0.0014911	0.0031116	0.0055418	0.0003189	0.0016871	0.0034186	0.0057456	67
2419599	0.0417264	0.173765	0.332586	0.509345	0.000832	0.0045829	0.0095474	0.016961	0.0016159	0.0085254	0.0172138	0.0287937	65
3114820	0.0029071	0.0129545	0.0272551	0.0475569	0.0004694	0.0025879	0.0053972	0.009604	0.0007051	0.0037274	0.0075448	0.0126626	66
5280826	0.0016721	0.0074674	0.0157595	0.0276216	0.0002707	0.0014928	0.0031151	0.0055482	0.0004873	0.0025774	0.0052201	0.008768	65
1606406	0.0073588	0.0325393	0.0677023	0.116263	0.00082	0.004517	0.0094104	0.0167186	0.0011484	0.006065	0.0122615	0.0205451	65
4185600	0.0008575	0.0038351	0.0081102	0.0142569	0.0002247	0.0012392	0.0025862	0.0046072	0.0002585	0.0013676	0.0027716	0.0046593	61
1480644	0.0008649	0.0038681	0.00818	0.0143792	0.0001881	0.0010378	0.0021662	0.0038596	0.0002805	0.0014841	0.0030074	0.0050553	60
1587109	0.0001976	0.0008849	0.0018745	0.0033031	2.44e-05	0.0001345	0.0002809	0.0005009	-8e-07	-4.3e-06	-8.6e-06	-1.45e-05	48
2961319	0.004186	0.0186124	0.0390334	0.0677955	0.0002611	0.0014402	0.0030054	0.0053529	0.0003583	0.0018952	0.0038398	0.0064526	66
3913049	0.0004617	0.0020662	0.0043738	0.0076998	0.0001176	0.0006486	0.0013541	0.0024133	0.0002119	0.0011214	0.0022729	0.0038216	48
5414704	0.0050233	0.0223027	0.0466748	0.0808243	0.0001959	0.0010808	0.0022558	0.0040191	0.000478	0.0025278	0.0051198	0.0085998	61
1861028	0.0091295	0.0402446	0.0833661	0.142266	0.0004275	0.0023568	0.0049157	0.0087489	0.000687	0.0036319	0.0073518	0.0123395	51
2366673	0.0030913	0.0137711	0.0289596	0.0504975	0.0003804	0.0020975	0.0043755	0.0077891	0.0006192	0.003274	0.0066285	0.0111283	65
1377620	0.0118306	0.0519064	0.106806	0.180543	0.0002658	0.0014659	0.0030591	0.0054484	0.000654	0.0034575	0.0069994	0.0117495	56
1550420	0.0009513	0.0042537	0.0089933	0.0158039	6.22e-05	0.0003433	0.0007168	0.0012779	0.0001368	0.0007239	0.0014677	0.0024684	49
3644970	0.0226338	0.0974516	0.195272	0.318082	0.000533	0.0029381	0.0061263	0.0108982	0.0010195	0.0053855	0.0108918	0.0182587	59
3766658	0.0037853	0.0168426	0.0353574	0.0614995	0.000675	0.0037195	0.0077523	0.0137819	0.0009258	0.0048917	0.0098956	0.0165945	61
4828246	0.0002791	0.0012495	0.0026461	0.0046614	4.23e-05	0.0002336	0.0004879	0.0008698	4.36e-05	0.0002307	0.0004677	0.0007869	49
3361541	0.0047563	0.0211271	0.044244	0.0766884	0.0001347	0.0007432	0.0015516	0.0027652	0.000242	0.0012805	0.0025952	0.004363	64
5778207	0.0012555	0.0056108	0.0118536	0.0208073	5.77e-05	0.0003184	0.0006649	0.0011853	9.95e-05	0.0005268	0.0010681	0.0017967	60
2186710	0.002801	0.0124844	0.026273	0.0458609	0.0002813	0.0015513	0.0032372	0.0057653	0.0004559	0.0024113	0.0048841	0.0082046	64
1223827	0.0085087	0.0375486	0.0779016	0.133233	0.0003389	0.0018689	0.0038992	0.0069424	0.0006074	0.0032113	0.0065019	0.0109162	58
1575793	0.0082964	0.0366251	0.0760258	0.130123	0.0021612	0.011869	0.0246275	0.0434892	0.0025683	0.0135222	0.0272323	0.0453928	69
2083242	0.0002036	0.0009116	0.001931	0.0034026	5.54e-05	0.0003056	0.0006381	0.0011377	3.78e-05	0.0002001	0.0004057	0.0006826	49
4393300	0.0174358	0.0757548	0.153738	0.254883	0.0005029	0.002772	0.0057806	0.0102846	0.0008335	0.0044049	0.0089131	0.014952	61
3275617	0.000636	0.0028453	0.0060204	0.0105918	8.22e-05	0.0004535	0.000947	0.0016881	0.0001499	0.0007934	0.0016085	0.0027051	43
3237948	0.0104441	0.0459342	0.0948421	0.161102	0.0008642	0.0047601	0.0099155	0.0176124	0.0017487	0.0092231	0.0186158	0.0311236	57
4862795	0.0019023	0.0084921	0.0179116	0.0313674	0.0003443	0.0018985	0.003961	0.0070523	0.0004826	0.0025523	0.0051693	0.0086828	65
3597909	0.0002309	0.0010336	0.0021893	0.0038573	0.000126	0.000695	0.001451	0.002586	0.0001468	0.0007772	0.0015755	0.0026497	54
5261599	0.0023134	0.0103197	0.021744	0.0380223	0.0005499	0.003031	0.0063197	0.0112415	0.0006956	0.0036773	0.0074435	0.012493	69
1020516	0.0019418	0.0086676	0.0182799	0.0320079	0.0002333	0.0012871	0.0026861	0.0047849	0.0003672	0.0019426	0.0039357	0.0066135	68
2494077	0.0042102	0.018719	0.0392547	0.068174	0.0002658	0.0014662	0.0030596	0.0054494	0.0004924	0.002604	0.0052739	0.0088583	56
1906675	0.0004256	0.0019049	0.0040328	0.0071004	6.7e-06	3.7e-05	7.73e-05	0.0001379	4.7e-06	2.48e-05	5.02e-05	8.45e-05	47
2577082	0.0031799	0.0141636	0.0297784	0.0519087	0.000529	0.0029157	0.0060797	0.0108155	0.0009618	0.0050817	0.0102788	0.0172348	68
3905875	0.0050022	0.0222096	0.0464825	0.0804974	0.0008266	0.0045535	0.0094861	0.0168527	0.0013741	0.0072535	0.0146554	0.0245359	68
2711946	0.0020829	0.0092954	0.019597	0.0342965	0.0003121	0.0017212	0.0035914	0.0063952	0.0003797	0.0020084	0.004069	0.0068372	62
2785945	0.0030336	0.0135154	0.0284261	0.0495775	0.0005613	0.0030935	0.0064498	0.0114722	0.0008087	0.0042737	0.0086482	0.0145088	54
4519645	0.0079368	0.0350596	0.0728412	0.124831	0.0005301	0.0029222	0.0060931	0.0108393	0.0009357	0.0049438	0.0100006	0.0167699	66
5507853	0.0039487	0.0175646	0.0368578	0.0640716	0.0006509	0.003587	0.0074766	0.0132932	0.0007015	0.0037083	0.0075062	0.012598	69
1239877	0.0076909	0.0339879	0.0706578	0.121195	0.0004242	0.0023389	0.0048785	0.0086828	0.0007682	0.0040601	0.0082168	0.0137872	67
5950405	0.0535273	0.21836	0.406547	0.600801	0.0008602	0.0047382	0.0098699	0.0175318	0.0019126	0.0100839	0.0203441	0.0339927	65
4480140	0.000943	0.0042168	0.0089156	0.0156678	0.0002078	0.0011464	0.0023928	0.0042629	0.0002294	0.0012138	0.0024602	0.0041362	64
5711674	0.0013398	0.0059867	0.012645	0.0221896	0.0001841	0.0010156	0.00212	0.0037772	0.0002965	0.0015688	0.003179	0.0053434	55
5889055	0.0012857	0.0057458	0.0121379	0.0213039	0.0002722	0.0015011	0.0031324	0.0055788	0.0004081	0.0021587	0.0043731	0.0073474	55
2534728	0.0070925	0.0313762	0.0653256	0.112288	0.0002661	0.0014678	0.0030631	0.0054556	0.0004976	0.0026316	0.0053297	0.0089518	50
2910901	0.0002448	0.0010961	0.0023215	0.00409	-2.26e-05	-0.0001249	-0.0002608	-0.0004651	-2.51e-05	-0.0001329	-0.0002696	-0.0004537	52
3546853	0.0010696	0.0047818	0.010107	0.0177533	0.0003011	0.0016603	0.0034643	0.0061693	0.0004264	0.0022556	0.0045692	0.0076764	63
1087856	0.0014788	0.0066065	0.0139493	0.024466	0.0003135	0.001729	0.0036075	0.0064238	0.0002361	0.0012494	0.0025322	0.0042572	54
1174245	0.0031652	0.0140985	0.0296426	0.0516747	0.0004102	0.0022617	0.0047177	0.0083971	0.0006438	0.0034036	0.0068906	0.0115672	56
3586449	0.0003982	0.0017825	0.0037738	0.0066451	0.0001769	0.0009758	0.0020369	0.0036294	0.0001604	0.0008487	0.0017204	0.0028931	49
5442175	0.0009588	0.0042873	0.0090643	0.0159282	0.0001005	0.0005543	0.0011574	0.0020629	0.0001244	0.0006584	0.0013348	0.002245	60
3505765	0.0013773	0.0061541	0.0129974	0.0228049	0.00035	0.0019302	0.0040269	0.0071694	0.0003545	0.0018755	0.0038	0.0063859	60
4552240	0.0090423	0.039866	0.0825999	0.141002	0.0010719	0.0059009	0.0122842	0.0217994	0.0014944	0.0078864	0.0159288	0.0266561	56
4852525	0.001116	0.0049887	0.010543	0.0185161	0.0004314	0.0023785	0.0049609	0.0088291	0.0005362	0.0028356	0.0057423	0.0096433	65
4949926	0.0007584	0.0033923	0.0071757	0.0126186	0.0001092	0.0006023	0.0012574	0.0022412	0.0001586	0.0008394	0.0017016	0.0028615	62
1054120	0.0122748	0.0538138	0.110609	0.186682	0.0006068	0.003344	0.0069712	0.012397	0.0010809	0.0057092	0.0115445	0.0193485	70
2978862	0.0004259	0.0019061	0.0040354	0.007105	3.36e-05	0.0001855	0.0003874	0.0006907	1.65e-05	8.75e-05	0.0001775	0.0002987	48
3573361	0.0088092	0.0388543	0.0805504	0.137617	0.0012141	0.006682	0.0139042	0.0246583	0.0019821	0.0104491	0.0210768	0.035208	64
4255511	0.0070859	0.0313476	0.0652672	0.11219	0.0006626	0.0036511	0.00761	0.0135297	0.0011643	0.0061487	0.0124302	0.0208266	64
1151188	0.0006241	0.0027923	0.0059084	0.0103952	1.13e-05	6.22e-05	0.00013	0.0002317	9.4e-06	4.96e-05	0.0001005	0.0001691	62
4003519	0.004279	0.0190227	0.0398847	0.069251	0.0005522	0.0030438	0.0063463	0.0112886	0.0008075	0.0042675	0.0086355	0.0144877	66
4076284	0.0051934	0.023051	0.0482204	0.0834499	0.000641	0.0035325	0.0073633	0.0130924	0.0010104	0.0053377	0.0107953	0.0180977	59
3777724	1.09e-05	4.88e-05	0.0001034	0.0001824	-1.68e-05	-9.24e-05	-0.0001931	-0.0003443	-5.73e-05	-0.0003031	-0.0006149	-0.0010348	42
2049298	0.001154	0.0051581	0.0109	0.0191405	0.0001537	0.000848	0.0017702	0.0031544	0.000182	0.0009634	0.0019528	0.0032838	41
1292440	0.0023124	0.0103151	0.0217344	0.0380056	0.0002981	0.0016439	0.0034301	0.0061084	0.0005177	0.0027379	0.0055448	0.0093123	66
2580360	0.0042005	0.0186764	0.0391664	0.068023	0.0003225	0.0017787	0.0037112	0.0066083	0.0006457	0.0034137	0.0069108	0.0116011	54
3217800	0.0091127	0.0401715	0.0832182	0.142022	0.0007592	0.0041824	0.0087148	0.0154871	0.0011662	0.0061586	0.0124502	0.0208599	69
3509330	0.0002437	0.0010911	0.0023109	0.0040714	3.73e-05	0.0002057	0.0004295	0.0007657	2.97e-05	0.0001573	0.0003189	0.0005365	54
5920204	0.0015741	0.0070309	0.0148418	0.0260225	0.0010492	0.0057765	0.012026	0.0213434	0.0010242	0.0054102	0.0109415	0.0183417	62
3747614	0.021997	0.0948149	0.190284	0.310621	0.000324	0.0017865	0.0037275	0.0066371	0.0006317	0.00334	0.006762	0.0113518	67
5071623	0.0006451	0.0028862	0.0061068	0.0107434	4.7e-05	0.0002596	0.0005421	0.0009664	6.58e-05	0.0003481	0.0007058	0.0011874	57
5217870	0.0049318	0.0218999	0.0458423	0.0794087	0.0001206	0.0006654	0.0013892	0.002476	0.0002342	0.0012393	0.0025118	0.0042229	63
5940340	-1.36e-05	-6.1e-05	-0.0001293	-0.000228	4.26e-05	0.0002353	0.0004914	0.0008762	3.1e-06	1.66e-05	3.37e-05	5.68e-05	43
1937451	0.0002567	0.0011494	0.0024343	0.0042886	7.35e-05	0.0004053	0.0008463	0.0015086	8.79e-05	0.000465	0.0009429	0.001586	49
5298535	0.0010628	0.0047512	0.0100424	0.0176403	0.000344	0.0018967	0.0039572	0.0070456	0.0004356	0.0023041	0.0046672	0.0078408	60
3497964	0.0010532	0.0047084	0.0099521	0.0174823	-1.03e-05	-5.69e-05	-0.0001189	-0.0002121	1.19e-05	6.29e-05	0.0001275	0.0002146	50
2432360	0.0034273	0.0152592	0.0320619	0.0558394	0.0002868	0.0015818	0.0033008	0.0058784	0.0004609	0.0024376	0.0049372	0.0082937	63
2471022	0.0035524	0.0158124	0.0332141	0.05782	0.0003974	0.002191	0.0045704	0.0081354	0.0006997	0.0036989	0.0074873	0.0125663	66
3205016	0.0087844	0.0387465	0.0803318	0.137255	0.0003422	0.0018872	0.0039374	0.0070104	0.000607	0.0032094	0.006498	0.0109097	59
4634212	0.0065965	0.029207	0.0608846	0.104839	0.0006392	0.0035222	0.007342	0.0130545	0.0009513	0.0050259	0.0101663	0.0170468	68
5291185	0.0038289	0.0170351	0.0357576	0.0621858	0.0008352	0.0046003	0.0095834	0.0170248	0.0008754	0.004626	0.0093593	0.015698	56
2356073	0.0024056	0.0107294	0.0226019	0.0395092	0.0002834	0.001563	0.0032615	0.0058086	0.0003359	0.0017769	0.0036003	0.0060506	65
1481973	0.0019883	0.0088745	0.0187142	0.0327628	0.0002767	0.001526	0.0031844	0.0056714	0.000354	0.0018725	0.0037938	0.0063755	65
1664200	0.0014715	0.006574	0.0138809	0.0243468	0.0001077	0.0005941	0.0012404	0.0022108	0.0002328	0.0012321	0.0024972	0.0041984	62
3808702	0.0048244	0.0214271	0.0448647	0.0777453	0.0002671	0.0014732	0.0030743	0.0054755	0.0006065	0.0032068	0.0064929	0.0109011	66
3027551	0.0045278	0.02012	0.0421592	0.0731348	0.0003357	0.0018512	0.0038622	0.0068768	0.000597	0.0031567	0.0063915	0.0107312	68
4597958	0.0016519	0.0073775	0.0155704	0.0272923	0.000121	0.0006673	0.0013932	0.0024831	0.0001443	0.0007636	0.001548	0.0026035	65
5015334	0.0010577	0.0047288	0.0099951	0.0175576	0.0001662	0.000917	0.0019141	0.0034107	0.0002261	0.0011966	0.0024253	0.0040776	60
2522793	0.0044243	0.0196638	0.0412139	0.0715215	0.0005587	0.0030796	0.0064209	0.0114209	0.000873	0.0046132	0.0093334	0.0156548	67
3620579	0.0027851	0.0124135	0.0261249	0.0456049	0.0001453	0.0008016	0.0016734	0.002982	0.0002	0.0010582	0.0021449	0.0036065	57
4074476	0.004647	0.0206455	0.0432474	0.0749904	0.0004522	0.002493	0.0051995	0.0092529	0.0005271	0.0027877	0.0056454	0.009481	62
4314478	0.0002583	0.0011563	0.002449	0.0043144	6.81e-05	0.0003757	0.0007844	0.0013983	9.9e-05	0.0005242	0.0010629	0.0017879	49
2862804	0.001307	0.0058407	0.0123377	0.021653	0.0001331	0.0007345	0.0015333	0.0027326	0.0001582	0.0008371	0.0016969	0.0028537	60
1813819	0.0081576	0.0360212	0.0747979	0.128084	0.000524	0.0028884	0.0060228	0.0107146	0.0006925	0.0036606	0.0074098	0.0124366	63
5049543	0.0042741	0.019001	0.0398397	0.0691741	0.0002155	0.001189	0.0024815	0.0044208	0.0003443	0.0018215	0.0036906	0.0062023	67
2656477	0.029108	0.123918	0.244438	0.389714	0.0004263	0.0023506	0.0049028	0.008726	0.0009928	0.0052448	0.0106079	0.0177846	61
4020722	0.0022035	0.0098313	0.0207205	0.036247	0.0002676	0.0014759	0.0030799	0.0054856	0.0004255	0.0022507	0.0045592	0.0076596	56
3056388	0.0021089	0.0094107	0.0198389	0.0347167	0.0002438	0.0013445	0.0028059	0.004998	0.0003162	0.0016731	0.0033902	0.005698	55
1480093	0.0062565	0.0277183	0.0578302	0.0997007	0.0001602	0.0008837	0.0018447	0.0032871	0.0002399	0.0012695	0.0025729	0.0043256	65
3990869	0.017568	0.0763116	0.154818	0.256557	0.00032	0.0017648	0.0036822	0.0065566	0.0007479	0.003953	0.0080004	0.0134251	55
5028813	0.0024017	0.0107119	0.0225654	0.039446	0.0001715	0.0009459	0.0019745	0.0035182	0.0002479	0.0013118	0.0026586	0.0044696	59
1608340	0.0013107	0.0058572	0.0123724	0.0217135	0.0002247	0.0012396	0.0025872	0.0046088	0.000401	0.0021211	0.004297	0.0072198	60
3887002	0.004322	0.0192124	0.0402781	0.0699233	0.0004025	0.0022195	0.0046297	0.0082408	0.0006076	0.0032126	0.0065044	0.0109204	58
4703903	0.002045	0.0091268	0.0192434	0.0336824	2.34e-05	0.0001293	0.0002701	0.0004816	0.0001317	0.0006971	0.0014132	0.0023768	48
4287580	0.0185083	0.0802646	0.162463	0.268361	0.0002538	0.0013996	0.0029208	0.0052026	0.0006011	0.003178	0.0064346	0.0108035	62
2592813	0.002912	0.0129765	0.0273009	0.0476361	0.0003665	0.0020211	0.0042164	0.0075063	0.0006127	0.0032393	0.0065584	0.0110108	63
5570789	0.0023984	0.0106972	0.0225345	0.0393924	0.0005712	0.0031482	0.0065637	0.0116743	0.0008536	0.004511	0.0091273	0.0153101	64
3565458	0.0054584	0.024216	0.050624	0.0875264	0.0002394	0.0013203	0.0027553	0.0049081	0.0004074	0.0021547	0.004365	0.007334	66
2322568	0.0025658	0.0114405	0.0240902	0.0420864	0.0002562	0.0014132	0.0029492	0.0052531	0.0004328	0.0022892	0.0046371	0.0077904	60
4184087	0.0029586	0.0131831	0.0277325	0.0483809	9.58e-05	0.0005284	0.0011032	0.0019664	0.0001962	0.001038	0.002104	0.0035379	62
2875316	0.0017985	0.00803	0.0169413	0.0296795	0.0002584	0.0014255	0.0029747	0.0052984	0.0003461	0.0018311	0.00371	0.0062348	56
4567238	0.0008613	0.0038519	0.0081458	0.0143192	0.0001287	0.0007101	0.0014824	0.0026419	0.0001927	0.0010197	0.0020669	0.0034754	61
5621731	0.0166261	0.0723392	0.147099	0.244554	0.000818	0.004506	0.0093874	0.016678	0.0009397	0.004965	0.0100433	0.0168414	68
4004834	0.0035199	0.0156686	0.0329146	0.0573053	0.000151	0.0008331	0.001739	0.003099	0.0003532	0.0018686	0.003786	0.0063624	63
1347867	0.0117012	0.0513502	0.105695	0.178747	0.0007043	0.0038806	0.0080875	0.0143758	0.0010346	0.0054652	0.0110523	0.0185269	69
1671603	0.0004465	0.0019984	0.0042304	0.0074477	0.0002402	0.001325	0.0027652	0.0049257	0.0002851	0.0015086	0.0030571	0.0051387	54
3541745	0.0044473	0.0197653	0.0414241	0.0718804	0.0003302	0.0018211	0.0037995	0.0067652	0.0004882	0.0025819	0.0052292	0.0087833	64
1380749	0.0016267	0.0072651	0.0153342	0.0268807	0.0001455	0.0008027	0.0016757	0.0029861	0.0002313	0.0012238	0.0024804	0.0041702	68
1469031	0.0031669	0.014106	0.0296583	0.0517018	0.0008485	0.0046738	0.0097363	0.0172954	0.0010745	0.0056757	0.0114768	0.0192355	65
3263565	0.0044697	0.0198638	0.0416282	0.0722288	0.0008026	0.004421	0.009211	0.0163656	0.0012328	0.0065096	0.0131575	0.0220396	67
4488119	0.0013011	0.0058143	0.0122821	0.0215558	0.0002033	0.0011212	0.0023401	0.0041691	0.0004333	0.0022917	0.0046422	0.0077989	62
5571431	0.0011127	0.0049738	0.0105115	0.018461	0.0003618	0.0019949	0.0041617	0.007409	0.000471	0.0024912	0.0050457	0.0084756	49
2263953	0.0017586	0.0078522	0.016568	0.0290296	8.47e-05	0.0004674	0.0009759	0.0017396	0.0001692	0.0008956	0.0018154	0.0030528	68
4367966	0.0010332	0.0046194	0.0097645	0.017154	2.47e-05	0.0001364	0.0002849	0.000508	3.54e-05	0.0001875	0.0003802	0.0006396	54
1543402	0.0059966	0.0265788	0.0554888	0.095753	0.0003954	0.0021799	0.0045473	0.0080944	0.0006764	0.0035756	0.0072381	0.0121491	66
2373006	0.0417263	0.173765	0.332586	0.509344	0.0008708	0.0047963	0.0099907	0.0177455	0.0016811	0.0088679	0.0179022	0.0299379	63
3049685	-6.21e-05	-0.000278	-0.0005893	-0.0010395	5.92e-05	0.0003265	0.0006819	0.0012156	2.27e-05	0.0001203	0.0002439	0.0004104	41
1459510	0.0182939	0.0793643	0.160725	0.265685	0.0003314	0.0018278	0.0038134	0.00679	0.0006846	0.0036189	0.0073256	0.0122957	60
1075029	0.0024883	0.0110967	0.0233709	0.0408413	0.000282	0.0015552	0.0032452	0.0057796	0.0004082	0.0021594	0.0043745	0.0073499	60
1790778	0.0003557	0.001592	0.0033709	0.0059366	3.13e-05	0.000173	0.0003612	0.0006441	3.87e-05	0.0002049	0.0004155	0.0006991	49
2025264	0.0045049	0.0200192	0.0419502	0.0727782	0.0002115	0.0011667	0.0024351	0.0043382	0.000411	0.0021737	0.0044035	0.0073985	68
4936991	0.0054624	0.0242337	0.0506603	0.087588	0.0005384	0.0029677	0.006188	0.0110078	0.0009356	0.0049433	0.0099997	0.0167685	67
3017657	0.0008086	0.0036167	0.0076493	0.013449	4.35e-05	0.0002403	0.0005018	0.0008946	0.000102	0.0005398	0.0010944	0.0018409	47
3341357	0.0013536	0.0060484	0.0127749	0.0224165	0.0002458	0.0013557	0.0028292	0.0050395	0.0002473	0.0013087	0.0026524	0.0044591	46
4763103	0.0030269	0.0134857	0.0283641	0.0494706	0.0002068	0.0011405	0.0023805	0.004241	0.0003766	0.0019921	0.0040359	0.0067817	65
2698445	0.0046322	0.0205805	0.0431127	0.0747608	0.0003208	0.0017692	0.0036914	0.0065731	0.0007316	0.003867	0.0078269	0.0131347	67
1575395	0.0029745	0.0132536	0.0278795	0.0486346	0.0004007	0.0022093	0.0046085	0.0082032	0.000717	0.0037901	0.0076715	0.0128747	42
4048405	0.0015566	0.0069529	0.0146778	0.0257366	6.74e-05	0.0003722	0.0007771	0.0013853	0.0001155	0.0006115	0.0012398	0.0020852	55
4677970	0.0031041	0.0138278	0.0290779	0.0507015	0.0003554	0.0019597	0.0040884	0.0072789	0.0004455	0.0023566	0.0047734	0.0080189	68
1057181	0.0094127	0.0414724	0.0858491	0.146357	0.0003526	0.0019443	0.0040562	0.0072217	0.0006975	0.0036872	0.0074635	0.0125264	64
2187640	0.0120241	0.0527375	0.108464	0.183223	0.0007004	0.003859	0.0080425	0.0142961	0.0012391	0.0065428	0.0132242	0.0221509	65
5599767	0.0017381	0.0077614	0.0163771	0.0286972	0.0002376	0.0013107	0.0027354	0.0048726	0.0003278	0.0017344	0.0035143	0.0059063	53
5809033	0.0169073	0.0735266	0.14941	0.248157	0.0006671	0.0036761	0.007662	0.0136219	0.001324	0.0069897	0.0141242	0.023651	69
3204277	0.0002456	0.0010994	0.0023285	0.0041024	0.0001238	0.000683	0.001426	0.0025414	0.0001088	0.0005757	0.0011673	0.0019634	48
4524735	0.0033633	0.0149758	0.0314717	0.0548241	0.0002264	0.0012487	0.0026061	0.0046426	0.0004416	0.0023358	0.0047313	0.0079484	63
1946112	0.0021565	0.0096227	0.0202832	0.0354881	0.0004126	0.002275	0.0047454	0.0084462	0.0006085	0.0032174	0.0065143	0.0109369	64
5203086	0.0057227	0.0253769	0.0530159	0.0915752	0.0008083	0.0044525	0.0092762	0.0164811	0.0009558	0.0050498	0.0102146	0.0171275	53
5809474	0.0008144	0.0036426	0.0077041	0.0135451	0.0001531	0.0008445	0.0017629	0.0031415	0.0001899	0.0010049	0.0020369	0.003425	61
2958166	0.0028455	0.0126817	0.0266853	0.046573	0.0006198	0.0034156	0.00712	0.012661	0.0007726	0.0040833	0.0082636	0.0138655	66
4419029	0.001371	0.0061257	0.0129376	0.0227006	0.000167	0.0009212	0.0019229	0.0034264	0.0002285	0.001209	0.0024504	0.0041198	63
5141270	0.0008783	0.0039276	0.0083055	0.0145991	6.21e-05	0.0003429	0.0007161	0.0012766	7.47e-05	0.0003955	0.000802	0.0013491	60
2225466	0.0059243	0.0262617	0.0548366	0.094652	0.0007278	0.0040097	0.0083559	0.0148514	0.0012014	0.0063442	0.0128241	0.0214837	65
2297948	0.0008574	0.0038343	0.0081085	0.0142539	0.000167	0.0009213	0.0019232	0.0034269	0.0002328	0.0012318	0.0024966	0.0041974	59
2557219	0.0050716	0.022515	0.0471135	0.0815699	0.0007738	0.0042627	0.0088818	0.0157828	0.0011023	0.0058218	0.0117715	0.0197274	65
4878046	0.000655	0.0029302	0.0061998	0.0109067	-2.14e-05	-0.0001181	-0.0002467	-0.00044	-3.5e-06	-1.83e-05	-3.7e-05	-6.23e-05	63
1896977	0.0033627	0.0149731	0.0314659	0.0548142	0.0002436	0.0013439	0.0028046	0.0049957	0.0003461	0.0018312	0.0037102	0.0062351	59
2361880	0.0067774	0.0299989	0.0625072	0.107564	0.0002916	0.0016081	0.0033555	0.0059757	0.0005564	0.0029421	0.0059576	0.0100042	64
1457604	0.0071222	0.0315062	0.0655914	0.112733	0.0005192	0.0028618	0.0059675	0.0106164	0.0009787	0.0051707	0.0104584	0.0175348	68
4575951	0.0080461	0.0355358	0.0738106	0.126444	0.0006044	0.0033309	0.0069437	0.0123484	0.0010073	0.0053215	0.0107626	0.0180429	68
2397924	0.0014674	0.0065556	0.0138422	0.0242793	0.0002308	0.0012731	0.002657	0.0047331	0.0002703	0.0014304	0.0028987	0.0048727	67
3365296	0.0015876	0.0070908	0.0149678	0.0262422	5.03e-05	0.0002775	0.0005794	0.0010331	0.0001373	0.0007268	0.0014733	0.0024779	60
3373187	0.0027855	0.0124154	0.0261287	0.0456116	0.0004273	0.002356	0.004914	0.0087459	0.0007089	0.0037475	0.0075853	0.0127304	69
3528984	0.001325	0.0059206	0.0125059	0.0219468	0.0001888	0.0010416	0.0021741	0.0038736	0.0002872	0.0015196	0.0030794	0.0051762	64
3934686	0.0018906	0.0084398	0.0178019	0.0311767	0.0002636	0.001454	0.0030343	0.0054044	0.0004479	0.0023691	0.0047987	0.0080613	59
5013431	0.002834	0.0126304	0.026578	0.0463878	0.0003308	0.0018242	0.003806	0.0067768	0.0005685	0.0030059	0.0060865	0.0102203	63
2073889	0.0011442	0.0051146	0.0108083	0.01898	0.0001611	0.000889	0.0018557	0.0033067	0.0002506	0.0013259	0.0026871	0.0045173	66
5701421	0.0009978	0.0044613	0.0094313	0.0165708	0.0001681	0.0009272	0.0019355	0.0034489	0.0002206	0.0011674	0.0023661	0.0039781	62
1626999	0.0003778	0.0016911	0.0035805	0.0063052	-6.4e-05	-0.0003534	-0.0007381	-0.0013166	-5.45e-05	-0.0002886	-0.0005855	-0.0009853	58
4091188	0.0058647	0.0260001	0.0542984	0.093743	0.0005814	0.0032042	0.0066801	0.0118808	0.0009025	0.0047688	0.0096475	0.0161799	67
4305240	0.0003308	0.0014809	0.0031359	0.0055231	2.33e-05	0.0001285	0.0002684	0.0004785	1.17e-05	6.19e-05	0.0001256	0.0002114	53
4663397	0.000719	0.0032165	0.0068044	0.0119674	9.78e-05	0.0005398	0.0011271	0.002009	0.0001433	0.0007584	0.0015374	0.0025857	51
3079384	0.0315181	0.133615	0.26204	0.414512	0.0007579	0.0041754	0.0087003	0.0154613	0.0012803	0.0067593	0.0136604	0.022878	67
3523913	0.0082186	0.0362865	0.0753374	0.12898	0.0004874	0.0026866	0.0056027	0.0099688	0.0007069	0.0037367	0.0075636	0.0126941	68
4161198	0.0007447	0.003331	0.0070462	0.0123916	0.0001322	0.0007292	0.0015222	0.0027129	0.0001647	0.0008718	0.0017672	0.0029718	57
5085790	0.0025801	0.0115042	0.0242236	0.0423173	7.28e-05	0.0004014	0.0008382	0.0014942	0.0001713	0.0009063	0.0018372	0.0030895	62
2171220	0.0084358	0.0372315	0.0772577	0.132166	0.0002413	0.001331	0.0027778	0.0049481	0.0005708	0.0030185	0.006112	0.010263	63
1324447	0.0062264	0.0275863	0.0575593	0.0992442	0.0002301	0.0012691	0.0026486	0.0047182	0.0004768	0.0025217	0.0051074	0.0085791	59
3372964	0.0056438	0.0250303	0.0523021	0.0903678	0.0006144	0.0033858	0.0070581	0.0125512	0.0008967	0.0047379	0.0095852	0.0160756	66
5988186	0.0034196	0.0152248	0.0319903	0.0557163	0.0004154	0.0022905	0.0047777	0.0085037	0.0005326	0.0028166	0.0057039	0.0095791	68
1874228	0.0061997	0.0274695	0.0573192	0.0988398	0.0005079	0.0027998	0.0058383	0.0103871	0.0007493	0.0039606	0.0080159	0.013451	68
5181769	0.0024936	0.01112	0.0234195	0.0409255	0.0003785	0.0020873	0.0043542	0.0077513	0.0004609	0.0024376	0.0049374	0.008294	66
5740674	0.0002954	0.0013223	0.0028004	0.0049328	0.0003141	0.0017324	0.0036146	0.0064364	0.0004617	0.0024417	0.0049457	0.008308	47
3506606	0.0033816	0.0150569	0.0316407	0.0551148	0.0002551	0.0014068	0.0029359	0.0052293	0.0003187	0.0016862	0.0034166	0.0057423	64
5307796	0.0073329	0.0324261	0.067471	0.115876	0.0003231	0.0017815	0.0037171	0.0066187	0.0005019	0.0026543	0.0053756	0.0090288	69
5883669	0.0037243	0.0165727	0.0347961	0.0605365	0.0004562	0.0025149	0.005245	0.0093338	0.0007915	0.0041834	0.0084657	0.0142037	56
1076615	0.0088169	0.0388875	0.0806176	0.137728	0.0004658	0.0025677	0.005355	0.009529	0.0008785	0.0046419	0.0093915	0.0157518	69
3185351	0.0017828	0.0079601	0.0167946	0.029424	0.0003549	0.001957	0.0040828	0.0072688	0.0004958	0.0026222	0.0053108	0.0089201	69
3507398	0.0117253	0.0514538	0.105902	0.179082	0.0005569	0.0030694	0.0063996	0.0113831	0.0010579	0.0055881	0.0113003	0.0189409	70
4073248	0.0126071	0.0552383	0.113443	0.191245	0.0018736	0.0102959	0.0213817	0.0378066	0.0023793	0.0125322	0.0252513	0.04212	63
1044235	0.0022791	0.0101675	0.0214251	0.0374692	0.0001376	0.0007589	0.0015843	0.0028234	0.0002523	0.0013353	0.0027061	0.0045493	65
1510097	0.0010243	0.0045793	0.0096801	0.0170062	1.77e-05	9.75e-05	0.0002036	0.000363	6.79e-05	0.0003596	0.0007292	0.0012267	44
3100224	0.0013809	0.0061701	0.0130312	0.0228639	0.0001292	0.0007126	0.0014877	0.0026514	0.0002144	0.0011346	0.0022997	0.0038667	64
5536545	0.0033409	0.0148766	0.0312648	0.0544681	0.0004685	0.0025829	0.0053867	0.0095853	0.000663	0.003505	0.0070954	0.0119103	61
1937982	0.0006574	0.0029409	0.0062224	0.0109462	8.86e-05	0.000489	0.001021	0.0018199	0.0001448	0.0007664	0.0015537	0.0026131	40
3505487	0.0002971	0.0013302	0.0028169	0.0049619	0.0001431	0.0007896	0.0016484	0.0029376	0.0001901	0.0010061	0.0020394	0.0034293	56
3819025	0.0084073	0.0371074	0.0770057	0.131748	0.00058	0.0031968	0.0066649	0.0118538	0.001079	0.005699	0.0115238	0.0193139	70
5308988	0.0005333	0.0023864	0.0050507	0.008889	-2.58e-05	-0.0001422	-0.0002971	-0.0005298	-2.72e-05	-0.0001443	-0.0002926	-0.0004924	48
6013769	0.0065594	0.0290449	0.0605522	0.104281	0.0004531	0.0024978	0.0052095	0.0092706	0.0007685	0.004062	0.0082206	0.0137936	69
2097906	0.0045248	0.0201068	0.0421318	0.073088	0.0002248	0.0012401	0.0025882	0.0046106	0.0004208	0.0022257	0.0045086	0.0075748	65
3882055	0.0068967	0.0305205	0.0635752	0.109355	0.0001727	0.0009527	0.0019887	0.0035435	0.0003015	0.0015953	0.0032327	0.0054335	40
3588418	0.0014997	0.0066993	0.0141444	0.0248064	0.0003442	0.0018979	0.0039597	0.0070501	0.0004704	0.002488	0.0050394	0.008465	68
2693949	0.0010006	0.0044737	0.0094574	0.0166164	0.000138	0.0007614	0.0015896	0.0028328	0.0001353	0.0007161	0.0014518	0.0024417	62
4165411	0.0008421	0.0037663	0.0079652	0.0140027	0.0001413	0.0007797	0.0016277	0.0029007	0.0001679	0.0008884	0.0018009	0.0030284	60
5194948	0.0008832	0.0039499	0.0083524	0.0146813	0.0001115	0.000615	0.0012841	0.0022887	0.000162	0.0008575	0.0017382	0.0029232	65
1169902	0.0021827	0.0097388	0.0205267	0.0359107	0.000238	0.0013125	0.0027392	0.0048794	0.000417	0.0022059	0.0044686	0.0075077	58
2741510	0.001091	0.0048771	0.0103078	0.0181047	0.0001004	0.000554	0.0011566	0.0020615	0.0001994	0.0010552	0.0021388	0.0035963	56
5422874	0.0008589	0.0038412	0.0081232	0.0142797	0.0001067	0.0005884	0.0012285	0.0021897	0.0001459	0.0007724	0.0015658	0.0026334	56
1855888	0.003359	0.0149565	0.0314315	0.0547549	0.0004387	0.0024188	0.005045	0.0089785	0.0005601	0.0029616	0.005997	0.0100703	62
1946130	0.0136653	0.0597647	0.122419	0.205616	0.0003133	0.0017278	0.0036051	0.0064196	0.000852	0.0045024	0.0091099	0.015281	68
1987603	0.0017588	0.0078535	0.0165706	0.0290341	0.0004678	0.0025791	0.0053788	0.0095713	0.000728	0.0038481	0.0077886	0.0130706	69
2410167	0.0489948	0.201459	0.37906	0.567777	0.0007226	0.0039812	0.0082965	0.0147461	0.0015023	0.0079278	0.0160122	0.0267948	69
2669348	0.0019519	0.0087127	0.0183746	0.0321725	0.0001455	0.0008028	0.001676	0.0029867	0.0002195	0.0011616	0.0023544	0.0039585	67
1513988	0.0019678	0.0087833	0.0185228	0.0324301	0.0003271	0.0018041	0.0037641	0.0067023	0.00038	0.00201	0.0040721	0.0068426	67
2303537	0.0015903	0.007103	0.0149935	0.026287	0.0001184	0.0006531	0.0013635	0.0024301	0.0001466	0.0007758	0.0015727	0.002645	65
3450136	0.0026935	0.0120074	0.0252759	0.0441375	0.0002523	0.0013913	0.0029035	0.0051717	0.0004475	0.0023667	0.0047939	0.0080534	53
5319223	0.0069663	0.0308249	0.064198	0.110399	0.0004784	0.0026371	0.0054996	0.0097859	0.0008121	0.0042917	0.0086845	0.0145695	58
5335499	0.0238602	0.102512	0.2048	0.332235	0.0005407	0.0029802	0.006214	0.0110539	0.0011952	0.0063114	0.0127581	0.0213735	63
1140800	0.0045867	0.0203796	0.0426968	0.0740518	0.0004708	0.0025957	0.0054133	0.0096326	0.0005439	0.0028762	0.0058243	0.0097808	67
3197100	0.0047122	0.0209328	0.0438421	0.0760038	0.00042	0.0023154	0.0048296	0.0085959	0.0007621	0.0040281	0.0081522	0.0136791	62
3473003	0.0024567	0.0109563	0.0230769	0.0403322	7.36e-05	0.0004063	0.0008484	0.0015124	0.0001376	0.0007283	0.0014764	0.0024831	64
3494759	0.0044105	0.0196026	0.0410871	0.071305	0.0005579	0.0030751	0.0064115	0.0114044	0.0006923	0.0036596	0.0074079	0.0124334	57
2047851	0.0125795	0.0551201	0.113209	0.190867	0.0008705	0.0047945	0.009987	0.017739	0.0014683	0.0077492	0.0156528	0.0261966	65
2103508	7.54e-05	0.0003376	0.0007153	0.001261	6.33e-05	0.0003493	0.0007294	0.0013003	7.86e-05	0.0004161	0.0008436	0.0014191	42
2308650	0.012078	0.0529689	0.108925	0.183967	0.0002794	0.0015407	0.003215	0.0057258	0.0005055	0.0026735	0.0054145	0.009094	55
1562980	0.0054663	0.024251	0.0506961	0.0876485	0.0006777	0.0037342	0.0077828	0.013836	0.0009971	0.0052674	0.0106535	0.0178608	64
3937761	0.0010549	0.004716	0.0099682	0.0175105	0.0003001	0.0016553	0.0034539	0.0061506	0.0003561	0.0018838	0.0038167	0.0064139	66
4977395	0.0034451	0.0153379	0.032226	0.0561216	0.0004709	0.0025961	0.0054141	0.0096341	0.000763	0.004033	0.008162	0.0136956	65
5552200	0.0065026	0.0287964	0.0600427	0.103424	0.0001291	0.0007123	0.0014871	0.0026503	0.000295	0.001561	0.0031632	0.0053168	63
2323670	0.0050755	0.0225324	0.0471495	0.081631	0.0007092	0.0039075	0.0081432	0.0144747	0.00111	0.0058626	0.0118537	0.0198647	64
1382104	0.0032229	0.0143542	0.030176	0.0525936	0.000403	0.0022222	0.0046355	0.008251	0.000649	0.0034314	0.0069466	0.0116611	65
2105363	0.0074777	0.0330581	0.0687615	0.118032	0.0013076	0.007195	0.0149676	0.026533	0.0015108	0.0079725	0.0161021	0.0269445	65
2550498	0.0029563	0.0131729	0.0277112	0.0483442	0.0001509	0.0008325	0.001738	0.0030971	0.0002588	0.0013696	0.0027756	0.0046661	64
3494670	0.0040799	0.0181441	0.0380615	0.0661327	0.0002365	0.0013046	0.0027227	0.0048499	0.0003677	0.0019451	0.0039409	0.0066223	62
2931009	0.0006749	0.0030191	0.0063875	0.0112361	0.0002383	0.0013146	0.0027436	0.0048872	0.0003267	0.0017282	0.0035018	0.0058854	46
2931044	0.0015269	0.0068204	0.0143993	0.0252509	0.0001513	0.0008347	0.0017425	0.0031052	0.0001461	0.0007733	0.0015676	0.0026363	68
1283597	0.0001046	0.0004683	0.0009923	0.0017491	4.2e-05	0.0002315	0.0004834	0.0008619	2.17e-05	0.0001148	0.0002328	0.0003917	43
3977255	0.0018282	0.0081621	0.0172188	0.0301624	0.0001144	0.0006312	0.0013178	0.0023487	0.0001893	0.0010016	0.0020302	0.0034139	69
5513659	0.0223303	0.0961958	0.192898	0.314536	0.000421	0.0023209	0.004841	0.0086162	0.0009413	0.0049732	0.0100599	0.0168691	57
5962214	0.0066298	0.0293529	0.0611837	0.105342	0.0005131	0.0028281	0.0058973	0.0104918	0.0009147	0.0048332	0.0097774	0.016397	67
2107078	0.0002391	0.0010703	0.0022669	0.0039939	-5.32e-05	-0.0002937	-0.0006136	-0.0010944	-9.5e-05	-0.000503	-0.0010204	-0.0017176	50
4279319	0.0040875	0.0181775	0.0381309	0.0662515	0.0002903	0.0016009	0.0033404	0.0059489	0.0003042	0.0016093	0.003261	0.0054811	55
2064373	0.0020555	0.0091736	0.0193415	0.0338528	0.0002317	0.001278	0.0026672	0.0047513	0.0003282	0.0017365	0.0035185	0.0059134	67
2461792	0.0007777	0.0034783	0.0073573	0.0129371	0.0001123	0.0006194	0.0012931	0.0023048	0.0001909	0.00101	0.0020473	0.0034426	57
3863594	0.0010854	0.0048521	0.010255	0.0180123	0.0002759	0.0015218	0.0031756	0.0056558	0.0004048	0.0021414	0.0043381	0.0072887	62
4326693	0.0002036	0.0009116	0.0019309	0.0034024	0.0001345	0.0007418	0.0015486	0.0027598	0.0001453	0.0007691	0.0015591	0.0026221	51
4359211	0.0005157	0.0023079	0.0048848	0.0085977	0.0003149	0.0017364	0.003623	0.0064514	0.0003845	0.002034	0.0041206	0.0069239	51
4471412	0.0022791	0.0101673	0.0214247	0.0374686	0.0001333	0.0007354	0.0015352	0.002736	0.0002947	0.0015594	0.0031599	0.0053114	62
3678292	0.0050076	0.0222338	0.0465324	0.0805822	0.0003899	0.0021498	0.0044846	0.0079829	0.0007533	0.0039815	0.0080581	0.0135216	69
4424077	0.0014177	0.0063338	0.0133756	0.0234651	0.000144	0.0007944	0.0016584	0.0029554	0.0001946	0.00103	0.0020878	0.0035107	63
4540479	0.0041901	0.0186306	0.0390713	0.0678603	0.0005136	0.0028314	0.0059041	0.0105038	0.0007836	0.0041416	0.0083815	0.0140627	56
3400455	0.0014364	0.0064174	0.0135515	0.0237721	0.0003043	0.0016784	0.0035022	0.0062365	0.0004133	0.0021862	0.0044287	0.0074407	46
4722757	0.0044564	0.0198051	0.0415068	0.0720215	0.0012264	0.0067491	0.0140435	0.0249039	0.0017946	0.0094643	0.0191003	0.0319282	65
3580694	0.0019352	0.0086384	0.0182187	0.0319016	0.0002005	0.0011062	0.0023088	0.0041133	0.0002336	0.0012363	0.0025057	0.0042126	59
1303341	6.04e-05	0.0002705	0.0005731	0.0010104	1.6e-06	8.7e-06	1.81e-05	3.23e-05	-3.84e-05	-0.0002035	-0.0004128	-0.0006947	42
4265049	0.0029241	0.0130301	0.0274128	0.0478292	0.0009797	0.0053949	0.0112339	0.0199438	0.00118	0.0062314	0.012597	0.0211048	63
4329830	0.0044702	0.019866	0.0416329	0.0722367	0.0005564	0.0030666	0.0063937	0.0113727	0.0008775	0.0046369	0.0093812	0.0157347	65
5284741	0.0360485	0.151617	0.294135	0.458564	0.0006246	0.0034424	0.0071758	0.0127598	0.001038	0.0054833	0.0110888	0.0185877	53
5657562	0.0177355	0.0770168	0.156185	0.258673	0.0006688	0.0036855	0.0076815	0.0136564	0.0014345	0.0075711	0.0152945	0.0256003	62
5782131	0.0056587	0.0250961	0.0524375	0.0905969	0.0003776	0.0020822	0.0043436	0.0077324	0.000656	0.003468	0.0070207	0.011785	68
4994888	0.001251	0.0055908	0.0118115	0.0207337	0.0001443	0.000796	0.0016617	0.0029613	0.0001872	0.0009907	0.0020082	0.0033768	53
2920701	0.0032435	0.0144454	0.030366	0.0529208	0.0009632	0.0053038	0.0110447	0.0196095	0.0012056	0.0063661	0.0128683	0.0215573	61
4873410	0.0003031	0.0013567	0.002873	0.0050607	8.82e-05	0.0004866	0.001016	0.0018111	0.0001029	0.0005449	0.0011048	0.0018583	52
2250184	0.0017696	0.0079013	0.016671	0.029209	0.0002968	0.0016371	0.003416	0.0060834	0.0003684	0.0019486	0.0039478	0.006634	69
1365576	0.0001215	0.0005439	0.0011524	0.0020312	1.13e-05	6.25e-05	0.0001306	0.0002328	1.53e-05	8.1e-05	0.0001642	0.0002763	49
3756992	0.0019041	0.0085001	0.0179283	0.0313965	0.000179	0.0009872	0.0020607	0.0036717	0.0002361	0.0012493	0.002532	0.0042569	67
5771510	0.0006416	0.0028705	0.0060736	0.0106852	0.0001392	0.0007681	0.0016036	0.0028577	0.0001731	0.0009159	0.0018565	0.003122	58
1462700	0.0016632	0.0074276	0.0156757	0.0274757	0.0003489	0.0019238	0.0040137	0.007146	0.0004491	0.0023755	0.0048117	0.0080831	68
5302949	0.0042668	0.0189687	0.0397727	0.0690596	0.0005021	0.0027677	0.0057716	0.0102687	0.0008091	0.004276	0.0086527	0.0145165	68
5515382	0.001447	0.0064645	0.0136505	0.0239448	0.0001693	0.0009338	0.0019493	0.0034733	0.0002639	0.0013962	0.0028295	0.0047566	65
5861428	0.0011449	0.0051179	0.0108152	0.0189921	0.0001183	0.0006528	0.0013629	0.002429	0.0001726	0.0009134	0.0018516	0.0031136	68
3055939	0.0043989	0.0195517	0.0409816	0.0711248	0.0002989	0.0016487	0.0034401	0.0061262	0.0004533	0.0023978	0.0048568	0.0081588	67
5888665	0.0103293	0.0454383	0.0938449	0.159473	0.0003018	0.0016641	0.0034723	0.0061835	0.0006392	0.0033796	0.006842	0.0114859	67
2104124	0.0133864	0.0585732	0.120061	0.201852	0.0001268	0.0006995	0.0014603	0.0026026	0.0004669	0.0024694	0.0050017	0.0084018	46
5551369	0.0038761	0.0172437	0.0361911	0.0629291	0.0003131	0.0017265	0.0036024	0.0064148	0.0004263	0.0022549	0.0045677	0.007674	59
5705189	0.0011417	0.0051033	0.0107844	0.0189383	0.0002384	0.0013147	0.0027438	0.0048875	0.0003004	0.0015894	0.0032207	0.0054133	65
4886151	0.00547	0.0242672	0.0507295	0.0877052	0.0005391	0.0029715	0.0061959	0.0110217	0.0007803	0.0041243	0.0083465	0.0140043	68
4819165	0.0107996	0.0474682	0.0979232	0.166128	0.0002425	0.0013373	0.0027909	0.0049714	0.000447	0.0023641	0.0047887	0.0080446	69
1093114	0.0010037	0.0044877	0.0094869	0.0166681	0.0001969	0.0010861	0.0022669	0.0040389	0.0002457	0.0013003	0.0026352	0.0044302	67
1803316	0.0018028	0.0080493	0.016982	0.0297502	0.0001915	0.0010563	0.0022048	0.0039283	0.000294	0.0015553	0.0031516	0.0052974	63
2165311	0.0029956	0.0133472	0.0280749	0.0489717	0.0004678	0.002579	0.0053787	0.0095711	0.0008968	0.0047384	0.0095863	0.0160774	49
3108109	0.0004329	0.0019376	0.0041019	0.0072218	-1.91e-05	-0.0001052	-0.0002197	-0.0003918	2.15e-05	0.000114	0.0002313	0.0003891	57
1744359	0.0055167	0.0244723	0.0511524	0.0884215	0.0004294	0.0023674	0.0049379	0.0087883	0.0004807	0.0025424	0.0051494	0.0086494	53
2766147	0.003084	0.0137387	0.028892	0.050381	0.0005102	0.0028123	0.0058644	0.0104334	0.0005277	0.0027906	0.0056513	0.009491	49
4635909	0.0024859	0.0110861	0.0233487	0.0408028	0.0003132	0.0017275	0.0036043	0.0064183	0.0004939	0.0026121	0.0052902	0.0088856	69
5091249	0.0080971	0.0357577	0.074262	0.127194	0.0004927	0.0027162	0.0056643	0.0100783	0.0010934	0.0057749	0.0116768	0.0195694	67
2040490	0.0011071	0.004949	0.0104592	0.0183695	0.000251	0.0013845	0.0028894	0.0051465	0.0003168	0.0016758	0.0033957	0.0057072	63
2265563	9.46e-05	0.0004237	0.0008976	0.0015824	6.03e-05	0.0003325	0.0006942	0.0012376	1.02e-05	5.39e-05	0.0001094	0.0001841	42
2518065	0.004365	0.0194023	0.0406718	0.0705959	0.0003251	0.0017929	0.0037407	0.0066607	0.0004746	0.00251	0.0050837	0.0085393	59
1750535	0.0012777	0.00571	0.0120624	0.0211721	0.000151	0.0008329	0.0017386	0.0030982	0.0001521	0.000805	0.0016319	0.0027445	67
1257449	0.0061551	0.0272738	0.0569173	0.0981624	0.0007737	0.0042626	0.0088816	0.0157825	0.001124	0.0059365	0.0120025	0.020113	63
1370298	0.0010569	0.0047251	0.0099875	0.0175441	0.0003899	0.0021497	0.0044842	0.0079823	0.0004807	0.0025425	0.0051496	0.0086498	60
2658675	0.0040443	0.0179868	0.0377349	0.0655737	0.000312	0.0017207	0.0035902	0.006393	0.0005238	0.0027699	0.0056094	0.0094206	63
3607727	0.0041169	0.0183075	0.0384006	0.0667131	0.0005216	0.0028749	0.0059948	0.0106648	0.0008751	0.0046243	0.0093559	0.0156923	66
3419975	0.0094685	0.0417142	0.0863377	0.147161	0.0004084	0.0022515	0.0046964	0.0083593	0.0006581	0.0034791	0.0070431	0.0118226	59
3632879	0.0141338	0.061763	0.126366	0.211901	0.0003643	0.0020087	0.0041904	0.0074602	0.0006114	0.0032327	0.0065452	0.0109887	63
3377324	0.0069266	0.0306512	0.0638426	0.109803	0.0002276	0.0012551	0.0026195	0.0046664	0.0003981	0.0021061	0.0042666	0.0071688	58
2539662	0.0003774	0.001689	0.0035761	0.0062974	3.91e-05	0.0002157	0.0004503	0.0008029	3.83e-05	0.0002029	0.0004115	0.0006923	50
4756732	0.0276855	0.118156	0.233873	0.374615	0.0008998	0.0049554	0.0103213	0.0183302	0.0016185	0.0085387	0.0172404	0.0288379	60
5084046	0.005535	0.0245527	0.051318	0.0887019	0.0004513	0.0024881	0.0051893	0.0092348	0.0007233	0.0038232	0.0077384	0.0129866	67
2243550	0.003485	0.0155144	0.0325934	0.0567533	0.0002843	0.0015679	0.0032717	0.0058267	0.0004269	0.0022581	0.0045742	0.0076848	66
5158744	0.0002469	0.0011053	0.0023411	0.0041246	0.000139	0.0007671	0.0016014	0.0028539	0.0001613	0.0008538	0.0017307	0.0029106	51
1153774	0.0037153	0.0165329	0.0347132	0.0603943	0.0002995	0.0016517	0.0034465	0.0061375	0.0005476	0.0028958	0.005864	0.0098474	67
1164922	0.0085852	0.0378812	0.0785766	0.134351	0.0008279	0.0045602	0.0095002	0.0168776	0.0010478	0.0055349	0.0111929	0.0187615	66
3162435	0.002169	0.009678	0.0203993	0.0356895	0.0003441	0.0018976	0.0039591	0.007049	0.0003849	0.0020358	0.0041244	0.0069303	64
3708061	0.0004268	0.0019101	0.0040437	0.0071196	5.29e-05	0.0002921	0.0006099	0.0010873	2.28e-05	0.0001206	0.0002445	0.0004115	44
5822682	0.0004026	0.0018018	0.0038146	0.0067168	0.0001438	0.0007935	0.0016565	0.0029521	0.0001227	0.0006494	0.0013165	0.0022142	51
5522393	0.006484	0.0287147	0.059875	0.103142	0.0004749	0.0026182	0.0054602	0.0097159	0.0008685	0.0045896	0.0092859	0.0155752	69
2770238	0.0032006	0.0142555	0.0299701	0.052239	0.0004362	0.0024049	0.0050159	0.0089269	0.0005359	0.0028339	0.0057388	0.0096376	62
5741371	0.0016466	0.007354	0.015521	0.0272062	0.000139	0.000767	0.0016013	0.0028536	0.0002103	0.0011127	0.0022553	0.003792	68
5876424	0.0048394	0.021493	0.045001	0.0779773	0.0004978	0.0027442	0.0057226	0.0101818	0.0007722	0.0040816	0.0082602	0.0138598	66
2709629	0.0013257	0.0059241	0.0125132	0.0219594	0.0001966	0.0010842	0.002263	0.0040319	0.0003128	0.0016549	0.0033533	0.0056361	63
4920224	0.0123115	0.0539711	0.110922	0.187187	0.0002864	0.0015796	0.0032961	0.0058701	0.0005122	0.0027086	0.0054856	0.0092131	58
5104453	0.0062413	0.0276516	0.0576933	0.0994701	0.0010502	0.0057818	0.012037	0.0213629	0.0012986	0.0068561	0.0138552	0.0232027	66
2163089	0.0038914	0.0173115	0.0363319	0.0631704	0.0001976	0.0010898	0.0022748	0.0040528	0.0003254	0.0017215	0.0034882	0.0058625	67
2904584	0.0045993	0.0204354	0.0428123	0.0742487	0.0003988	0.0021988	0.0045865	0.008164	0.0006528	0.0034514	0.0069871	0.0117288	65
2315593	0.0022574	0.0100708	0.0212225	0.0371179	0.0004691	0.002586	0.0053931	0.0095967	0.000581	0.0030722	0.0062206	0.0104449	65
2367067	0.0015821	0.0070665	0.0149168	0.0261532	0.000433	0.0023873	0.0049793	0.0088618	0.0006531	0.0034527	0.0069897	0.0117331	67
4666617	0.0056374	0.0250024	0.0522446	0.0902704	0.0004888	0.0026946	0.0056194	0.0099985	0.0006854	0.0036232	0.0073343	0.0123102	62
4679799	0.0006789	0.0030372	0.0064258	0.0113032	0.00015	0.0008277	0.0017279	0.0030791	0.000134	0.0007091	0.0014375	0.0024176	56
5604426	0.0167829	0.0730012	0.148388	0.246564	0.0006127	0.0033766	0.0070389	0.0125172	0.0011633	0.0061431	0.012419	0.020808	50
4338533	0.0017712	0.0079085	0.0166861	0.0292352	0.0002132	0.0011761	0.0024548	0.0043732	0.0003296	0.0017439	0.0035334	0.0059385	64
1600100	0.0020195	0.0090133	0.0190054	0.0332689	0.0002316	0.0012773	0.0026658	0.0047487	0.0002833	0.0014989	0.0030374	0.0051057	64
5718134	0.0036263	0.0161396	0.0338949	0.0589895	0.0001504	0.00083	0.0017326	0.0030875	0.0003016	0.0015955	0.0032331	0.0054343	57
2319003	0.0008195	0.0036651	0.0077515	0.0136281	0.000212	0.0011694	0.0024406	0.004348	0.0002762	0.0014616	0.0029619	0.0049789	60
2424575	0.0849708	0.328083	0.569037	0.771923	0.0011437	0.0062954	0.0131027	0.0232443	0.0021489	0.0113244	0.0228321	0.0381168	66
2654832	0.0013927	0.0062226	0.0131416	0.0230567	0.0002456	0.0013549	0.0028275	0.0050365	0.0003915	0.0020711	0.0041957	0.0070499	68
3155823	0.039637	0.165668	0.318661	0.491208	0.0004621	0.0025473	0.0053125	0.0094535	0.0008133	0.0042983	0.0086979	0.014592	63
5536978	0.0034863	0.01552	0.0326053	0.0567737	0.0003385	0.0018666	0.0038945	0.0069341	0.0004381	0.0023173	0.0046939	0.0078856	67
1130820	0.0001175	0.000526	0.0011144	0.0019643	0.000205	0.001131	0.0023606	0.0042056	0.0002246	0.0011884	0.0024086	0.0040496	46
1901975	0.0151535	0.0661016	0.134903	0.225419	0.000515	0.0028391	0.0059202	0.0105324	0.0010914	0.0057645	0.0116558	0.0195343	68
4600399	0.0039971	0.0177782	0.0373016	0.0648317	0.000209	0.0011527	0.0024058	0.004286	0.0003023	0.0015995	0.0032411	0.0054477	67
2831361	0.016836	0.0732254	0.148824	0.247244	0.0005399	0.0029758	0.0062047	0.0110374	0.0010526	0.0055601	0.0112438	0.0188465	58
2987297	0.0028477	0.0126916	0.0267058	0.0466085	0.0002763	0.001524	0.0031802	0.005664	0.000345	0.0018251	0.0036978	0.0062143	61
3242422	0.0061052	0.0270553	0.0564682	0.0974052	0.0005995	0.0033041	0.0068881	0.0122497	0.0008142	0.0043027	0.0087068	0.0146069	69
4799415	0.0008928	0.0039927	0.0084427	0.0148395	0.0001915	0.0010565	0.0022052	0.0039289	0.0001462	0.0007736	0.0015682	0.0026374	61
5438359	0.0026878	0.0119821	0.0252231	0.0440462	0.0003903	0.002152	0.0044891	0.007991	0.0007083	0.0037441	0.0075785	0.012719	63
2552657	0.0149282	0.0651444	0.133023	0.222452	0.0011975	0.0065909	0.0137153	0.0243252	0.0018086	0.0095381	0.0192485	0.0321743	60
2467144	0.0025596	0.011413	0.0240328	0.0419871	0.000437	0.0024091	0.0050247	0.0089424	0.0006503	0.0034379	0.0069599	0.0116833	66
2737364	0.0032292	0.014382	0.0302339	0.0526933	0.0002156	0.0011894	0.0024824	0.0044224	0.0004891	0.0025866	0.0052387	0.0087992	63
3276703	0.0040746	0.0181206	0.0380126	0.0660491	0.0002935	0.0016186	0.0033773	0.0060146	0.0004343	0.0022973	0.0046534	0.0078177	65
5340990	0.0118318	0.0519116	0.106816	0.18056	0.001114	0.0061322	0.0127641	0.0226467	0.0016941	0.0089361	0.0180392	0.0301656	68
1762076	0.0007763	0.0034724	0.0073448	0.0129152	7e-05	0.0003862	0.0008064	0.0014376	0.0001142	0.0006047	0.0012259	0.0020619	46
2914876	0.0034395	0.0153131	0.0321744	0.0560328	0.0005945	0.0032767	0.0068311	0.0121487	0.0008908	0.0047068	0.0095224	0.0159706	66
3592573	0.0017977	0.0080263	0.0169337	0.0296661	0.0003185	0.0017565	0.0036649	0.0065259	0.0005176	0.0027372	0.0055433	0.0093099	63
2500562	0.0322486	0.136538	0.267303	0.421838	0.000548	0.0030208	0.0062984	0.0112036	0.001081	0.0057097	0.0115454	0.0193501	57
4966120	5.44e-05	0.0002437	0.0005163	0.0009103	3.92e-05	0.0002165	0.0004522	0.0008062	-1.3e-06	-6.7e-06	-1.36e-05	-2.29e-05	52
2318478	0.000425	0.0019021	0.0040267	0.0070897	3.67e-05	0.0002026	0.000423	0.0007542	4.77e-05	0.0002524	0.0005118	0.0008611	59
4344536	0.0019757	0.0088183	0.0185962	0.0325577	0.0001168	0.0006444	0.0013453	0.0023977	0.0002938	0.0015547	0.0031504	0.0052954	50
2225878	0.0045337	0.0201461	0.0422132	0.0732268	0.0004781	0.0026356	0.0054965	0.0097803	0.0007646	0.0040412	0.0081787	0.0137234	66
4822915	0.0058406	0.0258945	0.0540813	0.0933761	0.0005145	0.0028361	0.0059139	0.0105213	0.0007939	0.0041957	0.0084907	0.0142455	60
2420261	0.0293852	0.125038	0.246481	0.392616	0.0007149	0.0039391	0.0082091	0.0145913	0.0013235	0.006987	0.0141188	0.023642	63
3704998	0.0020521	0.0091584	0.0193096	0.0337974	0.0004665	0.0025717	0.0053633	0.0095438	0.0004567	0.0024156	0.0048928	0.0082192	66
5139710	0.0010239	0.0045778	0.0096769	0.0170007	0.0003077	0.001697	0.0035408	0.0063053	0.0003302	0.0017471	0.00354	0.0059494	62
3451452	0.0048762	0.0216549	0.0453358	0.0785471	0.0003369	0.0018576	0.0038756	0.0069005	0.0004859	0.00257	0.0052051	0.0087428	64
2039661	0.000843	0.0037704	0.0079737	0.0140176	0.000278	0.0015331	0.0031992	0.0056977	0.0003493	0.0018476	0.0037435	0.006291	60
1569582	0.0512012	0.209722	0.39258	0.584165	0.0008773	0.0048318	0.0100644	0.0178759	0.0017001	0.0089676	0.0181024	0.0302706	64
5564860	0.0005462	0.0024439	0.0051723	0.0091027	0.0001223	0.0006746	0.0014083	0.00251	0.0001355	0.000717	0.0014536	0.0024448	56
3141691	0.00122	0.0054526	0.0115204	0.0202249	0.0001477	0.0008148	0.001701	0.0030312	0.0002494	0.0013195	0.0026742	0.0044957	58
3488344	0.0009326	0.0041702	0.0088173	0.0154956	2.39e-05	0.0001321	0.0002759	0.0004919	6.46e-05	0.0003418	0.0006931	0.001166	69
3766412	0.0008815	0.0039423	0.0083364	0.0146532	2.8e-06	1.52e-05	3.18e-05	5.68e-05	4.06e-05	0.0002148	0.0004355	0.0007327	61
4951692	0.027288	0.11654	0.230897	0.370332	0.0007198	0.0039657	0.0082642	0.014689	0.0014673	0.0077437	0.0156417	0.0261783	57
2714351	0.0049359	0.0219179	0.0458795	0.0794721	0.0007386	0.0040691	0.0084793	0.01507	0.0010933	0.0057748	0.0116765	0.019569	67
4983140	0.0011937	0.0053352	0.0112732	0.0197929	3.45e-05	0.0001903	0.0003973	0.0007084	0.0001052	0.0005567	0.0011286	0.0018984	69
1644835	0.0048406	0.0214981	0.0450116	0.0779953	0.0003313	0.0018269	0.0038117	0.006787	0.0006517	0.0034456	0.0069754	0.0117092	55
1809836	0.0004224	0.0018906	0.0040026	0.0070473	5.27e-05	0.0002909	0.0006073	0.0010828	6.47e-05	0.0003423	0.0006941	0.0011677	58
5277159	0.0017947	0.0080131	0.0169059	0.0296178	0.0002578	0.001422	0.0029675	0.0052856	0.0004133	0.0021864	0.0044291	0.0074414	56
1604112	0.0009153	0.004093	0.0086544	0.0152103	-5.28e-05	-0.0002916	-0.0006092	-0.0010865	-6.72e-05	-0.000356	-0.0007222	-0.0012155	62
1722657	0.0118806	0.0521215	0.107235	0.181237	0.0003291	0.0018151	0.0037871	0.0067432	0.0007042	0.0037226	0.007535	0.0126462	54
2832104	0.0026784	0.0119406	0.0251362	0.0438959	0.0003772	0.0020798	0.0043388	0.0077238	0.0005638	0.0029815	0.0060373	0.0101378	65
1159123	0.0051959	0.023062	0.0482431	0.0834884	0.0004552	0.0025093	0.0052335	0.0093132	0.0006952	0.0036752	0.0074393	0.0124859	63
3406431	0.0006862	0.0030698	0.0064947	0.011424	2.13e-05	0.0001174	0.0002451	0.000437	3.34e-05	0.0001766	0.0003582	0.0006026	46
2259541	0.0105415	0.0463547	0.0956871	0.162482	0.0003088	0.0017027	0.0035528	0.0063266	0.0005743	0.0030367	0.0061488	0.0103246	58
1359707	0.0006511	0.0029128	0.006163	0.010842	4.6e-06	2.55e-05	5.33e-05	9.5e-05	0	-1e-07	-3e-07	-5e-07	50
2213003	0.0006965	0.0031159	0.006592	0.0115948	0.0001658	0.0009146	0.0019092	0.003402	0.00021	0.001111	0.0022519	0.0037864	59
4888937	0.0186473	0.0808475	0.163587	0.27009	0.0004261	0.0023491	0.0048997	0.0087205	0.0010673	0.0056375	0.0113999	0.0191072	69
5986123	0.0039555	0.0175947	0.0369204	0.0641787	0.0007402	0.0040779	0.0084977	0.0151025	0.0010561	0.0055785	0.0112809	0.0189084	63
1308348	0.0042191	0.0187585	0.0393365	0.068314	0.0005099	0.0028107	0.005861	0.0104273	0.000777	0.0041066	0.0083108	0.0139444	65
5885497	0.0101348	0.0445979	0.0921537	0.156706	0.0007565	0.0041679	0.0086847	0.0154338	0.0012822	0.0067696	0.0136811	0.0229125	67
3994587	0.0153374	0.0668822	0.136434	0.227833	0.0003872	0.0021352	0.0044542	0.0079289	0.0006585	0.0034815	0.007048	0.0118308	53
3180425	0.0008278	0.0037022	0.0078297	0.0137653	7.8e-05	0.0004302	0.0008983	0.0016013	0.0001116	0.0005904	0.0011971	0.0020135	63
3321109	0.0014264	0.0063729	0.0134578	0.0236086	0.000121	0.0006676	0.0013937	0.0024839	0.0002144	0.0011344	0.0022994	0.0038661	48
3977846	0.0001503	0.000673	0.0014258	0.0025128	6.9e-05	0.0003807	0.000795	0.0014172	7.05e-05	0.0003731	0.0007565	0.0012726	48
4137372	0.0009677	0.004327	0.009148	0.0160748	8.45e-05	0.0004662	0.0009734	0.0017351	8.21e-05	0.0004344	0.0008808	0.0014817	62
2187729	0.0042568	0.0189249	0.0396819	0.0689043	0.0003659	0.0020177	0.0042092	0.0074936	0.0004609	0.0024377	0.0049375	0.0082941	67
5598158	0.0007744	0.0034638	0.0073266	0.0128833	9.22e-05	0.0005088	0.0010624	0.0018937	9.92e-05	0.0005252	0.0010648	0.0017911	56
4398179	0.0324337	0.137277	0.268631	0.423681	0.0014969	0.0082332	0.0171175	0.0303181	0.0024723	0.0130194	0.0262265	0.0437317	62
1369234	0.0028653	0.0127696	0.0268687	0.0468898	0.000136	0.0007502	0.0015661	0.0027909	0.0002468	0.001306	0.0026468	0.0044498	61
3007239	0.0020107	0.0089743	0.0189235	0.0331266	0.0003306	0.001823	0.0038036	0.0067725	0.000422	0.0022324	0.0045221	0.0075974	66
3076393	0.0014601	0.006523	0.0137736	0.0241596	0.000191	0.0010534	0.0021988	0.0039175	0.0003261	0.0017254	0.003496	0.0058757	69
4635422	0.0008791	0.0039314	0.0083134	0.0146129	0.00018	0.0009931	0.002073	0.0036936	0.000388	0.0020527	0.0041585	0.0069874	57
2308230	0.0058428	0.0259039	0.0541005	0.0934086	0.0002184	0.0012048	0.0025145	0.0044795	0.0004191	0.0022167	0.0044903	0.0075442	53
2315623	0.0108475	0.0476746	0.0983372	0.166802	0.000578	0.0031858	0.0066418	0.0118129	0.0009347	0.0049384	0.0099898	0.0167518	64
3590753	0.005795	0.0256942	0.053669	0.0926794	0.0006055	0.0033372	0.0069569	0.0123717	0.0008955	0.004732	0.0095732	0.0160556	69
4048427	0.0008486	0.003795	0.0080256	0.0141087	0.00011	0.000607	0.0012672	0.0022586	0.0001386	0.0007333	0.0014867	0.0025004	57
1127865	0.0014413	0.0064394	0.0135977	0.0238527	0.0004691	0.0025859	0.0053929	0.0095963	0.0005725	0.0030273	0.0061299	0.010293	62
4458140	0.000161	0.0007209	0.0015271	0.0026913	5.14e-05	0.0002836	0.0005922	0.0010558	5.73e-05	0.0003034	0.0006152	0.001035	45
2017705	0.0054042	0.0239778	0.0501328	0.0866939	0.0001631	0.0008995	0.0018777	0.0033458	0.0003842	0.0020323	0.0041173	0.0069183	41
3366059	0.0013024	0.0058201	0.0122943	0.0215771	-1e-07	-6e-07	-1.3e-06	-2.2e-06	9.91e-05	0.0005246	0.0010636	0.001789	59
4587967	0.0023123	0.0103148	0.0217338	0.0380046	0.0002937	0.0016195	0.0033794	0.0060182	0.0004077	0.0021565	0.0043685	0.0073398	64
5306201	0.0010772	0.0048157	0.0101785	0.0178784	8.95e-05	0.0004936	0.0010305	0.001837	0.0001793	0.0009491	0.0019238	0.0032351	54
5512678	0.0136965	0.0598979	0.122682	0.206037	0.000329	0.0018142	0.0037851	0.0067396	0.0009022	0.004767	0.009644	0.0161739	54
1135752	0.0042376	0.0188398	0.0395054	0.0686026	0.000528	0.0029106	0.0060691	0.0107967	0.0006001	0.0031731	0.0064247	0.0107868	64
3340761	0.0021832	0.0097413	0.020532	0.0359199	0.0004461	0.0024593	0.0051294	0.0091284	0.0005498	0.0029072	0.0058871	0.0098862	51
3348895	0.001123	0.00502	0.0106089	0.0186313	7.31e-05	0.0004032	0.000842	0.0015009	0.0001403	0.0007423	0.0015049	0.002531	54
5321998	0.0017854	0.0079716	0.0168187	0.0294661	0.000146	0.0008057	0.0016819	0.0029972	0.0002206	0.0011671	0.0023656	0.0039773	61
1247382	0.0010061	0.0044984	0.0095094	0.0167076	9.63e-05	0.0005316	0.0011099	0.0019783	0.000153	0.0008098	0.0016417	0.0027608	64
5912575	0.0050484	0.0224132	0.0469031	0.0812124	0.000827	0.0045554	0.0094901	0.0168596	0.0012829	0.0067731	0.0136882	0.0229243	69
3312528	0.0167059	0.072676	0.147755	0.245577	0.0004151	0.0022889	0.0047743	0.0084977	0.0006467	0.0034189	0.0069215	0.011619	67
2489533	0.0057292	0.0254053	0.0530742	0.0916739	0.0001922	0.0010601	0.0022127	0.0039423	0.0004395	0.0023244	0.0047083	0.0079097	61
5939335	0.0221467	0.0954354	0.191459	0.312383	0.0005993	0.0033027	0.0068852	0.0122446	0.0010747	0.0056767	0.0114789	0.0192391	64
5714871	0.0032356	0.0144104	0.030293	0.0527952	9.88e-05	0.0005453	0.0011385	0.0020294	0.0003205	0.0016958	0.0034361	0.005775	69
2313260	0.0004279	0.0019153	0.0040548	0.007139	2.5e-05	0.000138	0.0002883	0.000514	2.99e-05	0.0001584	0.0003213	0.0005406	54
2346361	0.0142178	0.062121	0.127072	0.213023	0.0009768	0.0053786	0.0112	0.019884	0.0011436	0.0060398	0.0122108	0.0204606	64
3051659	0.0525545	0.214756	0.400741	0.593921	0.0010593	0.0058318	0.0121409	0.0215462	0.0017346	0.0091491	0.0184672	0.0308767	66
3709113	0.0002455	0.001099	0.0023278	0.0041011	3.08e-05	0.0001702	0.0003555	0.0006339	5.89e-05	0.0003116	0.0006319	0.001063	58
5353187	0.0006192	0.0027701	0.0058617	0.0103131	8.85e-05	0.0004881	0.001019	0.0018164	9.5e-05	0.0005027	0.0010193	0.0017145	49
4719647	0.0017501	0.0078148	0.0164893	0.0288926	0.0002664	0.0014692	0.0030659	0.0054606	0.0003738	0.0019773	0.0040059	0.0067313	61
5542368	0.0039227	0.0174495	0.0366188	0.0636621	0.0007179	0.0039552	0.0082425	0.0146505	0.0011478	0.0060619	0.0122553	0.0205348	61
4541386	0.0175102	0.0760684	0.154347	0.255826	0.0005784	0.0031879	0.0066463	0.0118208	0.0011031	0.0058264	0.0117806	0.0197426	52
4714601	0.0007107	0.0031794	0.006726	0.0118299	0.0001349	0.0007443	0.0015538	0.002769	0.000174	0.0009206	0.0018661	0.003138	54
2250676	0.017702	0.0768757	0.155911	0.25825	0.0002538	0.0013997	0.002921	0.0052029	0.0004418	0.0023368	0.0047335	0.007952	60
2896767	0.0046776	0.0207805	0.0435268	0.0754666	0.0002655	0.0014641	0.0030553	0.0054417	0.0003695	0.0019545	0.0039598	0.006654	65
4177597	0.0033923	0.0151042	0.0317391	0.0552842	0.0003104	0.0017117	0.0035715	0.0063599	0.0004293	0.0022706	0.0045994	0.0077272	59
5375310	0.0315724	0.133833	0.262433	0.415059	0.0004669	0.0025739	0.005368	0.0095522	0.0009729	0.0051402	0.0103969	0.0174321	68
3515840	0.0021666	0.0096673	0.0203768	0.0356506	0.0001688	0.0009312	0.0019437	0.0034634	0.000236	0.0012489	0.0025311	0.0042554	68
4789093	0.0009472	0.0042353	0.0089546	0.015736	0.0003138	0.0017304	0.0036106	0.0064293	0.0002227	0.0011784	0.0023884	0.0040156	58
5746113	0.0002691	0.0012049	0.0025518	0.0044954	-1.31e-05	-7.24e-05	-0.0001512	-0.0002696	-3.16e-05	-0.0001674	-0.0003395	-0.0005713	55
5106392	0.0047257	0.0209921	0.0439647	0.0762127	0.0003664	0.0020206	0.0042154	0.0075045	0.0006355	0.0033597	0.0068019	0.0114187	61
5202964	0.022081	0.0951629	0.190943	0.31161	0.0008472	0.0046663	0.0097207	0.0172678	0.0014999	0.0079154	0.0159873	0.0267534	61
2750868	0.0020434	0.0091198	0.0192287	0.0336569	0.0003317	0.0018289	0.0038159	0.0067943	0.0004427	0.0023413	0.0047426	0.0079673	55
1157800	0.0016757	0.0074831	0.0157925	0.0276792	0.0004761	0.0026248	0.005474	0.0097403	0.0006334	0.0033489	0.0067799	0.0113819	59
4761250	0.0001064	0.0004763	0.0010091	0.0017788	0.0001514	0.0008351	0.0017433	0.0031067	0.0001608	0.0008508	0.0017246	0.0029003	41
2516390	0.0105747	0.0464978	0.0959747	0.162951	0.0004946	0.0027266	0.005686	0.0101167	0.0009812	0.0051839	0.0104851	0.0175794	60
1842239	0.0034248	0.015248	0.0320388	0.0557996	0.0006391	0.003522	0.0073414	0.0130535	0.0010877	0.0057449	0.0116163	0.0194684	65
1940155	0.0007599	0.0033988	0.0071894	0.0126426	0.0001139	0.0006283	0.0013116	0.0023378	0.0001518	0.0008035	0.0016289	0.0027393	61
2197614	0.0026826	0.0119588	0.0251743	0.0439619	0.0004944	0.0027253	0.0056833	0.010112	0.0006679	0.0035307	0.0071474	0.0119973	66
3322234	0.000857	0.0038326	0.0081051	0.0142479	0.0001104	0.000609	0.0012715	0.0022663	0.0001495	0.0007912	0.0016039	0.0026973	58
5749557	0.0012347	0.0055183	0.0116588	0.0204669	0.0003104	0.001712	0.0035721	0.0063609	0.0003741	0.001979	0.0040093	0.0067371	64
3931141	0.0015381	0.0068703	0.0145042	0.0254339	0.0002035	0.0011228	0.0023435	0.0041751	0.0002672	0.0014135	0.0028646	0.0048155	68
5083103	0.0026294	0.0117227	0.0246806	0.0431081	0.0001253	0.0006914	0.0014435	0.0025726	0.0002219	0.001174	0.0023796	0.0040008	63
2124414	0.0040112	0.0178405	0.0374309	0.0650532	0.0003073	0.001695	0.0035366	0.0062978	0.000372	0.0019679	0.003987	0.0066997	60
2758876	0.0072436	0.0320362	0.0666747	0.114545	0.0002325	0.0012827	0.002677	0.0047686	0.0003771	0.001995	0.0040417	0.0067915	58
3345542	0.0024898	0.0111031	0.0233843	0.0408644	0.0002484	0.0013701	0.0028592	0.0050929	0.0004456	0.0023566	0.0047735	0.0080192	65
4329319	0.0044156	0.0196255	0.0411344	0.0713858	0.0004714	0.0025987	0.0054196	0.0096438	0.000655	0.0034629	0.0070104	0.0117679	60
2475606	0.0032931	0.014665	0.0308238	0.0537091	0.0001949	0.0010751	0.0022441	0.0039982	0.0003687	0.0019502	0.003951	0.0066393	67
1722818	0.0004328	0.0019371	0.0041008	0.0072199	5.08e-05	0.0002804	0.0005855	0.0010438	8.64e-05	0.0004575	0.0009276	0.0015604	56
1758226	0.001687	0.0075335	0.0158984	0.0278636	0.0002682	0.0014794	0.0030872	0.0054985	0.0003225	0.0017063	0.0034575	0.0058109	65
2363860	0.0009254	0.004138	0.0087492	0.0153764	0.0001448	0.0007987	0.0016673	0.0029712	0.0001993	0.0010549	0.0021381	0.0035952	61
4656529	0.0052926	0.0234873	0.0491209	0.0849781	0.0017318	0.0095199	0.0197787	0.0349944	0.0017885	0.0094323	0.0190359	0.0318212	68
5464397	0.0030411	0.0135488	0.0284957	0.0496977	0.0003013	0.0016619	0.0034676	0.0061752	0.0005369	0.0028394	0.00575	0.0096563	66
5641373	0.0062034	0.0274855	0.0573522	0.0988954	0.0004685	0.0025829	0.0053868	0.0095854	0.0008818	0.0046594	0.0094266	0.0158106	65
4084354	0.0039439	0.0175434	0.0368138	0.0639961	0.0003175	0.0017508	0.0036531	0.0065049	0.000547	0.0028926	0.0058576	0.0098367	63
2271743	0.0059289	0.026282	0.0548784	0.0947224	0.0008435	0.0046464	0.0096792	0.0171943	0.0011541	0.0060948	0.0123217	0.0206456	69
2405396	0.0078198	0.0345499	0.0718031	0.123103	0.0003971	0.0021895	0.0045672	0.0081297	0.0006999	0.0037	0.0074893	0.0125697	67
2709053	0.0060868	0.0269744	0.0563021	0.097125	0.0002812	0.0015509	0.0032363	0.0057637	0.0005285	0.0027946	0.0056594	0.0095044	64
4413868	0.0003729	0.001669	0.0035339	0.0062232	0.0001102	0.0006079	0.0012691	0.002262	9.84e-05	0.0005208	0.0010558	0.001776	53
4834628	0.0020317	0.0090676	0.0191192	0.0334666	0.0002728	0.0015048	0.0031401	0.0055927	0.0004016	0.0021245	0.0043039	0.0072314	59
1773562	0.0101741	0.0447676	0.0924954	0.157265	0.0004235	0.0023347	0.0048698	0.0086673	0.0008199	0.0043329	0.0087677	0.0147088	42
2359973	0.0073839	0.0326486	0.0679254	0.116636	0.0007389	0.0040707	0.0084827	0.0150759	0.0011054	0.0058382	0.0118045	0.0197825	68
5728838	0.001459	0.006518	0.013763	0.0241411	0.0005219	0.0028766	0.0059982	0.0106709	0.0006753	0.0035701	0.0072269	0.0121304	69
1573884	0.0011875	0.0053078	0.0112154	0.0196918	0.00016	0.0008824	0.001842	0.0032823	0.0002207	0.0011681	0.0023675	0.0039806	57
3279871	0.0021426	0.0095605	0.020153	0.0352619	0.0003552	0.0019587	0.0040863	0.007275	0.0005289	0.0027968	0.0056639	0.0095119	54
3818356	0.0019039	0.008499	0.0179261	0.0313926	0.0002648	0.0014604	0.0030475	0.005428	0.0002687	0.0014217	0.0028811	0.0048432	43
2652009	0.0054218	0.0240552	0.0502923	0.0869643	0.0003606	0.0019882	0.0041478	0.0073845	0.0006229	0.0032933	0.0066676	0.0111938	67
1483140	0.0056488	0.0250525	0.0523479	0.0904452	0.0004173	0.0023009	0.0047993	0.0085421	0.0007564	0.0039979	0.0080913	0.0135772	66
4564448	0.0035113	0.0156308	0.0328359	0.0571701	0.0002589	0.0014279	0.0029797	0.0053073	0.0004189	0.0022155	0.004488	0.0075403	64
4609294	0.0022939	0.0102331	0.0215627	0.0377078	0.0002324	0.001282	0.0026755	0.004766	0.0003576	0.001892	0.0038333	0.0064417	66
5807651	0.002407	0.0107357	0.0226151	0.0395321	0.0002568	0.0014161	0.0029552	0.0052637	0.0004415	0.0023353	0.0047304	0.0079469	53
5820953	0.0122826	0.0538471	0.110675	0.186789	0.0008323	0.0045844	0.0095505	0.0169665	0.0014238	0.0075146	0.0151808	0.025411	66
2229381	0.0055387	0.0245689	0.0513514	0.0887586	0.0005747	0.0031676	0.0066039	0.0117457	0.0009976	0.00527	0.0106586	0.0178693	68
2302134	0.0001912	0.0008562	0.0018137	0.0031961	4.65e-05	0.0002563	0.0005353	0.0009543	3.96e-05	0.0002096	0.000425	0.0007151	47
2302980	0.0044658	0.0198467	0.0415928	0.0721683	0.0004369	0.002409	0.0050245	0.0089422	0.0006234	0.0032959	0.0066729	0.0112027	70
4242969	0.0008048	0.0035993	0.0076127	0.0133848	0.0001006	0.0005548	0.0011584	0.0020648	0.000104	0.0005506	0.0011163	0.0018777	61
5336018	0.000661	0.002957	0.0062563	0.0110058	-3.87e-05	-0.0002133	-0.0004456	-0.0007947	-3.46e-05	-0.0001832	-0.0003716	-0.0006253	62
4190190	0.0072429	0.0320334	0.0666689	0.114536	0.0004966	0.0027377	0.0057091	0.0101577	0.0008543	0.0045146	0.0091345	0.0153222	68
3394756	0.0060714	0.0269069	0.0561633	0.096891	0.0007061	0.0038904	0.0081077	0.0144116	0.0011943	0.0063066	0.0127485	0.0213575	64
4188852	0.0016246	0.007256	0.0153151	0.0268475	0.0001209	0.000667	0.0013926	0.002482	0.0002113	0.0011183	0.0022666	0.003811	52
4665373	0.0016202	0.0072361	0.0152733	0.0267746	0.0001836	0.0010129	0.0021142	0.003767	0.0003037	0.0016066	0.0032556	0.0054721	69
4822248	0.0019897	0.0088808	0.0187274	0.0327858	7.17e-05	0.0003955	0.0008259	0.0014723	0.0001161	0.0006146	0.001246	0.0020958	43
5767081	0.0203944	0.0881534	0.177608	0.291504	0.0012972	0.0071381	0.0148495	0.0263249	0.0015809	0.0083411	0.0168432	0.0281773	63
2028487	0.001937	0.0086461	0.0182349	0.0319297	0.0005795	0.0031937	0.0066584	0.0118423	0.0009603	0.0050737	0.0102626	0.0172078	65
2047452	0.0023203	0.0103503	0.021808	0.0381332	0.0004681	0.0025803	0.0053814	0.0095759	0.0007154	0.0037817	0.0076545	0.0128463	49
3117364	0.0048305	0.0214539	0.0449201	0.0778395	0.0002371	0.0013078	0.0027293	0.0048618	0.0004796	0.0025364	0.0051372	0.008629	68
3580227	0.0302856	0.128667	0.253086	0.401953	0.0006818	0.0037568	0.0078299	0.0139194	0.0014424	0.0076126	0.015378	0.0257393	69
3492955	0.0035119	0.0156332	0.0328409	0.0571787	0.0004035	0.0022249	0.004641	0.0082609	0.0005858	0.0030976	0.006272	0.0105311	68
3570759	0.0012991	0.0058056	0.0122637	0.0215237	0.0001853	0.0010221	0.0021335	0.0038013	0.00028	0.0014814	0.0030021	0.0050464	63
2398395	0.0031148	0.0138755	0.0291774	0.050873	0.000156	0.0008607	0.0017967	0.0032017	0.0002056	0.0010879	0.0022051	0.0037077	61
1995901	0.0009463	0.0042313	0.0089462	0.0157214	0.0001359	0.0007498	0.0015652	0.0027894	0.0001534	0.0008121	0.0016462	0.0027685	64
3183051	0.0005444	0.0024361	0.0051559	0.0090738	9.37e-05	0.0005169	0.0010791	0.0019235	8.41e-05	0.0004454	0.0009031	0.0015191	54
3313568	0.0003256	0.0014577	0.0030868	0.0054367	2.65e-05	0.0001464	0.0003057	0.0005451	8.5e-06	4.51e-05	9.15e-05	0.0001539	57
5157814	0.0033685	0.0149988	0.0315194	0.0549063	0.000291	0.0016049	0.0033489	0.005964	0.0004553	0.0024079	0.0048773	0.0081932	56
5999215	0.002746	0.0122402	0.0257626	0.0449789	1.14e-05	6.31e-05	0.0001318	0.000235	5.33e-05	0.0002819	0.0005717	0.0009618	54
5761437	0.0117865	0.0517168	0.106427	0.179932	0.0003104	0.0017117	0.0035715	0.0063598	0.0006605	0.0034917	0.0070686	0.0118653	57
2010148	0.0057644	0.0255598	0.0533924	0.0922119	0.0005388	0.0029699	0.0061924	0.0110156	0.0009755	0.0051536	0.010424	0.0174774	68
3827730	0.0067613	0.0299284	0.0623628	0.107322	0.0006433	0.0035448	0.0073889	0.0131377	0.0009211	0.0048667	0.0098452	0.0165102	66
4537593	0.0032091	0.014293	0.0300483	0.0523737	0.000612	0.0033728	0.0070311	0.0125033	0.0010175	0.005375	0.0108705	0.0182232	70
5913807	0.0008332	0.0037264	0.0078809	0.013855	0.0004608	0.0025405	0.0052984	0.0094285	0.0004191	0.0022169	0.0044908	0.0075449	59
1187556	0.0027284	0.0121622	0.0255996	0.0446972	0.0001455	0.0008027	0.0016757	0.0029862	0.0003079	0.0016288	0.0033005	0.0055474	64
1810093	0.0047474	0.0210877	0.0441626	0.0765498	0.0002123	0.0011713	0.0024447	0.0043552	0.0004385	0.0023191	0.0046975	0.0078917	52
1761249	0.0007347	0.0032864	0.006952	0.0122263	-1.7e-05	-9.39e-05	-0.0001962	-0.0003499	1.32e-05	6.97e-05	0.0001413	0.0002378	60
3544524	0.0129669	0.0567794	0.116505	0.196159	0.000596	0.0032849	0.0068481	0.0121788	0.0009236	0.0048799	0.0098718	0.0165547	69
2657474	0.0022125	0.0098712	0.0208043	0.0363924	0.0006869	0.0037847	0.0078878	0.0140221	0.000848	0.0044815	0.0090677	0.0152105	69
1003023	0.0006928	0.0030991	0.0065566	0.0115327	0.0001093	0.0006031	0.0012592	0.0022443	0.0001616	0.0008552	0.0017335	0.0029153	61
5408206	0.0037832	0.0168332	0.0353377	0.0614657	0.0004658	0.0025681	0.0053558	0.0095305	0.0005873	0.0031051	0.0062872	0.0105565	53
5667287	0.004473	0.0198785	0.0416588	0.0722809	0.0005288	0.0029148	0.0060778	0.0108121	0.0009856	0.0052069	0.0105315	0.017657	69
1301382	0.0011588	0.0051798	0.0109456	0.0192202	0.0002077	0.0011457	0.0023914	0.0042603	0.000293	0.0015503	0.0031416	0.0052807	64
2164454	0.0021086	0.0094093	0.019836	0.0347116	0.0002722	0.0015013	0.0031329	0.0055798	0.0004035	0.0021345	0.0043242	0.0072654	66
2357386	0.0021625	0.0096489	0.0203384	0.0355838	0.000311	0.0017153	0.0035791	0.0063733	0.0004343	0.002297	0.0046529	0.0078168	67
5506194	0.0174475	0.0758041	0.153834	0.255031	0.000599	0.0033015	0.0068826	0.0122399	0.0011555	0.0061023	0.0123367	0.0206707	62
1787038	0.0017372	0.0077571	0.0163682	0.0286818	0.000409	0.0022551	0.0047039	0.0083726	0.0004928	0.0026061	0.0052782	0.0088654	64
5881927	0.0206465	0.0892036	0.179614	0.294543	0.000607	0.0033452	0.0069737	0.0124015	0.0011438	0.0060408	0.0122128	0.0204639	65
1171865	0.0111077	0.0487963	0.100586	0.170461	0.0001857	0.0010247	0.0021388	0.0038107	0.0004558	0.0024109	0.0048832	0.0082032	64
1477314	0.0030314	0.0135057	0.0284057	0.0495425	0.0001632	0.0009005	0.0018798	0.0033497	0.0003256	0.0017223	0.0034899	0.0058653	59
1903400	0.0042905	0.0190735	0.0399901	0.0694311	0.0003743	0.0020638	0.0043054	0.0076644	0.0007451	0.0039385	0.0079711	0.0133761	51
2880519	0.0019474	0.0086927	0.0183327	0.0320997	0.000489	0.0026955	0.0056212	0.0100017	0.0005213	0.002757	0.0055833	0.009377	69
3444858	0.0042037	0.0186902	0.039195	0.0680719	0.0003471	0.0019138	0.0039928	0.0071089	0.0006183	0.003269	0.0066184	0.0111113	65
5268822	0.0009601	0.0042929	0.0090761	0.0159489	9.23e-05	0.0005095	0.0010638	0.0018962	0.0001387	0.0007343	0.0014886	0.0025035	59
5816423	0.0001742	0.0007799	0.001652	0.0029113	0.0004884	0.0026922	0.0056144	0.0099896	0.0004263	0.0022549	0.0045676	0.0076738	50
2335076	0.0043648	0.0194011	0.0406694	0.0705917	0.00018	0.0009929	0.0020726	0.0036929	0.0002917	0.0015432	0.0031272	0.0052565	46
2035294	0.0008565	0.0038303	0.0081002	0.0142393	0.0001042	0.000575	0.0012006	0.0021399	0.0001782	0.000943	0.0019115	0.0032143	57
2673353	0.0010123	0.0045258	0.0095672	0.0168087	0.0002168	0.0011961	0.0024964	0.0044474	0.0003038	0.0016075	0.0032573	0.005475	61
3173816	4.59e-05	0.0002057	0.000436	0.0007687	7.4e-06	4.1e-05	8.57e-05	0.0001529	-1.12e-05	-5.94e-05	-0.0001205	-0.0002028	41
5429391	0.0005358	0.0023976	0.0050744	0.0089307	5.38e-05	0.0002971	0.0006203	0.0011058	8.86e-05	0.0004691	0.0009512	0.0016001	54
2419608	0.0051033	0.0226549	0.0474024	0.0820607	0.0003656	0.002016	0.0042056	0.0074872	0.0004636	0.0024521	0.0049668	0.0083432	68
2923149	0.005356	0.0237659	0.0496957	0.0859529	0.0003074	0.0016951	0.003537	0.0062985	0.0004493	0.0023764	0.0048135	0.0080862	70
4069944	0.0019157	0.0085517	0.0180367	0.031585	0.0003275	0.001806	0.0037681	0.0067094	0.0003962	0.0020956	0.0042453	0.0071331	69
5816143	0.004187	0.0186167	0.0390423	0.0678108	0.0004187	0.0023085	0.0048152	0.0085703	0.0005648	0.0029867	0.0060479	0.0101555	68
5339457	0.0062296	0.0276004	0.057588	0.0992928	0.0004433	0.002444	0.0050974	0.0090715	0.0007152	0.0037808	0.0076527	0.0128432	62
5334152	2.35e-05	0.0001053	0.0002231	0.0003933	-2.86e-05	-0.000158	-0.0003301	-0.0005887	-5.55e-05	-0.000294	-0.0005964	-0.0010038	43
5432502	0.0062678	0.0277677	0.0579316	0.0998716	0.0005193	0.0028623	0.0059684	0.010618	0.0007588	0.0040108	0.0081172	0.0136206	53
4485436	0.0059936	0.0265658	0.055462	0.0957077	0.0001232	0.0006797	0.001419	0.002529	0.0002641	0.0013974	0.0028319	0.0047605	47
5812769	0.0102404	0.0450541	0.093072	0.158209	0.0003122	0.0017216	0.0035921	0.0063965	0.0004773	0.0025242	0.0051125	0.0085877	63
1424729	0.0010989	0.0049125	0.0103824	0.0182351	0.0002332	0.0012864	0.0026847	0.0047824	0.0002895	0.0015315	0.0031034	0.0052165	65
3257406	0.0029098	0.0129666	0.0272802	0.0476003	0.0001307	0.0007213	0.0015057	0.0026835	0.0002956	0.001564	0.0031694	0.0053273	65
5536859	0.0028166	0.0125533	0.0264169	0.0461095	0.0009994	0.005503	0.0114583	0.0203405	0.0011573	0.0061119	0.012356	0.0207029	69
2468267	0.0125003	0.0547808	0.112534	0.189781	0.0002097	0.001157	0.0024148	0.0043021	0.0003998	0.0021149	0.0042844	0.0071986	60
5075746	0.0042164	0.0187466	0.0393119	0.0682719	0.0004246	0.002341	0.0048829	0.0086906	0.0006097	0.0032235	0.0065265	0.0109573	62
1814698	0.0024307	0.0108408	0.0228351	0.0399133	0.0004467	0.002463	0.0051369	0.0091418	0.0005818	0.0030761	0.0062285	0.0104581	69
1136060	0.0013811	0.0061709	0.0130328	0.0228668	0.0002911	0.0016053	0.0033498	0.0059655	0.0002362	0.0012496	0.0025327	0.004258	60
3066601	0.0193344	0.0837263	0.169127	0.278584	0.0003993	0.0022015	0.0045922	0.0081741	0.0010196	0.0053861	0.0108928	0.0182604	63
4251406	0.0171196	0.0744223	0.151151	0.250866	0.0010004	0.0055086	0.0114699	0.020361	0.0013413	0.0070808	0.0143078	0.0239568	69
4579715	0.0005602	0.0025065	0.0053045	0.0093349	-3.2e-06	-1.79e-05	-3.73e-05	-6.65e-05	-8.1e-06	-4.3e-05	-8.73e-05	-0.0001469	56
4889777	0.002554	0.0113881	0.0239807	0.0418969	9.35e-05	0.0005162	0.0010777	0.0019209	0.0002061	0.0010904	0.0022102	0.0037163	59
2690754	0.0016383	0.0073169	0.0154431	0.0270705	0.0002482	0.0013689	0.0028568	0.0050885	0.0003835	0.0020289	0.0041103	0.0069066	57
5427125	0.0057004	0.0252788	0.0528139	0.0912335	0.000533	0.0029382	0.0061265	0.0108986	0.000961	0.0050772	0.0102699	0.0172199	63
5580515	0.0054143	0.0240223	0.0502245	0.0868493	0.0003177	0.0017518	0.003655	0.0065084	0.0005818	0.0030762	0.0062287	0.0104584	70
1027772	8.68e-05	0.0003887	0.0008236	0.0014519	-2.22e-05	-0.0001227	-0.0002562	-0.000457	-4.02e-05	-0.0002129	-0.0004319	-0.0007268	45
4203920	0.0178019	0.0772961	0.156726	0.25951	0.0004881	0.0026909	0.0056117	0.0099849	0.0008435	0.0044577	0.0090196	0.01513	69
4905291	0.0075299	0.0332857	0.0692258	0.118807	8.12e-05	0.0004481	0.0009356	0.0016678	0.000202	0.0010688	0.0021663	0.0036425	56
4537743	0.0011056	0.0049422	0.010445	0.0183447	0.0002358	0.0013007	0.0027146	0.0048356	0.0002973	0.0015732	0.0031878	0.0053583	63
4614707	0.0013924	0.0062211	0.0131383	0.0230509	0.0002152	0.0011869	0.0024772	0.0044132	0.0003325	0.001759	0.003564	0.0059898	58
5716303	0.0035869	0.0159651	0.0335319	0.058366	0.0002861	0.001578	0.0032927	0.0058641	0.0004389	0.0023213	0.004702	0.0078992	64
3649136	0.0093678	0.0412777	0.0854557	0.145709	0.0003575	0.0019714	0.0041127	0.007322	0.0006865	0.0036293	0.0073466	0.0123308	61
1116821	0.0091075	0.0401492	0.0831731	0.141948	0.0007016	0.0038659	0.0080568	0.0143215	0.0008666	0.0045796	0.0092657	0.0155416	48
3038944	0.0002609	0.0011682	0.0024742	0.0043589	0.000155	0.0008551	0.0017849	0.0031807	0.0001756	0.0009295	0.0018841	0.0031684	51
3840166	0.0080985	0.0357639	0.0742746	0.127215	0.0003249	0.0017918	0.0037385	0.0066567	0.0005146	0.0027214	0.0055114	0.0092564	63
5871622	0.0007689	0.0034394	0.0072751	0.0127929	-1.28e-05	-7.05e-05	-0.0001473	-0.0002627	-1.58e-05	-8.37e-05	-0.0001697	-0.0002857	62
2285697	0.0021025	0.0093825	0.0197796	0.0346137	0.0002683	0.0014799	0.0030883	0.0055004	0.0004275	0.0022611	0.0045803	0.0076952	60
2741945	0.002728	0.0121604	0.0255957	0.0446905	0.000469	0.0025856	0.0053923	0.0095953	0.0007237	0.0038254	0.0077428	0.012994	69
1418291	0.0064872	0.0287288	0.0599041	0.103191	0.000251	0.0013843	0.002889	0.0051458	0.0005407	0.0028592	0.0057901	0.0097235	65
3223560	0.0011233	0.0050212	0.0106114	0.0186357	4.74e-05	0.0002618	0.0005466	0.0009746	9.89e-05	0.0005235	0.0010614	0.0017853	63
1420947	0.0055259	0.0245129	0.0512359	0.0885629	0.0004936	0.002721	0.0056743	0.0100959	0.0008055	0.0042571	0.0086147	0.0144528	68
2113245	0.0043741	0.0194425	0.0407552	0.0707382	0.0002916	0.0016084	0.0033561	0.0059768	0.0004972	0.0026294	0.0053253	0.0089444	55
5008262	0.0049787	0.0221063	0.046269	0.0801344	0.0003065	0.0016905	0.0035273	0.0062812	0.0005322	0.0028142	0.0056989	0.0095708	66
2855407	0.0017962	0.00802	0.0169204	0.0296431	0.0001039	0.0005734	0.0011971	0.0021338	0.0002293	0.0012136	0.0024596	0.0041353	58
4234323	0.0054708	0.0242706	0.0507364	0.0877168	0.0003086	0.001702	0.0035513	0.0063239	0.0005494	0.0029054	0.0058834	0.0098798	62
2115409	0.0020898	0.0093259	0.019661	0.0344078	0.0001944	0.0010724	0.0022383	0.0039879	0.0002323	0.0012293	0.0024914	0.0041887	63
2256249	0.0153957	0.0671296	0.136919	0.228597	0.0001979	0.0010917	0.0022787	0.0040597	0.0006201	0.0032784	0.0066376	0.0111434	55
3974096	0.001341	0.0059924	0.012657	0.0222106	0.0001083	0.0005975	0.0012475	0.0022235	0.0002089	0.0011055	0.0022407	0.0037675	70
4655340	0.002446	0.0109086	0.0229772	0.0401595	0.0001747	0.0009639	0.002012	0.0035851	0.0002451	0.001297	0.0026285	0.004419	56
2762392	0.005526	0.0245133	0.0512367	0.0885643	0.0005774	0.0031821	0.0066341	0.0117993	0.0010444	0.0055167	0.0111562	0.0187003	68
3870428	0.0009746	0.0043578	0.009213	0.0161886	0.0002865	0.0015802	0.0032973	0.0058723	0.0003254	0.0017215	0.0034882	0.0058625	48
1421858	0.0052706	0.0233906	0.0489215	0.0846397	0.0002735	0.0015083	0.0031475	0.0056057	0.0006298	0.0033299	0.0067416	0.0113177	65
2471404	0.0029793	0.0132749	0.027924	0.0487114	0.0004527	0.0024959	0.0052054	0.0092634	0.0006755	0.0035709	0.0072285	0.0121331	63
3168694	0.0014434	0.0064486	0.0136171	0.0238865	0.0001805	0.0009957	0.0020784	0.0037033	0.0002843	0.0015042	0.0030482	0.0051239	57
3393511	0.0029369	0.0130867	0.027531	0.0480333	0.0004811	0.002652	0.0055306	0.0098408	0.0006569	0.0034726	0.0070301	0.0118008	70
4939852	0.0034849	0.0155139	0.0325925	0.0567516	0.0002229	0.0012295	0.002566	0.0045712	0.0003927	0.0020774	0.0042085	0.0070713	62
1593407	0.0008912	0.0039856	0.0084278	0.0148134	0.0003328	0.0018352	0.003829	0.0068177	0.0003889	0.0020574	0.004168	0.0070034	64
2960847	0.0021405	0.0095515	0.0201341	0.0352291	0.0001623	0.0008953	0.0018689	0.0033302	0.000257	0.0013601	0.0027563	0.0046336	57
5192125	0.0069402	0.0307106	0.0639641	0.110007	0.0006099	0.0033614	0.0070074	0.0124613	0.0010572	0.0055844	0.0112927	0.0189281	65
5514826	0.0005358	0.0023976	0.0050744	0.0089308	4.11e-05	0.0002269	0.0004739	0.0008449	0.0001548	0.0008193	0.0016609	0.0027931	52
3506167	0.0380503	0.159478	0.307913	0.477011	0.0010204	0.0056185	0.011698	0.020764	0.0016668	0.0087927	0.017751	0.0296867	67
4611476	0.0212322	0.0916407	0.184257	0.30156	0.0005668	0.0031239	0.006513	0.0115844	0.000925	0.0048872	0.0098865	0.0165793	56
1501290	0.0004248	0.001901	0.0040246	0.007086	7.37e-05	0.0004068	0.0008494	0.0015141	9.56e-05	0.0005061	0.0010261	0.001726	50
2280591	0.0018879	0.0084279	0.0177769	0.0311332	0.0003143	0.001733	0.003616	0.0064389	0.0004957	0.0026217	0.0053098	0.0089184	59
3828985	0.0058574	0.0259684	0.0542332	0.0936328	0.0002066	0.0011394	0.0023782	0.004237	0.0005246	0.0027744	0.0056185	0.0094358	69
4061490	0.000513	0.0022957	0.004859	0.0085524	5.75e-05	0.0003173	0.0006625	0.0011811	5.21e-05	0.0002758	0.0005592	0.0009408	50
4221467	0.0006361	0.0028458	0.0060215	0.0105937	0.0001149	0.0006338	0.0013232	0.0023584	9.9e-05	0.0005239	0.0010622	0.0017867	55
1374485	0.0031347	0.0139635	0.0293611	0.0511896	0.0002218	0.0012237	0.0025539	0.0045497	0.0003796	0.0020078	0.0040677	0.006835	63
2288550	0.0061234	0.0271348	0.0566316	0.0976807	0.000522	0.0028772	0.0059994	0.0106731	0.0008145	0.0043045	0.0087103	0.0146128	63
3747191	0.0096386	0.0424509	0.0878255	0.149607	0.0002107	0.001162	0.0024253	0.0043207	0.0005084	0.0026886	0.0054451	0.0091452	48
5291579	0.0647038	0.258846	0.469714	0.672286	0.0008972	0.0049415	0.0102923	0.0182791	0.0017014	0.0089745	0.0181164	0.030294	61
3850872	0.018467	0.080091	0.162128	0.267846	0.0003521	0.0019419	0.0040512	0.0072127	0.0007349	0.0038848	0.0078627	0.0131947	57
3681984	0.0015328	0.0068467	0.0144546	0.0253474	8.6e-05	0.0004745	0.0009908	0.0017662	7.71e-05	0.0004079	0.000827	0.0013912	69
4805580	0.0036485	0.0162376	0.0340989	0.0593396	0.0002842	0.0015672	0.0032702	0.005824	0.0005391	0.002851	0.0057734	0.0096956	68
1919792	0.0002413	0.0010804	0.0022882	0.0040315	-6.9e-06	-3.81e-05	-7.96e-05	-0.000142	-3.31e-05	-0.0001751	-0.0003551	-0.0005977	52
2575492	0.0017944	0.008012	0.0169036	0.0296137	0.0002748	0.0015156	0.0031626	0.0056327	0.000332	0.0017564	0.0035589	0.0059812	57
5210569	0.0009876	0.0044158	0.0093353	0.0164027	5.76e-05	0.0003179	0.0006639	0.0011836	3.42e-05	0.0001812	0.0003674	0.0006181	62
1317482	0.0010036	0.0044872	0.0094858	0.0166662	2.71e-05	0.0001494	0.000312	0.0005562	0.0001498	0.0007929	0.0016074	0.0027033	40
4933067	0.0036207	0.0161145	0.0338427	0.0588998	0.0002602	0.0014353	0.0029952	0.0053348	0.0004491	0.0023755	0.0048117	0.0080832	65
1081672	0.0011658	0.0052109	0.0110112	0.0193349	0.0001356	0.000748	0.0015616	0.0027829	0.0001907	0.0010093	0.0020458	0.00344	59
1674040	0.0024678	0.0110055	0.02318	0.0405106	0.0003318	0.0018297	0.0038175	0.0067972	0.0005241	0.0027716	0.0056128	0.0094264	60
3121436	0.0019419	0.0086683	0.0182814	0.0320105	0.0002025	0.001117	0.0023314	0.0041536	0.0002833	0.0014991	0.0030378	0.0051063	53
4694004	0.0005016	0.0022444	0.0047507	0.008362	0.0003487	0.0019231	0.0040121	0.0071431	0.0003843	0.0020328	0.0041183	0.00692	54
4697984	0.0002903	0.0012995	0.0027521	0.0048479	6.28e-05	0.0003465	0.0007234	0.0012897	7.24e-05	0.000383	0.0007766	0.0013065	50
5503317	0.0119595	0.0524602	0.107911	0.182329	0.0002777	0.0015314	0.0031956	0.0056913	0.000401	0.0021211	0.0042969	0.0072196	52
5834474	0.0027005	0.0120383	0.0253406	0.0442494	0.0008056	0.0044379	0.009246	0.0164276	0.0010492	0.0055419	0.011207	0.0187851	62
1142135	0.022828	0.0982541	0.196787	0.320341	0.0004129	0.0022765	0.0047485	0.0084518	0.0008826	0.0046638	0.0094356	0.0158255	66
4493971	0.0047034	0.0208939	0.0437615	0.0758665	0.0004597	0.0025341	0.0052852	0.009405	0.0007321	0.00387	0.0078329	0.0131447	67
1706852	0.0030874	0.0137539	0.0289237	0.0504356	0.0001897	0.0010463	0.0021839	0.0038911	0.0002081	0.0011014	0.0022323	0.0037534	64
1911189	0.0016939	0.0075646	0.0159637	0.0279774	0.0001923	0.0010609	0.0022144	0.0039454	0.0002667	0.0014109	0.0028593	0.0048065	69
2229840	0.0024703	0.0110168	0.0232036	0.0405516	9.64e-05	0.000532	0.0011108	0.0019799	0.000172	0.00091	0.0018447	0.0031021	66
2352230	0.0050725	0.0225193	0.0471224	0.0815849	0.0003081	0.0016994	0.0035458	0.0063142	0.0004572	0.0024183	0.0048983	0.0082284	60
2838054	0.0010946	0.0048934	0.0103422	0.0181649	3.15e-05	0.0001736	0.0003626	0.0006465	4.27e-05	0.000226	0.0004584	0.0007712	41
4070185	0.0009516	0.0042551	0.0089963	0.0158091	5.9e-06	3.25e-05	6.78e-05	0.0001209	5.46e-05	0.0002891	0.0005862	0.0009861	52
2834547	0.0006045	0.0027045	0.0057229	0.0100696	3.68e-05	0.0002032	0.0004243	0.0007564	2.42e-05	0.0001283	0.0002602	0.0004378	59
3550302	0.0025883	0.0115403	0.0242991	0.042448	0.0002236	0.0012334	0.0025742	0.0045858	0.0004078	0.0021572	0.00437	0.0073422	61
2656947	0.0205018	0.0886011	0.178463	0.292801	0.000388	0.0021392	0.0044625	0.0079438	0.0007425	0.0039246	0.0079431	0.0133293	60
3448521	0.0035543	0.0158211	0.0332322	0.0578511	0.0002012	0.0011096	0.002316	0.0041262	0.0003131	0.0016564	0.0033565	0.0056413	64
4568463	0.0002672	0.0011962	0.0025334	0.0044631	-2.9e-06	-1.59e-05	-3.32e-05	-5.92e-05	-1.02e-05	-5.38e-05	-0.0001092	-0.0001837	54
4614471	0.0055102	0.0244435	0.0510929	0.0883208	0.000342	0.0018859	0.0039347	0.0070055	0.0004456	0.0023567	0.0047736	0.0080193	57
5624299	0.002172	0.0096915	0.0204276	0.0357386	0.0002635	0.0014531	0.0030323	0.0054009	0.0004158	0.0021992	0.004455	0.0074848	63
1127363	0.0170956	0.074321	0.150955	0.25056	0.000278	0.001533	0.0031989	0.0056973	0.0006385	0.0033757	0.0068341	0.0114726	56
2519069	0.00449	0.0199535	0.0418141	0.072546	0.0003572	0.0019695	0.0041088	0.0073151	0.0005373	0.0028415	0.0057542	0.0096633	60
2618789	0.0059865	0.0265346	0.055398	0.0955997	0.0008479	0.0046705	0.0097293	0.0172829	0.0010529	0.0055614	0.0112464	0.0188509	66
1246814	0.011235	0.0493444	0.101684	0.172245	0.0003323	0.0018325	0.0038233	0.0068075	0.000607	0.0032095	0.0064982	0.0109099	65
5562585	0.0009291	0.0041548	0.0087848	0.0154387	0.0008995	0.004954	0.0103183	0.018325	0.0009857	0.0052074	0.0105324	0.0176584	54
1651519	0.0062331	0.0276157	0.0576195	0.0993457	0.0005696	0.0031393	0.0065452	0.0116414	0.0009997	0.0052815	0.0106818	0.0179081	69
3515062	0.0079978	0.0353255	0.0733826	0.125732	0.0003169	0.0017475	0.0036462	0.0064927	0.0005121	0.0027081	0.0054844	0.0092111	53
4383510	0.0378748	0.158791	0.306715	0.475418	0.0004906	0.0027043	0.0056394	0.010034	0.0012595	0.0066501	0.0134404	0.0225113	66
3073809	0.0014572	0.0065101	0.0137466	0.0241124	0.0002579	0.0014226	0.0029688	0.0052879	0.0003828	0.0020248	0.004102	0.0068927	50
2058131	0.0005586	0.0024996	0.0052901	0.0093095	0.0002513	0.0013859	0.0028921	0.0051515	0.0002907	0.0015378	0.0031163	0.0052382	56
2605734	0.0008059	0.0036043	0.0076231	0.0134032	5.19e-05	0.0002866	0.0005984	0.0010668	5.63e-05	0.0002978	0.0006039	0.0010159	45
3661435	0.0088733	0.0391327	0.0811145	0.138549	0.0015782	0.0086788	0.0180394	0.0319394	0.0021752	0.0114624	0.0231086	0.0385747	69
5958422	0.0170163	0.0739864	0.150304	0.249549	0.0002893	0.0015955	0.0033292	0.005929	0.0006121	0.0032362	0.0065522	0.0110004	65
5603255	0.0004845	0.0021681	0.0045893	0.0080784	3.44e-05	0.00019	0.0003967	0.0007073	6.12e-05	0.000324	0.0006569	0.0011051	62
5703995	0.0064676	0.0286428	0.0597276	0.102894	0.0003376	0.0018616	0.0038839	0.0069153	0.0007024	0.0037132	0.0075161	0.0126146	63
2469536	0.0006761	0.0030247	0.0063995	0.011257	0.0001118	0.0006167	0.0012876	0.0022949	0.0001465	0.0007753	0.0015717	0.0026433	61
1842400	0.0056913	0.025239	0.0527319	0.0910949	0.0002642	0.0014571	0.0030407	0.0054157	0.0005213	0.0027568	0.0055829	0.0093763	65
2202156	0.0004303	0.0019259	0.0040772	0.0071784	0.0001114	0.0006147	0.0012833	0.0022872	0.0001674	0.0008858	0.0017957	0.0030198	54
3261769	0.0007087	0.0031701	0.0067065	0.0117957	2.39e-05	0.0001319	0.0002754	0.000491	9.21e-05	0.0004873	0.000988	0.0016619	56
4217437	0.0068523	0.0303263	0.0631776	0.108689	0.0001451	0.0008005	0.001671	0.0029779	0.0002974	0.0015735	0.0031886	0.0053595	50
4848806	0.0032581	0.0145101	0.0305009	0.0531531	0.0003012	0.001661	0.0034659	0.006172	0.0005514	0.0029157	0.0059043	0.0099149	57
5464220	0.0048105	0.0213657	0.0447376	0.0775289	0.0002375	0.0013099	0.0027338	0.0048698	0.000398	0.0021053	0.004265	0.0071661	53
5932003	0.0009351	0.0041815	0.008841	0.0155372	0.0002284	0.0012598	0.0026293	0.0046838	0.0002491	0.0013181	0.0026713	0.0044909	52
3770915	0.0023822	0.0106256	0.0223846	0.0391327	0.0003483	0.0019204	0.0040065	0.0071332	0.0004488	0.0023735	0.0048077	0.0080765	58
3770920	0.0057377	0.0254426	0.0531512	0.091804	0.0001876	0.0010351	0.0021606	0.0038496	0.0002268	0.0012	0.0024321	0.0040891	44
1252900	0.0046116	0.0204896	0.0429246	0.0744402	0.0006831	0.0037641	0.007845	0.0139462	0.0009609	0.0050765	0.0102684	0.0172175	61
4318743	0.001944	0.0086774	0.0183005	0.0320437	0.0002821	0.001556	0.0032468	0.0057824	0.0003658	0.0019352	0.0039209	0.0065887	66
5329645	0.0016468	0.0073547	0.0155226	0.027209	0.0002562	0.001413	0.0029486	0.005252	0.0003613	0.0019113	0.0038724	0.0065074	60
1031918	0.0152278	0.0664171	0.135522	0.226396	0.000346	0.0019082	0.0039811	0.0070881	0.0008829	0.0046653	0.0094387	0.0158308	66
2900051	0.0009396	0.0042016	0.0088835	0.0156117	0.0002816	0.0015529	0.0032405	0.0057712	0.0003377	0.0017863	0.0036194	0.0060827	63
3496452	0.0366039	0.153804	0.297982	0.463743	0.0010481	0.0057704	0.0120134	0.021321	0.0020187	0.0106412	0.0214624	0.0358472	62
4404986	0.0091046	0.0401366	0.0831476	0.141906	0.0005919	0.003262	0.0068006	0.0120945	0.000872	0.0046078	0.0093227	0.0156368	70
3043922	0.0040266	0.0179085	0.0375723	0.0652952	0.0006442	0.0035498	0.0073993	0.0131561	0.0008601	0.004545	0.0091959	0.0154248	64
2451292	0.0005959	0.0026662	0.0056421	0.0099276	9.1e-05	0.0005021	0.0010484	0.0018688	0.0001271	0.0006726	0.0013636	0.0022934	49
4094288	0.0019861	0.008865	0.0186942	0.032728	0.0002561	0.0014122	0.0029472	0.0052494	0.0003461	0.001831	0.0037098	0.0062345	67
4192613	0.0412646	0.171981	0.329531	0.50539	0.0008802	0.004848	0.0100981	0.0179354	0.0018196	0.0095954	0.0193635	0.0323653	63
5050774	0.0012786	0.0057137	0.0120703	0.0211859	8.54e-05	0.0004713	0.000984	0.001754	0.0001578	0.0008351	0.001693	0.0028471	60
4524813	0.004643	0.0206279	0.0432109	0.0749281	0.0001762	0.0009721	0.0020292	0.0036156	0.0003701	0.0019576	0.0039662	0.0066647	64
1998310	0.0003603	0.0016128	0.003415	0.006014	1.89e-05	0.0001041	0.0002174	0.0003876	-9.7e-06	-5.14e-05	-0.0001042	-0.0001753	51
2320294	0.0004863	0.0021761	0.0046063	0.0081083	0.0002294	0.0012652	0.0026404	0.0047036	0.0002483	0.0013138	0.0026627	0.0044764	56
3307810	0.0026052	0.0116153	0.024456	0.0427195	0.0001309	0.0007219	0.0015071	0.002686	0.0002019	0.0010683	0.0021653	0.0036409	69
5340692	0.0034785	0.0154858	0.032534	0.056651	0.0001768	0.0009752	0.0020356	0.003627	0.0003513	0.0018587	0.0037658	0.0063285	61
4131489	7.39e-05	0.0003311	0.0007016	0.0012369	-1.64e-05	-9.05e-05	-0.0001891	-0.0003372	-4.69e-05	-0.0002484	-0.0005038	-0.0008479	49
3328170	0.0011475	0.0051293	0.0108393	0.0190343	0.0002135	0.0011779	0.0024585	0.0043798	0.0001868	0.0009888	0.0020043	0.0033702	64
4407651	0.0260855	0.111639	0.221831	0.357208	0.0005129	0.0028271	0.0058952	0.0104881	0.0009021	0.0047666	0.0096432	0.0161725	66
5796672	0.0011379	0.0050866	0.0107492	0.0188767	0.0003698	0.0020389	0.0042534	0.0075722	0.0004927	0.0026056	0.0052772	0.0088638	69
5056597	0.0002547	0.0011401	0.0024147	0.004254	-4.81e-05	-0.0002653	-0.0005541	-0.0009882	-1.91e-05	-0.0001009	-0.0002046	-0.0003444	47
2064667	0.0041773	0.018574	0.0389538	0.0676594	0.000372	0.0020514	0.0042795	0.0076184	0.0005016	0.0026527	0.0053725	0.0090235	59
3077644	0.0025552	0.0113937	0.0239924	0.0419172	0.0001966	0.0010843	0.0022633	0.0040323	0.0002947	0.0015593	0.0031597	0.005311	64
5187416	0.0030007	0.0133695	0.0281214	0.0490521	0.0002749	0.001516	0.0031634	0.0056341	0.0004209	0.0022265	0.0045103	0.0075777	68
1805049	0.0071742	0.0317333	0.0660557	0.11351	0.0004212	0.0023223	0.004844	0.0086215	0.000796	0.0042068	0.008513	0.0142828	59
2772413	0.017973	0.0780158	0.158118	0.261663	0.0005602	0.0030878	0.006438	0.0114513	0.0009248	0.0048862	0.0098844	0.0165757	64
4798830	0.0004598	0.0020577	0.0043558	0.0076682	0.0001802	0.0009941	0.002075	0.0036972	0.0002155	0.0011405	0.0023117	0.0038867	49
4888414	0.00392	0.0174375	0.0365938	0.0636192	0.0003343	0.0018433	0.0038459	0.0068477	0.0005444	0.0028786	0.0058293	0.0097892	63
2853595	0.0029853	0.0133015	0.0279795	0.0488073	0.0001986	0.0010953	0.0022862	0.0040731	0.0002605	0.0013782	0.0027932	0.0046955	61
3974773	0.0100827	0.0443727	0.0917002	0.155963	0.0008307	0.0045758	0.0095327	0.016935	0.0013446	0.007098	0.0143422	0.0240142	67
1959910	0.004199	0.0186698	0.0391525	0.0679993	0.0001526	0.0008416	0.0017569	0.0031308	0.0003264	0.0017269	0.003499	0.0058807	69
2409138	0.0007805	0.0034909	0.0073838	0.0129836	0.0001999	0.0011029	0.0023021	0.0041014	0.0002515	0.0013309	0.0026972	0.0045344	56
4033106	0.0028438	0.0126741	0.0266692	0.0465454	9.64e-05	0.0005316	0.0011099	0.0019784	0.0002963	0.0015678	0.003177	0.0053401	59
4884537	0.0033795	0.0150476	0.0316213	0.0550815	0.0008514	0.0046898	0.0097694	0.017354	0.0010324	0.0054538	0.0110294	0.0184886	62
4048213	0.0071513	0.0316333	0.0658513	0.113168	0.0001819	0.0010036	0.0020949	0.0037326	0.0004697	0.0024844	0.005032	0.0084526	60
1021844	0.0495142	0.203411	0.382267	0.571689	0.0010002	0.0055072	0.0114671	0.0203559	0.0018303	0.0096518	0.0194768	0.0325533	60
3800343	0.0099256	0.043693	0.0903309	0.153719	0.000521	0.0028717	0.0059882	0.0106531	0.0009184	0.0048525	0.0098164	0.0164621	67
5453162	0.0007626	0.003411	0.0072151	0.0126878	4.63e-05	0.0002552	0.000533	0.0009502	6.73e-05	0.0003562	0.0007223	0.001215	47
2230859	0.0056113	0.0248876	0.052008	0.0898701	0.0001954	0.001078	0.00225	0.0040088	0.00035	0.0018517	0.0037518	0.006305	61
1772639	0.0067041	0.0296782	0.0618502	0.106461	0.0004058	0.0022374	0.0046671	0.0083073	0.0008325	0.0043997	0.0089026	0.0149344	69
2738050	0.013973	0.0610775	0.125013	0.209749	0.0007295	0.0040194	0.0083759	0.0148868	0.0016234	0.0085644	0.0172921	0.0289239	60
3229513	0.0070486	0.0311845	0.0649337	0.111632	0.0004556	0.0025115	0.005238	0.0093213	0.0006711	0.0035477	0.0071817	0.0120547	65
2977034	0.0057509	0.0255007	0.0532706	0.092006	0.0004228	0.002331	0.0048621	0.0086536	0.0006831	0.0036113	0.0073103	0.0122699	65
2348338	0.0079396	0.0350721	0.0728666	0.124874	0.0003938	0.0021711	0.0045289	0.0080617	0.0007257	0.003836	0.0077642	0.0130298	58
3641808	0.0057681	0.0255763	0.0534263	0.0922691	0.0009816	0.0054051	0.0112551	0.0199813	0.0017441	0.0091993	0.0185679	0.031044	64
1336703	0.0013064	0.0058378	0.0123315	0.0216421	0.0002436	0.0013436	0.0028039	0.0049946	0.0003591	0.0018998	0.0038491	0.0064682	55
2306094	0.0149856	0.0653883	0.133502	0.223209	0.0009387	0.0051693	0.0107654	0.0191157	0.001468	0.0077472	0.0156488	0.0261901	68
2911576	0.0051729	0.0229609	0.0480344	0.083134	0.0002141	0.0011812	0.0024653	0.004392	0.0004699	0.002485	0.0050332	0.0084546	65
1551588	0.0030522	0.013598	0.0285985	0.0498749	0.000351	0.0019355	0.0040379	0.0071891	0.0006445	0.0034075	0.0068984	0.0115802	61
2888150	0.0065503	0.0290049	0.0604702	0.104143	0.00028	0.0015442	0.0032224	0.005739	0.0005531	0.0029246	0.0059222	0.009945	67
4292722	1.41e-05	6.33e-05	0.0001342	0.0002367	-4.38e-05	-0.0002419	-0.0005052	-0.000901	-7.39e-05	-0.0003913	-0.0007936	-0.0013358	49
5008882	0.0022956	0.0102407	0.0215785	0.0377352	0.0002776	0.0015308	0.0031943	0.005689	0.0004391	0.0023226	0.0047047	0.0079037	59
1402585	0.003208	0.014288	0.0300379	0.0523557	0.0005395	0.0029735	0.0062	0.011029	0.00073	0.0038589	0.0078104	0.0131071	65
3962034	0.0067202	0.0297487	0.0619947	0.106704	0.0007864	0.0043322	0.0090262	0.0160385	0.0010724	0.0056643	0.0114539	0.0191973	69
5348626	0.0017005	0.0075937	0.0160248	0.0280837	0.0005448	0.0030031	0.0062616	0.0111383	0.0006636	0.0035083	0.0071021	0.0119214	65
2216612	0.0023915	0.0106666	0.0224704	0.0392814	0.0001759	0.0009703	0.0020254	0.0036089	0.000247	0.0013072	0.0026492	0.0044537	61
4483817	0.0090527	0.0399111	0.0826912	0.141153	0.0006641	0.0036594	0.0076273	0.0135604	0.0010529	0.0055618	0.0112472	0.0188522	67
5037766	0.0048437	0.0215122	0.0450407	0.0780449	0.0004452	0.0024546	0.0051195	0.0091108	0.0007883	0.0041664	0.0084315	0.0141464	69
4515298	0.0010086	0.0045095	0.0095329	0.0167485	0.0001745	0.0009627	0.0020094	0.0035805	0.0002653	0.0014037	0.0028446	0.0047819	49
5562915	0.005084	0.0225698	0.0472266	0.081762	0.0003951	0.0021786	0.0045445	0.0080893	0.0004859	0.0025696	0.0052044	0.0087416	66
4320397	0.0079677	0.0351945	0.0731158	0.125288	0.0002859	0.001577	0.0032907	0.0058605	0.0005758	0.0030445	0.0061648	0.0103514	56
1442022	0.0261504	0.111904	0.222323	0.357923	0.0006218	0.0034265	0.0071428	0.0127013	0.0010755	0.0056809	0.0114874	0.0192533	58
3385120	0.0051132	0.0226984	0.0474923	0.0822134	0.0005557	0.0030627	0.0063857	0.0113584	0.0008393	0.0044356	0.0089749	0.0150553	65
3503523	0.0026139	0.0116542	0.0245373	0.0428602	0.0002724	0.0015026	0.0031355	0.0055844	0.0003885	0.0020553	0.0041638	0.0069963	64
4655318	0.0022563	0.010066	0.0212124	0.0371003	0.0002214	0.001221	0.0025484	0.0045398	0.0004017	0.0021249	0.0043047	0.0072328	59
3538995	0.0001391	0.000623	0.0013199	0.0023264	5.9e-06	3.24e-05	6.76e-05	0.0001206	-2.72e-05	-0.0001441	-0.0002922	-0.0004918	47
4109947	0.0021758	0.0097081	0.0204624	0.035799	4.36e-05	0.0002403	0.0005019	0.0008948	0.0001417	0.0007502	0.0015208	0.0025578	60
1022911	0.0003804	0.0017027	0.0036051	0.0063484	0.0002645	0.0014589	0.0030444	0.0054224	0.0003365	0.0017801	0.0036067	0.0060615	51
1417534	0.0196201	0.0849211	0.171421	0.282088	0.000275	0.0015168	0.0031652	0.0056372	0.0006381	0.0033735	0.0068298	0.0114653	65
4577335	0.003433	0.0152843	0.0321143	0.0559295	0.0002291	0.0012639	0.0026377	0.0046988	0.0002999	0.0015867	0.0032153	0.0054044	64
4334915	0.0054929	0.0243676	0.0509364	0.0880556	0.0007417	0.0040861	0.0085148	0.0151328	0.0011869	0.0062678	0.0126702	0.0212269	67
4387448	0.0024361	0.0108647	0.0228852	0.04	0.0002817	0.0015537	0.0032422	0.0057741	0.0005468	0.0028914	0.0058552	0.0098327	63
1981875	0.0076218	0.0336865	0.0700433	0.120171	0.0003567	0.0019672	0.004104	0.0073066	0.0006366	0.0033657	0.0068139	0.0114388	69
2595588	0.0135581	0.059307	0.121513	0.204172	0.0003424	0.0018882	0.0039394	0.007014	0.0006377	0.0033716	0.0068258	0.0114588	59
3739479	0.0019323	0.0086253	0.0181912	0.0318536	0.0002071	0.0011426	0.0023848	0.0042487	0.000359	0.001899	0.0038475	0.0064656	62
1632795	0.0110984	0.048756	0.100505	0.17033	0.00026	0.0014341	0.0029927	0.0053304	0.0004839	0.0025589	0.0051828	0.0087055	52
1395755	0.0028416	0.0126641	0.0266485	0.0465095	0.0004052	0.0022342	0.0046603	0.0082951	0.0006588	0.0034827	0.0070504	0.0118348	68
3486160	0.0103464	0.045512	0.0939932	0.159715	0.0003729	0.0020561	0.0042893	0.0076359	0.0007113	0.00376	0.0076107	0.0127729	53
2896566	0.0097456	0.0429141	0.0887601	0.151142	0.0004283	0.0023612	0.0049248	0.0087651	0.0007756	0.0040993	0.008296	0.0139197	48
5665326	0.0057635	0.0255562	0.053385	0.0921992	0.0006397	0.0035255	0.0073487	0.0130664	0.0009652	0.0050993	0.0103143	0.0172942	61
2705774	0.0023941	0.0106783	0.022495	0.039324	0.0001677	0.0009251	0.0019311	0.0034411	0.0003753	0.0019851	0.0040217	0.0067579	53
4398143	0.0001108	0.0004962	0.0010514	0.0018533	3.95e-05	0.0002182	0.0004556	0.0008124	4.98e-05	0.0002638	0.0005348	0.0008998	44
1242251	0.0037445	0.0166621	0.034982	0.0608554	0.0008582	0.004727	0.0098468	0.0174909	0.0012899	0.0068102	0.0137628	0.0230487	63
5334345	0.0014144	0.0063193	0.0133451	0.0234118	7.94e-05	0.0004381	0.0009148	0.0016308	0.0001722	0.0009114	0.0018475	0.0031068	56
1901483	0.0010634	0.0047542	0.0100487	0.0176513	0.0002344	0.0012931	0.0026987	0.0048072	0.0003423	0.0018108	0.003669	0.0061659	61
2626472	0.0024462	0.0109094	0.0229789	0.0401623	0.0001857	0.0010245	0.0021384	0.00381	0.0002827	0.0014959	0.0030314	0.0050956	66
3892482	0.0074446	0.0329135	0.0684662	0.117539	0.0004763	0.0026256	0.0054756	0.0097432	0.0008283	0.0043774	0.0088576	0.0148591	67
4118639	0.000971	0.0043416	0.0091788	0.0161288	0.0002142	0.0011816	0.0024661	0.0043934	0.0002806	0.0014846	0.0030084	0.005057	63
2621036	0.0031253	0.0139219	0.0292742	0.0510398	0.0003678	0.002028	0.0042307	0.0075317	0.0005052	0.0026719	0.0054112	0.0090884	68
1721725	0.0033729	0.0150183	0.0315602	0.0549763	9.99e-05	0.0005514	0.0011512	0.0020519	0.0002266	0.0011992	0.0024304	0.0040863	41
4097408	0.0065146	0.0288488	0.0601501	0.103605	0.0005063	0.0027912	0.0058204	0.0103553	0.000783	0.0041384	0.0083749	0.0140517	67
4129138	0.0651597	0.260462	0.472158	0.674926	0.0006239	0.0034382	0.0071672	0.0127446	0.0017214	0.0090796	0.0183274	0.0306445	69
1961633	0.0006162	0.0027567	0.0058333	0.0102633	0.0003841	0.0021179	0.004418	0.0078646	0.0004688	0.0024792	0.0050216	0.0084352	56
5755172	0.0048031	0.0213332	0.0446706	0.0774148	0.0004928	0.0027164	0.0056648	0.0100791	0.0007873	0.0041611	0.0084207	0.0141283	67
1629809	0.0010422	0.0046592	0.0098485	0.0173011	7.36e-05	0.0004062	0.0008481	0.0015119	8.76e-05	0.0004635	0.0009397	0.0015808	67
2116777	0.0011272	0.0050385	0.010648	0.0186998	0.0001096	0.0006047	0.0012626	0.0022503	0.0001075	0.0005689	0.0011533	0.00194	60
3064405	0.0016432	0.0073385	0.0154885	0.0271495	0.0002276	0.0012552	0.0026197	0.0046667	0.0003108	0.0016443	0.0033319	0.0056001	68
3088879	0.0041006	0.0182351	0.0382505	0.0664561	0.0001927	0.0010629	0.0022186	0.0039529	0.0002623	0.001388	0.0028128	0.0047286	67
4500001	0.0025518	0.0113787	0.0239609	0.0418627	0.0001553	0.0008566	0.0017882	0.0031865	0.0002442	0.001292	0.0026185	0.0044021	64
4553036	0.0089564	0.0394931	0.0818448	0.139756	0.0005436	0.002996	0.0062469	0.0111123	0.0011756	0.0062083	0.0125503	0.021027	68
4877827	0.0103662	0.0455977	0.0941655	0.159997	0.0010993	0.0060519	0.0125975	0.0223525	0.001519	0.0080158	0.0161892	0.0270894	67
5541837	7.78e-05	0.0003485	0.0007384	0.0013018	-4.04e-05	-0.0002229	-0.0004656	-0.0008304	-2.94e-05	-0.0001556	-0.0003156	-0.0005312	47
1921058	0.0311471	0.132128	0.259355	0.410757	0.0009591	0.0052817	0.0109988	0.0195282	0.0014397	0.0075986	0.0153498	0.0256923	68
4088578	0.0008124	0.0036336	0.007685	0.0135116	0.0002798	0.0015434	0.0032207	0.0057359	0.0002956	0.0015638	0.003169	0.0053266	55
4706468	0.0052596	0.0233423	0.0488218	0.0844705	0.0002854	0.0015739	0.0032843	0.005849	0.0006183	0.0032691	0.0066188	0.011112	64
5941017	0.002283	0.0101846	0.021461	0.0375316	0.0003021	0.001666	0.0034762	0.0061904	0.0004223	0.0022335	0.0045243	0.0076012	60
1963864	0.010069	0.0443132	0.0915805	0.155767	0.0001392	0.0007677	0.0016027	0.0028561	0.0003562	0.0018845	0.003818	0.0064161	56
5242235	0.0019178	0.0085609	0.0180561	0.0316187	0.0008097	0.0044604	0.0092927	0.0165103	0.0009914	0.0052374	0.010593	0.0177598	65
5655237	0.0049978	0.0221906	0.0464432	0.0804306	4.28e-05	0.000236	0.0004929	0.0008788	0.0001597	0.0008449	0.0017128	0.0028805	57
2530240	0.0031491	0.0140272	0.029494	0.0514187	0.0003445	0.0018995	0.0039628	0.0070556	0.0005307	0.0028066	0.0056837	0.0095451	59
2188592	0.0004096	0.0018332	0.0038812	0.0068338	0.0002883	0.0015902	0.0033182	0.0059094	0.0003089	0.0016341	0.0033112	0.0055654	56
2217844	0.0022723	0.010137	0.0213611	0.0373583	0.0001836	0.0010126	0.0021135	0.0037658	0.0003838	0.0020302	0.0041131	0.0069112	58
2292151	0.0007863	0.0035171	0.0074391	0.0130805	0.0002884	0.0015908	0.0033195	0.0059116	0.0004171	0.0022063	0.0044694	0.007509	57
3714477	0.0047037	0.0208952	0.0437643	0.0758712	0.000751	0.0041374	0.0086214	0.0153216	0.0010805	0.0057069	0.0115397	0.0193406	60
5312518	0.0018672	0.0083358	0.0175835	0.0307967	0.0001493	0.0008237	0.0017195	0.0030641	0.0002035	0.0010767	0.0021824	0.0036696	61
3094425	0.0007207	0.0032241	0.0068204	0.0119955	0.0001277	0.0007044	0.0014706	0.0026208	0.0001999	0.0010579	0.0021443	0.0036055	62
1839554	0.002179	0.0097223	0.0204921	0.0358507	7.63e-05	0.0004213	0.0008796	0.0015679	0.0001225	0.0006483	0.0013144	0.0022108	51
4040167	0.0072174	0.0319217	0.0664407	0.114154	0.0005382	0.0029665	0.0061855	0.0110033	0.0007458	0.0039421	0.0079785	0.0133884	68
5098427	0.0019678	0.0087836	0.0185233	0.0324311	0.0002693	0.0014855	0.0030999	0.005521	0.0005201	0.0027507	0.0055706	0.0093556	62
2583018	0.0027733	0.0123615	0.026016	0.0454169	0.0003165	0.0017454	0.0036418	0.0064849	0.0005537	0.002928	0.005929	0.0099564	60
4184609	0.0039954	0.0177709	0.0372864	0.0648057	0.0002105	0.0011612	0.0024235	0.0043175	0.0003973	0.0021017	0.0042577	0.0071539	63
3488555	0.0013619	0.0060854	0.0128528	0.0225525	0.0001873	0.0010331	0.0021563	0.0038419	0.0003333	0.0017631	0.0035724	0.0060038	62
5106299	0.002466	0.0109975	0.0231633	0.0404817	0.0001216	0.000671	0.0014009	0.0024968	0.0002383	0.0012612	0.002556	0.0042972	62
3591936	0.0054202	0.0240483	0.0502781	0.0869401	0.0004238	0.0023368	0.0048741	0.0086749	0.0006923	0.0036597	0.0074081	0.0124337	67
2167947	0.0031692	0.0141163	0.0296799	0.051739	0.0002684	0.0014803	0.003089	0.0055017	0.0003988	0.0021094	0.0042732	0.0071799	66
2477147	0.0005292	0.0023679	0.0050116	0.0088204	7.08e-05	0.0003907	0.0008158	0.0014543	8.05e-05	0.000426	0.0008638	0.0014532	58
4043085	0.0075867	0.0335337	0.0697317	0.119651	0.000505	0.0027839	0.0058054	0.0103286	0.0008242	0.0043556	0.0088136	0.0147855	70
5199543	0.0007833	0.0035034	0.0074101	0.0130297	0.0002419	0.0013341	0.0027842	0.0049594	0.0003959	0.002094	0.0042421	0.0071276	63
1169874	0.0013763	0.0061495	0.0129877	0.0227879	0.0001123	0.0006196	0.0012935	0.0023055	0.0001723	0.000912	0.0018486	0.0031087	68
1226691	0.00285	0.0127014	0.0267264	0.046644	0.0007049	0.0038842	0.0080948	0.0143888	0.0010014	0.0052904	0.0106999	0.0179382	68
4942667	0.0028692	0.0127867	0.0269045	0.0469516	0.000254	0.0014012	0.0029242	0.0052085	0.0004512	0.0023862	0.0048334	0.0081196	61
1214230	0.0026732	0.0119173	0.0250874	0.0438117	0.0004239	0.0023374	0.0048753	0.0086771	0.000738	0.003901	0.0078954	0.0132494	56
5219070	0.000847	0.003788	0.0080109	0.0140829	6.52e-05	0.0003596	0.0007508	0.0013384	8.1e-05	0.0004288	0.0008693	0.0014624	64
1960204	0.0053863	0.0238993	0.0499709	0.0864195	0.0003057	0.0016861	0.0035182	0.006265	0.0005134	0.0027149	0.0054982	0.0092342	60
4077973	0.0007763	0.0034725	0.0073449	0.0129153	0.0001879	0.0010366	0.0021637	0.003855	0.000298	0.0015766	0.0031948	0.0053699	64
3685399	0.0031698	0.014119	0.0296855	0.0517486	0.0002399	0.001323	0.002761	0.0049182	0.0004014	0.002123	0.0043009	0.0072263	58
1545718	0.0064488	0.0285606	0.0595591	0.102611	0.0008119	0.0044722	0.0093172	0.0165537	0.0013097	0.0069142	0.0139722	0.0233977	66
2191344	0.0034501	0.01536	0.0322721	0.0562008	0.0003655	0.0020154	0.0042045	0.0074853	0.0006068	0.0032084	0.0064959	0.0109062	66
5627095	0.0001141	0.0005108	0.0010821	0.0019074	-2.78e-05	-0.0001535	-0.0003207	-0.0005719	-3.69e-05	-0.0001954	-0.0003963	-0.000667	48
5323710	0.0109566	0.0481451	0.0992809	0.168339	0.0005747	0.0031676	0.006604	0.0117458	0.0010116	0.0053442	0.0108084	0.0181195	69
5472151	0.0026223	0.0116914	0.0246152	0.0429948	0.0001325	0.0007312	0.0015265	0.0027205	0.0001845	0.0009764	0.0019792	0.0033281	63
3662734	0.0062895	0.0278629	0.0581272	0.100201	0.0005298	0.0029206	0.0060898	0.0108334	0.0010271	0.0054256	0.0109725	0.0183935	69
2377544	0.0122044	0.0535115	0.110007	0.185712	0.000356	0.0019631	0.0040954	0.0072912	0.000697	0.0036846	0.0074583	0.0125177	62
4746916	0.0023584	0.0105197	0.0221628	0.0387483	0.000346	0.0019078	0.0039803	0.0070866	0.0005157	0.0027274	0.0055235	0.0092767	58
2328275	0.0060553	0.0268364	0.0560184	0.0966465	0.0003856	0.0021264	0.0044358	0.0078963	0.0005339	0.0028234	0.0057175	0.0096019	66
5719953	0.0031341	0.013961	0.0293558	0.0511804	0.0003579	0.0019736	0.0041174	0.0073304	0.0005795	0.0030639	0.006204	0.0104171	59
1474641	0.0232378	0.0999465	0.199977	0.325087	0.0002801	0.001545	0.0032239	0.0057417	0.0005985	0.0031644	0.0064072	0.0107575	68
2474084	0.0039759	0.0176844	0.0371068	0.0644981	0.0002017	0.0011127	0.0023224	0.0041375	0.0003426	0.0018123	0.003672	0.006171	70
4318155	0.0032975	0.0146846	0.0308647	0.0537794	0.0003138	0.0017304	0.0036105	0.0064292	0.0004994	0.0026409	0.0053485	0.0089833	66
4790209	0.0025194	0.0112347	0.0236598	0.0413414	0.0002644	0.0014581	0.0030428	0.0054195	0.0004522	0.0023917	0.0048445	0.0081383	62
3773052	0.0384326	0.160973	0.310517	0.480466	0.0004714	0.0025988	0.0054199	0.0096443	0.0009189	0.0048552	0.0098219	0.0164712	66
5220468	0.0041174	0.0183093	0.0384044	0.0667195	0.0002986	0.0016467	0.003436	0.0061188	0.0005839	0.0030876	0.0062519	0.0104974	68
5230634	0.0020051	0.0089495	0.0188714	0.0330361	0.0003685	0.0020318	0.0042387	0.0075459	0.0005566	0.0029433	0.0059601	0.0100084	69
1156475	0.0179835	0.07806	0.158204	0.261795	0.0003806	0.0020988	0.0043782	0.0077939	0.0005608	0.0029655	0.006005	0.0100836	58
5572307	0.0032075	0.014286	0.0300336	0.0523484	0.0004498	0.00248	0.0051724	0.0092047	0.0005775	0.0030535	0.0061828	0.0103816	62
2189273	0.0011196	0.0050046	0.0105765	0.0185746	6.8e-05	0.0003753	0.0007837	0.0013971	0.0001164	0.0006159	0.0012487	0.0021003	58
5704285	0.008599	0.0379411	0.0786982	0.134553	0.0005246	0.0028916	0.0060295	0.0107265	0.0007733	0.0040872	0.0082716	0.0138788	65
2733658	0.0008348	0.0037334	0.0078957	0.0138809	5.69e-05	0.000314	0.0006556	0.0011688	3.77e-05	0.0001998	0.0004051	0.0006815	61
2197554	0.004422	0.0196535	0.0411924	0.0714849	0.0003929	0.0021663	0.004519	0.008044	0.0005574	0.0029473	0.0059682	0.0100221	64
4058366	0.0037664	0.0167589	0.0351832	0.0612007	0.0002505	0.0013819	0.0028839	0.0051369	0.0005005	0.0026468	0.0053605	0.0090035	65
4346503	0.001152	0.0051493	0.0108814	0.0191078	0.00014	0.0007726	0.0016128	0.0028742	0.0002709	0.0014331	0.0029042	0.0048821	54
5055049	0.0013422	0.0059974	0.0126675	0.0222289	0.0004075	0.0022471	0.0046872	0.0083429	0.0004787	0.0025317	0.0051278	0.0086132	68
5980354	0.0090187	0.0397636	0.0823924	0.14066	0.0008202	0.004518	0.0094124	0.0167222	0.001294	0.0068318	0.0138064	0.0231214	66
1362698	0.0104054	0.0457668	0.0945056	0.160552	0.0008771	0.0048307	0.0100622	0.017872	0.0014581	0.0076953	0.0155444	0.0260162	69
3408893	0.0021454	0.0095731	0.0201794	0.0353079	0.0005414	0.0029841	0.0062221	0.0110682	0.0006278	0.0033192	0.00672	0.0112816	69
4377552	0.0026226	0.0116929	0.0246183	0.0430003	0.0003523	0.0019424	0.0040524	0.0072148	0.0005216	0.0027585	0.0055864	0.0093821	64
1833030	0.0053555	0.0237637	0.0496912	0.0859452	0.0008347	0.0045976	0.0095778	0.0170149	0.0012006	0.0063396	0.0128149	0.0214684	56
2919202	0.0006945	0.0031067	0.0065725	0.0115607	0.0001082	0.0005969	0.0012461	0.002221	0.0002077	0.0010992	0.0022281	0.0037462	61
3409989	0.0118594	0.0520302	0.107053	0.180943	0.0002347	0.0012944	0.0027015	0.0048123	0.0006659	0.0035204	0.0071265	0.0119622	54
5293143	0.002802	0.0124888	0.026282	0.0458765	0.0004155	0.0022907	0.0047781	0.0085044	0.0006947	0.0036724	0.0074336	0.0124765	62
6002857	0.0361974	0.152204	0.295169	0.459957	0.000648	0.0035709	0.0074433	0.0132341	0.0012163	0.0064223	0.0129815	0.0217462	69
1242381	0.0006025	0.0026957	0.0057045	0.0100372	4.83e-05	0.0002666	0.0005567	0.0009926	5.44e-05	0.0002878	0.0005837	0.0009819	58
5457611	0.0018135	0.0080966	0.0170812	0.0299229	0.000261	0.0014395	0.003004	0.0053504	0.0003233	0.0017102	0.0034654	0.0058242	66
1587686	0.0050191	0.0222843	0.0466369	0.0807598	0.000788	0.0043412	0.0090449	0.0160717	0.0009843	0.0052002	0.010518	0.0176344	60
3331892	0.0012545	0.0056064	0.0118442	0.0207909	0.0002686	0.0014814	0.0030914	0.005506	0.000302	0.001598	0.0032381	0.0054427	63
4073619	0.0060485	0.0268063	0.0559566	0.0965422	0.000164	0.0009049	0.0018889	0.0033659	0.0004119	0.002179	0.0044141	0.0074162	48
3055760	0.0026673	0.011891	0.0250325	0.0437167	0.0005243	0.0028898	0.0060258	0.0107199	0.00075	0.003964	0.0080227	0.0134624	65
4429044	0.0003347	0.0014982	0.0031725	0.0055875	0.0001163	0.0006417	0.0013397	0.0023877	0.0001082	0.0005727	0.0011611	0.001953	47
3734483	0.0092751	0.0408759	0.0846433	0.144372	0.0007377	0.0040643	0.0084693	0.0150523	0.0013163	0.0069492	0.0140427	0.0235152	65
4187969	0.0010972	0.004905	0.0103666	0.0182075	0.0002565	0.0014148	0.0029525	0.0052589	0.0003027	0.0016017	0.0032457	0.0054554	52
4250351	0.0003074	0.0013763	0.0029145	0.0051336	6.4e-06	3.51e-05	7.32e-05	0.0001306	1.24e-05	6.55e-05	0.0001327	0.0002234	41
5871613	0.0145862	0.0636898	0.130163	0.217926	0.0009735	0.0053608	0.011163	0.0198186	0.0017074	0.0090061	0.0181799	0.0303994	61
5998366	0.0027161	0.0121076	0.0254853	0.0444996	8.22e-05	0.0004538	0.0009475	0.0016889	0.0001295	0.0006855	0.0013898	0.0023375	50
1304124	0.0022485	0.0100316	0.0211403	0.0369753	0.0002393	0.0013201	0.0027549	0.0049073	0.000378	0.0019994	0.0040507	0.0068066	62
3100518	0.0008257	0.0036928	0.0078101	0.0137308	0.0001649	0.0009096	0.0018986	0.0033832	0.0002099	0.0011107	0.0022513	0.0037853	63
3230469	0.0016043	0.0071652	0.0151243	0.0265148	0.0002012	0.0011096	0.002316	0.0041263	0.0002176	0.0011514	0.0023338	0.0039238	66
5473328	0.0007489	0.0033498	0.007086	0.0124614	5.66e-05	0.0003122	0.000652	0.0011623	9.15e-05	0.0004845	0.0009823	0.0016523	60
4529757	0.0193407	0.0837525	0.169177	0.278661	0.0004389	0.0024199	0.0050473	0.0089825	0.0007344	0.0038817	0.0078565	0.0131843	50
2804158	0.0057728	0.025597	0.053469	0.0923413	0.0007419	0.0040872	0.008517	0.0151368	0.0011861	0.0062634	0.0126613	0.0212121	66
3016502	0.0007633	0.0034143	0.007222	0.0126999	5.82e-05	0.0003209	0.0006701	0.0011945	0.0001512	0.0008002	0.0016221	0.002728	44
3741705	0.0064538	0.0285826	0.0596041	0.102687	0.0004013	0.0022124	0.004615	0.0082146	0.0006876	0.0036352	0.0073584	0.0123506	69
5530323	0.0075849	0.0335256	0.0697152	0.119624	0.0002791	0.0015392	0.0032119	0.0057203	0.0004898	0.0025902	0.0052459	0.0088114	63
3106771	0.0045056	0.0200221	0.0419563	0.0727886	0.0009119	0.0050222	0.01046	0.0185756	0.0012262	0.0064747	0.0130871	0.0219223	46
5702938	0.0021904	0.009773	0.0205984	0.0360351	0.0001788	0.0009864	0.0020589	0.0036686	0.0002307	0.0012209	0.0024745	0.0041603	67
2090683	0.0014117	0.0063071	0.0133194	0.0233671	0.0002448	0.00135	0.0028175	0.0050186	0.0003379	0.0017878	0.0036224	0.0060877	64
5315632	0.0022528	0.0100506	0.0211803	0.0370446	0.0003353	0.001849	0.0038576	0.0068685	0.0004978	0.0026326	0.0053317	0.0089551	65
5622703	0.0066149	0.0292876	0.0610498	0.105117	0.0006026	0.0033208	0.0069228	0.0123113	0.0010033	0.0053003	0.0107198	0.0179715	68
4280057	0.0022119	0.0098685	0.0207986	0.0363825	0.0005954	0.0032817	0.0068414	0.0121669	0.000585	0.0030932	0.0062631	0.0105161	54
4517482	0.0176445	0.0766336	0.155442	0.257524	0.0004532	0.0024984	0.0052107	0.0092728	0.0007616	0.0040255	0.0081469	0.0136702	53
4747664	0.001505	0.0067229	0.0141941	0.024893	4.26e-05	0.0002353	0.0004914	0.0008761	0.0001042	0.0005516	0.0011183	0.001881	52
1385701	0.0016979	0.007582	0.0160002	0.028041	0.0001323	0.0007298	0.0015235	0.0027152	0.0001524	0.0008066	0.0016352	0.0027499	57
2774480	-2.67e-05	-0.0001195	-0.0002532	-0.0004465	3.15e-05	0.0001736	0.0003625	0.0006464	7.05e-05	0.0003731	0.0007566	0.0012727	45
2910739	0.0018319	0.0081787	0.0172537	0.0302231	0.0001387	0.0007654	0.0015979	0.0028477	0.000258	0.0013652	0.0027668	0.0046512	58
3211143	0.0021742	0.0097014	0.0204483	0.0357745	3.47e-05	0.0001916	0.0004002	0.0007135	6.78e-05	0.000359	0.0007279	0.0012245	48
4641958	0.0017616	0.0078658	0.0165965	0.0290792	0.0002729	0.0015052	0.003141	0.0055942	0.0004308	0.0022786	0.0046158	0.0077546	68
2110089	0.0012557	0.0056118	0.0118558	0.0208111	0.0001045	0.0005763	0.0012033	0.0021447	0.0001602	0.0008476	0.0017182	0.0028895	65
2577587	2e-05	8.94e-05	0.0001895	0.0003341	7.3e-06	4.06e-05	8.47e-05	0.000151	3.62e-05	0.0001916	0.0003886	0.0006537	46
3184209	0.0009675	0.0043259	0.0091456	0.0160706	7.55e-05	0.0004165	0.0008697	0.0015503	7.91e-05	0.0004186	0.0008487	0.0014277	64
4091102	0.0012316	0.0055043	0.0116292	0.0204152	6.56e-05	0.000362	0.0007558	0.0013473	0.0002164	0.0011453	0.0023214	0.0039031	41
4330972	0.0014204	0.0063459	0.0134011	0.0235095	0.0002156	0.0011894	0.0024823	0.0044223	0.0002843	0.001504	0.0030478	0.0051231	55
4612217	0.0001326	0.0005936	0.0012577	0.0022168	9.46e-05	0.0005218	0.0010894	0.0019418	9.23e-05	0.0004887	0.0009909	0.0016669	47
5290488	0.0379513	0.15909	0.307237	0.476112	0.0005001	0.0027566	0.0057484	0.0102275	0.0009465	0.0050005	0.0101151	0.0169612	61
5583652	0.0054336	0.024107	0.0503993	0.0871456	0.000587	0.003235	0.0067443	0.0119947	0.0008805	0.0046528	0.0094135	0.0157886	64
2100343	0.0041409	0.0184133	0.0386202	0.0670888	0.0003009	0.0016592	0.003462	0.0061652	0.0003956	0.0020925	0.0042392	0.0071228	64
3011375	0.0006369	0.0028493	0.0060288	0.0106066	8.7e-05	0.0004801	0.0010024	0.0017868	0.0001176	0.0006227	0.0012624	0.0021233	61
5256760	0.0067972	0.0300851	0.0626838	0.10786	0.0007325	0.0040359	0.0084104	0.0149479	0.0011478	0.0060617	0.0122548	0.020534	69
3557210	0.0020505	0.0091512	0.0192945	0.0337712	6.7e-05	0.0003698	0.0007722	0.0013766	0.0001526	0.0008074	0.0016368	0.0027526	67
3179039	0.0014502	0.0064786	0.0136803	0.0239968	7.09e-05	0.0003911	0.0008167	0.0014559	0.0001208	0.0006395	0.0012964	0.0021805	63
3271128	0.0041371	0.0183965	0.0385855	0.0670294	0.0006308	0.0034765	0.0072467	0.0128857	0.0010219	0.0053981	0.0109171	0.018301	62
4116481	0.003293	0.0146644	0.0308227	0.0537071	0.0006631	0.0036538	0.0076157	0.0135397	0.0010665	0.0056333	0.0113913	0.0190928	68
1199101	0.0046097	0.0204809	0.0429066	0.0744095	0.0006101	0.0033624	0.0070094	0.0124648	0.0009314	0.004921	0.0099546	0.016693	66
3691078	0.008558	0.0377627	0.0783361	0.133953	0.0003324	0.0018331	0.0038246	0.0068098	0.000624	0.0032991	0.0066794	0.0112135	68
5510403	0.0073922	0.0326852	0.0680002	0.116761	0.0003333	0.0018377	0.0038342	0.0068269	0.0005213	0.0027569	0.0055832	0.0093767	62
5038848	0.0015677	0.0070025	0.0147822	0.0259186	0.0002665	0.00147	0.0030677	0.0054637	0.0003529	0.0018668	0.0037823	0.0063562	64
5258453	0.0006934	0.003102	0.0065626	0.0115433	0.0001139	0.0006284	0.001312	0.0023383	6.75e-05	0.0003571	0.0007241	0.0012181	53
5258994	0.0020324	0.0090709	0.0191261	0.0334786	6.44e-05	0.0003552	0.0007417	0.0013223	0.0001574	0.000833	0.0016887	0.0028398	60
1376437	0.0050604	0.0224659	0.0470121	0.0813975	0.0004748	0.0026173	0.0054584	0.0097127	0.0008914	0.0047104	0.0095297	0.015983	67
3757657	0.0009425	0.0042143	0.0089102	0.0156583	0.0001643	0.0009065	0.0018923	0.0033719	0.0002168	0.0011472	0.0023253	0.0039096	45
5231343	0.0037045	0.0164853	0.0346143	0.0602245	0.0001861	0.0010268	0.0021433	0.0038188	0.0004396	0.0023253	0.0047102	0.0079129	63
1479287	0.000146	0.0006536	0.0013847	0.0024404	-1.74e-05	-9.58e-05	-0.0002	-0.0003567	-4.52e-05	-0.0002395	-0.0004857	-0.0008174	41
3321733	0.0020814	0.0092885	0.0195825	0.0342714	0.0007543	0.0041559	0.0086598	0.0153897	0.0008551	0.0045185	0.0091424	0.0153353	66
5703238	0.0009868	0.0044122	0.0093276	0.0163892	0.000391	0.0021556	0.0044967	0.0080044	0.0005519	0.0029182	0.0059092	0.0099232	61
3648349	0.0002804	0.0012555	0.0026589	0.0046839	1.9e-06	1.04e-05	2.18e-05	3.89e-05	1.69e-05	8.94e-05	0.0001812	0.000305	51
2680660	0.0046798	0.0207902	0.0435469	0.0755008	0.0003124	0.001723	0.003595	0.0064016	0.0005257	0.0027802	0.0056302	0.0094555	67
5525924	0.0035924	0.0159893	0.0335823	0.0584525	0.0002818	0.0015541	0.0032429	0.0057755	0.0004864	0.0025724	0.0052101	0.0087512	66
5980481	0.0002466	0.0011039	0.0023381	0.0041194	1.94e-05	0.0001072	0.0002238	0.0003991	7.8e-06	4.11e-05	8.33e-05	0.0001402	51
1228734	0.0005764	0.002579	0.0054579	0.0096041	0.0001201	0.0006627	0.0013836	0.0024659	0.0001763	0.0009328	0.0018908	0.0031795	57
1556221	0.0006984	0.0031242	0.0066095	0.0116256	0.0003542	0.0019531	0.0040747	0.0072544	0.0005091	0.0026921	0.0054521	0.0091569	54
1826897	0.0038977	0.0173391	0.0363894	0.0632688	0.000233	0.0012852	0.0026821	0.0047778	0.0004124	0.0021813	0.0044189	0.0074243	66
1490118	0.0150535	0.0656766	0.134069	0.224103	0.0004852	0.0026746	0.0055776	0.0099242	0.0008672	0.0045825	0.0092716	0.0155514	65
4507340	0.0005869	0.0026262	0.0055575	0.0097791	8.74e-05	0.0004823	0.0010069	0.0017949	0.0001671	0.0008841	0.0017922	0.0030139	56
5770542	0.0228236	0.0982362	0.196753	0.320291	0.0006083	0.0033523	0.0069884	0.0124276	0.00104	0.0054938	0.0111101	0.0186233	62
3510459	0.0141352	0.0617689	0.126378	0.21192	0.0002071	0.0011425	0.0023845	0.0042481	0.0003899	0.0020626	0.0041785	0.007021	65
1030171	0.0010277	0.0045946	0.0097124	0.0170627	0.000133	0.0007337	0.0015317	0.0027297	0.0002082	0.0011019	0.0022335	0.0037554	55
1650599	0.000506	0.0022642	0.0047924	0.0084353	-8e-07	-4.5e-06	-9.5e-06	-1.69e-05	3.22e-05	0.0001703	0.0003454	0.0005811	42
1931486	0.0024685	0.0110085	0.0231863	0.0405215	0.0001054	0.0005813	0.0012136	0.002163	0.000167	0.0008836	0.0017911	0.0030121	63
2874258	0.0144993	0.0633201	0.129435	0.216773	0.0010227	0.0056308	0.0117237	0.0208093	0.0014726	0.0077715	0.0156977	0.0262714	67
4512507	0.0020899	0.0093262	0.0196616	0.0344088	0.0008312	0.0045785	0.0095381	0.0169447	0.0009593	0.0050681	0.0102515	0.0171892	61
4923074	0.0023362	0.0104208	0.0219558	0.0383895	0.0001026	0.0005661	0.0011818	0.0021065	0.0002239	0.0011847	0.0024011	0.004037	43
5093229	0.0002759	0.0012352	0.0026159	0.0046082	3.77e-05	0.0002082	0.0004347	0.000775	1.17e-05	6.19e-05	0.0001255	0.0002112	42
3209822	0.002443	0.0108956	0.0229499	0.0401121	0.0006406	0.0035299	0.0073579	0.0130828	0.0009411	0.0049721	0.0100578	0.0168656	67
3586045	0.0007896	0.0035318	0.0074701	0.0131349	0.0001625	0.0008967	0.0018717	0.0033353	0.0002157	0.0011413	0.0023133	0.0038894	51
4129517	0.0005557	0.0024863	0.0052619	0.00926	0.0002269	0.0012518	0.0026125	0.0046539	0.0002925	0.0015475	0.0031359	0.0052711	54
4394127	0.001425	0.0063664	0.0134442	0.0235848	0.0001988	0.0010967	0.002289	0.0040782	0.0002738	0.0014486	0.0029357	0.0049349	64
4826024	0.0022096	0.0098587	0.020778	0.0363467	0.0003623	0.001998	0.0041683	0.0074208	0.0005736	0.0030331	0.0061417	0.0103127	61
2227895	0.0419088	0.17447	0.33379	0.510899	0.0008226	0.0045312	0.0094399	0.0167709	0.0014599	0.0077049	0.0155638	0.0260485	66
2346779	0.0016952	0.0075704	0.0159758	0.0279985	0.0003763	0.0020749	0.0043284	0.0077053	0.0005288	0.0027962	0.0056626	0.0095099	62
3589662	0.0008628	0.0038586	0.0081599	0.0143439	8.75e-05	0.0004826	0.0010077	0.0017962	0.0002028	0.0010731	0.002175	0.0036572	66
5927987	0.0013897	0.0062094	0.0131139	0.0230082	0.0004867	0.0026828	0.0055947	0.0099547	0.0006509	0.0034413	0.0069667	0.0116946	68
4800406	0.0115234	0.0505857	0.104167	0.176273	0.0004495	0.0024781	0.0051684	0.0091976	0.0007502	0.0039652	0.0080251	0.0134665	69
5883010	0.0025939	0.0115653	0.0243513	0.0425383	0.0001919	0.0010585	0.0022094	0.0039364	0.0003388	0.0017924	0.0036317	0.0061034	64
1093269	0.0014189	0.0063392	0.013387	0.023485	0.0002476	0.0013655	0.0028496	0.0050758	0.0003512	0.0018578	0.0037641	0.0063256	55
1248692	0.0022713	0.0101325	0.0213519	0.0373423	0.0003711	0.0020463	0.0042689	0.0075996	0.0005122	0.0027089	0.0054861	0.009214	57
2029672	0.0015335	0.0068499	0.0144612	0.0253589	0.0003665	0.0020212	0.0042165	0.0075065	0.000482	0.0025492	0.005163	0.0086723	55
3341872	0.0040588	0.0180507	0.0378674	0.0658005	6.96e-05	0.0003843	0.0008024	0.0014304	0.0001948	0.0010308	0.0020893	0.0035131	60
5681560	0.0153546	0.0669552	0.136578	0.228059	0.0004592	0.0025318	0.0052803	0.0093963	0.0008174	0.0043197	0.008741	0.014664	64
1091781	0.0001024	0.0004587	0.0009719	0.0017132	9.1e-05	0.0005023	0.0010487	0.0018694	8.25e-05	0.0004369	0.0008858	0.0014901	49
1441085	-7.3e-06	-3.25e-05	-6.88e-05	-0.0001214	5.4e-06	3e-05	6.27e-05	0.0001118	1.01e-05	5.33e-05	0.0001081	0.0001818	42
1500198	0.0201844	0.0872774	0.175934	0.288961	0.0003436	0.0018947	0.0039529	0.007038	0.0006929	0.0036627	0.007414	0.0124436	64
4825939	0.0055884	0.0247874	0.0518017	0.0895208	0.0006078	0.0033499	0.0069834	0.0124188	0.001026	0.00542	0.0109613	0.0183748	62
5661129	0.0015806	0.0070599	0.0149028	0.0261288	0.0002376	0.0013105	0.0027351	0.004872	0.0003614	0.0019117	0.0038733	0.0065088	67
1387926	0.0005658	0.0025315	0.0053575	0.0094279	4.35e-05	0.0002398	0.0005007	0.0008927	9.06e-05	0.0004794	0.0009721	0.0016352	59
1863405	0.0007315	0.0032722	0.0069221	0.0121739	0.0003015	0.0016629	0.0034698	0.0061791	0.0002847	0.0015062	0.0030523	0.0051308	54
1946564	0.0019013	0.0084876	0.0179021	0.031351	0.0002072	0.0011428	0.0023852	0.0042494	0.0002815	0.0014894	0.0030183	0.0050735	60
2579730	0.0087875	0.0387598	0.0803588	0.1373	0.0007124	0.0039251	0.0081799	0.0145396	0.00121	0.0063891	0.0129146	0.0216345	68
5055422	0.0025502	0.0113713	0.0239455	0.0418361	4.59e-05	0.0002533	0.0005289	0.0009429	0.0001397	0.0007391	0.0014985	0.0025201	64
2701417	0.0228812	0.0984739	0.197201	0.320959	0.0006872	0.0037868	0.0078922	0.0140299	0.0012168	0.0064249	0.0129867	0.0217548	68
1373191	0.0084065	0.0371043	0.0769993	0.131738	0.0011233	0.0061837	0.0128708	0.0228351	0.0015273	0.0080593	0.0162766	0.0272348	68
3660178	0.000571	0.0025551	0.0054073	0.0095153	0.000285	0.0015721	0.0032804	0.0058421	0.0003437	0.0018182	0.0036839	0.006191	51
3683697	0.0038012	0.0169127	0.0355032	0.0617495	0.0004869	0.0026844	0.005598	0.0099605	0.0007072	0.0037386	0.0075674	0.0127004	67
4191513	0.0008874	0.0039686	0.0083919	0.0147505	0.0002286	0.0012612	0.0026321	0.0046888	0.0003545	0.0018752	0.0037993	0.0063847	63
5243469	0.0035956	0.0160035	0.0336118	0.0585032	0.0004929	0.0027173	0.0056666	0.0100823	0.0008574	0.0045309	0.0091674	0.0153772	66
1290605	0.0053487	0.023734	0.04963	0.0858415	0.0003287	0.0018124	0.0037814	0.0067331	0.0007011	0.0037064	0.0075024	0.0125916	62
3668150	0.0023533	0.0104971	0.0221156	0.0386664	0.0001119	0.0006172	0.0012885	0.0022966	0.0001815	0.0009607	0.0019473	0.0032745	59
3724731	0.0006547	0.0029288	0.0061967	0.0109012	6.46e-05	0.0003566	0.0007446	0.0013275	0.0001203	0.000637	0.0012914	0.0021721	61
2854682	0.0002794	0.0012506	0.0026485	0.0046656	7.49e-05	0.0004131	0.0008625	0.0015375	8.09e-05	0.0004284	0.0008686	0.0014611	56
3592957	0.0022242	0.0099232	0.0209133	0.0365815	0.0001744	0.0009621	0.0020082	0.0035782	0.0003743	0.0019802	0.0040118	0.0067412	67
3860984	0.0024424	0.0108926	0.0229436	0.0401013	0.0002403	0.0013256	0.0027666	0.0049281	0.0005223	0.0027622	0.0055938	0.0093945	65
5063235	0.0030138	0.0134277	0.028243	0.0492617	0.0006672	0.0036765	0.007663	0.0136235	0.0007974	0.0042145	0.0085285	0.0143087	70
5911429	0.0012541	0.0056048	0.0118409	0.0207851	0.0003022	0.0016666	0.0034775	0.0061926	0.0004044	0.0021394	0.0043339	0.0072818	68
4117681	0.003101	0.0138142	0.0290497	0.0506528	0.0002857	0.0015758	0.0032882	0.0058561	0.0005396	0.0028536	0.0057788	0.0097045	61
5265315	0.0022159	0.0098864	0.0208361	0.0364476	0.0001721	0.0009496	0.0019823	0.0035321	0.0002492	0.0013186	0.0026723	0.0044925	65
5330114	0.003807	0.0169386	0.0355568	0.0618415	0.0001434	0.0007913	0.0016519	0.0029437	0.0002129	0.0011265	0.0022833	0.003839	68
1553908	0.0165878	0.0721772	0.146784	0.244062	0.0002708	0.0014933	0.0031163	0.0055502	0.0004594	0.0024295	0.004921	0.0082664	59
3789953	0.0026983	0.0120287	0.0253205	0.0442146	0.0001588	0.0008761	0.0018288	0.0032588	0.00022	0.0011642	0.0023596	0.0039673	64
4256040	0.005816	0.0257864	0.0538587	0.093	0.000191	0.0010535	0.0021989	0.0039178	0.0003828	0.0020251	0.0041026	0.0068937	47
5134926	0.0286666	0.122133	0.241174	0.385066	0.0004678	0.0025787	0.0053779	0.0095697	0.0009502	0.0050203	0.0101551	0.0170281	65
5905084	0.0013297	0.0059418	0.0125505	0.0220246	-6e-06	-3.31e-05	-6.91e-05	-0.0001233	8.07e-05	0.0004273	0.0008664	0.0014575	59
5981161	0.004675	0.0207691	0.0435032	0.0754263	0.0005401	0.0029769	0.0062071	0.0110416	0.0008316	0.0043945	0.0088921	0.0149168	66
3458813	0.0025261	0.0112643	0.0237217	0.0414486	0.0004012	0.0022123	0.0046149	0.0082144	0.0006368	0.0033669	0.0068164	0.011443	55
4427010	0.0048903	0.021717	0.0454642	0.0787655	0.000476	0.0026239	0.0054721	0.009737	0.0007362	0.0038912	0.0078757	0.0132164	64
5149561	0.0041531	0.0184671	0.038732	0.06728	0.0008021	0.0044183	0.0092052	0.0163553	0.0011204	0.0059174	0.0119642	0.020049	60
3632969	0.0022849	0.0101931	0.0214787	0.0375623	0.0003801	0.0020961	0.0043727	0.007784	0.0004433	0.0023449	0.0047498	0.0079793	67
3651158	0.0027891	0.0124316	0.0261625	0.04567	0.0001249	0.000689	0.0014384	0.0025635	0.00018	0.0009525	0.0019307	0.0032466	68
3157013	0.0012265	0.0054816	0.0115815	0.0203317	0.0001102	0.000608	0.0012693	0.0022623	0.0001545	0.0008174	0.0016571	0.0027868	61
2007911	0.0014165	0.0063286	0.0133647	0.0234461	0.0001001	0.0005525	0.0011536	0.0020561	0.0001289	0.000682	0.0013827	0.0023255	62
1141860	0.0038555	0.0171528	0.0360023	0.0626053	0.0006401	0.0035277	0.0073533	0.0130745	0.0009445	0.0049904	0.0100946	0.016927	63
2867150	0.0020947	0.0093476	0.0197064	0.0344866	0.0014602	0.0080318	0.0167007	0.0295849	0.0015683	0.0082752	0.0167107	0.0279569	58
5754938	0.0025935	0.0115634	0.0243473	0.0425315	0.0004362	0.0024047	0.0050155	0.0089261	0.0006455	0.0034125	0.0069085	0.0115972	69
5779215	0.0239494	0.102879	0.205489	0.333253	0.0002574	0.0014196	0.0029625	0.0052767	0.000786	0.0041544	0.0084072	0.0141057	51
2412143	0.0129324	0.0566317	0.116212	0.195689	0.0003193	0.0017607	0.0036736	0.0065415	0.0007033	0.0037178	0.0075254	0.01263	58
1299065	0.0002677	0.0011984	0.0025381	0.0044713	1.44e-05	7.95e-05	0.0001661	0.0002962	7.04e-05	0.0003728	0.0007559	0.0012717	50
1711223	0.0001577	0.0007062	0.0014961	0.0026367	5.5e-05	0.0003037	0.0006341	0.0011305	2.84e-05	0.0001504	0.000305	0.0005132	50
3217530	0.0016872	0.0075347	0.0159009	0.0278679	0.000283	0.0015606	0.0032564	0.0057995	0.0003749	0.0019831	0.0040177	0.0067513	62
5165559	0.0013108	0.0058576	0.0123732	0.0217149	0.0002947	0.0016254	0.0033916	0.00604	0.000292	0.001545	0.0031309	0.0052627	64
1134745	0.0124179	0.0544273	0.11183	0.188649	0.0005454	0.0030061	0.0062679	0.0111495	0.0009603	0.0050735	0.0102624	0.0172073	62
1885687	0.0060877	0.0269783	0.05631	0.0971383	0.0005737	0.0031621	0.0065926	0.0117256	0.0011508	0.0060776	0.012287	0.0205876	60
3700128	0.0015352	0.0068577	0.0144777	0.0253878	0.0002142	0.0011814	0.0024657	0.0043927	0.0003228	0.0017076	0.0034601	0.0058153	68
2477710	0.0074647	0.0330014	0.0686457	0.117839	0.0003645	0.00201	0.0041933	0.0074653	0.0006376	0.0033709	0.0068245	0.0114565	66
5981731	0.0073983	0.0327115	0.0680539	0.11685	8.92e-05	0.000492	0.0010273	0.0018312	0.0002517	0.001332	0.0026996	0.0045384	42
3038779	0.0054776	0.0243003	0.0507978	0.0878209	0.0004965	0.0027368	0.0057072	0.0101543	0.000826	0.0043653	0.0088331	0.0148181	52
3549734	0.0063997	0.0283457	0.0591182	0.101869	0.0008999	0.0049563	0.0103232	0.0183336	0.0012808	0.0067619	0.0136656	0.0228867	69
5742796	0.0028239	0.0125856	0.0264844	0.0462261	0.0002904	0.0016017	0.0033422	0.0059521	0.0004565	0.0024142	0.00489	0.0082146	63
1663668	3.14e-05	0.0001407	0.0002981	0.0005257	2.03e-05	0.0001121	0.0002341	0.0004174	-1e-07	-5e-07	-1e-06	-1.7e-06	44
1580288	0.0043836	0.0194842	0.0408416	0.0708858	0.0004636	0.0025555	0.0053298	0.0094842	0.0007414	0.003919	0.0079319	0.0133105	64
3097099	0.0230584	0.0992061	0.198582	0.323014	0.0011353	0.0062492	0.0130067	0.0230749	0.0014708	0.0077621	0.0156788	0.02624	59
2712074	0.0008348	0.0037335	0.0078958	0.0138811	0.0001846	0.0010181	0.0021251	0.0037863	0.0002896	0.0015323	0.0031051	0.0052193	63
2718875	0.0011721	0.0052391	0.0110706	0.0194386	0.0001048	0.0005783	0.0012074	0.0021521	0.0001457	0.0007713	0.0015637	0.0026298	68
3289098	0.0014127	0.0063115	0.0133287	0.0233832	0.0002823	0.0015572	0.0032494	0.005787	0.0003947	0.0020881	0.0042302	0.0071077	66
3426096	0.0039967	0.0177763	0.0372976	0.0648249	0.0002099	0.0011577	0.0024163	0.0043047	0.0004162	0.0022016	0.0044598	0.0074929	54
5442706	0.0099427	0.043767	0.0904799	0.153964	8.3e-05	0.0004577	0.0009556	0.0017035	0.0002458	0.0013007	0.0026361	0.0044318	60
5666481	0.0057528	0.0255089	0.0532876	0.0920346	0.0008557	0.0047133	0.0098183	0.0174404	0.0009877	0.0052177	0.0105533	0.0176934	61
5436318	0.0038108	0.0169552	0.0355913	0.0619007	0.0002343	0.0012923	0.0026971	0.0048044	0.0003726	0.0019709	0.0039929	0.0067097	63
1015973	0.0006488	0.0029027	0.0061418	0.0108048	6.29e-05	0.0003471	0.0007247	0.0012919	0.0001377	0.0007287	0.0014773	0.0024845	54
1133999	0.0017992	0.008033	0.0169477	0.0296906	0.0004527	0.0024958	0.0052053	0.0092632	0.0006429	0.0033989	0.006881	0.0115511	66
1139483	0.0031129	0.0138669	0.0291596	0.0508423	0.0003116	0.0017186	0.0035858	0.0063853	0.0004842	0.0025607	0.0051863	0.0087114	64
2350979	0.0039366	0.017511	0.0367465	0.0638808	0.0003037	0.0016751	0.0034952	0.0062241	0.000436	0.002306	0.0046712	0.0078475	68
2737985	0.0017873	0.0079804	0.0168371	0.0294981	-2.37e-05	-0.0001311	-0.0002738	-0.0004882	4.08e-05	0.0002161	0.0004382	0.0007373	64
2987046	0.0006356	0.0028437	0.0060171	0.0105859	4.92e-05	0.0002714	0.0005667	0.0010103	4.63e-05	0.0002449	0.0004965	0.0008354	45
1850123	0.0083802	0.0369898	0.0767667	0.131352	0.00029	0.0015993	0.0033371	0.0059431	0.0005003	0.0026461	0.0053591	0.009001	49
3165784	0.0008746	0.0039112	0.0082709	0.0145385	0.0001469	0.0008104	0.0016917	0.0030146	0.0002905	0.0015371	0.0031149	0.0052358	61
4573673	0.016313	0.0710155	0.144518	0.240523	0.000805	0.0044343	0.0092385	0.0164143	0.0012834	0.0067758	0.0136935	0.0229333	65
5321072	0.0048226	0.021419	0.0448479	0.0777166	0.0007248	0.0039936	0.0083223	0.014792	0.0011022	0.0058212	0.0117703	0.0197254	57
1753307	0.0030585	0.0136258	0.0286566	0.049975	0.0003609	0.00199	0.0041515	0.007391	0.000401	0.0021212	0.0042971	0.00722	67
3202503	0.0015798	0.0070561	0.0148949	0.0261151	0.0004004	0.0022075	0.0046048	0.0081965	0.0005994	0.0031691	0.0064165	0.0107732	64
3472264	0.000638	0.0028543	0.0060394	0.0106251	-3.25e-05	-0.0001793	-0.0003745	-0.0006679	2.19e-05	0.0001159	0.0002351	0.0003956	45
2215066	0.0021195	0.0094579	0.0199378	0.0348883	0.0003991	0.0022008	0.0045908	0.0081716	0.0006003	0.0031742	0.0064269	0.0107905	61
2942089	0.0059641	0.0264361	0.0551954	0.0952577	0.0002292	0.0012643	0.0026386	0.0047003	0.0005652	0.0029887	0.0060519	0.0101622	59
3188198	0.0018619	0.0083124	0.0175343	0.0307112	0.0004646	0.0025615	0.0053421	0.0095061	0.000485	0.0025649	0.0051949	0.0087257	67
3351918	0.0133554	0.0584408	0.119799	0.201432	0.0005534	0.0030501	0.0063595	0.0113121	0.0008427	0.0044533	0.0090108	0.0151153	69
4603006	0.0029442	0.013119	0.0275986	0.0481498	0.0002975	0.0016405	0.0034231	0.0060959	0.0004132	0.0021855	0.0044272	0.0074383	65
3554853	0.0029254	0.013036	0.0274253	0.0478507	0.000153	0.0008441	0.0017621	0.0031401	0.0001944	0.0010287	0.0020852	0.0035062	56
4660997	0.0014958	0.0066821	0.0141082	0.0247433	0.0001938	0.0010692	0.0022318	0.0039763	0.0002061	0.0010905	0.0022103	0.0037164	66
4962377	0.001138	0.0050868	0.0107497	0.0188775	3.84e-05	0.0002117	0.000442	0.0007881	9.74e-05	0.0005157	0.0010456	0.0017588	49
1426068	0.0009565	0.004277	0.0090426	0.0158901	0.0001096	0.0006045	0.0012621	0.0022495	0.0001645	0.0008704	0.0017644	0.0029671	62
1921209	0.0016168	0.0072209	0.0152412	0.0267187	0.0003537	0.0019503	0.0040689	0.0072441	0.0004263	0.0022548	0.0045676	0.0076738	52
5645641	0.0089272	0.0393667	0.0815886	0.139332	0.0007521	0.0041436	0.0086341	0.0153442	0.001416	0.0074739	0.0150988	0.0252745	64
1953934	0.0005664	0.0025342	0.0053631	0.0094378	-1.03e-05	-5.68e-05	-0.0001187	-0.0002117	2e-07	1.2e-06	2.5e-06	4.1e-06	54
1741538	0.0045096	0.0200399	0.0419931	0.0728515	0.0001731	0.000955	0.0019934	0.0035519	0.0003248	0.0017184	0.0034819	0.0058519	45
1866138	0.0033307	0.0148313	0.0311705	0.0543058	0.0004405	0.0024286	0.0050654	0.0090147	0.0005453	0.0028835	0.0058392	0.0098058	65
2897963	0.0001587	0.0007108	0.0015058	0.0026539	4.2e-05	0.0002319	0.0004842	0.0008634	9e-06	4.78e-05	9.7e-05	0.0001633	47
2913859	0.005206	0.0231064	0.0483349	0.0836441	0.000335	0.0018476	0.0038547	0.0068634	0.0005188	0.0027437	0.0055565	0.009332	69
4538996	0.0001837	0.0008223	0.0017419	0.0030696	5.41e-05	0.0002987	0.0006237	0.0011119	5.08e-05	0.0002691	0.0005456	0.000918	49
2014477	0.0053975	0.0239482	0.0500718	0.0865906	0.0008553	0.004711	0.0098135	0.017432	0.0012452	0.0065749	0.0132889	0.0222587	62
3173919	0.0008961	0.0040073	0.0084736	0.0148936	0.0001146	0.0006322	0.0013199	0.0023525	0.0001563	0.0008271	0.0016767	0.0028198	66
3094006	0.0010472	0.0046816	0.0098958	0.0173838	0.0005245	0.0028913	0.0060288	0.0107253	0.0006722	0.0035535	0.0071934	0.0120742	61
2810201	0.0371019	0.15576	0.301416	0.468347	0.0008411	0.0046327	0.0096508	0.0171442	0.0013147	0.0069405	0.0140253	0.0234862	64
1681693	0.001957	0.0087355	0.0184225	0.0322558	7.37e-05	0.0004065	0.0008488	0.0015132	0.0001872	0.0009907	0.0020081	0.0033767	58
1094205	0.0009982	0.004463	0.0094348	0.0165769	4.5e-05	0.0002482	0.0005183	0.000924	2.07e-05	0.0001096	0.0002222	0.0003738	64
1129266	0.0018556	0.0082842	0.0174752	0.0306084	0.0002295	0.0012661	0.0026425	0.0047073	0.0005581	0.0029511	0.0059759	0.0100349	57
2851790	0.0049342	0.0219105	0.0458642	0.0794461	0.0005266	0.0029027	0.0060526	0.0107675	0.0007601	0.0040174	0.0081306	0.0136429	51
3073600	0.0009176	0.0041031	0.0086758	0.0152477	7.96e-05	0.0004394	0.0009174	0.0016353	0.0001141	0.0006038	0.0012241	0.0020589	53
4239534	0.0001257	0.0005627	0.0011921	0.0021012	-4.67e-05	-0.0002577	-0.0005382	-0.0009599	-4.3e-05	-0.0002276	-0.0004616	-0.0007769	46
4539517	0.0031541	0.0140496	0.0295407	0.0514991	0.0002936	0.0016191	0.0033785	0.0060166	0.0004234	0.0022397	0.004537	0.0076225	60
3754619	0.0044027	0.0195686	0.0410165	0.0711845	0.0004321	0.0023821	0.0049684	0.0088425	0.0005761	0.0030461	0.0061678	0.0103565	68
5637668	0.0009497	0.0042465	0.0089782	0.0157775	6.71e-05	0.0003702	0.000773	0.001378	0.0001274	0.0006744	0.0013672	0.0022995	66
2291569	0.0010658	0.0047647	0.0100709	0.0176902	0.0001648	0.0009089	0.0018973	0.0033809	0.0002305	0.0012197	0.002472	0.0041562	67
3552387	0.0213355	0.0920697	0.185073	0.30279	0.0005364	0.0029566	0.0061649	0.0109667	0.0008771	0.004635	0.0093775	0.0157285	56
1919077	0.0019928	0.0088947	0.0187566	0.0328365	0.0002177	0.0012007	0.0025059	0.0044642	0.0004117	0.0021776	0.0044114	0.0074117	54
3108493	8.59e-05	0.0003847	0.0008151	0.0014368	0.0001681	0.0009273	0.0019356	0.0034491	0.0001516	0.0008026	0.0016269	0.0027361	51
4161530	0.0093768	0.0413167	0.0855344	0.145839	0.0004386	0.002418	0.0050433	0.0089755	0.0008995	0.0047529	0.0096155	0.0161263	68
5015066	0.0007341	0.0032837	0.0069464	0.0122165	-4.35e-05	-0.0002399	-0.0005011	-0.0008937	-1.5e-05	-7.95e-05	-0.0001613	-0.0002714	44
4213825	0.000627	0.002805	0.0059352	0.0104423	3.96e-05	0.0002186	0.0004564	0.0008138	0.0001305	0.0006908	0.0014005	0.0023555	55
4247244	0.0029329	0.0130691	0.0274943	0.0479699	0.0003052	0.0016829	0.0035115	0.0062531	0.000556	0.0029401	0.0059535	0.0099974	64
4474983	0.001087	0.0048592	0.01027	0.0180385	0.0002338	0.0012895	0.0026911	0.0047939	0.0003749	0.0019834	0.0040183	0.0067522	67
5695636	0.0390675	0.16345	0.314821	0.486154	0.0009066	0.004993	0.0103993	0.0184682	0.0016459	0.0086831	0.0175309	0.0293207	65
2902842	0.0006613	0.0029586	0.0062598	0.011012	0.0002839	0.0015657	0.003267	0.0058184	0.0003056	0.0016168	0.0032762	0.0055066	55
3840464	0.0009714	0.0043434	0.0091826	0.0161353	0.0004959	0.0027335	0.0057004	0.0101423	0.0005636	0.0029803	0.006035	0.0101339	65
4860453	0.0027735	0.0123624	0.026018	0.0454203	0.0006208	0.0034211	0.0071315	0.0126814	0.0006727	0.0035561	0.0071987	0.0120832	56
4712025	0.0007431	0.0033238	0.0070311	0.012365	0.0001395	0.0007698	0.001607	0.0028638	0.0001722	0.0009113	0.0018473	0.0031065	66
1634665	0.0007017	0.0031388	0.0066403	0.0116796	-1.27e-05	-7.02e-05	-0.0001465	-0.0002613	3.79e-05	0.0002006	0.0004068	0.0006844	57
1105843	0.009923	0.0436819	0.0903084	0.153683	0.0002976	0.0016415	0.0034251	0.0060995	0.0005916	0.0031282	0.0063338	0.0106346	60
3392681	0.0047335	0.0210266	0.0440361	0.0763342	0.000334	0.0018418	0.0038426	0.0068418	0.0005322	0.0028145	0.0056997	0.009572	65
4598496	0.0009181	0.0041057	0.0086811	0.0152571	0.0001899	0.0010473	0.002186	0.0038948	0.000194	0.0010269	0.0020815	0.0035	67
1246218	0.0050418	0.0223843	0.0468434	0.0811108	0.0003158	0.0017413	0.0036332	0.0064695	0.0005434	0.0028733	0.0058185	0.0097711	67
2013212	0.0107948	0.0474475	0.0978816	0.16606	0.0002035	0.0011228	0.0023434	0.004175	0.0004254	0.0022502	0.0045582	0.007658	57
5474408	0.0061387	0.027202	0.0567697	0.0979135	6.98e-05	0.0003849	0.0008037	0.0014327	0.0002374	0.0012564	0.0025464	0.0042811	66
1551724	0.000438	0.0019604	0.0041502	0.0073068	-6.1e-06	-3.36e-05	-7.02e-05	-0.0001251	8.4e-06	4.47e-05	9.06e-05	0.0001525	53
1758290	0.0030677	0.0136664	0.0287412	0.050121	0.0002596	0.001432	0.0029883	0.0053225	0.0004846	0.002563	0.005191	0.0087193	61
2153918	0.0011954	0.0053429	0.0112893	0.019821	0.0002029	0.0011193	0.0023362	0.0041622	0.0002872	0.0015197	0.0030796	0.0051766	63
3456636	0.0020565	0.0091779	0.0193507	0.0338688	0.0003246	0.0017898	0.0037343	0.0066494	0.0004935	0.0026097	0.0052855	0.0088777	60
5251859	0.0032539	0.0144914	0.0304619	0.0530861	0.0004038	0.0022264	0.0046441	0.0082664	0.0007434	0.0039293	0.0079526	0.0133451	54
6021526	0.0027963	0.0124634	0.0262291	0.0457851	0.0004755	0.0026212	0.0054665	0.009727	0.0006871	0.0036325	0.0073531	0.0123417	63
5326866	0.0006716	0.0030046	0.0063569	0.0111824	5.08e-05	0.0002801	0.0005849	0.0010427	4.65e-05	0.0002463	0.0004995	0.0008404	61
3661605	0.005648	0.0250489	0.0523404	0.0904325	0.000366	0.0020184	0.0042107	0.0074962	0.000605	0.003199	0.0064769	0.0108744	67
4388520	0.0027831	0.0124046	0.0261063	0.0455728	0.0003449	0.001902	0.0039682	0.0070651	0.000493	0.0026071	0.0052802	0.0088687	52
3612661	0.0054145	0.0240229	0.0502259	0.0868517	0.0004935	0.0027203	0.0056728	0.0100934	0.0008295	0.0043839	0.0088706	0.0148808	59
4716000	0.0010248	0.004582	0.0096856	0.017016	0.0002527	0.001394	0.002909	0.0051816	0.0003674	0.0019438	0.0039381	0.0066177	67
2163447	0.0033336	0.0148445	0.031198	0.0543531	0.0001907	0.0010518	0.0021955	0.0039117	0.0002923	0.0015465	0.0031339	0.0052677	68
4480610	0.0057806	0.0256309	0.0535388	0.0924593	0.0005581	0.0030761	0.0064135	0.0114079	0.0009126	0.0048218	0.0097545	0.0163586	67
4565802	0.0045526	0.0202294	0.0423857	0.0735211	0.0003781	0.0020849	0.0043493	0.0077425	0.0005011	0.00265	0.005367	0.0090143	64
5319206	0.0003573	0.0015992	0.0033862	0.0059634	0.0002432	0.0013413	0.0027992	0.0049861	0.0002927	0.0015489	0.0031387	0.0052758	51
4035215	0.0059687	0.0264564	0.0552371	0.095328	0.0001452	0.000801	0.0016721	0.0029797	0.0002944	0.0015577	0.0031566	0.0053058	58
3171387	0.0047062	0.0209061	0.0437869	0.0759097	0.0004274	0.0023565	0.0049151	0.0087478	0.0006482	0.003427	0.0069378	0.0116463	55
3295168	0.0015406	0.0068816	0.0145278	0.0254751	9.7e-06	5.37e-05	0.0001122	0.0002001	0.0001278	0.0006764	0.0013713	0.0023065	60
4401296	0.0001949	0.0008726	0.0018484	0.0032571	-3.04e-05	-0.0001675	-0.00035	-0.0006241	-3.84e-05	-0.0002035	-0.0004128	-0.0006947	50
2534988	0.0005337	0.0023881	0.0050544	0.0088956	0.0002427	0.0013386	0.0027936	0.0049762	0.0002759	0.0014598	0.0029584	0.004973	50
1338506	0.0011844	0.005294	0.0111863	0.019641	0.0002934	0.0016181	0.0033764	0.0060129	0.0003746	0.0019814	0.0040142	0.0067453	56
2597795	0.0023333	0.0104083	0.0219295	0.0383439	0.0001327	0.0007321	0.0015283	0.0027236	0.0002169	0.0011478	0.0023264	0.0039115	49
3859222	0.00187	0.0083482	0.0176094	0.0308419	6.79e-05	0.0003747	0.0007823	0.0013947	0.0001425	0.000754	0.0015285	0.0025706	68
2638172	0.0026667	0.0118884	0.0250271	0.0437074	0.0004356	0.0024015	0.0050089	0.0089144	0.000595	0.0031459	0.0063696	0.0106946	62
2715048	0.0034455	0.0153398	0.0322299	0.0561283	0.0002346	0.0012937	0.0027	0.0048096	0.0004702	0.0024868	0.0050368	0.0084608	55
4149876	0.0052136	0.0231397	0.0484035	0.0837606	0.0001466	0.0008088	0.0016885	0.003009	0.0002983	0.001578	0.0031976	0.0053747	65
5106523	0.0067336	0.029807	0.0621141	0.106904	0.0006312	0.0034787	0.0072513	0.0128937	0.0008687	0.0045905	0.0092876	0.0155782	69
5136865	0.0001911	0.0008557	0.0018127	0.0031943	4.06e-05	0.000224	0.0004677	0.0008338	9e-06	4.75e-05	9.64e-05	0.0001622	45
5344365	0.0079972	0.0353229	0.0733773	0.125723	0.001044	0.0057478	0.0119664	0.0212381	0.0016959	0.0089459	0.0180589	0.0301983	70
5512603	0.0007529	0.0033679	0.0071242	0.0125283	5.08e-05	0.0002802	0.0005851	0.0010432	9.13e-05	0.0004831	0.0009795	0.0016477	56
2542751	0.0154567	0.0673885	0.137427	0.229396	0.000316	0.0017428	0.0036364	0.0064753	0.0005211	0.002756	0.0055813	0.0093735	59
3525943	0.0008473	0.0037892	0.0080134	0.0140872	7.01e-05	0.0003869	0.0008078	0.0014401	8.74e-05	0.0004624	0.0009376	0.0015772	58
1412492	0.0060248	0.0267027	0.0557436	0.0961829	0.0005647	0.0031123	0.0064889	0.0115416	0.0009576	0.0050592	0.0102334	0.017159	66
3076472	0.000904	0.0040427	0.0085483	0.0150244	0.0002547	0.0014046	0.0029313	0.0052211	0.0003875	0.0020496	0.0041523	0.0069771	62
1731801	0.0035191	0.015665	0.0329072	0.0572927	0.0003146	0.001735	0.0036201	0.0064463	0.0004847	0.0025634	0.0051919	0.0087207	64
1898333	0.0094143	0.0414792	0.085863	0.14638	0.0006779	0.0037352	0.007785	0.0138399	0.0010141	0.005357	0.0108342	0.0181625	69
2599229	0.00699	0.0309284	0.0644097	0.110754	0.0006262	0.003451	0.0071938	0.0127919	0.0010968	0.0057928	0.0117129	0.0196297	65
3050259	0.0005987	0.0026785	0.005668	0.0099732	6.44e-05	0.0003556	0.0007425	0.0013236	5.76e-05	0.0003049	0.0006183	0.0010402	57
4259362	0.0007071	0.0031632	0.0066918	0.01177	6.47e-05	0.0003568	0.0007449	0.001328	8.06e-05	0.0004265	0.0008647	0.0014546	60
4119625	0.0017142	0.0076546	0.0161528	0.0283067	0.0001076	0.0005936	0.0012393	0.0022089	0.000152	0.0008044	0.0016307	0.0027424	60
3646320	0.0011086	0.0049559	0.0104739	0.0183952	0.000184	0.0010151	0.0021189	0.0037753	0.0002471	0.0013073	0.0026496	0.0044543	67
5266143	0.004184	0.0186035	0.0390149	0.0677639	0.0004863	0.0026806	0.0055903	0.0099468	0.0008193	0.0043299	0.0087616	0.0146986	68
1826450	0.0123203	0.0540087	0.110997	0.187308	0.000526	0.0028993	0.0060455	0.0107548	0.0009862	0.0052103	0.0105382	0.0176682	55
1354522	0.004225	0.0187843	0.0393901	0.0684055	0.0001901	0.0010487	0.002189	0.0039001	0.0002687	0.0014217	0.0028812	0.0048434	59
1775208	0.0473913	0.195413	0.369065	0.555484	0.000655	0.0036096	0.0075237	0.0133767	0.0016262	0.0085795	0.0173226	0.0289745	56
3160968	0.0007343	0.0032847	0.0069485	0.0122202	0.000343	0.0018917	0.0039466	0.0070268	0.0004021	0.0021271	0.0043092	0.0072402	57
1227352	0.026842	0.114724	0.227545	0.365495	0.0003546	0.0019551	0.0040789	0.0072619	0.0007925	0.0041885	0.0084761	0.0142211	60
2217986	0.0008975	0.0040133	0.0084864	0.014916	6.65e-05	0.0003671	0.0007665	0.0013665	7.69e-05	0.0004073	0.0008259	0.0013893	50
5581195	0.0162035	0.0705523	0.143615	0.239109	0.0005728	0.0031568	0.0065816	0.0117061	0.0010473	0.0055323	0.0111877	0.0187529	59
5370035	0.0044255	0.0196688	0.0412243	0.0715392	8.07e-05	0.0004451	0.0009294	0.0016567	9.95e-05	0.0005265	0.0010674	0.0017955	43
3588388	0.0008698	0.0038898	0.0082258	0.0144594	0.0001796	0.0009907	0.0020679	0.0036845	0.0002001	0.0010591	0.0021468	0.0036098	60
5196018	0.0019437	0.0086763	0.0182983	0.0320399	3.45e-05	0.0001901	0.000397	0.0007079	8.14e-05	0.0004306	0.0008731	0.0014688	64
5792744	0.0531287	0.216885	0.404174	0.597996	0.0008353	0.0046011	0.0095851	0.0170278	0.0014322	0.0075592	0.0152705	0.0255603	69
2588775	-6.43e-05	-0.0002878	-0.0006101	-0.001076	-7.45e-05	-0.0004113	-0.0008592	-0.0015326	-9.18e-05	-0.0004863	-0.0009864	-0.0016604	43
4928561	0.0038338	0.0170569	0.0358028	0.0622633	0.0006451	0.0035547	0.0074095	0.0131742	0.0008826	0.0046639	0.0094358	0.0158259	65
5393210	0.0011965	0.0053476	0.0112993	0.0198384	0.0003584	0.0019761	0.0041227	0.0073397	0.0005648	0.0029863	0.0060471	0.0101542	58
5621894	0.0009056	0.0040498	0.0085633	0.0150508	0.0001182	0.0006519	0.001361	0.0024256	0.0002425	0.0012833	0.0026009	0.0043727	64
5849688	0.0010488	0.0046891	0.0099115	0.0174112	0.0001872	0.0010324	0.002155	0.0038396	0.0002733	0.0014461	0.0029306	0.0049263	47
1677855	0.0042783	0.0190198	0.0398785	0.0692405	0.0002928	0.0016147	0.0033692	0.0060001	0.0004929	0.0026068	0.0052797	0.0088679	66
3175330	0.012047	0.0528358	0.10866	0.183539	0.0002351	0.0012965	0.0027058	0.0048199	0.0006187	0.0032711	0.0066227	0.0111185	64
2060328	0.0043898	0.0195117	0.0408986	0.0709831	0.0002837	0.0015648	0.0032653	0.0058153	0.000457	0.0024168	0.0048953	0.0082234	69
4192908	0.0013958	0.0062366	0.0131709	0.0231078	0.0001924	0.0010614	0.0022155	0.0039473	0.0002443	0.0012929	0.0026203	0.0044052	61
4302030	0.0033625	0.0149721	0.0314638	0.0548106	0.0004343	0.0023946	0.0049946	0.008889	0.0005915	0.0031275	0.0063325	0.0106324	64
5121966	0.0126952	0.055616	0.114194	0.192451	0.0007684	0.0042335	0.008821	0.0156752	0.0011886	0.0062768	0.0126884	0.0212573	56
3766398	0.0004743	0.0021227	0.0044932	0.0079096	8.51e-05	0.0004698	0.0009809	0.0017485	0.0001734	0.0009177	0.0018603	0.0031283	43
5702372	0.0035294	0.0157107	0.0330023	0.0574561	0.0001813	0.001	0.0020874	0.0037192	0.000365	0.001931	0.0039122	0.0065742	66
3264189	0.0141452	0.0618116	0.126462	0.212054	0.0003088	0.0017028	0.0035529	0.0063267	0.0004874	0.0025779	0.0052212	0.0087698	50
4027315	0.007027	0.0310902	0.0647407	0.111308	0.0004588	0.0025294	0.0052754	0.0093876	0.0007694	0.0040664	0.0082295	0.0138085	52
4633505	0.0002047	0.0009165	0.0019414	0.003421	6.46e-05	0.0003565	0.0007443	0.001327	6.37e-05	0.000337	0.0006833	0.0011496	48
5391186	0.0033612	0.0149663	0.0314519	0.05479	0.0004567	0.0025179	0.0052513	0.009345	0.000685	0.0036211	0.0073301	0.0123032	62
1165668	0.0031412	0.0139922	0.029421	0.0512929	0.0002255	0.0012437	0.0025956	0.0046238	0.0004166	0.0022037	0.0044641	0.0075002	61
1692119	0.0062343	0.0276209	0.0576303	0.099364	0.0004499	0.0024805	0.0051735	0.0092067	0.0007283	0.0038498	0.007792	0.0130763	68
3979087	0.000278	0.0012447	0.002636	0.0046437	9.11e-05	0.0005028	0.0010498	0.0018713	0.0001061	0.0005613	0.0011381	0.0019143	51
4255012	0.0021541	0.0096118	0.0202604	0.0354485	0.0004858	0.0026783	0.0055854	0.0099381	0.0006562	0.0034691	0.0070229	0.0117887	68
5627490	0.0021685	0.0096758	0.0203947	0.0356815	0.0003534	0.0019485	0.0040651	0.0072374	0.0005016	0.0026527	0.0053724	0.0090234	64
2961955	0.0022055	0.0098405	0.0207398	0.0362805	0.0001224	0.000675	0.0014093	0.0025117	0.0002119	0.0011216	0.0022733	0.0038222	67
2762116	0.0020547	0.0091699	0.0193338	0.0338393	0.0004325	0.0023845	0.0049735	0.0088514	0.0006458	0.0034142	0.0069119	0.0116029	60
3802627	0.0049402	0.0219367	0.0459185	0.0795384	0.0001447	0.0007983	0.0016665	0.0029699	0.0003959	0.0020943	0.0042426	0.0071286	68
2161245	0.0015304	0.0068363	0.0144327	0.0253093	0.000162	0.0008936	0.0018653	0.0033238	0.0002689	0.0014228	0.0028834	0.0048471	67
4617686	0.0111886	0.0491446	0.101284	0.171595	0.0006135	0.0033809	0.0070479	0.012533	0.0010352	0.0054683	0.0110587	0.0185375	69
1632161	0.0038088	0.0169462	0.0355727	0.0618687	0.000472	0.0026021	0.0054267	0.0096563	0.0006331	0.0033475	0.006777	0.0113771	67
3709229	0.0077919	0.0344285	0.0715557	0.122691	0.0003099	0.0017089	0.0035656	0.0063494	0.0005126	0.0027106	0.0054896	0.0092198	63
1033755	0.0024304	0.0108394	0.0228324	0.0399085	0.0003618	0.0019953	0.0041626	0.0074106	0.0005088	0.002691	0.0054499	0.0091533	59
2237262	0.0018167	0.0081113	0.017112	0.0299765	0.0002041	0.0011258	0.0023498	0.0041864	0.0004367	0.0023095	0.0046783	0.0078594	57
2527452	0.0035639	0.0158636	0.0333206	0.0580029	0.0003157	0.0017407	0.003632	0.0064675	0.0005895	0.0031171	0.0063114	0.0105971	65
3689601	0.0665877	0.265506	0.479745	0.683064	0.0010019	0.0055167	0.0114868	0.0203907	0.0020589	0.0108522	0.0218853	0.0365483	53
4161495	0.0011609	0.0051891	0.0109653	0.0192546	0.0002538	0.0013997	0.0029211	0.0052029	0.0003028	0.0016023	0.0032468	0.0054572	56
4696296	0.0022453	0.0100172	0.0211103	0.0369232	9.4e-05	0.0005185	0.0010827	0.0019298	0.0001641	0.0008685	0.0017606	0.0029608	65
3294586	0.0026098	0.0116359	0.024499	0.0427938	0.0001889	0.0010419	0.0021747	0.0038746	0.0002893	0.0015305	0.0031015	0.0052133	66
3200846	0.0023368	0.0104236	0.0219617	0.0383996	0.0002847	0.0015699	0.0032759	0.0058342	0.0002855	0.0015107	0.0030614	0.0051459	66
3338848	0.0014514	0.0064843	0.0136923	0.0240177	4.72e-05	0.0002604	0.0005437	0.0009693	0.0001131	0.0005984	0.0012132	0.0020406	50
3473232	0.0007149	0.003198	0.0067655	0.0118992	0.0001758	0.00097	0.0020248	0.0036079	0.0002378	0.0012585	0.0025507	0.0042882	58
3807660	0.0040521	0.0180211	0.037806	0.0656954	0.0003232	0.0017822	0.0037184	0.0066211	0.0004437	0.002347	0.0047541	0.0079866	65
2454290	0.0025928	0.0115605	0.0243413	0.0425209	0.0005427	0.0029912	0.0062368	0.0110943	0.0008801	0.0046505	0.0094088	0.0157808	62
2489388	0.0012246	0.0054731	0.0115636	0.0203005	0.0002031	0.0011205	0.0023386	0.0041665	0.0002959	0.0015655	0.0031724	0.0053324	62
3330653	0.0007847	0.0035098	0.0074237	0.0130535	0.000251	0.0013846	0.0028895	0.0051467	0.0002857	0.0015115	0.0030629	0.0051485	55
5192480	0.0029855	0.0133024	0.0279814	0.0488104	0.0002571	0.0014178	0.0029588	0.0052702	0.0003935	0.0020815	0.0042169	0.0070855	67
1056242	0.0007259	0.003247	0.006869	0.0120807	0.0001541	0.0008502	0.0017747	0.0031626	0.0002593	0.0013723	0.002781	0.0046751	63
1389849	0.0004483	0.0020061	0.0042468	0.0074766	4.16e-05	0.0002295	0.0004793	0.0008546	6.55e-05	0.0003465	0.0007026	0.001182	49
2233532	0.0026197	0.0116798	0.0245908	0.0429527	0.0001008	0.0005564	0.0011617	0.0020707	0.0002036	0.0010775	0.0021839	0.0036721	59
2664527	0.0001447	0.000648	0.0013728	0.0024195	3e-07	1.6e-06	3.4e-06	6e-06	-2.42e-05	-0.0001284	-0.0002604	-0.0004382	47
3637112	0.0675899	0.26903	0.485011	0.68866	0.0008978	0.0049449	0.0102994	0.0182915	0.0019438	0.010248	0.0206734	0.0345389	65
4718598	0.0094793	0.0417612	0.0864326	0.147317	0.0004001	0.0022063	0.0046022	0.0081919	0.0006162	0.0032578	0.0065958	0.0110735	60
3076597	0.0001456	0.000652	0.0013812	0.0024343	3.82e-05	0.0002106	0.0004397	0.000784	5.72e-05	0.0003028	0.000614	0.0010329	51
3292431	0.0012709	0.0056797	0.0119987	0.0210608	0.0002942	0.0016226	0.0033858	0.0060297	0.0003414	0.001806	0.0036593	0.0061497	67
4554360	0.0049862	0.0221395	0.0463375	0.0802509	0.0002472	0.0013635	0.0028456	0.0050687	0.0004249	0.0022473	0.0045524	0.0076483	53
2501386	0.0009498	0.0042471	0.0089795	0.0157798	0.0002476	0.0013658	0.0028502	0.0050769	0.0002653	0.0014036	0.0028446	0.0047819	54
3395529	0.0036193	0.0161087	0.0338307	0.0588791	0.0002091	0.0011534	0.0024072	0.0042886	0.0002624	0.0013883	0.0028135	0.0047297	56
4631069	0.0051377	0.0228061	0.0477147	0.0825912	0.0005507	0.0030356	0.0063293	0.0112584	0.0007588	0.0040109	0.0081175	0.013621	60
5165165	0.0070195	0.0310572	0.0646732	0.111195	0.0006555	0.0036124	0.0075295	0.013387	0.0007854	0.004151	0.0084003	0.0140942	69
5967930	0.0001954	0.0008748	0.001853	0.0032652	7.11e-05	0.0003924	0.0008192	0.0014604	5.69e-05	0.0003011	0.0006106	0.0010273	52
1364461	0.0032551	0.0144965	0.0304727	0.0531045	0.0002555	0.0014093	0.002941	0.0052384	0.0003915	0.0020708	0.0041951	0.0070489	56
5188380	0.0021504	0.0095953	0.0202259	0.0353885	0.0001442	0.0007958	0.0016612	0.0029604	0.0002548	0.0013482	0.0027323	0.0045932	46
2770275	0.0025592	0.0114114	0.0240294	0.0419812	0.0001873	0.0010335	0.0021572	0.0038435	0.0002903	0.0015361	0.0031129	0.0052324	58
3441597	0.0017464	0.007798	0.016454	0.0288312	0.0003539	0.0019513	0.004071	0.0072478	0.0004555	0.002409	0.0048795	0.0081969	59
4026221	0.003713	0.0165226	0.0346918	0.0603575	0.0003574	0.0019708	0.0041115	0.0073199	0.0006173	0.0032637	0.0066077	0.0110934	60
4030600	0.0566919	0.229993	0.425085	0.62242	0.0023763	0.0130436	0.0270472	0.047716	0.0036056	0.0189411	0.0380377	0.0631645	62
5202858	0.0014014	0.0062614	0.0132233	0.0231992	0.0002689	0.0014832	0.0030951	0.0055125	0.0004008	0.0021202	0.0042952	0.0072169	51
5406511	0.0022018	0.0098239	0.0207051	0.0362202	0.0002403	0.0013254	0.002766	0.004927	0.0004217	0.0022303	0.004518	0.0075905	68
2474997	0.0024541	0.0109447	0.0230526	0.0402901	0.0001165	0.0006427	0.0013418	0.0023915	0.0002707	0.0014326	0.0029032	0.0048802	55
5280281	0.0333789	0.141045	0.275378	0.433001	0.0007459	0.0041095	0.0085633	0.0152187	0.0013656	0.0072084	0.0145645	0.0243846	66
1378194	0.0075946	0.0335682	0.0698021	0.119768	0.00058	0.0031966	0.0066644	0.0118529	0.0008965	0.0047369	0.0095831	0.0160722	70
2293602	0.0084504	0.037295	0.0773867	0.13238	0.0007898	0.004351	0.0090654	0.0161078	0.0012418	0.0065569	0.0132526	0.0221983	69
1051698	0.0057779	0.025619	0.0535143	0.0924179	0.0001074	0.0005928	0.0012377	0.002206	0.0002898	0.0015332	0.003107	0.0052226	60
1641517	0.0019685	0.0087864	0.0185292	0.0324412	9.27e-05	0.0005112	0.0010673	0.0019025	0.0001943	0.001028	0.0020838	0.0035039	64
1979838	0.0055136	0.0244586	0.0511241	0.0883736	0.0001549	0.0008546	0.001784	0.003179	0.0003252	0.0017206	0.0034864	0.0058595	69
1958800	0.0005702	0.0025511	0.0053989	0.0095007	9.44e-05	0.0005207	0.0010872	0.0019379	7.7e-05	0.0004077	0.0008266	0.0013906	54
3231043	0.0001707	0.0007643	0.001619	0.0028532	3.35e-05	0.0001848	0.0003859	0.000688	4.76e-05	0.0002518	0.0005105	0.0008589	46
3465254	0.0006604	0.0029545	0.0062511	0.0109966	0.000126	0.0006951	0.0014512	0.0025864	0.0001446	0.0007655	0.0015519	0.00261	57
4270411	0.0002535	0.0011349	0.0024038	0.0042349	-8.4e-06	-4.65e-05	-9.72e-05	-0.0001734	2.5e-06	1.32e-05	2.68e-05	4.51e-05	52
5794443	9.92e-05	0.0004443	0.0009413	0.0016593	-2.26e-05	-0.0001248	-0.0002607	-0.000465	-9e-07	-4.6e-06	-9.4e-06	-1.58e-05	47
2476265	0.0036888	0.0164158	0.0344697	0.0599763	0.0001864	0.0010281	0.0021459	0.0038234	0.0003297	0.0017444	0.0035346	0.0059404	61
2614801	0.0029017	0.012931	0.0272058	0.0474719	0.0002032	0.0011208	0.0023393	0.0041677	0.0003176	0.0016804	0.0034049	0.0057226	64
1176822	0.0018532	0.0082734	0.0174525	0.0305689	0.0004524	0.0024939	0.0052013	0.0092562	0.0006476	0.0034235	0.0069308	0.0116346	51
1628534	0.0006823	0.0030522	0.0064574	0.0113587	0.0001032	0.0005694	0.0011889	0.002119	0.0001264	0.0006689	0.0013561	0.0022809	60
1929431	0.0041627	0.0185094	0.0388198	0.0674302	0.0004664	0.002571	0.0053618	0.0095412	0.0007337	0.0038783	0.0078496	0.0131728	64
3573400	0.0008531	0.0038152	0.0080682	0.0141832	0.0002413	0.0013309	0.0027776	0.0049476	0.000363	0.0019205	0.003891	0.0065385	62
3911328	9.62e-05	0.0004307	0.0009126	0.0016087	2.75e-05	0.0001518	0.000317	0.0005652	1.9e-05	0.0001008	0.0002044	0.0003438	46
4698145	0.0039136	0.0174092	0.0365351	0.0635186	0.0001541	0.0008502	0.0017747	0.0031625	0.0003368	0.001782	0.0036107	0.0060682	63
1084006	0.00141	0.0062996	0.0133035	0.0233393	0.0001769	0.0009759	0.0020372	0.0036298	0.0003435	0.001817	0.0036816	0.0061871	67
4188745	0.0028147	0.0125451	0.0263997	0.0460798	6.23e-05	0.000344	0.0007183	0.0012805	0.0001487	0.0007868	0.0015951	0.0026826	64
5344316	0.0037136	0.0165253	0.0346975	0.0603672	0.0001991	0.0010984	0.0022927	0.0040847	0.000274	0.00145	0.0029384	0.0049394	62
5901343	5.25e-05	0.0002351	0.0004982	0.0008783	5.9e-05	0.0003255	0.0006797	0.0012117	3.95e-05	0.0002092	0.0004243	0.0007139	48
4109540	0.006467	0.0286405	0.0597228	0.102886	0.0005254	0.0028961	0.0060388	0.0107429	0.0009642	0.0050939	0.0103035	0.017276	70
1446121	0.0354214	0.149143	0.289769	0.45266	0.000893	0.004918	0.0102436	0.0181929	0.0015735	0.0083022	0.0167651	0.0280474	69
2668256	0.0054604	0.024225	0.0506424	0.0875576	0.0006099	0.0033614	0.0070073	0.0124611	0.0010177	0.0053761	0.0108726	0.0182268	64
2327597	0.0015431	0.0068927	0.0145512	0.0255158	0.0003392	0.0018706	0.0039026	0.0069486	0.0005006	0.0026475	0.0053618	0.0090056	49
4625476	0.0025488	0.0113652	0.0239328	0.041814	4.93e-05	0.0002718	0.0005677	0.001012	0.0001367	0.0007237	0.0014672	0.0024677	66
4689700	0.0005941	0.0026583	0.0056254	0.0098983	0.0001586	0.0008752	0.0018269	0.0032554	0.0002167	0.0011467	0.0023241	0.0039077	58
5661131	0.0040614	0.0180622	0.0378915	0.0658417	0.0002867	0.0015809	0.0032989	0.005875	0.0003776	0.0019977	0.0040472	0.0068006	65
5330707	0.0122555	0.0537309	0.110444	0.186416	0.000339	0.0018695	0.0039005	0.0069448	0.0007094	0.00375	0.0075905	0.0127391	64
5980469	0.0022256	0.0099298	0.0209271	0.0366054	0.0002979	0.0016427	0.0034276	0.006104	0.0003957	0.0020933	0.0042407	0.0071254	64
5058777	0.0016603	0.0074147	0.0156487	0.0274287	0.0003104	0.0017117	0.0035714	0.0063597	0.0003467	0.0018341	0.0037162	0.0062452	57
5924681	0.0012604	0.005633	0.0119003	0.0208889	6.93e-05	0.0003823	0.0007983	0.001423	0.0001501	0.0007944	0.0016103	0.0027082	59
3842727	0.0010114	0.0045221	0.0095594	0.0167951	0.00059	0.0032517	0.006779	0.0120563	0.0006186	0.0032704	0.0066214	0.0111163	60
4362285	0.0194579	0.084243	0.170119	0.280101	0.000393	0.0021669	0.0045201	0.008046	0.0008445	0.0044628	0.0090298	0.0151472	55
4531782	0.0054309	0.0240951	0.0503748	0.087104	0.0002277	0.0012557	0.0026207	0.0046684	0.0003937	0.0020828	0.0042194	0.0070896	57
3437368	0.0150204	0.065536	0.133793	0.223667	0.0003399	0.0018743	0.0039104	0.0069625	0.0006767	0.0035774	0.0072417	0.0121551	62
1060958	0.0005052	0.0022607	0.004785	0.0084223	1.56e-05	8.61e-05	0.0001798	0.0003207	5.76e-05	0.0003047	0.0006178	0.0010394	63
1794692	0.0011977	0.005353	0.0113105	0.0198581	0.000375	0.0020676	0.0043134	0.0076786	0.0004252	0.0022492	0.0045562	0.0076547	62
2275603	0.0014675	0.0065558	0.0138426	0.0242799	0.000166	0.0009158	0.0019118	0.0034065	0.0002149	0.001137	0.0023045	0.0038748	57
3131602	0.0033503	0.0149183	0.0313519	0.054618	0.0001611	0.0008885	0.0018548	0.0033051	0.0003115	0.0016479	0.0033391	0.0056122	65
5303319	0.0045609	0.0202658	0.0424611	0.0736498	0.0004444	0.0024499	0.0051098	0.0090936	0.0007476	0.0039513	0.0079971	0.0134196	65
2736015	0.0038425	0.0170954	0.0358829	0.0624007	0.0003541	0.0019523	0.0040731	0.0072516	0.0005949	0.0031452	0.0063683	0.0106924	64
2796124	0.0006104	0.0027309	0.0057787	0.0101674	6.36e-05	0.0003512	0.0007333	0.0013072	7.18e-05	0.00038	0.0007704	0.0012961	59
3597253	0.0096206	0.0423728	0.0876678	0.149348	0.0009687	0.0053344	0.0111083	0.0197218	0.0014221	0.0075059	0.0151633	0.0253819	65
1128787	0.0007765	0.0034733	0.0073466	0.0129183	0.0001209	0.0006669	0.0013923	0.0024814	0.0002154	0.0011398	0.0023102	0.0038843	59
1334395	0.0008721	0.0038999	0.0082471	0.0144967	9.41e-05	0.0005194	0.0010843	0.0019328	0.0001333	0.0007057	0.0014306	0.002406	59
2672345	0.0275246	0.117502	0.232669	0.372884	0.0004886	0.0026937	0.0056174	0.0099949	0.0008012	0.0042343	0.0085687	0.0143759	59
4262567	0.0007179	0.0032113	0.0067936	0.0119484	-5.6e-06	-3.07e-05	-6.4e-05	-0.0001142	4.4e-06	2.35e-05	4.77e-05	8.03e-05	56
6000091	0.0005198	0.0023261	0.0049232	0.0086651	0.0001075	0.000593	0.0012381	0.0022068	0.0001231	0.0006517	0.0013212	0.0022221	56
1263632	0.0033064	0.0147241	0.030947	0.0539211	0.0001829	0.0010087	0.0021056	0.0037516	0.0003351	0.0017729	0.0035923	0.0060372	65
2670291	9.3e-05	0.0004166	0.0008828	0.0015562	4.79e-05	0.0002641	0.0005515	0.0009832	3.99e-05	0.000211	0.0004278	0.0007198	45
4493291	0.0016999	0.0075912	0.0160197	0.0280748	0.0003511	0.0019359	0.0040389	0.0071908	0.0006089	0.0032195	0.0065185	0.010944	69
4638029	0.0051329	0.0227847	0.0476706	0.0825163	0.0004635	0.0025553	0.0053291	0.0094831	0.0007244	0.0038292	0.0077505	0.0130069	64
1363366	0.0029945	0.0133423	0.0280648	0.0489543	0.0002375	0.00131	0.002734	0.0048702	0.0003558	0.0018823	0.0038137	0.0064089	65
1713409	0.0097662	0.0430036	0.0889406	0.151439	0.0016366	0.0089988	0.0187013	0.0331025	0.0018607	0.0098115	0.0197973	0.0330854	67
3935606	0.0010465	0.0046784	0.009889	0.0173718	0.0001476	0.0008145	0.0017003	0.00303	0.0002268	0.0012	0.0024322	0.0040892	49
4916887	0.0019347	0.008636	0.0182136	0.0318927	0.0002437	0.0013443	0.0028054	0.0049972	0.0003453	0.0018265	0.0037007	0.0062191	68
5886926	0.0005943	0.0026592	0.0056272	0.0099016	3.29e-05	0.0001816	0.0003793	0.0006763	8.21e-05	0.0004345	0.000881	0.0014821	60
1800774	0.000355	0.0015892	0.0033649	0.005926	-2.85e-05	-0.0001573	-0.0003285	-0.0005859	4e-06	2.11e-05	4.27e-05	7.19e-05	44
1394269	0.0031578	0.014066	0.0295748	0.0515579	0.0003306	0.001823	0.0038034	0.0067722	0.0006418	0.0033929	0.006869	0.011531	68
3822817	0.0021938	0.0097884	0.0206307	0.0360912	0.0002457	0.0013552	0.0028283	0.0050378	0.000289	0.0015292	0.0030989	0.0052089	67
1643005	0.0040513	0.0180176	0.0377989	0.0656832	0.0004187	0.0023082	0.0048146	0.0085693	0.0006702	0.0035433	0.0071728	0.0120399	67
3220300	0.0016971	0.0075786	0.0159931	0.0280286	0.0003714	0.0020482	0.0042727	0.0076064	0.0005234	0.0027677	0.0056051	0.0094134	62
3542583	0.000463	0.0020719	0.0043859	0.0077209	0.0001255	0.0006925	0.0014458	0.0025767	0.000188	0.0009947	0.0020162	0.0033903	56
1524807	0.0064667	0.028639	0.0597199	0.102881	0.0007843	0.0043204	0.0090018	0.0159953	0.0012226	0.0064558	0.013049	0.0218587	67
4527397	0.0044525	0.019788	0.0414713	0.0719609	0.0002741	0.0015118	0.0031549	0.0056188	0.0004819	0.0025486	0.005162	0.0086705	65
4837757	0.0197963	0.0856572	0.172832	0.28424	0.0004245	0.0023405	0.0048818	0.0086887	0.000941	0.0049715	0.0100566	0.0168635	58
5290312	0.0015527	0.0069358	0.0146418	0.0256739	0.0004125	0.0022746	0.0047445	0.0084447	0.0005922	0.0031315	0.0063405	0.0106458	67
3812631	0.0016551	0.0073918	0.0156006	0.0273448	0.0002576	0.0014208	0.0029649	0.005281	0.0004526	0.0023939	0.004849	0.0081458	68
5624170	0.0195062	0.0844448	0.170506	0.280692	0.0007282	0.004012	0.0083605	0.0148596	0.0012516	0.0066082	0.013356	0.0223706	55
5498074	0.0091394	0.0402873	0.0834525	0.142409	0.0004818	0.002656	0.005539	0.0098557	0.0008839	0.0046709	0.00945	0.0158496	68
1139476	0.0036781	0.0163685	0.0343712	0.0598072	0.0006139	0.0033831	0.0070525	0.0125412	0.000927	0.004898	0.0099083	0.0166157	62
3240485	0.0004652	0.0020819	0.0044071	0.0077582	7.86e-05	0.0004336	0.0009054	0.001614	0.0001321	0.0006992	0.0014176	0.0023842	57
3254784	0.0020301	0.0090605	0.0191044	0.0334408	0.0001701	0.0009382	0.0019584	0.0034897	0.000254	0.0013443	0.0027243	0.0045799	65
4527517	0.0045688	0.0203009	0.0425337	0.0737736	0.0004466	0.0024624	0.0051357	0.0091396	0.0007566	0.0039989	0.0080932	0.0135804	68
5478582	0.0010797	0.0048266	0.0102014	0.0179185	0.0003573	0.0019705	0.0041108	0.0073187	0.0004471	0.0023648	0.0047901	0.008047	60
2166623	0.0048572	0.0215714	0.0451631	0.0782532	0.0004505	0.0024835	0.0051797	0.0092178	0.0006959	0.0036787	0.0074465	0.012498	61
5870236	0.0006984	0.0031242	0.0066096	0.0116257	2.84e-05	0.0001566	0.000327	0.0005831	4.87e-05	0.0002576	0.0005224	0.0008788	47
1062339	0.0054944	0.0243745	0.0509506	0.0880797	0.0005439	0.0029982	0.0062513	0.0111201	0.0008901	0.0047032	0.0095152	0.0159587	61
1417059	0.0009425	0.0042143	0.0089103	0.0156584	0.0003067	0.0016915	0.0035294	0.0062849	0.0003958	0.0020937	0.0042415	0.0071267	51
1456465	0.001152	0.0051492	0.0108812	0.0191075	0.0002785	0.0015358	0.0032048	0.0057078	0.0004311	0.0022804	0.0046193	0.0077605	56
1596498	0.0012036	0.0053797	0.0113668	0.0199565	0.0002556	0.0014096	0.0029417	0.0052397	0.0002732	0.0014457	0.0029297	0.0049249	56
2147315	0.0027563	0.0122859	0.0258581	0.0451439	0.0005595	0.003084	0.0064301	0.0114373	0.0008349	0.0044124	0.0089282	0.0149772	69
2758159	0.0031242	0.0139168	0.0292636	0.0510215	0.000381	0.002101	0.0043829	0.0078021	0.0006022	0.0031839	0.0064465	0.0108234	62
3090217	0.0008152	0.0036461	0.0077114	0.0135579	4.74e-05	0.0002616	0.0005464	0.0009741	6.49e-05	0.0003435	0.0006966	0.0011718	61
5754085	0.0225812	0.0972339	0.194861	0.317469	0.0001732	0.0009556	0.0019948	0.0035544	0.0003829	0.0020257	0.0041039	0.0068958	56
1504895	0.0052056	0.0231047	0.0483312	0.083638	0.0007064	0.0038924	0.0081119	0.0144192	0.0010719	0.0056616	0.0114483	0.019188	68
3262268	0.0045222	0.0200955	0.0421084	0.0730481	0.0003817	0.0021046	0.0043903	0.0078154	0.000698	0.0036898	0.0074688	0.0125353	68
2197053	0.0135628	0.0593271	0.121553	0.204235	0.0001342	0.0007404	0.0015457	0.0027547	0.0003722	0.0019689	0.0039889	0.0067029	62
4436426	0.000768	0.0034352	0.0072663	0.0127775	6.58e-05	0.000363	0.0007581	0.0013514	0.0001034	0.0005471	0.0011091	0.0018656	45
3976158	0.0007217	0.0032282	0.0068291	0.0120108	1.45e-05	8.01e-05	0.0001674	0.0002984	0.0001063	0.0005627	0.0011408	0.0019189	59
5350583	0.0033913	0.0150999	0.0317301	0.0552687	0.0002628	0.0014495	0.0030248	0.0053875	0.0005035	0.0026625	0.0053923	0.0090567	55
5874517	0.0015202	0.0067906	0.0143366	0.0251416	0.0004799	0.0026458	0.0055177	0.009818	0.0005866	0.0031018	0.0062806	0.0105454	62
5907973	0.0008386	0.0037503	0.0079313	0.0139434	7.91e-05	0.0004363	0.000911	0.0016239	0.0001811	0.0009586	0.001943	0.0032673	63
1383146	0.0032444	0.0144495	0.0303746	0.0529356	0.0001025	0.0005654	0.0011805	0.0021041	0.0002777	0.0014691	0.0029772	0.0050046	62
3023052	0.0010606	0.0047417	0.0100225	0.0176054	0.000272	0.0015	0.0031302	0.005575	0.0003703	0.0019591	0.003969	0.0066695	62
4840386	0.0010578	0.0047289	0.0099955	0.0175582	9.79e-05	0.0005403	0.001128	0.0020106	0.0001459	0.0007724	0.0015659	0.0026335	67
5136643	0.0264561	0.113151	0.224635	0.36128	0.0012785	0.0070355	0.0146369	0.0259502	0.0018446	0.0097272	0.0196282	0.0328046	58
5518933	0.0019039	0.0084992	0.0179264	0.0313933	0.0003358	0.0018516	0.003863	0.0068782	0.0004911	0.002597	0.0052598	0.0088346	67
1684204	0.005206	0.0231064	0.0483347	0.0836439	0.0002715	0.0014973	0.0031246	0.005565	0.0004841	0.00256	0.005185	0.0087091	66
4340929	0.0005087	0.0022764	0.0048183	0.0084809	3.73e-05	0.0002058	0.0004297	0.0007661	4.05e-05	0.0002146	0.0004352	0.0007321	59
2197475	0.0017178	0.007671	0.0161872	0.0283666	0.0004095	0.002258	0.0047099	0.0083833	0.0005368	0.0028387	0.0057487	0.0096541	56
3674528	0.0011425	0.0051068	0.0107919	0.0189513	0.0001563	0.0008621	0.0017997	0.003207	0.0001976	0.0010459	0.00212	0.0035646	62
3736413	0.0003478	0.0015568	0.0032964	0.0058055	6.04e-05	0.000333	0.0006954	0.0012397	9.91e-05	0.0005244	0.0010631	0.0017883	47
3786027	0.0039637	0.0176307	0.0369953	0.0643071	0.0003777	0.0020825	0.0043442	0.0077335	0.0005849	0.0030926	0.006262	0.0105142	64
4743837	0.0002782	0.0012453	0.0026373	0.0046458	4.61e-05	0.0002541	0.0005307	0.0009461	4.57e-05	0.0002422	0.0004911	0.0008262	54
4402672	0.005358	0.0237749	0.0497142	0.0859844	0.0003424	0.0018881	0.0039392	0.0070136	0.0007597	0.0040155	0.0081266	0.0136363	62
1243512	0.0045677	0.020296	0.0425236	0.0737563	0.0002955	0.0016298	0.0034008	0.0060562	0.0004549	0.0024058	0.0048731	0.0081861	65
1355031	0.0024963	0.0111319	0.0234446	0.0409688	0.0001535	0.0008469	0.0017679	0.0031503	0.0002228	0.0011792	0.0023901	0.0040185	68
1645902	0.0030399	0.0135434	0.0284846	0.0496785	0.0007488	0.0041255	0.0085966	0.0152777	0.0009142	0.0048305	0.009772	0.0163879	60
3250362	0.0006726	0.003009	0.0063662	0.0111987	-1.72e-05	-9.47e-05	-0.0001977	-0.0003526	3.54e-05	0.0001876	0.0003805	0.0006402	46
3682952	0.004898	0.0217511	0.0455347	0.0788855	0.0005925	0.0032653	0.0068074	0.0121066	0.0010446	0.0055179	0.0111588	0.0187045	65
4030789	0.0004551	0.0020368	0.0043116	0.0075905	0.0001586	0.0008747	0.001826	0.0032538	0.0002265	0.0011988	0.0024297	0.004085	55
1381361	0.0277991	0.118617	0.234721	0.375833	0.0006893	0.0037982	0.007916	0.014072	0.0012583	0.0066436	0.0134273	0.0224894	69
2302310	0.001162	0.0051937	0.010975	0.0192716	0.0002168	0.0011959	0.0024959	0.0044465	0.0002949	0.0015604	0.0031621	0.005315	62
3080518	0.0019279	0.0086059	0.0181505	0.0317829	7.44e-05	0.0004108	0.0008577	0.001529	0.0001515	0.000802	0.0016257	0.0027341	54
4411053	0.0011317	0.0050587	0.0106905	0.018774	0.0001686	0.0009303	0.001942	0.0034604	0.0001835	0.0009708	0.0019679	0.0033092	59
5799987	0.0164572	0.0716253	0.145708	0.242382	0.0002425	0.0013375	0.0027912	0.004972	0.0004729	0.0025013	0.0050663	0.0085101	61
2265288	0.0013107	0.0058569	0.0123718	0.0217126	0.0001122	0.0006189	0.0012921	0.002303	0.0001603	0.0008481	0.0017193	0.0028914	56
4106175	0.0006208	0.0027777	0.0058776	0.0103411	0.0002117	0.0011675	0.0024368	0.0043413	0.0002473	0.0013088	0.0026525	0.0044593	58
1279749	8.89e-05	0.0003982	0.0008438	0.0014874	-3.32e-05	-0.0001833	-0.000383	-0.000683	-5.06e-05	-0.0002681	-0.0005438	-0.0009152	41
2607419	0.0047155	0.0209471	0.0438717	0.0760542	0.0004176	0.0023026	0.0048028	0.0085483	0.0007858	0.0041531	0.0084046	0.0141015	67
4556181	3.63e-05	0.0001624	0.0003441	0.0006068	-5.92e-05	-0.0003267	-0.0006825	-0.0012174	-6.61e-05	-0.0003502	-0.0007104	-0.0011956	44
5468659	0.0016333	0.0072945	0.0153959	0.0269882	0.0003715	0.0020487	0.004274	0.0076086	0.0004721	0.0024968	0.005057	0.0084946	67
5879498	0.0030574	0.0136211	0.0286467	0.049958	0.0002008	0.0011075	0.0023116	0.0041184	0.0003888	0.0020567	0.0041667	0.0070012	52
2341867	0.0282758	0.120551	0.238273	0.380923	0.0010475	0.0057671	0.0120064	0.0213088	0.0017136	0.0090389	0.0182458	0.030509	65
5039796	0.0011474	0.0051289	0.0108384	0.0190328	0.0002167	0.0011952	0.0024944	0.0044438	0.0002972	0.0015722	0.0031859	0.005355	64
2443770	0.0074849	0.0330895	0.0688255	0.118139	0.0003718	0.00205	0.0042766	0.0076133	0.0007658	0.0040476	0.0081915	0.0137449	70
4914995	0.001269	0.0056713	0.0119811	0.02103	0.0001111	0.0006129	0.0012796	0.0022806	0.0001302	0.000689	0.0013968	0.0023492	61
5972775	0.0051633	0.0229189	0.0479476	0.0829866	0.0003786	0.0020875	0.0043548	0.0077522	0.0005448	0.0028808	0.0058337	0.0097966	57
1333926	0.0042304	0.0188085	0.0394402	0.0684913	0.0003409	0.0018801	0.0039225	0.006984	0.0005713	0.0030211	0.0061173	0.0102718	69
3262475	0.0003098	0.0013866	0.0029364	0.0051721	1.43e-05	7.88e-05	0.0001645	0.0002933	1.72e-05	9.11e-05	0.0001848	0.0003109	47
5670270	0.0025765	0.0114881	0.0241898	0.0422588	0.0002057	0.0011347	0.0023684	0.0042195	0.0003265	0.0017273	0.0034999	0.0058822	60
3083848	0.0023773	0.0106038	0.0223389	0.0390536	0.0001453	0.0008016	0.0016734	0.0029821	0.0003293	0.0017421	0.00353	0.0059326	63
3179223	0.0003329	0.0014902	0.0031556	0.0055578	0.0002203	0.0012151	0.002536	0.0045177	0.0002435	0.0012884	0.0026111	0.0043897	47
5057912	0.0004706	0.002106	0.004458	0.0078477	0.0001191	0.0006571	0.0013718	0.0024449	0.000133	0.0007038	0.0014269	0.0023999	52
2167592	0.0038039	0.0169246	0.0355279	0.0617919	0.0004306	0.0023741	0.0049519	0.0088132	0.0005436	0.0028746	0.0058212	0.0097757	65
5827622	0.0005704	0.0025523	0.0054014	0.0095049	0.0003091	0.0017048	0.0035572	0.0063344	0.0003554	0.0018799	0.0038088	0.0064007	50
5992203	0.0035845	0.0159544	0.0335095	0.0583274	0.000335	0.0018473	0.0038542	0.0068626	0.0006397	0.0033821	0.0068472	0.0114945	66
1526697	0.0266764	0.114049	0.226297	0.363689	0.000317	0.0017482	0.0036476	0.0064952	0.0008802	0.004651	0.0094098	0.0157825	57
1544202	0.0080462	0.035536	0.0738109	0.126444	0.0002552	0.0014075	0.0029372	0.0052316	0.0004957	0.0026216	0.0053095	0.0089179	58
1811742	0.0033383	0.0148649	0.0312406	0.0544264	0.0003354	0.0018498	0.0038593	0.0068715	0.0005711	0.0030198	0.0061148	0.0102677	62
5209309	0.0026411	0.011775	0.02479	0.0432972	0.0002141	0.001181	0.0024648	0.0043911	0.0003715	0.001965	0.0039812	0.0066899	57
3010606	0.0106261	0.0467196	0.0964204	0.163678	0.0004753	0.0026203	0.0054646	0.0097237	0.000836	0.0044182	0.0089398	0.0149966	57
3521296	0.0030554	0.0136119	0.0286275	0.0499249	0.0002619	0.0014445	0.0030144	0.005369	0.0003703	0.0019589	0.0039687	0.0066689	60
2334315	0.0059962	0.0265773	0.0554857	0.0957476	0.0004314	0.0023784	0.0049608	0.0088289	0.0007514	0.0039718	0.0080384	0.0134887	69
1174315	0.0384511	0.161045	0.310642	0.480632	0.0005026	0.0027705	0.0057774	0.0102789	0.00097	0.0051248	0.0103657	0.01738	57
1522420	0.0073139	0.0323433	0.067302	0.115594	0.0005116	0.0028201	0.0058806	0.0104621	0.0008916	0.0047113	0.0095315	0.0159859	68
3299857	0.0023276	0.0103828	0.0218761	0.0382513	0.0003492	0.0019258	0.0040178	0.0071532	0.0004879	0.0025804	0.0052262	0.0087782	59
3789655	0.0300705	0.127801	0.251512	0.399734	0.0004565	0.0025166	0.0052485	0.00934	0.0010277	0.0054289	0.0109791	0.0184046	70
5925408	0.0035168	0.0156552	0.0328868	0.0572576	0.0002042	0.0011262	0.0023506	0.0041877	0.000353	0.0018677	0.0037841	0.0063591	60
2667100	0.0012467	0.0055719	0.0117717	0.0206641	0.0003358	0.0018519	0.0038637	0.0068794	0.0004457	0.0023573	0.0047748	0.0080214	66
5360706	0.0026122	0.0116467	0.0245215	0.0428328	0.0001234	0.0006809	0.0014216	0.0025336	0.0002439	0.0012904	0.0026153	0.0043967	50
1580961	0.0004503	0.0020155	0.0042666	0.0075113	-1.9e-05	-0.0001048	-0.0002188	-0.0003902	-1.32e-05	-6.98e-05	-0.0001416	-0.0002383	53
5546219	0.0034581	0.0153952	0.0323453	0.0563266	0.0007055	0.0038873	0.0081012	0.0144002	0.0009181	0.0048512	0.0098138	0.0164577	68
3868581	0.0049485	0.0219736	0.0459947	0.079668	0.0004403	0.0024277	0.0050635	0.0090114	0.0006568	0.0034724	0.0070296	0.0118	68
1056080	0.0024546	0.0109469	0.0230573	0.0402981	0.0002437	0.0013444	0.0028056	0.0049975	0.000396	0.0020945	0.0042431	0.0071294	47
2717913	0.0005766	0.0025797	0.0054594	0.0096068	0.0001999	0.0011026	0.0023013	0.0041001	0.0002478	0.0013114	0.0026578	0.0044682	56
1198473	0.0026153	0.0116604	0.0245504	0.0428827	0.0001329	0.0007332	0.0015306	0.0027277	0.0002162	0.0011443	0.0023193	0.0038995	64
5282491	0.00351	0.0156251	0.0328241	0.0571498	0.000154	0.0008495	0.0017734	0.0031602	0.000276	0.0014601	0.0029589	0.0049739	68
2300459	0.0099831	0.0439417	0.0908321	0.154541	0.0007057	0.0038884	0.0081035	0.0144042	0.0008446	0.0044632	0.0090308	0.0151487	66
3816706	0.0028658	0.0127718	0.0268734	0.0468979	0.0004163	0.0022952	0.0047874	0.008521	0.0006701	0.0035425	0.0071713	0.0120373	69
3906314	0.0066466	0.0294266	0.0613347	0.105595	0.0002749	0.001516	0.0031636	0.0056344	0.0005283	0.0027936	0.0056575	0.0095012	55
5319135	0.0046402	0.0206154	0.0431851	0.0748843	0.0001903	0.00105	0.0021916	0.0039047	0.0003404	0.0018007	0.0036485	0.0061315	56
2311502	0.0079191	0.0349828	0.0726848	0.124571	0.0001172	0.0006465	0.0013496	0.0024054	0.0002753	0.0014568	0.0029522	0.0049625	48
4707963	0.0004516	0.0020212	0.0042786	0.0075325	2.51e-05	0.0001388	0.0002898	0.0005167	-8.9e-06	-4.7e-05	-9.53e-05	-0.0001603	56
6025115	0.0006821	0.0030514	0.0064557	0.0113557	3.86e-05	0.000213	0.0004447	0.0007929	8.17e-05	0.0004325	0.0008768	0.001475	50
2402479	0.0032867	0.0146365	0.0307644	0.0536069	0.0003169	0.0017478	0.0036468	0.0064938	0.0004917	0.0026002	0.0052662	0.0088454	63
5461669	0.0004865	0.0021771	0.0046083	0.0081119	0.0001992	0.0010991	0.002294	0.004087	0.0002113	0.0011182	0.0022665	0.0038109	60
2522416	0.0018579	0.0082944	0.0174966	0.0306456	0.0002141	0.0011811	0.0024651	0.0043915	0.0003465	0.0018332	0.0037142	0.0062419	58
3528502	0.0005535	0.0024767	0.0052417	0.0092245	0.0002873	0.0015843	0.0033058	0.0058874	0.000357	0.0018884	0.003826	0.0064294	56
5953127	0.001972	0.0088019	0.0185618	0.0324979	0.0001351	0.0007452	0.0015557	0.0027724	0.0002356	0.0012468	0.0025268	0.0042482	64
3594543	0.0014294	0.0063861	0.0134856	0.0236571	0.0003131	0.0017267	0.0036027	0.0064154	0.0003695	0.0019545	0.0039598	0.0066541	61
5503816	0.0003359	0.0015037	0.0031841	0.0056079	-7.45e-05	-0.000411	-0.0008585	-0.0015314	-6.18e-05	-0.0003273	-0.000664	-0.0011175	58
1012678	0.0049145	0.0218238	0.0456851	0.0791413	0.0003198	0.0017634	0.0036793	0.0065515	0.0004953	0.0026194	0.0053051	0.0089105	56
2750270	0.0005561	0.0024883	0.0052661	0.0092674	0.0002669	0.0014723	0.0030724	0.0054722	0.0003421	0.0018099	0.0036671	0.0061628	56
4984528	0.0004266	0.0019093	0.0040421	0.0071167	9.23e-05	0.0005094	0.0010636	0.0018959	5.86e-05	0.0003103	0.0006292	0.0010586	57
5461658	0.000317	0.0014192	0.0030053	0.0052934	0.0001078	0.0005948	0.0012419	0.0022135	0.0001249	0.0006611	0.0013403	0.0022543	56
2952787	0.0020319	0.0090684	0.019121	0.0334696	0.0001129	0.0006228	0.0013003	0.0023175	0.0002473	0.0013087	0.0026524	0.0044591	60
4002579	0.0026197	0.01168	0.0245912	0.0429533	0.0001606	0.0008861	0.0018496	0.0032959	0.0002793	0.0014777	0.0029945	0.0050336	60
1644697	0.006002	0.0266027	0.055538	0.0958359	0.0008158	0.0044941	0.0093628	0.0166344	0.0012532	0.0066167	0.0133732	0.0223992	65
4083351	0.0041335	0.0183804	0.038552	0.0669721	0.0005619	0.0030971	0.0064574	0.0114857	0.0009143	0.0048312	0.0097734	0.0163902	64
3188660	0.0024048	0.0107257	0.0225943	0.0394961	0.0003114	0.0017172	0.0035829	0.0063802	0.0004686	0.0024784	0.0050198	0.0084322	62
2123924	0.0045579	0.0202527	0.042434	0.0736035	0.0002444	0.0013481	0.0028133	0.0050113	0.0004323	0.0022864	0.0046314	0.0077807	65
2342657	0.00182	0.0081256	0.0171422	0.030029	0.0002386	0.001316	0.0027464	0.0048921	0.0004008	0.0021198	0.0042944	0.0072155	69
3187847	0.0011465	0.005125	0.0108302	0.0190183	0.000302	0.0016657	0.0034756	0.0061893	0.0001867	0.0009879	0.0020025	0.0033673	41
4405232	0.0017131	0.0076498	0.0161427	0.0282891	0.0003008	0.0016588	0.0034611	0.0061636	0.0004905	0.002594	0.0052538	0.0088245	69
1935866	0.0024607	0.0109742	0.0231144	0.0403971	0.0005821	0.0032081	0.0066884	0.0118955	0.000616	0.0032571	0.0065944	0.0110711	69
3242155	0.0030102	0.0134117	0.0282096	0.0492041	0.0002861	0.0015777	0.0032922	0.0058632	0.0005267	0.0027853	0.0056406	0.009473	66
5191973	0.0356741	0.15014	0.291531	0.455046	0.0007206	0.0039702	0.0082736	0.0147056	0.0014719	0.007768	0.0156906	0.0262597	60
5329349	0.0001878	0.0008409	0.0017814	0.0031391	8.97e-05	0.0004949	0.0010333	0.0018419	7.93e-05	0.0004196	0.0008508	0.0014312	53
1264455	0.0094987	0.041845	0.0866019	0.147596	0.0004829	0.0026619	0.0055512	0.0098775	0.0010372	0.0054787	0.0110797	0.0185726	55
3254476	0.002976	0.0132604	0.0278937	0.0486591	0.0005268	0.002904	0.0060554	0.0107723	0.0006614	0.0034965	0.0070783	0.0118816	69
3901154	0.0045329	0.0201425	0.0422057	0.0732141	0.0002274	0.0012546	0.0026184	0.0046643	0.0004257	0.0022515	0.0045608	0.0076623	69
5812009	0.00064	0.0028634	0.0060587	0.010659	0.0001641	0.0009053	0.0018898	0.0033675	0.0002522	0.0013342	0.002704	0.0045458	59
2368862	0.0042918	0.0190794	0.0400023	0.069452	0.0005252	0.0028947	0.006036	0.010738	0.0008368	0.0044221	0.0089477	0.0150099	65
4422604	0.0002154	0.0009644	0.0020427	0.0035993	-2.89e-05	-0.0001594	-0.000333	-0.0005939	-4.04e-05	-0.0002139	-0.0004339	-0.0007302	53
2053688	0.0509411	0.208751	0.391	0.582264	0.0009292	0.0051175	0.0106578	0.0189255	0.0018096	0.0095431	0.0192584	0.0321908	67
5807059	0.0045558	0.0202434	0.0424148	0.0735708	0.0011261	0.006199	0.0129026	0.0228912	0.0014266	0.0075294	0.0152107	0.0254607	70
1786298	0.0093266	0.0410993	0.0850949	0.145116	0.0003443	0.0018988	0.0039616	0.0070534	0.0006558	0.0034669	0.0070185	0.0117814	63
1185415	0.0014903	0.0066577	0.014057	0.024654	0.000114	0.0006289	0.001313	0.0023402	0.0001757	0.0009298	0.0018848	0.0031695	64
2401334	0.0019484	0.0086971	0.0183418	0.0321155	0.000206	0.0011361	0.0023712	0.0042245	0.0002466	0.0013047	0.0026443	0.0044455	66
5899799	0.0061014	0.0270383	0.0564334	0.0973464	0.0005379	0.0029648	0.0061818	0.0109967	0.0007887	0.0041686	0.0084359	0.0141538	69
5411106	0.002923	0.0130254	0.027403	0.0478123	0.0004156	0.0022911	0.004779	0.008506	0.0006657	0.0035194	0.0071245	0.0119589	62
2217025	0.0012496	0.0055844	0.011798	0.0207101	0.0001716	0.0009469	0.0019765	0.0035219	0.0002772	0.0014669	0.0029727	0.0049969	55
3180231	0.0001731	0.0007749	0.0016415	0.0028928	2.7e-05	0.000149	0.0003112	0.0005548	4.57e-05	0.0002418	0.0004904	0.000825	48
5744574	0.0017859	0.007974	0.0168238	0.0294749	0.0003338	0.0018408	0.0038405	0.0068382	0.0006164	0.003259	0.0065982	0.0110776	68
1629423	0.0029456	0.0131253	0.0276117	0.0481725	0.0009398	0.0051753	0.0107778	0.0191377	0.0011986	0.0063295	0.0127945	0.0214343	61
4984616	0.0042956	0.019096	0.0400367	0.0695108	0.0001138	0.0006277	0.0013104	0.0023356	0.0001952	0.0010332	0.0020944	0.0035216	69
4406648	0.0055094	0.0244401	0.0510859	0.0883089	0.0005581	0.0030761	0.0064135	0.0114078	0.0007945	0.0041992	0.0084978	0.0142573	65
1481600	0.0031075	0.0138429	0.0291095	0.0507559	0.0001994	0.0011002	0.0022963	0.0040911	0.0003213	0.0016998	0.0034442	0.0057886	58
4549951	0.0043158	0.0191851	0.0402215	0.0698266	0.0003348	0.0018464	0.0038524	0.0068592	0.0004587	0.002426	0.0049138	0.0082544	66
4571805	0.0002901	0.0012986	0.0027501	0.0048444	9.22e-05	0.0005088	0.0010623	0.0018935	0.0001551	0.0008208	0.001664	0.0027983	50
3388184	0.0006242	0.0027927	0.0059092	0.0103966	4.58e-05	0.0002527	0.0005277	0.0009408	9.51e-05	0.0005033	0.0010205	0.0017166	42
1451795	0.0420874	0.175158	0.334967	0.512416	0.0003611	0.0019912	0.0041541	0.0073957	0.0008357	0.0044165	0.0089365	0.0149911	64
1669569	0.0026568	0.0118445	0.0249354	0.0435487	0.0002855	0.0015747	0.0032858	0.0058518	0.0003984	0.0021074	0.0042692	0.0071731	64
3326592	0.0047326	0.0210228	0.0440283	0.076321	0.0006755	0.0037222	0.0077579	0.0137918	0.0009569	0.0050555	0.010226	0.0171466	66
4890233	0.0023653	0.0105505	0.0222274	0.0388602	6.85e-05	0.000378	0.0007892	0.0014069	0.0001585	0.0008387	0.0017002	0.0028592	60
3337068	0.0003719	0.0016646	0.0035245	0.0062066	9.9e-06	5.49e-05	0.0001146	0.0002044	3.42e-05	0.0001809	0.0003668	0.0006171	60
3363883	0.0017119	0.0076447	0.0161319	0.0282704	0.000218	0.0012024	0.0025096	0.0044708	0.0003061	0.0016193	0.0032813	0.0055151	65
4917344	0.002395	0.0106823	0.0225033	0.0393385	0.0003113	0.0017166	0.0035817	0.006378	0.0003672	0.0019425	0.0039354	0.0066131	67
1172939	0.0033804	0.0150513	0.031629	0.0550947	0.0003004	0.0016567	0.0034568	0.0061559	0.0004913	0.0025983	0.0052623	0.0088388	56
1485821	0.0019666	0.008778	0.0185117	0.0324109	0.0002508	0.0013834	0.0028871	0.0051425	0.0002501	0.0013232	0.0026817	0.0045084	52
2340235	0.0006738	0.0030141	0.006377	0.0112176	9.66e-05	0.000533	0.0011128	0.0019834	0.000105	0.0005559	0.0011271	0.0018959	60
5143542	0.0044313	0.0196944	0.0412773	0.0716298	0.0006728	0.0037075	0.0077274	0.0137378	0.0011241	0.005937	0.0120035	0.0201147	68
5494995	0.001437	0.00642	0.013557	0.0237816	0.0004928	0.0027168	0.0056656	0.0100806	0.0006601	0.0034898	0.0070647	0.0118587	65
2294495	0.000235	0.001052	0.0022282	0.0039259	3.49e-05	0.0001925	0.0004021	0.0007169	6.09e-05	0.0003221	0.0006532	0.0010989	54
1388711	0.0003343	0.0014963	0.0031685	0.0055804	7.82e-05	0.0004314	0.0009007	0.0016055	0.000127	0.0006724	0.0013632	0.0022927	53
1567824	0.0014929	0.006669	0.0140809	0.0246956	0.0002443	0.0013476	0.0028124	0.0050097	0.0002966	0.0015694	0.0031803	0.0053456	53
2957326	0.0040569	0.0180426	0.0378506	0.0657717	0.000276	0.001522	0.0031761	0.0056567	0.0004123	0.0021811	0.0044184	0.0074235	61
3549406	0.0015238	0.0068066	0.0143702	0.0252001	4.4e-05	0.0002429	0.0005073	0.0009045	0.0001415	0.0007488	0.0015179	0.0025529	62
5044008	0.0027678	0.0123371	0.025965	0.0453287	0.0003645	0.0020098	0.0041927	0.0074643	0.0004832	0.0025554	0.0051756	0.0086935	67
1985618	0.0230242	0.0990647	0.198315	0.322617	0.0006441	0.0035496	0.0073988	0.0131553	0.0011579	0.0061147	0.0123617	0.0207123	61
2549466	0.0051819	0.0230003	0.0481157	0.0832721	0.0003854	0.0021251	0.0044331	0.0078914	0.0006494	0.003433	0.00695	0.0116667	68
3453729	0.0007064	0.0031599	0.0066848	0.0117577	0.0001852	0.0010218	0.0021327	0.0038	0.0002741	0.0014505	0.0029395	0.0049413	61
3785407	0.0034805	0.0154946	0.0325523	0.0566826	0.0002551	0.0014069	0.0029361	0.0052296	0.0004267	0.0022572	0.0045723	0.0076817	61
4407503	0.0015031	0.0067146	0.0141766	0.0248626	0.0002344	0.0012927	0.0026978	0.0048058	0.0002925	0.0015473	0.0031356	0.0052705	68
4793717	0.0356938	0.150218	0.291668	0.455232	0.0006198	0.0034157	0.0071203	0.0126614	0.0012118	0.0063989	0.0129344	0.0216676	69
5574393	0.0039402	0.0175269	0.0367796	0.0639376	0.0007513	0.0041392	0.0086251	0.0153282	0.0012294	0.0064916	0.0131211	0.0219789	67
1441816	6.87e-05	0.0003076	0.0006517	0.0011489	2.53e-05	0.0001397	0.0002917	0.0005202	3.9e-06	2.04e-05	4.14e-05	6.96e-05	45
1749229	0.0015047	0.0067217	0.0141917	0.0248889	0.0001745	0.0009624	0.0020089	0.0035795	0.0002884	0.0015259	0.0030923	0.0051978	56
4264716	0.0005731	0.0025641	0.0054263	0.0095487	8.67e-05	0.0004783	0.0009986	0.0017801	8.55e-05	0.0004528	0.000918	0.0015442	58
1435510	0.0012301	0.0054976	0.0116152	0.0203906	0.000255	0.0014063	0.0029347	0.0052272	0.0004334	0.0022923	0.0046434	0.0078009	66
3525248	0.0079432	0.0350875	0.0728981	0.124926	0.0015473	0.0085091	0.0176885	0.0313223	0.0017215	0.0090804	0.0183292	0.0306474	69
3842952	0.0013749	0.0061431	0.0129742	0.0227644	0.0001533	0.0008457	0.0017653	0.0031458	0.0002792	0.0014774	0.0029939	0.0050325	66
4834297	0.0025606	0.0114177	0.0240426	0.0420041	0.000296	0.0016327	0.0034068	0.0060669	0.0004941	0.0026129	0.0052919	0.0088885	63
5960758	0.0065567	0.029033	0.0605279	0.10424	0.0003599	0.0019848	0.0041407	0.0073719	0.0005365	0.002837	0.0057451	0.0096482	65
5992661	0.0008504	0.0038031	0.0080427	0.0141385	0.0003526	0.0019445	0.0040568	0.0072227	0.0004435	0.0023459	0.0047518	0.0079826	58
3862243	0.0058014	0.0257222	0.0537266	0.0927768	0.0002297	0.0012669	0.0026442	0.0047102	0.0004095	0.0021661	0.0043881	0.0073727	53
4737318	0.0036814	0.016383	0.0344014	0.059859	0.0002293	0.0012646	0.0026393	0.0047016	0.0003868	0.0020459	0.0041448	0.0069645	66
1203992	0.0067704	0.0299679	0.0624437	0.107457	0.0002828	0.0015598	0.0032549	0.0057968	0.0003913	0.0020699	0.0041934	0.0070459	67
1457910	0.0008583	0.0038385	0.0081174	0.0142696	5.49e-05	0.0003028	0.0006323	0.0011273	8.4e-05	0.0004445	0.0009013	0.0015161	61
3101735	0.0028642	0.0127647	0.0268586	0.0468724	0.0001931	0.0010654	0.0022238	0.0039622	0.0003578	0.001893	0.0038354	0.0064453	68
3378321	0.0045135	0.0200568	0.0420283	0.0729114	0.0005399	0.0029759	0.006205	0.0110379	0.0009124	0.0048212	0.0097533	0.0163566	60
4301825	0.0047861	0.0212584	0.0445157	0.077151	0.0003359	0.0018524	0.0038647	0.0068811	0.0006615	0.0034973	0.0070799	0.0118843	65
1397053	0.0015084	0.0067382	0.0142262	0.0249492	0.0002689	0.0014829	0.0030945	0.0055115	0.0003582	0.0018947	0.0038387	0.0064508	68
1369801	0.0044712	0.0198705	0.0416422	0.0722527	0.0007024	0.0038703	0.0080659	0.0143376	0.0009692	0.0051203	0.0103567	0.0173649	67
3030776	0.0011155	0.0049865	0.0105383	0.0185078	0.0003123	0.0017221	0.0035932	0.0063984	0.000453	0.0023959	0.0048529	0.0081523	63
4125644	0.0041024	0.0182434	0.0382675	0.0664853	0.000452	0.0024919	0.0051972	0.0092489	0.0006425	0.0033968	0.0068768	0.0115442	69
5517510	0.0011067	0.0049473	0.0104557	0.0183633	3.8e-05	0.0002095	0.0004375	0.0007801	6.77e-05	0.0003581	0.0007261	0.0012216	57
1990213	0.0002534	0.0011342	0.0024022	0.0042322	-1.38e-05	-7.64e-05	-0.0001595	-0.0002844	-7.17e-05	-0.0003796	-0.0007701	-0.0012962	49
2055140	0.0043248	0.0192249	0.040304	0.0699676	0.0008405	0.0046299	0.0096449	0.0171336	0.0011828	0.0062462	0.0126267	0.0211543	56
3770157	0.0002751	0.0012316	0.0026083	0.0045949	1.82e-05	0.0001007	0.0002103	0.000375	3.45e-05	0.0001827	0.0003706	0.0006235	40
4862064	0.0010108	0.0045193	0.0095536	0.0167848	0.0002227	0.0012285	0.0025639	0.0045675	0.0002704	0.0014309	0.0028997	0.0048745	62
1711172	0.0129485	0.0567006	0.116348	0.195908	0.0009901	0.0054521	0.0113527	0.0201538	0.0014225	0.0075078	0.0151671	0.0253882	59
2215039	0.0006221	0.0027832	0.0058892	0.0103615	0.0001098	0.000606	0.0012651	0.0022549	0.000114	0.0006032	0.0012228	0.0020568	60
2402394	0.0056623	0.0251115	0.0524694	0.0906508	0.0009372	0.0051613	0.0107489	0.0190865	0.0014406	0.0076033	0.0153594	0.0257082	63
2409119	0.0008035	0.0035937	0.0076009	0.0133642	9.57e-05	0.0005279	0.0011022	0.0019647	0.0001714	0.0009071	0.0018388	0.0030923	61
2666044	0.003811	0.0169559	0.0355929	0.0619034	0.0004038	0.0022263	0.0046439	0.0082659	0.0006752	0.0035696	0.007226	0.0121289	61
3957041	0.001292	0.0057739	0.012197	0.0214073	0.0002355	0.0012992	0.0027113	0.0048298	0.0004519	0.0023903	0.0048417	0.0081336	68
2136908	0.0006764	0.003026	0.0064022	0.0112618	0.000332	0.0018311	0.0038203	0.0068023	0.0004226	0.0022351	0.0045276	0.0076067	60
5768461	0.0102826	0.0452364	0.0934387	0.158808	0.0002666	0.0014704	0.0030685	0.0054652	0.0004697	0.0024842	0.0050317	0.0084521	61
5838882	0.0016869	0.0075331	0.0158974	0.0278618	3.18e-05	0.0001753	0.0003662	0.0006529	6.67e-05	0.0003533	0.0007163	0.001205	56
1186689	0.0076432	0.0337799	0.0702338	0.120488	0.0006429	0.0035426	0.0073843	0.0131296	0.0008484	0.0044836	0.0090718	0.0152173	70
2282537	0.0021952	0.0097943	0.020643	0.0361125	9.53e-05	0.0005258	0.0010977	0.0019567	0.0001367	0.0007237	0.0014671	0.0024674	59
2437305	0.0001161	0.0005201	0.0011019	0.0019423	0.0001538	0.0008485	0.0017713	0.0031564	0.000176	0.0009314	0.0018881	0.003175	44
4158777	0.0056075	0.0248711	0.0519741	0.0898127	0.0004098	0.0022596	0.0047134	0.0083894	0.0008024	0.0042407	0.0085815	0.0143973	69
4478497	0.0022016	0.009823	0.0207031	0.0362168	0.0002985	0.0016465	0.0034355	0.0061181	0.0004477	0.002368	0.0047965	0.0080577	54
5061340	0.0011717	0.0052372	0.0110666	0.0194318	0.0001409	0.0007773	0.0016226	0.0028916	0.0001752	0.0009272	0.0018795	0.0031606	61
3595598	0.00178	0.0079478	0.0167687	0.0293789	0.0001193	0.0006585	0.0013747	0.0024501	0.0002333	0.0012347	0.0025023	0.004207	60
4631579	0.0059034	0.0261699	0.0546479	0.0943332	0.0007978	0.0043949	0.0091566	0.0162694	0.0011616	0.0061345	0.0124017	0.020779	68
4704386	0.0032393	0.0144268	0.0303273	0.0528541	0.0002975	0.0016407	0.0034234	0.0060965	0.0004888	0.0025852	0.005236	0.0087946	62
[truncated: 442,933+ more rows]
