# Supplementary material for: Personalized prediction for multiple chronic diseases by developing the multi-task Cox learning model
Source: PLoS Comput Biol. 2023 Sep 21;19(9):e1011396. doi: 10.1371/journal.pcbi.1011396 (PMC10569718; doi:10.1371/journal.pcbi.1011396)
Supplement: S11 Table — The excess absolute risk of each subject developing colorectal cancer, liver cancer, and hypertension in the 1-th, 3-th, 5-th, and 7-th year, respectively, which reflects the difference between the absolute risk of each individual and the average absolute risk of everyone. (XLSX) [file pcbi.1011396.s011.xlsx]

## Sheet: EAR
eid	t1_Colorectal cancer	t3_Colorectal cancer	t5_Colorectal cancer	t7_Colorectal cancer	t1_Liver cancer	t3_Liver cancer	t5_Liver cancer	t7_Liver cancer	t1_Hypertension	t3_Hypertension	t5_Hypertension	t7_Hypertension	age
2025907	0.0050724	0.0220555	0.0433656	0.068123	0.0002382	0.0011603	0.00252	0.0044497	0.0680746	0.209418	0.349715	0.43469	63
2907262	0.0058103	0.0252325	0.0495323	0.0776611	0.0006065	0.0029526	0.0064061	0.0112948	0.118434	0.360197	0.594091	0.43469	62
5538853	0.0065171	0.0282678	0.0554054	0.0867103	0.0003482	0.0016958	0.0036821	0.0064988	0.162267	0.488603	0.60563	0.43469	62
1269537	0.0064585	0.0280161	0.0549192	0.0859623	0.0002743	0.0013364	0.0029022	0.0051239	0.027625	0.0857652	0.144663	0.201939	67
4529614	0.0043584	0.0189739	0.0373648	0.0588056	0.000228	0.0011108	0.0024127	0.0042605	0.0468608	0.144853	0.243167	0.337734	56
4308706	0.0058485	0.0253965	0.0498502	0.0781516	0.0006642	0.0032332	0.0070137	0.012363	0.131262	0.398046	0.60563	0.43469	62
5796466	0.0115463	0.0496545	0.0962666	0.148721	0.0002897	0.0014111	0.0030643	0.0054097	0.0669521	0.206018	0.344132	0.43469	69
4161089	0.0026574	0.0116024	0.0229334	0.036254	4.43e-05	0.0002159	0.0004692	0.0008291	-0.0371758	-0.117118	-0.200758	-0.285106	64
4170342	0.0043649	0.0190019	0.0374195	0.0588907	0.0003495	0.0017025	0.0036965	0.0065242	-0.0086065	-0.0269396	-0.0458508	-0.0646205	63
1864972	0.0013787	0.0060324	0.0119572	0.0189661	5.69e-05	0.0002772	0.0006024	0.0010645	0.0567332	0.174978	0.293022	0.405928	53
4379768	0.005766	0.0250417	0.0491626	0.0770902	0.0003575	0.0017412	0.0037804	0.006672	0.0439177	0.135846	0.228213	0.317209	64
1776005	0.0058223	0.0252837	0.0496317	0.0778145	0.0004021	0.0019585	0.0042518	0.0075027	0.0291057	0.0903321	0.15231	0.212531	60
2154684	0.0004691	0.0020556	0.0040827	0.0064913	6.93e-05	0.0003379	0.0007342	0.0012973	0.0106079	0.0330604	0.0560002	0.0785238	43
5634642	0.0043979	0.0191446	0.0376976	0.0593233	0.0002219	0.0010809	0.0023477	0.0041458	-0.0004794	-0.0014979	-0.0025443	-0.003578	62
2959618	0.0050626	0.0220133	0.0432836	0.0679959	0.0002006	0.0009774	0.0021231	0.0037494	-0.0023621	-0.0073834	-0.0125469	-0.0176538	60
4434546	0.0058275	0.0253062	0.0496753	0.0778818	0.0001515	0.0007382	0.0016037	0.0028327	0.0400242	0.123912	0.208366	0.289917	65
3258346	0.0021663	0.0094662	0.0187311	0.029649	0.0002464	0.0012001	0.0026066	0.0046024	0.098088	0.2997	0.49679	0.43469	51
3948149	0.0046745	0.020339	0.0400254	0.062941	0.0005228	0.0025455	0.0055242	0.0097432	0.292339	0.771917	0.60563	0.43469	56
5261438	0.000935	0.0040943	0.0081235	0.0129002	-1.09e-05	-5.32e-05	-0.0001157	-0.0002046	-0.0022378	-0.0069945	-0.0118856	-0.0167229	46
5517879	0.0024774	0.0108199	0.0213952	0.0338384	0.0002408	0.0011731	0.0025478	0.0044987	-0.006295	-0.019694	-0.0334996	-0.0471842	54
2665116	0.0040383	0.0175899	0.0346636	0.0546	0.0066879	0.0321767	0.0686119	0.118043	-0.0048125	-0.015051	-0.0255924	-0.0360327	62
2911721	0.0007173	0.0031422	0.0062374	0.0099108	4.32e-05	0.0002107	0.0004578	0.0008091	0.0291949	0.0906072	0.152771	0.213169	45
6011931	0.0056814	0.0246779	0.0484574	0.0760011	0.000135	0.0006576	0.0014286	0.0025237	-0.0023988	-0.0074981	-0.012742	-0.0179285	67
2347164	0.0070469	0.0305383	0.0597865	0.0934384	0.0002691	0.001311	0.0028472	0.005027	0.0460737	0.142446	0.239172	0.332254	65
5964212	0.00262	0.0114398	0.0226139	0.0357525	0.0003061	0.0014908	0.0032373	0.0057148	0.0068226	0.0212815	0.0360821	0.0506452	53
2552805	0.001732	0.0075738	0.0150008	0.0237715	0.0007338	0.0035713	0.0077456	0.0136493	-0.0179322	-0.0562487	-0.0959571	-0.135575	45
4143127	0.0019702	0.008612	0.0170483	0.0269993	6.35e-05	0.0003096	0.0006729	0.001189	-0.0050153	-0.0156858	-0.0266732	-0.0375564	49
4662392	0.0040221	0.01752	0.034527	0.0543871	0.000337	0.0016413	0.0035639	0.0062904	0.0952931	0.291345	0.483274	0.43469	54
4059187	0.0377286	0.155162	0.284516	0.412228	0.03912	0.176739	0.344611	0.525694	0.928164	0.771917	0.60563	0.43469	67
4378248	0.0060944	0.0264533	0.0518968	0.0813083	0.0002025	0.0009866	0.002143	0.0037845	-0.0064005	-0.0200247	-0.034063	-0.0479791	64
4245522	0.0037509	0.0163463	0.032233	0.0508096	3.94e-05	0.0001918	0.0004169	0.0007368	0.0043133	0.0134621	0.0228388	0.0320781	59
3931984	0.0057101	0.0248012	0.0486965	0.0763704	0.0005521	0.0026882	0.0058333	0.0102871	0.106096	0.32358	0.535318	0.43469	61
4354589	0.0093169	0.0402196	0.0783526	0.12174	0.0003441	0.001676	0.0036389	0.0064228	0.0177996	0.0553839	0.0936461	0.131062	64
2482612	0.006302	0.0273449	0.0536216	0.0839653	0.0008118	0.0039505	0.0085661	0.0150904	0.111814	0.340575	0.562642	0.43469	62
5074341	0.0053006	0.0230387	0.0452763	0.0710823	9.91e-05	0.000483	0.0010495	0.0018543	0.0077747	0.0242461	0.0410987	0.0576721	69
5077597	0.003662	0.015961	0.0314795	0.0496334	0.0001124	0.0005477	0.00119	0.0021024	0.0682071	0.20982	0.350374	0.43469	55
5552811	0.0058557	0.0254274	0.04991	0.0782441	0.000522	0.0025415	0.0055156	0.009728	0.0253185	0.0786456	0.13273	0.185394	58
3444034	0.0039334	0.0171362	0.0337772	0.0532184	0.0002128	0.0010367	0.0022519	0.0039768	0.0051099	0.0159454	0.0270465	0.03798	66
4337723	0.0085925	0.0371383	0.0724637	0.1128	0.0005588	0.0027206	0.0059035	0.0104107	0.188016	0.562819	0.60563	0.43469	60
1498031	0.0073923	0.0320162	0.0626329	0.0977995	0.00023	0.0011206	0.0024338	0.0042977	-0.0056207	-0.0175819	-0.0299019	-0.0421093	65
5005096	0.0030257	0.0132023	0.0260747	0.0411803	1.97e-05	9.6e-05	0.0002086	0.0003686	-0.011968	-0.0374902	-0.0638613	-0.0900844	55
5296064	0.0076814	0.0332517	0.065009	0.101434	0.0001307	0.0006366	0.0013832	0.0024434	0.0562044	0.173368	0.290364	0.402301	60
5492439	0.0062222	0.0270019	0.0529584	0.082944	0.0006247	0.003041	0.0065975	0.0116314	0.105205	0.320926	0.531044	0.43469	62
2686014	0.0030443	0.0132827	0.0262326	0.0414275	0.000123	0.0005994	0.0013023	0.0023007	0.0554713	0.171135	0.286676	0.397268	58
2793173	0.006296	0.0273188	0.0535713	0.0838878	0.0002507	0.0012215	0.002653	0.0046844	0.0220789	0.0686327	0.115924	0.162058	64
3824248	0.0138798	0.0594527	0.114683	0.176123	0.0005511	0.002683	0.005822	0.0102672	0.212706	0.633145	0.60563	0.43469	67
5791552	0.0004196	0.001839	0.0036529	0.0058088	3.58e-05	0.0001745	0.0003793	0.0006702	-0.0028841	-0.0090162	-0.0153235	-0.0215637	41
5913579	0.0058452	0.0253824	0.0498229	0.0781096	0.0001193	0.0005816	0.0012636	0.0022322	-0.0079543	-0.0248945	-0.0423632	-0.0596949	62
1806684	0.0055859	0.0242671	0.0476606	0.07477	0.000225	0.001096	0.0023804	0.0042035	-0.0082234	-0.0257381	-0.0438018	-0.0617265	66
3314555	0.0017251	0.0075439	0.0149419	0.0236786	0.0002141	0.001043	0.0022655	0.0040008	0.0963301	0.294446	0.488293	0.43469	48
5182172	0.0056213	0.0244196	0.0479564	0.0752271	0.0001378	0.0006716	0.0014591	0.0025774	0.0273646	0.0849619	0.143317	0.200074	61
5609470	0.0049475	0.021517	0.0423183	0.0664994	0.000464	0.0022596	0.0049046	0.0086524	0.268281	0.771917	0.60563	0.43469	58
2155954	0.0048743	0.0212013	0.0417041	0.0655467	0.0001451	0.0007068	0.0015356	0.0027125	-0.0062092	-0.0194251	-0.0330416	-0.0465381	65
1844282	0.0006875	0.0030118	0.0059789	0.0095008	-1.98e-05	-9.67e-05	-0.0002102	-0.0003716	-0.0211347	-0.066342	-0.113266	-0.160167	47
2331247	0.0031422	0.0137077	0.0270661	0.0427329	0.000327	0.0015927	0.0034583	0.0061044	0.0066585	0.0207703	0.0352168	0.0494327	53
5505080	0.0030667	0.0133801	0.0264236	0.0417267	4.58e-05	0.0002234	0.0004855	0.000858	-0.0153445	-0.0481038	-0.0820095	-0.115789	62
1889909	0.0104313	0.0449448	0.0873465	0.135326	0.0007408	0.0036054	0.0078194	0.013779	0.723371	0.771917	0.60563	0.43469	66
5220048	0.0038261	0.0166718	0.0328695	0.0518027	9.09e-05	0.0004429	0.0009623	0.0017003	-0.0083986	-0.0262878	-0.0447391	-0.0630503	63
2135680	0.0045941	0.019992	0.0393494	0.061891	0.0002222	0.0010824	0.0023511	0.0041517	0.064597	0.198877	0.332398	0.43469	55
3788399	0.000724	0.0031714	0.0062953	0.0100025	1.08e-05	5.24e-05	0.000114	0.0002014	0.0749667	0.23026	0.383866	0.43469	46
2255538	0.0001105	0.0004845	0.000963	0.0015325	0.000128	0.0006235	0.0013546	0.002393	0.0040797	0.0127334	0.0216039	0.0303454	40
4615224	0.0006451	0.0028264	0.0056113	0.0089177	1.58e-05	7.7e-05	0.0001674	0.0002959	0.0260255	0.0808287	0.136391	0.190471	42
1176067	0.0020227	0.0088407	0.0174989	0.027709	8.05e-05	0.0003925	0.0008529	0.001507	0.0029446	0.0091931	0.0156016	0.0219211	51
1657653	0.0061471	0.0266795	0.0523344	0.0819827	0.0003483	0.0016962	0.0036829	0.0065003	0.190039	0.568611	0.60563	0.43469	63
2616129	0.0076466	0.0331031	0.0647233	0.100997	0.0003407	0.0016594	0.003603	0.0063593	0.0164439	0.0511814	0.0865694	0.121201	65
1841943	0.0018167	0.0079433	0.0157298	0.0249212	0.000135	0.0006579	0.0014294	0.0025251	-0.0018902	-0.0059076	-0.0100378	-0.0141218	56
4819951	0.0085247	0.0368493	0.0719106	0.111959	0.0006108	0.0029735	0.0064513	0.0113743	0.160276	0.482828	0.60563	0.43469	68
2988907	0.0040418	0.0176052	0.0346934	0.0546464	0.0001862	0.0009072	0.0019708	0.0034807	0.0372757	0.115475	0.19431	0.270555	57
3576979	0.0102042	0.0439831	0.0855195	0.132573	0.0003531	0.0017197	0.0037337	0.0065899	0.0753909	0.231541	0.385961	0.43469	69
2958105	0.0041937	0.018262	0.0359758	0.0566439	0.0001612	0.0007856	0.0017067	0.0030145	0.0092122	0.0287199	0.0486648	0.0682632	62
1848650	0.0080277	0.0347304	0.0678488	0.10577	0.0002848	0.0013872	0.0030125	0.0053183	0.0140596	0.043784	0.0741011	0.10381	63
6008237	0.0046563	0.0202605	0.0398725	0.0627036	9.43e-05	0.0004594	0.0009982	0.0017636	0.0063953	0.0199505	0.033829	0.0474881	64
2257748	0.0014966	0.006547	0.0129739	0.0205723	0.000101	0.0004921	0.0010691	0.0018889	-0.0224518	-0.0704974	-0.1204	-0.170314	53
1079707	0.0042799	0.0186349	0.0367035	0.0577768	0.0001287	0.0006274	0.001363	0.0024078	-0.02372	-0.0745008	-0.127278	-0.180104	63
4238505	0.0062493	0.0271183	0.0531835	0.0832907	0.0002872	0.001399	0.003038	0.0053634	0.144511	0.436903	0.60563	0.43469	67
2668940	0.0044124	0.0192073	0.03782	0.0595136	9.14e-05	0.0004454	0.0009677	0.0017098	0.0064656	0.0201696	0.0342	0.0480079	60
3070736	0.0053986	0.0234607	0.0460957	0.0723503	0.000199	0.0009693	0.0021056	0.0037186	0.0498015	0.153841	0.258067	0.358152	61
1695583	0.0009239	0.0040457	0.0080271	0.0127475	0.0001824	0.0008886	0.0019304	0.0034094	0.0913118	0.279426	0.463956	0.43469	46
4263398	0.0033644	0.0146713	0.0289547	0.0456881	9.2e-05	0.0004484	0.0009742	0.0017213	-0.0241023	-0.0757083	-0.129353	-0.183059	63
5803172	0.0033058	0.0144175	0.0284573	0.0449102	0.0002278	0.0011097	0.0024102	0.0042561	0.0128935	0.0401631	0.0679927	0.0952821	59
1154202	0.005242	0.0227864	0.0447861	0.0703233	0.0002358	0.0011489	0.0024954	0.0044064	-0.0168113	-0.0527195	-0.0899114	-0.126995	64
2067376	0.0061254	0.0265864	0.0521544	0.0817052	0.0002229	0.0010858	0.0023584	0.0041646	-0.0007705	-0.0024076	-0.0040898	-0.005752	68
1312268	0.0054769	0.023798	0.0467504	0.0733629	0.0002385	0.0011618	0.0025233	0.0044555	0.0236059	0.0733541	0.123852	0.173072	65
3986436	0.0035597	0.0155182	0.0306129	0.04828	7.08e-05	0.0003452	0.00075	0.0013253	0.0052032	0.016236	0.0275387	0.0386701	59
4658596	0.0024036	0.0104989	0.0207637	0.0328459	0.0001146	0.0005586	0.0012136	0.0021441	-0.019918	-0.0625057	-0.106684	-0.15081	59
4544071	0.0001396	0.0006123	0.001217	0.0019367	1.94e-05	9.46e-05	0.0002056	0.0003634	0.0062486	0.0194936	0.0330555	0.0464041	42
4703079	0.0028775	0.0125586	0.0248115	0.0392004	0.0001001	0.000488	0.0010603	0.0018733	-0.0169626	-0.0531958	-0.0907271	-0.128152	59
5823210	0.0050238	0.0218459	0.0429581	0.0674914	0.0003766	0.001834	0.0039818	0.007027	-0.0068193	-0.0213369	-0.036299	-0.0511343	61
1900467	0.0109724	0.0472326	0.091685	0.141851	0.0004183	0.0020371	0.0044221	0.0078027	0.0640273	0.197149	0.329555	0.43469	69
4117778	0.0193017	0.0819157	0.156181	0.236605	0.0006852	0.0033354	0.007235	0.0127522	0.0701821	0.215799	0.360182	0.43469	62
4752951	0.0045802	0.0199322	0.0392329	0.06171	0.0002602	0.0012678	0.0027534	0.0048615	0.0532704	0.164427	0.275589	0.382123	63
5677356	0.0054876	0.023844	0.0468397	0.0735009	0.0001741	0.0008484	0.0018431	0.0032553	-0.0064982	-0.0203308	-0.0345845	-0.048715	67
1033734	0.0090489	0.0390801	0.0761771	0.118441	0.0002545	0.0012397	0.0026924	0.0047538	0.0426105	0.131842	0.221558	0.308063	65
2811198	0.002379	0.0103919	0.0205532	0.0325151	0.0001321	0.0006439	0.0013989	0.0024713	0.0264058	0.0820028	0.138359	0.193201	54
3390972	0.0064316	0.0279007	0.0546962	0.0856192	0.0004179	0.0020351	0.0044179	0.0077953	0.16506	0.496698	0.60563	0.43469	58
3107916	0.0019516	0.008531	0.0168886	0.0267477	0.0001278	0.0006228	0.001353	0.0023902	0.0330684	0.102539	0.172722	0.240762	51
4580647	0.0079791	0.0345228	0.0674503	0.105162	0.0003493	0.0017014	0.0036942	0.0065201	-0.0071844	-0.022481	-0.0382488	-0.0538862	66
5497727	0.0122808	0.052747	0.102099	0.157437	0.0007538	0.0036688	0.0079567	0.0140203	0.137788	0.417214	0.60563	0.43469	69
1956767	0.0058324	0.0253274	0.0497162	0.077945	0.0001359	0.0006623	0.0014388	0.0025417	0.0453046	0.140092	0.235265	0.326892	61
3025249	0.0013018	0.005697	0.0112942	0.0179181	7.38e-05	0.0003595	0.0007812	0.0013804	-0.0006328	-0.0019773	-0.0033588	-0.0047237	51
4211182	0.0033773	0.0147275	0.0290648	0.0458603	0.0001837	0.0008953	0.0019448	0.0034348	0.0572947	0.176688	0.295844	0.409777	51
4877657	0.0045851	0.0199534	0.0392743	0.0617743	9.85e-05	0.0004799	0.0010427	0.0018422	-0.0167646	-0.0525724	-0.0896595	-0.126638	69
1884931	0.0076881	0.0332802	0.0650637	0.101517	0.0006549	0.0031881	0.006916	0.0121914	0.221761	0.65873	0.60563	0.43469	68
4313632	0.0060437	0.0262354	0.051475	0.0806581	0.0005541	0.002698	0.0058546	0.0103245	0.084962	0.26037	0.432993	0.43469	66
3807756	0.0086548	0.0374036	0.0729715	0.113572	0.0007231	0.0035195	0.0076336	0.0134525	0.0046084	0.0143819	0.0243974	0.0342645	59
1519226	0.0066652	0.0289029	0.0566319	0.0885957	0.0001703	0.0008298	0.0018025	0.0031837	-0.0122114	-0.0382548	-0.0651676	-0.0919331	69
1757092	0.0067708	0.0293554	0.0575053	0.0899375	0.0002844	0.0013856	0.0030091	0.0053123	0.0981306	0.299827	0.496996	0.43469	61
2801320	0.0061444	0.026668	0.0523122	0.0819484	0.0003097	0.0015087	0.0032762	0.0057834	0.0472209	0.145954	0.244994	0.340239	61
5662336	0.0057307	0.0248901	0.0488687	0.0766365	0.000312	0.0015197	0.0032999	0.0058252	0.013724	0.0427421	0.0723437	0.101357	61
1162077	0.0051238	0.0222772	0.0437966	0.0687908	0.0006843	0.0033308	0.007225	0.0127344	0.118477	0.360324	0.594295	0.43469	60
2220077	0.0052421	0.0227868	0.0447869	0.0703247	0.0003028	0.0014749	0.0032029	0.005654	0.0372141	0.115285	0.193994	0.27012	62
4535930	0.0175031	0.0745108	0.142612	0.217023	0.0018659	0.0090616	0.0195898	0.0343627	0.398041	0.771917	0.60563	0.43469	69
2759271	0.0047337	0.0205947	0.0405234	0.0637143	0.0001395	0.0006797	0.0014766	0.0026084	0.01687	0.0525027	0.0887948	0.124303	61
1426833	0.0033139	0.0144525	0.0285259	0.0450174	0.0002691	0.0013108	0.0028468	0.0050261	0.0391812	0.121325	0.204058	0.283986	54
3604539	0.0023892	0.0104361	0.0206403	0.0326519	8.53e-05	0.0004156	0.0009031	0.0015957	0.0805979	0.247241	0.411602	0.43469	50
1707555	0.0035003	0.0152607	0.0301089	0.0474924	0.0004602	0.0022412	0.0048647	0.0085822	0.0442358	0.13682	0.229832	0.319432	58
2832638	0.0064118	0.0278159	0.0545323	0.0853671	0.0001784	0.0008694	0.0018886	0.0033356	0.0294703	0.0914562	0.154192	0.215136	64
4280049	0.00255	0.0111357	0.0220161	0.0348138	0.0001583	0.0007712	0.0016754	0.0029594	0.0104418	0.0325442	0.055128	0.0773042	56
1473038	0.0055861	0.0242679	0.0476621	0.0747724	9.55e-05	0.0004654	0.0010112	0.0017866	-0.0053316	-0.0166764	-0.0283598	-0.0399346	62
5193009	0.0005781	0.002533	0.0050296	0.0079945	4.22e-05	0.0002054	0.0004464	0.0007889	0.0078046	0.0243392	0.0412563	0.0578927	41
3901513	0.0010581	0.0046322	0.0091882	0.0145862	2.75e-05	0.0001342	0.0002916	0.0005154	0.0288598	0.089574	0.151041	0.210774	46
5321700	0.0040932	0.0178277	0.0351279	0.0553234	0.0002416	0.001177	0.0025564	0.004514	-0.0110562	-0.0346267	-0.0589702	-0.0831647	60
4371673	0.0031461	0.0137245	0.0270989	0.0427843	8.89e-05	0.0004334	0.0009418	0.0016639	0.020109	0.0625371	0.10568	0.147814	60
4702661	0.0054583	0.0237178	0.0465947	0.0731221	0.0001322	0.0006442	0.0013995	0.0024723	0.0104597	0.0325997	0.0552219	0.0774355	63
1208342	0.0021968	0.0095988	0.0189923	0.0300601	7.87e-05	0.0003835	0.0008334	0.0014725	0.0117907	0.0367371	0.0622098	0.0872037	55
3340129	0.0036622	0.0159619	0.0314812	0.0496361	0.0002022	0.0009852	0.0021401	0.0037795	0.0216732	0.0673778	0.113817	0.159129	61
5423741	0.0011179	0.0048935	0.0097052	0.0154045	0.0001071	0.0005219	0.0011339	0.0020033	0.007665	0.0239046	0.0405211	0.0568631	47
3248206	0.0017227	0.0075335	0.0149214	0.0236462	0.0001492	0.0007269	0.0015792	0.0027895	0.0183562	0.0571088	0.0965491	0.135105	51
2990527	0.0080577	0.0348583	0.0680942	0.106145	0.0002218	0.0010806	0.0023471	0.0041448	0.0422079	0.130608	0.219506	0.305243	65
3782199	0.0031081	0.0135598	0.0267759	0.0422785	0.0001596	0.0007778	0.0016897	0.0029845	-0.0117681	-0.0368622	-0.0627884	-0.0885662	60
2461567	0.0092787	0.0400573	0.0780429	0.12127	0.0004854	0.0023634	0.0051296	0.0090486	0.0897875	0.274856	0.45654	0.43469	67
4857738	0.0043953	0.0191332	0.0376755	0.059289	0.0001023	0.0004985	0.0010832	0.0019138	0.0173634	0.0540322	0.0913703	0.127891	60
3697359	0.0091359	0.0394501	0.0768837	0.119513	0.000258	0.0012567	0.0027294	0.0048191	0.053232	0.16431	0.275395	0.381858	69
3440575	0.0042358	0.0184442	0.0363313	0.0571973	0.0001907	0.0009291	0.0020183	0.0035645	0.0591901	0.182454	0.305356	0.422744	57
5946839	0.003994	0.0173985	0.0342897	0.0540173	6.43e-05	0.0003132	0.0006807	0.0012028	-0.0453761	-0.143217	-0.245998	-0.350122	64
2265101	0.0055062	0.023924	0.046995	0.0737411	0.0002621	0.001277	0.0027734	0.0048968	0.0031323	0.0097787	0.0165947	0.0233152	63
4853635	0.0022578	0.0098644	0.0195151	0.0308827	0.000181	0.0008816	0.0019152	0.0033826	0.0290972	0.0903058	0.152266	0.21247	52
1187827	0.0072171	0.0312666	0.0611897	0.0955893	0.0001237	0.0006027	0.0013094	0.0023131	0.0718861	0.220953	0.36863	0.43469	65
3402642	0.0009165	0.0040132	0.0079629	0.0126458	0.0002338	0.001139	0.0024739	0.0043684	0.0549595	0.169576	0.2841	0.393751	46
3570237	0.0056103	0.0243719	0.0478639	0.0750841	0.0001814	0.0008838	0.0019198	0.0033907	0.0335206	0.10393	0.175047	0.243973	68
2054943	0.0105624	0.0454993	0.088399	0.136911	0.0006597	0.0032111	0.006966	0.0122792	0.0263547	0.0818449	0.138094	0.192833	67
1013606	0.0059573	0.0258641	0.0507561	0.0795494	0.0002582	0.0012579	0.002732	0.0048236	0.11692	0.355714	0.586916	0.43469	67
2370956	0.0099097	0.0427354	0.0831467	0.128992	0.0003072	0.0014966	0.0032499	0.0057369	0.0123776	0.0385605	0.0652879	0.0915043	68
4948437	0.0054623	0.0237353	0.0466287	0.0731746	0.000219	0.0010668	0.0023172	0.0040919	-0.0006328	-0.0019773	-0.0033588	-0.0047237	70
1080482	0.0068454	0.029675	0.058122	0.0908844	0.000205	0.0009989	0.0021697	0.0038318	0.0007231	0.0022587	0.0038354	0.0053922	67
2086005	0.0012948	0.0056664	0.0112337	0.0178224	0.0001177	0.0005734	0.0012458	0.0022008	0.0030569	0.0095434	0.0161956	0.022755	49
3757544	0.0045235	0.0196871	0.0387552	0.0609676	0.0003148	0.0015334	0.0033298	0.0058778	0.0061147	0.0190765	0.0323493	0.0454143	58
4964329	0.0100113	0.0431657	0.0839654	0.130228	0.0006263	0.0030489	0.0066147	0.0116616	0.0436378	0.134989	0.226789	0.315252	67
5315774	0.002736	0.0119441	0.0236048	0.0373078	6.05e-05	0.0002947	0.0006405	0.0011318	0.0081446	0.0253976	0.0430467	0.0603997	60
3599050	0.0089552	0.0386818	0.075416	0.117286	0.0002882	0.0014037	0.0030484	0.0053817	0.0645369	0.198695	0.332098	0.43469	70
2568214	0.0004778	0.0020937	0.0041583	0.0066114	7.21e-05	0.0003514	0.0007637	0.0013494	0.0041317	0.0128958	0.0218791	0.0307317	47
2626903	0.0030049	0.0131119	0.0258974	0.0409025	0.0002255	0.0010986	0.0023862	0.0042137	-0.0119046	-0.0372911	-0.0635211	-0.089603	57
3493267	0.0077847	0.0336929	0.0658568	0.102729	0.0002362	0.0011505	0.0024989	0.0044126	0.0589729	0.181794	0.304267	0.42126	65
4606449	0.0042159	0.018358	0.0361631	0.0569355	0.0001761	0.000858	0.0018639	0.0032921	0.0107906	0.0336286	0.05696	0.0798657	62
5630169	0.0058268	0.0253031	0.0496693	0.0778724	0.0002897	0.0014114	0.003065	0.005411	0.0002482	0.0007752	0.0013166	0.0018512	66
1791813	0.0086258	0.03728	0.072735	0.113213	0.0006554	0.0031904	0.0069211	0.0122003	0.169319	0.509019	0.60563	0.43469	65
4890812	0.0067535	0.0292812	0.0573622	0.0897177	0.0003409	0.0016605	0.0036055	0.0063637	0.0845071	0.259002	0.430767	0.43469	64
5217286	0.004509	0.0196245	0.0386332	0.060778	0.0001747	0.000851	0.0018486	0.003265	0.013036	0.0406058	0.0687397	0.0963253	59
4526058	0.0036019	0.015701	0.0309707	0.0488389	0.0001998	0.0009736	0.0021149	0.003735	0.0179133	0.0557365	0.0942396	0.131888	62
3272091	0.0014426	0.0063114	0.0125084	0.0198369	0.0001627	0.0007927	0.0017221	0.0030418	0.0926782	0.283519	0.470594	0.43469	47
4996270	0.0049395	0.0214827	0.0422516	0.066396	0.0001565	0.0007623	0.0016562	0.0029254	-0.0070458	-0.0220467	-0.0375086	-0.0528414	67
4918966	0.0114734	0.0493469	0.0956852	0.147851	0.0003524	0.0017162	0.0037264	0.0065768	0.102844	0.313893	0.519707	0.43469	65
3457956	0.005909	0.0256564	0.0503537	0.0789287	0.0001942	0.0009459	0.0020548	0.0036289	0.022434	0.0697309	0.117769	0.164622	64
5198332	0.0064381	0.0279288	0.0547504	0.0857027	0.0003832	0.0018664	0.0040519	0.0071506	0.149487	0.451435	0.60563	0.43469	65
3174473	0.0069467	0.0301092	0.0589594	0.0921696	0.0003112	0.0015161	0.0032921	0.0058114	0.0317424	0.0984567	0.165901	0.231335	67
1516126	0.0026816	0.0117078	0.0231405	0.036579	0.0002199	0.0010711	0.0023266	0.0041085	0.0318358	0.0987442	0.166381	0.231999	58
2672193	0.0093735	0.0404599	0.0788111	0.122434	0.000727	0.0035384	0.0076745	0.0135244	0.105942	0.323121	0.534579	0.43469	69
3094960	0.0014043	0.0061441	0.012178	0.0193149	0.000106	0.0005165	0.0011222	0.0019826	0.0613562	0.189038	0.316206	0.43469	44
5340324	0.0020379	0.0089071	0.0176298	0.0279153	0.0001451	0.0007072	0.0015364	0.0027139	0.0408607	0.126478	0.212636	0.295793	55
2165156	0.0021476	0.0093847	0.0185707	0.0293966	0.0011663	0.0056715	0.0122855	0.0216115	0.0774183	0.237658	0.39596	0.43469	55
4359758	0.0058529	0.0254155	0.049887	0.0782085	0.0003061	0.0014909	0.0032375	0.005715	0.0233657	0.0726117	0.122606	0.171341	65
5759312	0.0056642	0.0246039	0.0483138	0.0757794	0.0002646	0.0012891	0.0027997	0.0049431	0.0439605	0.135977	0.228431	0.317508	63
5799615	0.0057347	0.0249073	0.0489021	0.0766881	0.0005709	0.0027795	0.0060312	0.0106353	0.117927	0.358694	0.591687	0.43469	65
1659511	0.0016693	0.0073007	0.0144618	0.0229212	0.0001084	0.0005283	0.001148	0.0020281	-0.0055095	-0.0172335	-0.0293086	-0.0412726	52
1067064	0.0052571	0.0228513	0.0449123	0.0705188	8.15e-05	0.000397	0.0008626	0.0015241	0.149532	0.451567	0.60563	0.43469	62
3237777	0.0040949	0.0178347	0.0351417	0.0553449	0.0001325	0.0006455	0.0014025	0.0024776	-0.0307721	-0.0968044	-0.165672	-0.234876	68
4349707	0.0030685	0.0133881	0.0264393	0.0417513	0.0002486	0.0012109	0.0026298	0.0046435	0.0095942	0.0299081	0.0506734	0.0710735	58
4140672	0.0056928	0.0247268	0.0485521	0.0761475	0.0003322	0.0016183	0.0035139	0.0062024	0.0264577	0.0821628	0.138627	0.193573	63
2450452	0.0080406	0.0347853	0.0679542	0.105931	0.0004775	0.0023254	0.0050471	0.0089033	0.0345411	0.10707	0.180289	0.251212	67
5006031	0.0038492	0.0167719	0.0330652	0.052108	0.0002222	0.0010824	0.002351	0.0041516	-0.0073211	-0.0229096	-0.0389793	-0.0549173	67
5853284	0.0091242	0.0394005	0.076789	0.119369	0.0006222	0.0030291	0.0065717	0.011586	0.099828	0.304896	0.505186	0.43469	69
4898185	0.0047934	0.0208524	0.0410251	0.064493	0.0001345	0.0006555	0.0014242	0.0025158	0.0107314	0.0334445	0.0566491	0.079431	65
3061286	0.0063466	0.0275363	0.0539917	0.0845351	0.0004369	0.0021274	0.0046179	0.0081476	0.111171	0.338667	0.559578	0.43469	61
2552146	0.0079929	0.034582	0.067564	0.105336	0.0003186	0.0015517	0.0033694	0.0059477	0.0490058	0.15141	0.25404	0.352637	66
4303931	0.0016378	0.0071633	0.0141906	0.0224933	2.7e-05	0.0001314	0.0002856	0.0005047	0.0206928	0.0643444	0.108719	0.152041	51
1283942	0.0011718	0.0051291	0.0101714	0.0161422	0.0001152	0.0005613	0.0012196	0.0021547	0.0672272	0.206851	0.345501	0.43469	49
2311329	0.0054891	0.0238505	0.0468524	0.0735205	0.0001614	0.0007862	0.001708	0.0030168	0.0387068	0.119869	0.201633	0.280646	60
3620564	0.0098584	0.0425175	0.082732	0.128365	0.0003475	0.0016924	0.0036745	0.0064855	0.0611331	0.18836	0.31509	0.43469	64
3307655	0.0081207	0.0351272	0.0686101	0.106931	0.000418	0.0020354	0.0044185	0.0077964	0.0499441	0.154276	0.258788	0.35914	64
6016673	0.0040529	0.0176534	0.0347876	0.0547933	0.0001396	0.0006801	0.0014776	0.0026102	-0.006922	-0.0216586	-0.0368472	-0.0519079	60
1230759	0.0070738	0.0306534	0.0600084	0.0937786	0.0002261	0.0011014	0.0023922	0.0042243	0.0143415	0.044659	0.0755767	0.10587	66
1293721	0.0116364	0.0500343	0.0969838	0.149795	0.0007681	0.0037382	0.0081068	0.0142839	0.230565	0.683503	0.60563	0.43469	68
4923069	0.0012782	0.005594	0.0110907	0.0175962	2.28e-05	0.0001114	0.000242	0.0004277	-0.0079847	-0.0249899	-0.0425258	-0.0599245	47
5452765	0.0060868	0.0264205	0.0518332	0.0812102	0.0004524	0.002203	0.0047817	0.0084361	0.110665	0.337164	0.557165	0.43469	62
3206692	0.0067457	0.0292478	0.0572978	0.0896187	0.0001495	0.0007283	0.0015823	0.002795	-0.0086748	-0.0271538	-0.0462161	-0.0651366	68
1920758	0.0064522	0.0279892	0.0548671	0.0858821	0.0002313	0.0011268	0.0024473	0.0043215	0.0542844	0.167518	0.2807	0.389107	63
4935027	0.0024308	0.0106171	0.0209964	0.0332117	0.0001561	0.0007608	0.0016528	0.0029194	0.0100515	0.0313303	0.053077	0.0744358	56
2182652	0.0023652	0.0103316	0.0204347	0.0323288	0.000244	0.0011888	0.0025819	0.0045589	0.0689895	0.212189	0.354262	0.43469	51
3565239	0.0078858	0.0341247	0.0666861	0.103996	0.0004896	0.0023841	0.0051744	0.0091275	0.0917157	0.280636	0.465919	0.43469	65
6021122	0.0033604	0.014654	0.0289208	0.045635	0.0001019	0.0004967	0.0010792	0.0019067	-0.0367415	-0.115739	-0.198372	-0.281685	57
1424037	0.0027529	0.0120173	0.0237486	0.0375334	0.0001722	0.0008389	0.0018223	0.0032187	0.015356	0.0478072	0.0808841	0.113274	58
2642863	0.0047686	0.0207451	0.0408163	0.064169	0.0004754	0.0023148	0.0050241	0.0088629	0.063613	0.195891	0.327487	0.43469	65
3088144	0.004784	0.0208116	0.0409455	0.0643696	0.0001669	0.0008133	0.0017668	0.0031207	-0.0272567	-0.0856774	-0.146501	-0.207502	64
2731611	0.0020309	0.0088763	0.0175691	0.0278196	0.0005754	0.0028016	0.006079	0.0107194	0.928164	0.771917	0.60563	0.43469	42
1419630	0.0082138	0.0355241	0.0693712	0.108091	0.0002357	0.0011481	0.0024936	0.0044032	0.007126	0.0222263	0.0376812	0.0528855	67
2290720	0.0069496	0.0301214	0.058983	0.0922058	0.0001831	0.0008922	0.0019381	0.003423	0.034651	0.107407	0.180853	0.251991	61
4579103	0.003058	0.0133421	0.026349	0.04161	0.0001306	0.0006364	0.0013826	0.0024424	0.0199026	0.0618982	0.104606	0.14632	57
6020152	0.0069685	0.0302025	0.0591392	0.0924455	0.0004717	0.0022971	0.0049858	0.0087954	0.0895687	0.2742	0.455475	0.43469	64
1713176	0.0072804	0.0315375	0.0617115	0.0963886	0.0003121	0.00152	0.0033007	0.0058266	0.0324021	0.100488	0.169296	0.236027	68
3787408	0.0040923	0.0178237	0.0351201	0.0553113	0.0002566	0.00125	0.0027147	0.0047932	-0.0006328	-0.0019773	-0.0033588	-0.0047237	64
3296855	0.0020037	0.0087579	0.0173357	0.0274521	0.0003936	0.0019169	0.0041616	0.0073437	-0.0049378	-0.0154433	-0.0262604	-0.0369744	52
4061101	0.0028532	0.0124531	0.0246044	0.0388757	0.0001166	0.0005679	0.001234	0.00218	0.0091592	0.0285547	0.0483855	0.0678725	57
4068634	0.0045778	0.0199215	0.0392121	0.0616777	0.0002083	0.0010146	0.0022039	0.003892	0.0270778	0.0840769	0.141835	0.198019	59
3905443	0.002142	0.0093605	0.018523	0.0293215	0.0001267	0.0006174	0.0013413	0.0023695	0.0414979	0.128432	0.215887	0.300265	52
5208658	0.0028063	0.0122496	0.0242048	0.038249	0.0001115	0.0005434	0.0011806	0.0020857	0.0210828	0.065551	0.110747	0.154861	54
5616954	0.009333	0.0402879	0.0784829	0.121937	0.0003412	0.0016618	0.0036083	0.0063687	0.0167254	0.0520542	0.0880394	0.12325	66
5704092	0.0074939	0.0324506	0.0634687	0.0990786	0.0002278	0.00111	0.0024109	0.0042573	0.0372757	0.115475	0.19431	0.270555	66
1067558	0.0054298	0.0235951	0.0463565	0.0727537	0.0001555	0.0007577	0.0016461	0.0029076	0.0211401	0.0657284	0.111045	0.155275	66
3653587	0.001948	0.0085152	0.0168574	0.0266985	8.71e-05	0.0004246	0.0009226	0.0016302	0.0221498	0.0688521	0.116293	0.162571	54
5118622	0.0056305	0.0244589	0.0480326	0.0753448	0.0001638	0.0007981	0.0017337	0.0030623	0.0188234	0.0585562	0.0989848	0.138496	63
4464728	0.002908	0.012691	0.0250713	0.0396078	0.0001142	0.0005567	0.0012096	0.0021369	0.0136185	0.0424144	0.0717909	0.100586	58
4954988	0.008015	0.034676	0.0677444	0.105611	0.0002512	0.0012235	0.0026573	0.0046919	0.022434	0.0697309	0.117769	0.164622	69
4133180	0.0130549	0.0559978	0.108211	0.166532	0.0006021	0.0029314	0.0063602	0.0112141	0.280591	0.771917	0.60563	0.43469	67
2623742	0.0059567	0.0258615	0.050751	0.0795416	0.0006407	0.0031189	0.0067663	0.0119282	0.165322	0.497456	0.60563	0.43469	64
1687846	0.0047071	0.02048	0.0403001	0.0633676	0.0003212	0.0015647	0.0033975	0.0059972	0.0458858	0.14187	0.238218	0.330944	63
2511658	0.002247	0.0098174	0.0194227	0.0307372	0.0001126	0.0005488	0.0011923	0.0021064	0.0659936	0.203112	0.339359	0.43469	51
1912116	0.0011256	0.0049273	0.0097722	0.0155105	9.7e-05	0.0004725	0.0010267	0.001814	-0.0623253	-0.197464	-0.340617	-0.487006	44
2152445	0.004433	0.0192961	0.0379932	0.0597829	9.19e-05	0.0004477	0.0009727	0.0017187	-0.0522241	-0.165085	-0.284046	-0.405019	63
4169379	0.0062917	0.0273006	0.053536	0.0838336	0.0002172	0.0010582	0.0022984	0.0040588	0.022434	0.0697309	0.117769	0.164622	65
4215215	0.0038899	0.0169478	0.0334089	0.0526441	0.0002358	0.0011487	0.002495	0.0044056	0.0178954	0.0556808	0.0941458	0.131758	63
5491621	0.0058215	0.0252806	0.0496256	0.0778051	0.0003192	0.001555	0.0033767	0.0059605	0.0551976	0.170301	0.285299	0.395387	64
5523184	0.0041104	0.017902	0.035273	0.0555494	0.000898	0.004369	0.0094713	0.0166793	0.270232	0.771917	0.60563	0.43469	49
5628672	0.0035261	0.0153725	0.0303277	0.0478344	0.0002608	0.0012705	0.0027593	0.0048718	0.0156098	0.0485944	0.0822106	0.115124	65
1478356	0.0037364	0.0162835	0.0321102	0.050618	5.08e-05	0.0002474	0.0005377	0.0009501	-0.0248522	-0.0780769	-0.133425	-0.18886	57
4920252	0.0048091	0.0209199	0.0411564	0.0646968	0.0009587	0.004664	0.010109	0.0177978	0.110567	0.336871	0.556693	0.43469	60
2230257	0.0073161	0.0316903	0.0620057	0.0968391	0.0124288	0.059135	0.124069	0.208689	0.0113355	0.0353223	0.0598207	0.0838647	53
2071982	0.0024359	0.0106393	0.02104	0.0332803	0.0001253	0.0006106	0.0013266	0.0023435	-0.0006328	-0.0019773	-0.0033588	-0.0047237	58
4042809	0.0059679	0.0259098	0.0508444	0.0796857	0.000258	0.0012566	0.0027292	0.0048188	0.0494481	0.152761	0.256279	0.355703	63
4743039	0.0065785	0.028531	0.0559139	0.0874921	0.000305	0.0014855	0.0032258	0.0056944	0.0414161	0.128181	0.215469	0.299691	62
4852629	0.0013543	0.0059263	0.0117475	0.0186346	0.00012	0.0005849	0.0012708	0.0022451	-0.0054668	-0.0170997	-0.0290807	-0.0409512	49
5649920	0.0079775	0.0345163	0.0674379	0.105143	0.0025154	0.0122003	0.0263261	0.0460576	0.0533763	0.16475	0.276123	0.382853	67
1400401	0.0070831	0.0306931	0.0600849	0.0938959	0.0002946	0.0014352	0.0031167	0.0055022	0.188741	0.564895	0.60563	0.43469	65
2416992	0.004936	0.0214673	0.0422217	0.0663495	0.0002515	0.0012254	0.0026615	0.0046993	0.0239812	0.074514	0.125799	0.175775	61
2767522	0.005371	0.023342	0.0458653	0.0719937	0.0001233	0.0006008	0.0013054	0.0023062	0.0462933	0.143117	0.240287	0.333783	60
5262044	0.0099159	0.0427616	0.0831966	0.129067	0.0005283	0.0025721	0.0055819	0.0098447	0.154734	0.466722	0.60563	0.43469	68
1702236	0.003229	0.0140842	0.0278042	0.0438882	0.0003686	0.0017953	0.0038978	0.006879	0.0186467	0.0580088	0.0980637	0.137214	60
2678204	0.0022281	0.0097354	0.0192611	0.030483	0.0002929	0.0014269	0.0030986	0.0054702	-0.0067715	-0.0211872	-0.0360438	-0.0507741	56
2784181	0.0025457	0.011117	0.0219793	0.0347559	8.05e-05	0.0003924	0.0008527	0.0015067	-0.0327165	-0.102966	-0.176303	-0.250078	61
4970384	0.0065308	0.0283263	0.0555184	0.086884	0.0002564	0.001249	0.0027127	0.0047896	0.0318883	0.0989058	0.166652	0.232373	64
5212439	0.0013224	0.0057867	0.0114715	0.0181983	3.42e-05	0.0001665	0.0003618	0.0006394	-0.007035	-0.022013	-0.0374511	-0.0527603	51
2871410	0.0042448	0.018483	0.0364071	0.0573154	0.000279	0.001359	0.0029514	0.0052107	0.0229183	0.0712286	0.120284	0.168116	64
2560431	0.0012589	0.0055094	0.0109234	0.0173317	0.0001723	0.0008397	0.001824	0.0032217	-0.0193922	-0.0608484	-0.103842	-0.146772	50
3516410	0.0010482	0.004589	0.0091027	0.0144509	9.31e-05	0.0004537	0.0009859	0.0017419	-0.0006328	-0.0019773	-0.0033588	-0.0047237	52
4353530	0.0051088	0.0222123	0.0436704	0.0685953	0.000214	0.0010426	0.0022646	0.0039992	0.0133108	0.0414589	0.0701791	0.0983353	62
4756994	0.0017224	0.0075321	0.0149185	0.0236418	0.000163	0.0007941	0.001725	0.0030469	0.0900727	0.275712	0.457929	0.43469	43
5110135	0.0055683	0.0241915	0.0475141	0.0745435	0.0003942	0.0019199	0.0041679	0.007355	0.124288	0.377496	0.60563	0.43469	62
2035156	0.0011966	0.0052374	0.0103855	0.016481	0.0001992	0.0009706	0.0021084	0.0037236	0.0852928	0.261364	0.434611	0.43469	47
2595690	0.009826	0.0423803	0.0824707	0.127971	0.0005393	0.002626	0.0056985	0.0100499	0.123155	0.37415	0.60563	0.43469	66
4504146	0.0040838	0.017787	0.0350484	0.0551996	0.0002362	0.0011507	0.0024992	0.0044131	0.0416665	0.128948	0.216746	0.301448	60
1522451	0.0066296	0.02875	0.0563367	0.0881421	0.0003185	0.0015516	0.0033691	0.0059472	0.0993553	0.303485	0.502907	0.43469	66
2836343	0.0087418	0.037774	0.0736803	0.11465	0.0002357	0.0011484	0.0024943	0.0044044	0.0605088	0.186463	0.311964	0.431744	64
2124512	0.0083521	0.0361138	0.0705016	0.109814	0.0002751	0.00134	0.00291	0.0051376	0.0472092	0.145919	0.244935	0.340158	68
4933800	0.0110863	0.0477137	0.092596	0.143219	0.0005483	0.0026697	0.0057932	0.0102166	0.0899695	0.275402	0.457426	0.43469	67
3501680	0.01124	0.0483626	0.093824	0.145061	0.0004114	0.0020037	0.0043497	0.0076752	0.0442868	0.136976	0.230091	0.319788	68
4848064	0.0021326	0.0093194	0.0184421	0.0291942	0.0001529	0.000745	0.0016184	0.0028588	-0.0006328	-0.0019773	-0.0033588	-0.0047237	56
3269767	0.0013716	0.0060015	0.011896	0.0188693	0.0001146	0.0005584	0.0012131	0.0021432	-0.0006328	-0.0019773	-0.0033588	-0.0047237	53
4175760	0.0006381	0.0027958	0.0055507	0.0088215	0.000171	0.000833	0.0018096	0.0031963	-0.0218968	-0.0687462	-0.117393	-0.166036	48
4804456	0.0041928	0.0182581	0.0359681	0.0566319	0.0003383	0.0016479	0.0035782	0.0063157	0.0795501	0.244084	0.406452	0.43469	56
3527643	0.0025935	0.0113244	0.0223871	0.0353964	0.0026253	0.0127306	0.0274617	0.048023	0.0107921	0.0336333	0.056968	0.0798769	45
5423794	0.0073845	0.0319825	0.0625681	0.0977002	0.0002935	0.0014297	0.0031048	0.0054812	0.111098	0.338449	0.559229	0.43469	63
4050602	0.0036987	0.01612	0.0317905	0.050119	8.12e-05	0.0003956	0.0008597	0.001519	0.0009456	0.0029536	0.005015	0.0070501	64
1914676	0.0075344	0.0326237	0.0638016	0.0995877	0.0005033	0.0024507	0.0053187	0.0093814	0.0669905	0.206134	0.344323	0.43469	62
5100146	0.0017482	0.0076445	0.0151404	0.0239917	3.34e-05	0.0001628	0.0003537	0.0006251	-0.031737	-0.0998615	-0.170945	-0.242415	58
2914228	0.0026561	0.0115968	0.0229225	0.0362369	2.66e-05	0.0001297	0.0002818	0.0004981	-0.0069306	-0.0216857	-0.0368934	-0.0519731	55
1317520	0.0058848	0.0255524	0.0501523	0.0786178	0.0002085	0.0010159	0.0022066	0.0038968	0.0065705	0.0204963	0.0347529	0.0487828	70
1208493	0.0069321	0.0300465	0.0588384	0.091984	0.0001556	0.0007583	0.0016474	0.0029099	0.0109752	0.0342023	0.0579291	0.0812206	67
4697667	0.0046099	0.0200604	0.0394826	0.062098	0.0001168	0.0005694	0.0012371	0.0021855	-0.0028187	-0.0088113	-0.0149751	-0.021073	63
4807769	0.005542	0.0240782	0.0472941	0.0742035	0.0001565	0.0007625	0.0016566	0.0029261	0.0746626	0.229342	0.382364	0.43469	59
3118509	0.0008859	0.0038794	0.007698	0.0122261	0.0001804	0.0008789	0.0019092	0.0033721	-0.0077648	-0.0243005	-0.0413505	-0.058265	49
4464624	0.0069146	0.0299715	0.0586939	0.0917622	0.0002812	0.0013696	0.0029743	0.0052511	0.0017075	0.0053323	0.0090522	0.012723	66
2989763	0.004322	0.0188167	0.0370582	0.0583286	0.0001857	0.000905	0.0019658	0.0034719	0.0095942	0.0299081	0.0506734	0.0710735	62
4477429	0.003538	0.0154239	0.0304283	0.0479915	0.0002497	0.0012165	0.0026421	0.0046651	0.0157529	0.0490383	0.0829587	0.116167	62
2653409	0.0064342	0.0279122	0.0547183	0.0856532	8.7e-05	0.0004239	0.0009212	0.0016276	-0.0169449	-0.0531401	-0.0906317	-0.128017	65
2466207	0.0102329	0.0441047	0.0857507	0.132921	0.0002622	0.0012772	0.0027739	0.0048975	0.0753506	0.231419	0.385762	0.43469	67
3356627	0.0052668	0.0228934	0.0449941	0.0706453	0.0004683	0.0022803	0.0049493	0.0087312	0.0435345	0.134672	0.226263	0.31453	65
3807116	0.0072914	0.0315844	0.0618017	0.0965268	0.0003528	0.0017186	0.0037314	0.0065857	0.0179462	0.0558385	0.0944112	0.132128	61
4140570	0.0004837	0.0021197	0.0042099	0.0066933	-3.07e-05	-0.0001497	-0.0003255	-0.0005753	-0.0340249	-0.107116	-0.183468	-0.260332	44
1939977	0.00355	0.0154762	0.0305307	0.0481515	0.0002879	0.0014024	0.0030454	0.0053764	0.0192872	0.0599925	0.101401	0.141859	54
1964518	0.0055117	0.0239479	0.0470413	0.0738127	0.0003292	0.0016035	0.0034818	0.0061457	0.0104267	0.0324971	0.0550484	0.0771929	67
2030291	0.0068967	0.0298947	0.0585457	0.0915348	0.000239	0.0011646	0.0025293	0.0044662	0.0106079	0.0330604	0.0560002	0.0785238	69
5879655	0.0055057	0.023922	0.0469911	0.0737351	0.0002009	0.0009786	0.0021256	0.003754	0.0249539	0.0775192	0.130841	0.182773	67
3189768	0.0061663	0.0267621	0.0524944	0.0822292	0.0001107	0.0005393	0.0011718	0.0020702	-0.0193729	-0.0607878	-0.103738	-0.146624	65
1823850	0.0045279	0.0197064	0.0387928	0.0610261	9.49e-05	0.0004623	0.0010045	0.0017748	0.0148356	0.0461924	0.078162	0.109477	63
2110283	0.0106628	0.045924	0.0892046	0.138123	0.0004178	0.0020346	0.0044168	0.0077933	0.0967819	0.295797	0.490478	0.43469	69
2032101	0.003709	0.0161646	0.0318778	0.0502551	0.0001174	0.0005721	0.0012429	0.0021958	-0.0355524	-0.111963	-0.191843	-0.272327	60
2782544	0.0031488	0.0137362	0.027122	0.0428204	0.0002321	0.0011309	0.0024563	0.0043374	0.0372599	0.115426	0.194229	0.270444	61
3396280	0.0004024	0.0017638	0.0035036	0.0055715	9.02e-05	0.0004396	0.0009551	0.0016875	-0.0272323	-0.0856002	-0.146368	-0.207312	43
1733617	0.0016131	0.0070556	0.0139782	0.0221579	0.0001494	0.0007278	0.0015811	0.0027928	0.0277365	0.0861091	0.145239	0.202737	51
2900750	0.0048848	0.0212464	0.0417919	0.0656829	0.0007379	0.0035913	0.007789	0.0137256	-0.025317	-0.0795455	-0.13595	-0.192458	54
5261662	0.0017601	0.0076966	0.0152432	0.0241539	-7.2e-06	-3.49e-05	-7.59e-05	-0.0001342	-0.0374064	-0.117851	-0.202025	-0.286924	55
5920978	0.0045959	0.0199998	0.0393646	0.0619145	0.0003159	0.0015388	0.0033414	0.0058984	0.0681435	0.209627	0.350058	0.43469	51
2170671	0.0016133	0.0070564	0.0139797	0.0221604	5.82e-05	0.0002838	0.0006168	0.0010899	0.0309799	0.0961079	0.161974	0.225904	52
2740740	0.0035415	0.0154392	0.0304583	0.0480383	0.0002059	0.0010031	0.0021789	0.003848	0.0426061	0.131828	0.221535	0.308033	57
3034243	0.0081267	0.0351526	0.0686587	0.107006	0.000425	0.0020696	0.0044927	0.007927	0.127966	0.388342	0.60563	0.43469	65
5422619	0.0054212	0.0235583	0.0462851	0.0726432	0.0002309	0.0011247	0.0024427	0.0043135	0.096485	0.29491	0.489042	0.43469	60
1616069	0.0019661	0.0085943	0.0170133	0.0269442	0.0001398	0.0006812	0.00148	0.0026144	0.138975	0.420697	0.60563	0.43469	54
3653253	0.0037641	0.0164034	0.0323447	0.0509839	0.0002057	0.0010021	0.0021767	0.0038441	0.0095942	0.0299081	0.0506734	0.0710735	63
3994850	0.0057714	0.0250649	0.0492077	0.0771599	0.0002438	0.0011876	0.0025793	0.0045544	-0.0205357	-0.0644531	-0.110025	-0.155558	57
4226632	0.0011096	0.0048574	0.0096339	0.0152917	5.44e-05	0.0002653	0.0005765	0.0010187	-0.0118398	-0.0370876	-0.0631734	-0.089111	54
4688934	0.0025094	0.0109591	0.0216689	0.0342684	5.23e-05	0.0002549	0.0005539	0.0009788	-0.034143	-0.10749	-0.184115	-0.261259	59
3923443	0.0058767	0.0255179	0.0500854	0.0785146	0.0005714	0.0027818	0.006036	0.0106438	0.643595	0.771917	0.60563	0.43469	54
2807973	0.0130083	0.0558024	0.107844	0.165988	0.0004132	0.0020122	0.0043683	0.0077078	0.106437	0.324594	0.536951	0.43469	68
4972945	0.0017867	0.0078126	0.015472	0.0245147	7.39e-05	0.0003601	0.0007825	0.0013826	-0.0054583	-0.017073	-0.0290353	-0.0408872	50
4618547	0.0126307	0.0542176	0.104867	0.16156	0.0023472	0.0113883	0.0245858	0.0430421	0.457893	0.771917	0.60563	0.43469	62
1244454	0.004302	0.0187301	0.0368892	0.0580657	0.0007005	0.0034096	0.0073957	0.0130345	0.0508795	0.157132	0.263519	0.365615	50
2195048	0.006687	0.0289964	0.0568124	0.088873	0.0001795	0.0008747	0.0019002	0.0033561	0.0297077	0.0921879	0.155416	0.216831	64
4510149	0.003044	0.0132815	0.0262301	0.0414237	0.0001501	0.0007316	0.0015894	0.0028074	0.0083885	0.0261566	0.0443305	0.062197	54
4326541	0.0022182	0.0096919	0.0191756	0.0303485	-2.06e-05	-0.0001006	-0.0002187	-0.0003866	-0.0338081	-0.106428	-0.18228	-0.258631	60
3261234	0.0009457	0.0041412	0.0082164	0.0130473	6.5e-05	0.0003167	0.0006883	0.0012162	-0.0281489	-0.0884996	-0.15136	-0.214436	53
4497385	0.0065945	0.0285997	0.0560464	0.0876958	0.0003549	0.0017284	0.0037527	0.0066232	0.0704936	0.216741	0.361728	0.43469	55
4658626	0.0021981	0.0096046	0.0190037	0.030078	9.89e-05	0.000482	0.0010472	0.0018502	-0.0128768	-0.0403454	-0.0687403	-0.0969903	55
1890686	0.0043386	0.0188882	0.0371977	0.0585457	0.0002832	0.0013797	0.0029962	0.0052896	-0.0198921	-0.0624241	-0.106544	-0.150611	60
1113689	0.0007656	0.0033533	0.0066557	0.0105741	3.34e-05	0.0001629	0.0003539	0.0006255	0.0096113	0.0299613	0.0507632	0.0711992	45
5539624	0.0073233	0.0317211	0.062065	0.09693	0.0017991	0.0087383	0.0188943	0.0331517	0.928164	0.771917	0.60563	0.43469	60
1977835	0.0027127	0.0118427	0.0234057	0.0369953	0.0001952	0.000951	0.0020657	0.0036481	0.0485832	0.150119	0.251899	0.349704	54
2653107	0.0133	0.0570253	0.110138	0.169393	0.0004877	0.0023746	0.0051537	0.009091	0.102068	0.311579	0.515975	0.43469	59
4326845	0.0004834	0.0021185	0.0042075	0.0066896	-3e-06	-1.46e-05	-3.18e-05	-5.63e-05	-0.0324242	-0.102039	-0.174704	-0.24779	44
2462112	0.0169296	0.07214	0.138245	0.21068	0.0020139	0.0097775	0.0211285	0.0370395	0.176098	0.528578	0.60563	0.43469	65
4524881	0.0027667	0.0120774	0.0238667	0.0377186	0.0002665	0.0012982	0.0028193	0.0049777	-0.0152469	-0.0477968	-0.0814841	-0.115044	53
3987164	0.005196	0.0225883	0.0444012	0.0697274	0.000123	0.0005993	0.001302	0.0023001	0.0115466	0.0359784	0.0609287	0.0854133	64
1010580	0.0096943	0.0418217	0.0814069	0.126363	0.0003134	0.0015265	0.0033147	0.0058512	0.0414594	0.128313	0.21569	0.299995	68
4552383	0.0089441	0.0386346	0.0753257	0.117149	0.0006663	0.0032432	0.0070353	0.0124011	0.171231	0.514542	0.60563	0.43469	66
4494812	0.00333	0.0145223	0.0286628	0.0452315	0.000455	0.0022155	0.0048089	0.0084839	0.0565876	0.174535	0.292291	0.40493	62
5518846	0.0056264	0.0244412	0.0479983	0.0752919	0.0001101	0.0005366	0.0011659	0.0020598	0.0283835	0.0881051	0.148582	0.207368	66
1284217	0.0095966	0.0414069	0.0806167	0.125167	0.0002625	0.0012787	0.002777	0.0049031	0.0680518	0.209349	0.349602	0.43469	67
1534083	0.0061884	0.026857	0.0526781	0.0825122	0.0001496	0.0007288	0.0015832	0.0027967	-0.0037245	-0.0116455	-0.0197965	-0.0278643	66
4885680	0.0036939	0.0160994	0.0317502	0.050056	0.0005759	0.002804	0.0060842	0.0107285	0.138485	0.419258	0.60563	0.43469	55
5071909	0.005037	0.021903	0.043069	0.0676633	9.54e-05	0.000465	0.0010104	0.0017852	-0.0100254	-0.031391	-0.053446	-0.0753533	66
3170376	0.0057726	0.0250701	0.0492176	0.0771752	0.0003249	0.0015824	0.003436	0.006065	0.0322709	0.100084	0.168621	0.235095	67
5865998	0.0027648	0.0120693	0.0238506	0.0376934	0.0001373	0.0006691	0.0014538	0.0025681	-0.0108564	-0.0339996	-0.0578992	-0.08165	57
2269663	0.0028521	0.0124484	0.0245951	0.0388611	6.4e-05	0.000312	0.0006779	0.0011978	-0.0085549	-0.0267779	-0.0455751	-0.0642311	58
2594648	0.0086981	0.0375877	0.0733238	0.114108	0.0003537	0.0017227	0.0037404	0.0066016	0.0492007	0.152006	0.255027	0.353988	63
3410027	0.0077867	0.0337015	0.0658733	0.102754	0.0006044	0.0029423	0.0063837	0.0112554	0.0709189	0.218028	0.363837	0.43469	64
4416196	0.0088364	0.0381762	0.0744496	0.115819	0.0003576	0.0017417	0.0037816	0.0066742	0.0093119	0.02903	0.049189	0.0689968	68
4571202	0.0011351	0.0049686	0.0098538	0.0156398	5.8e-05	0.0002828	0.0006146	0.001086	-0.0202773	-0.0636385	-0.108627	-0.153572	47
4990722	0.004396	0.0191366	0.037682	0.059299	0.000109	0.0005313	0.0011545	0.0020396	-0.0338398	-0.106528	-0.182454	-0.25888	67
5374117	0.0049507	0.0215308	0.0423453	0.0665412	0.0002455	0.0011961	0.0025977	0.0045868	0.0259257	0.0805205	0.135874	0.189755	60
5241696	0.0073972	0.0320368	0.0626726	0.0978603	0.0003921	0.0019095	0.0041455	0.0073154	0.0644028	0.198288	0.331428	0.43469	65
4621856	0.0016445	0.0071923	0.0142479	0.0225836	0.0001514	0.0007378	0.001603	0.0028315	0.0159697	0.0497108	0.0840918	0.117747	55
2135466	0.0133471	0.0572225	0.110508	0.169941	0.0005875	0.0028602	0.0062059	0.0109426	0.146552	0.442867	0.60563	0.43469	66
4767843	1.45e-05	6.35e-05	0.0001263	0.000201	-3.29e-05	-0.0001605	-0.0003489	-0.0006168	-0.0344543	-0.108478	-0.185821	-0.263701	42
5857163	0.0007837	0.0034327	0.006813	0.0108234	4.2e-05	0.0002048	0.0004451	0.0007866	-0.0419704	-0.132366	-0.227167	-0.323025	50
5229075	0.0056365	0.0244846	0.0480825	0.0754219	0.0002473	0.0012049	0.002617	0.0046208	0.0535497	0.165279	0.276997	0.384048	68
1400647	0.0094227	0.0406686	0.0792091	0.123037	0.0004636	0.0022574	0.0048998	0.0086439	-0.0364204	-0.114719	-0.196608	-0.279156	64
4968495	0.0028663	0.01251	0.0247162	0.0390509	0.0001027	0.0005006	0.0010878	0.0019219	0.0246096	0.0764556	0.129057	0.180297	51
2132330	0.002435	0.0106355	0.0210326	0.0332685	9.04e-05	0.0004404	0.0009569	0.0016907	-0.0004585	-0.0014325	-0.0024331	-0.0034217	54
4574789	0.0009075	0.0039742	0.0078857	0.0125234	0.0001148	0.0005592	0.001215	0.0021466	-0.0331031	-0.104192	-0.178419	-0.253105	46
5069186	0.0040984	0.0178501	0.0351717	0.0553916	0.0002865	0.0013957	0.003031	0.005351	-0.0247904	-0.0778817	-0.133089	-0.188381	65
5214010	0.005894	0.025592	0.0502289	0.0787361	0.0060562	0.0291729	0.0623185	0.107486	-0.0570775	-0.180624	-0.31116	-0.444261	58
5487935	0.00839	0.0362754	0.0708113	0.110285	0.0002943	0.0014336	0.0031132	0.005496	0.0848766	0.260113	0.432575	0.43469	62
3166958	0.0082707	0.0357669	0.0698367	0.108801	0.0004371	0.0021287	0.0046208	0.0081526	0.0439476	0.135938	0.228365	0.317418	67
4711456	0.0189698	0.0805529	0.153692	0.233028	0.0007622	0.0037094	0.0080445	0.0141744	0.0908721	0.278108	0.461819	0.43469	65
4733234	0.0026862	0.0117277	0.0231797	0.0366407	0.0003318	0.0016163	0.0035096	0.0061948	0.117334	0.356939	0.588878	0.43469	50
5528103	0.0028925	0.0126239	0.0249396	0.0394013	0.0001513	0.0007373	0.0016017	0.0028292	-0.0086534	-0.0270869	-0.046102	-0.0649754	60
2821509	0.005883	0.025545	0.050138	0.0785959	0.0002008	0.0009785	0.0021255	0.0037537	0.0398136	0.123266	0.20729	0.288436	59
3454036	0.0083716	0.0361968	0.0706608	0.110056	0.000548	0.0026682	0.00579	0.010211	0.219012	0.650975	0.60563	0.43469	61
4258956	0.004643	0.0202031	0.0397608	0.06253	0.0002353	0.0011462	0.0024895	0.004396	0.0430006	0.133037	0.223545	0.310795	60
4449651	0.0054183	0.0235455	0.0462603	0.0726048	0.0002278	0.0011096	0.0024102	0.004256	0.0081578	0.0254385	0.0431159	0.0604965	67
1588736	0.0007	0.0030664	0.0060871	0.0096723	5.59e-05	0.0002725	0.0005922	0.0010465	-0.0133657	-0.0418818	-0.0713668	-0.100709	40
2481512	0.0079443	0.0343744	0.0671654	0.104727	0.0004196	0.0020432	0.0044355	0.0078262	0.162848	0.490289	0.60563	0.43469	63
1060277	0.0068354	0.029632	0.0580391	0.0907571	0.000116	0.0005655	0.0012286	0.0021705	-0.0247274	-0.0776827	-0.132747	-0.187894	70
4968869	0.0045875	0.0199637	0.0392943	0.0618054	0.0003762	0.0018324	0.0039784	0.0070209	0.0489084	0.151112	0.253546	0.351961	62
1508335	0.0040465	0.0176254	0.0347329	0.054708	0.0001353	0.000659	0.0014318	0.0025293	0.0085495	0.0266578	0.045178	0.0633834	61
4308119	0.0051701	0.0224764	0.0441838	0.0693906	5.04e-05	0.0002455	0.0005334	0.0009426	-0.0293638	-0.0923446	-0.157984	-0.223892	69
5240296	0.0039126	0.0170464	0.0336017	0.0529448	0.0001438	0.0007006	0.001522	0.0026886	-0.0116905	-0.0366187	-0.0623724	-0.0879776	55
1830519	0.0028617	0.0124899	0.0246766	0.0389889	0.0001351	0.0006583	0.0014302	0.0025264	0.0052424	0.0163582	0.0277457	0.0389604	53
4761643	0.0067404	0.0292253	0.0572542	0.0895518	0.0004056	0.0019752	0.0042879	0.0075662	0.0547082	0.16881	0.282834	0.392022	69
5397196	0.0084394	0.0364858	0.0712144	0.110899	0.0003365	0.0016392	0.0035592	0.0062823	0.188271	0.563549	0.60563	0.43469	64
1554864	0.0069528	0.0301351	0.0590093	0.0922462	0.0003729	0.0018162	0.0039431	0.0069589	0.0412479	0.127665	0.214611	0.298511	68
4402617	0.0049274	0.0214302	0.0421496	0.0662377	0.0010228	0.0049752	0.0107815	0.0189769	0.0615917	0.189754	0.317385	0.43469	61
5502252	0.0066196	0.0287071	0.0562539	0.0880147	0.0002293	0.0011173	0.0024268	0.0042854	0.0024584	0.0076761	0.0130287	0.0183083	69
1276069	0.0023476	0.0102551	0.0202841	0.032092	9.12e-05	0.0004446	0.000966	0.0017068	-0.004077	-0.0127487	-0.0216736	-0.0305093	51
1795621	0.003613	0.0157489	0.0310645	0.0489853	0.0001802	0.0008778	0.0019069	0.003368	0.0071813	0.0223985	0.0379725	0.0532936	62
5098968	0.0056472	0.0245307	0.0481719	0.0755602	0.0001983	0.0009661	0.0020985	0.003706	-0.006817	-0.0213296	-0.0362865	-0.0511166	69
3121587	0.0066009	0.0286272	0.0560997	0.0877776	0.0004093	0.0019933	0.0043272	0.0076356	0.118038	0.359023	0.592214	0.43469	66
5523028	0.0120737	0.0518759	0.100458	0.154989	0.0003286	0.0016006	0.0034756	0.0061349	0.0739448	0.227174	0.378817	0.43469	69
4508538	0.0119944	0.0515418	0.0998286	0.154048	0.0007335	0.0035699	0.0077425	0.0136439	0.136039	0.412084	0.60563	0.43469	68
4150226	0.0058294	0.0253142	0.0496908	0.0779058	0.0002437	0.0011874	0.0025788	0.0045535	0.0746128	0.229192	0.382118	0.43469	57
4526482	0.0044742	0.0194741	0.0383402	0.0603225	3.29e-05	0.0001604	0.0003487	0.0006162	-0.0294457	-0.0926038	-0.158431	-0.224531	67
5799100	0.0127178	0.0545832	0.105554	0.162583	0.0009888	0.0048103	0.0104251	0.0183522	0.0890807	0.272736	0.453098	0.43469	62
3747958	0.0113201	0.0487002	0.0944626	0.146019	0.0004149	0.0020205	0.0043862	0.0077395	0.0487035	0.150486	0.252509	0.350539	68
1108257	0.0012723	0.0055679	0.011039	0.0175144	0.0001071	0.0005218	0.0011338	0.0020031	-0.0059361	-0.0185698	-0.0315845	-0.0444826	49
2442799	0.0053963	0.0234511	0.0460771	0.0723214	0.0001343	0.0006546	0.0014223	0.0025125	0.0012928	0.0040375	0.0068548	0.0096356	63
3023173	0.0083531	0.0361181	0.0705099	0.109826	0.0002795	0.0013613	0.0029564	0.0052195	0.081654	0.25042	0.416787	0.43469	67
1331974	0.0049196	0.0213969	0.0420847	0.0661371	0.0003273	0.0015943	0.0034618	0.0061106	0.0947914	0.289845	0.480843	0.43469	62
5460582	0.0042142	0.0183506	0.0361486	0.056913	0.0001218	0.0005936	0.0012897	0.0022783	0.0521155	0.160905	0.269762	0.374157	64
3347283	0.0119586	0.0513912	0.0995447	0.153624	0.0003366	0.0016393	0.0035595	0.0062828	0.0367535	0.11387	0.191635	0.266867	69
4247611	0.0036298	0.0158219	0.0312073	0.0492083	0.0001822	0.0008875	0.001928	0.0034051	-0.0079305	-0.0248199	-0.042236	-0.0595153	61
1906276	0.0099749	0.0430115	0.083672	0.129785	0.0008399	0.0040871	0.0088617	0.0156094	0.115187	0.35058	0.578691	0.43469	69
3388306	0.0021654	0.0094623	0.0187234	0.029637	0.000152	0.0007406	0.0016089	0.0028419	0.0377816	0.117028	0.1969	0.274124	53
5186818	0.0074679	0.0323391	0.0632542	0.0987504	0.0004023	0.0019595	0.0042538	0.0075063	0.114622	0.348904	0.576005	0.43469	67
3521616	0.0042391	0.0184584	0.0363591	0.0572406	0.0001624	0.0007912	0.0017189	0.0030361	0.0002273	0.00071	0.0012058	0.0016954	61
1718964	0.0027746	0.0121118	0.0239342	0.0378246	0.0001038	0.0005059	0.0010991	0.0019419	-0.0191911	-0.0602149	-0.102755	-0.145229	53
2010639	0.0066703	0.0289248	0.0566743	0.0886608	0.0006156	0.0029969	0.006502	0.0114634	0.0640333	0.197167	0.329585	0.43469	69
2811800	0.0030958	0.0135064	0.0266714	0.0421148	0.0002133	0.0010394	0.0022577	0.003987	0.0608412	0.187474	0.313629	0.434009	64
5869452	0.0146562	0.0626953	0.120735	0.185054	0.0011142	0.0054191	0.0117404	0.0206569	0.115424	0.351282	0.579817	0.43469	66
5683777	0.0013332	0.0058338	0.0115646	0.0183455	3.59e-05	0.0001751	0.0003806	0.0006726	-0.0006805	-0.0021263	-0.0036118	-0.0050797	50
2781320	0.0005288	0.002317	0.0046012	0.0073146	-1.4e-05	-6.85e-05	-0.0001488	-0.0002631	-0.0014178	-0.0044308	-0.0075277	-0.0105891	40
3274918	0.0096712	0.0417236	0.08122	0.12608	0.0006614	0.0032195	0.0069841	0.012311	0.250737	0.739876	0.60563	0.43469	66
4115981	0.0026689	0.0116525	0.0230319	0.0364086	0.0002002	0.0009755	0.0021189	0.003742	-0.0029946	-0.0093618	-0.0159114	-0.0223916	56
2865702	0.0041744	0.0181787	0.0358132	0.0563907	0.000236	0.0011495	0.0024966	0.0044085	0.0464621	0.143634	0.241144	0.334959	67
2881885	0.0012256	0.0053639	0.0106357	0.0168768	4.72e-05	0.0002299	0.0004995	0.0008827	-0.0250182	-0.0786014	-0.134326	-0.190145	53
5301900	0.0084893	0.0366987	0.0716221	0.11152	0.0004765	0.0023203	0.005036	0.0088838	0.205344	0.61226	0.60563	0.43469	64
1106668	0.0064661	0.0280488	0.0549824	0.0860595	0.0002222	0.0010828	0.0023518	0.004153	0.0456894	0.14127	0.237221	0.329576	61
1892305	0.0069302	0.0300383	0.0588228	0.09196	0.0001091	0.0005316	0.0011551	0.0020407	-0.0023223	-0.0072589	-0.0123352	-0.0173559	67
3223847	0.0041591	0.0181125	0.0356839	0.0561894	0.0003407	0.0016593	0.0036028	0.0063591	0.0699731	0.215166	0.359145	0.43469	62
1750794	0.0039663	0.0172784	0.0340551	0.0536516	0.0002963	0.0014433	0.0031342	0.005533	0.0861335	0.263889	0.438719	0.43469	57
1091824	0.0218737	0.0924251	0.175251	0.263805	0.0038447	0.0185997	0.0399829	0.0695759	0.928164	0.771917	0.60563	0.43469	62
2035241	0.0017531	0.007666	0.0151828	0.0240586	0.0002375	0.0011569	0.0025127	0.0044368	0.0400315	0.123934	0.208402	0.289968	50
5075564	0.0040737	0.0177432	0.034963	0.0550665	0.0001147	0.0005589	0.0012143	0.0021453	-0.0184287	-0.0578126	-0.0986372	-0.13938	61
1940850	0.0181516	0.0771861	0.147527	0.224138	0.0009149	0.0044514	0.0096493	0.0169916	0.119245	0.362595	0.597928	0.43469	68
5470399	0.0031087	0.0135622	0.0267807	0.042286	0.0002032	0.0009901	0.0021506	0.003798	0.0229724	0.0713959	0.120565	0.168506	58
1346581	0.008067	0.0348979	0.0681701	0.10626	0.0002224	0.0010833	0.002353	0.0041551	0.0112814	0.0351541	0.0595367	0.0834678	69
3616137	0.0098582	0.0425168	0.0827306	0.128363	0.000321	0.0015635	0.0033951	0.005993	0.0381879	0.118276	0.198979	0.276989	69
1549482	0.0033611	0.0146574	0.0289274	0.0456454	0.0002449	0.001193	0.0025911	0.0045752	0.118912	0.361611	0.596355	0.43469	53
1574402	0.005846	0.0253857	0.0498293	0.0781194	0.000182	0.0008866	0.0019259	0.0034014	0.0278321	0.0864044	0.145734	0.203422	66
4658825	0.0070397	0.0305073	0.0597269	0.0933469	0.0002892	0.0014088	0.0030594	0.0054011	-0.0060061	-0.018789	-0.0319579	-0.0450093	67
5959724	0.0039326	0.0171327	0.0337704	0.0532078	0.0002291	0.0011163	0.0024246	0.0042815	0.0094607	0.0294929	0.0499716	0.0700917	63
3044835	0.0026713	0.0116627	0.0230519	0.03644	0.000101	0.000492	0.001069	0.0018887	0.0110841	0.034541	0.0585012	0.0820203	54
2654308	0.0057301	0.0248874	0.0488635	0.0766284	0.0002144	0.0010447	0.0022692	0.0040072	0.139377	0.421873	0.60563	0.43469	65
1561170	0.0069602	0.0301669	0.0590707	0.0923403	0.0005297	0.0025792	0.0055971	0.0098715	0.120173	0.365341	0.602318	0.43469	64
3425630	0.0053114	0.0230854	0.045367	0.0712227	0.0002394	0.0011664	0.0025333	0.0044733	0.0650774	0.200334	0.334793	0.43469	64
4963233	0.0034861	0.0151991	0.0299883	0.047304	0.0001268	0.0006177	0.001342	0.0023708	0.00878	0.0273751	0.0463911	0.0650813	60
5756972	0.0004138	0.0018137	0.0036026	0.0057288	5.46e-05	0.0002662	0.0005785	0.0010222	-0.0219108	-0.0687903	-0.117469	-0.166144	44
1555070	0.0021178	0.009255	0.0183151	0.0289942	0.0001306	0.0006363	0.0013825	0.0024423	0.0132299	0.0412077	0.0697552	0.0977434	54
1894420	0.0078159	0.0338261	0.0661126	0.10312	0.0001868	0.00091	0.0019767	0.0034911	0.0243883	0.0757719	0.12791	0.178705	65
5716039	0.0112285	0.0483139	0.0937318	0.144923	0.0006554	0.0031901	0.0069205	0.0121992	0.183548	0.550003	0.60563	0.43469	67
2380602	0.0189445	0.080449	0.153502	0.232754	0.0006938	0.003377	0.0073251	0.0129105	0.125209	0.380214	0.60563	0.43469	68
3201263	0.0047742	0.0207694	0.0408635	0.0642423	0.0002706	0.0013183	0.002863	0.0050548	0.0495588	0.153099	0.256839	0.35647	61
4681129	0.0098473	0.0424707	0.0826429	0.128231	0.0005538	0.0026965	0.0058514	0.010319	0.21018	0.625988	0.60563	0.43469	66
4829753	0.0068858	0.0298483	0.0584563	0.0913976	0.0001646	0.0008019	0.0017421	0.0030771	-0.0120593	-0.0377768	-0.0643509	-0.0907772	63
5239451	0.0066135	0.0286809	0.0562034	0.087937	0.0003213	0.0015649	0.0033981	0.0059983	0.0348527	0.108028	0.181888	0.25342	63
2520031	0.0029023	0.0126664	0.0250231	0.0395321	9.05e-05	0.0004411	0.0009584	0.0016934	-0.023757	-0.0746177	-0.127478	-0.18039	63
2581101	0.0028018	0.01223	0.0241662	0.0381885	0.0002974	0.0014488	0.0031462	0.0055542	0.17756	0.532791	0.60563	0.43469	49
2694313	0.0029041	0.012674	0.025038	0.0395555	0.0002618	0.0012756	0.0027703	0.0048912	-0.0054936	-0.0171837	-0.0292238	-0.041153	44
4667894	0.0096187	0.0415009	0.0807958	0.125439	0.0003698	0.001801	0.0039101	0.0069007	0.104719	0.319477	0.52871	0.43469	69
4863713	0.0019038	0.0083226	0.0164778	0.0261003	0.0001747	0.0008511	0.0018489	0.0032656	0.0437692	0.135391	0.227458	0.316171	47
5745805	0.0012599	0.005514	0.0109324	0.017346	7.04e-05	0.0003432	0.0007457	0.0013176	0.0187836	0.0584329	0.0987773	0.138207	50
2585874	0.0022068	0.0096424	0.0190781	0.030195	0.0001935	0.0009428	0.0020479	0.0036167	0.0226234	0.0703166	0.118753	0.165989	53
2722107	0.0069014	0.029915	0.058585	0.0915951	0.0001794	0.0008739	0.0018983	0.0033529	0.0665837	0.204901	0.342298	0.43469	57
3322341	0.0013596	0.005949	0.0117924	0.0187056	0.0001368	0.0006664	0.0014477	0.0025574	0.0078395	0.024448	0.0414403	0.0581504	50
3819494	0.0031712	0.0138335	0.0273127	0.043119	0.000146	0.0007114	0.0015456	0.0027302	0.0385132	0.119275	0.200643	0.279282	51
2092833	0.0007306	0.0032004	0.0063527	0.0100937	3.08e-05	0.0001499	0.0003257	0.0005757	-0.0113255	-0.0354724	-0.0604145	-0.0852077	47
5108402	0.0001245	0.0005458	0.0010848	0.0017264	-1.66e-05	-8.08e-05	-0.0001757	-0.0003106	-0.0084902	-0.0265751	-0.0452291	-0.0637424	42
1364542	0.0064235	0.027866	0.054629	0.0855158	0.000123	0.0005996	0.0013026	0.0023012	-0.0023284	-0.0072779	-0.0123676	-0.0174015	68
1751317	0.0046625	0.0202876	0.0399252	0.0627855	0.0001032	0.0005029	0.0010928	0.0019307	0.029	0.0900062	0.151765	0.211776	62
1102759	0.0026644	0.0116329	0.0229934	0.0363483	0.0005346	0.002603	0.0056488	0.0099624	0.0067957	0.0211978	0.0359404	0.0504467	44
1920496	0.0071645	0.0310415	0.0607562	0.094925	0.0002215	0.0010793	0.0023443	0.0041398	0.02276	0.0707392	0.119462	0.166974	65
2027661	0.0076234	0.0330041	0.064533	0.100706	0.0004894	0.002383	0.005172	0.0091233	0.0226367	0.0703578	0.118822	0.166085	65
2121729	0.0012422	0.0054366	0.0107795	0.0171041	0.0003356	0.0016346	0.0035493	0.0062647	-0.0194342	-0.0609808	-0.104069	-0.147094	43
2953829	0.0110266	0.0474613	0.092118	0.142501	0.0002327	0.0011335	0.002462	0.0043474	0.0687332	0.211413	0.352988	0.43469	69
1914496	0.0049075	0.0213445	0.0419828	0.0659791	0.0002317	0.0011289	0.002452	0.0043299	-0.0142733	-0.0447347	-0.0762454	-0.10762	65
5910007	0.0111573	0.0480135	0.0931634	0.14407	0.0003151	0.0015349	0.003333	0.0058835	0.174478	0.52391	0.60563	0.43469	68
3984328	0.0035977	0.0156827	0.0309349	0.0487829	0.0001448	0.0007055	0.0015327	0.0027075	-0.0194562	-0.0610501	-0.104188	-0.147263	58
2892091	0.0130831	0.056116	0.108433	0.166862	0.0006664	0.0032436	0.0070362	0.0124027	0.0129318	0.0402819	0.0681931	0.095562	65
5659213	0.004129	0.0179823	0.0354298	0.0557936	0.0002772	0.0013504	0.0029326	0.0051774	0.0497582	0.153708	0.257848	0.357852	64
4585939	0.0040477	0.0176305	0.0347429	0.0547236	0.0010463	0.0050894	0.0110284	0.0194096	0.68206	0.771917	0.60563	0.43469	53
4894293	0.0057555	0.0249965	0.049075	0.076955	0.0003832	0.0018661	0.0040514	0.0071496	0.10073	0.307589	0.509535	0.43469	63
5337462	0.0021325	0.0093189	0.018441	0.0291924	5.61e-05	0.0002733	0.0005939	0.0010494	-0.0122523	-0.0383831	-0.0653869	-0.0922435	57
2388822	0.0066763	0.0289502	0.0567233	0.0887361	0.0002953	0.0014385	0.0031237	0.0055145	0.0586431	0.180791	0.302613	0.419006	66
4286520	0.0032576	0.0142085	0.0280478	0.0442694	0.0001518	0.0007395	0.0016064	0.0028376	-0.0006328	-0.0019773	-0.0033588	-0.0047237	60
2527487	0.0071721	0.0310739	0.0608185	0.0950205	0.0002463	0.0011999	0.0026061	0.0046017	0.0455504	0.140844	0.236514	0.328606	64
1255480	0.0039261	0.0171048	0.0337159	0.0531228	0.0004725	0.002301	0.0049942	0.0088101	0.225522	0.669328	0.60563	0.43469	57
2351330	0.003965	0.0172731	0.0340446	0.0536353	0.000172	0.0008379	0.0018202	0.0032149	0.0085318	0.0266027	0.0450849	0.063253	61
3652000	0.0067173	0.0291259	0.0570625	0.0892573	0.0003521	0.0017151	0.0037238	0.0065723	0.101484	0.309837	0.513164	0.43469	57
5561829	0.0104692	0.0451051	0.0876508	0.135785	0.0003031	0.0014764	0.0032062	0.0056598	0.0273797	0.0850084	0.143395	0.200182	69
1256665	0.0034253	0.0149357	0.0294725	0.0464977	0.0002486	0.0012112	0.0026307	0.0046449	0.0049731	0.0155189	0.026324	0.0369667	64
4317652	0.0044698	0.0194555	0.0383038	0.0602659	0.0003003	0.0014629	0.0031767	0.0056079	0.0760718	0.233596	0.389321	0.43469	58
1864383	0.0085908	0.0371309	0.0724497	0.112779	0.0003074	0.0014975	0.0032519	0.0057405	0.054755	0.168953	0.283071	0.392345	68
5943364	0.0044891	0.0195386	0.0384659	0.0605179	0.0002411	0.0011743	0.0025505	0.0045036	0.0703469	0.216297	0.361	0.43469	57
2359505	0.0035024	0.0152697	0.0301265	0.04752	0.0002313	0.0011268	0.0024474	0.0043216	0.0947399	0.289691	0.480594	0.43469	60
2753837	0.0057187	0.0248383	0.0487684	0.0764816	0.0003999	0.0019476	0.0042282	0.0074611	0.077155	0.236864	0.394662	0.43469	60
3502369	0.0092196	0.039806	0.0775633	0.120543	0.0004547	0.0022143	0.0048064	0.0084795	0.106209	0.323916	0.53586	0.43469	65
2716157	0.0060175	0.0261229	0.0512572	0.0803222	0.0001983	0.0009662	0.0020988	0.0037065	0.0113687	0.0354255	0.059995	0.0841084	66
3410163	0.0001505	0.0006597	0.0013112	0.0020865	9.43e-05	0.0004598	0.000999	0.001765	0.0021906	0.0068403	0.0116108	0.0163171	41
5001573	0.0024443	0.0106758	0.0211118	0.0333931	0.0004129	0.0020108	0.0043651	0.0077024	0.180107	0.540118	0.60563	0.43469	51
2152575	0.0077212	0.0334217	0.0653357	0.101933	0.0006785	0.0033027	0.0071642	0.0126276	0.162865	0.490338	0.60563	0.43469	64
2491516	0.0032925	0.0143599	0.0283446	0.0447338	8.68e-05	0.0004231	0.0009193	0.0016242	-0.0244073	-0.0766716	-0.131009	-0.185418	58
2944625	0.0064534	0.0279945	0.0548774	0.0858981	0.0002298	0.0011195	0.0024316	0.0042938	0.0095942	0.0299081	0.0506734	0.0710735	69
5076628	0.007028	0.030457	0.0596299	0.0931981	0.0002172	0.0010582	0.0022985	0.004059	0.0264929	0.0822717	0.13881	0.193826	67
5821748	0.0018914	0.0082689	0.0163718	0.0259332	8.1e-06	3.92e-05	8.53e-05	0.0001507	-0.0271944	-0.0854804	-0.146162	-0.207018	51
3700212	0.0023798	0.0103952	0.0205597	0.0325253	0.0001984	0.0009665	0.0020995	0.0037079	0.0386222	0.119609	0.2012	0.28005	56
1182872	0.0050626	0.0220133	0.0432836	0.0679958	0.0002506	0.0012208	0.0026514	0.0046815	0.040094	0.124126	0.208722	0.290407	62
1677439	0.0004066	0.001782	0.0035398	0.0056291	0.0001906	0.0009288	0.0020175	0.0035632	0.0341926	0.105998	0.178499	0.248742	40
5965218	0.0031508	0.013745	0.0271392	0.0428473	0.0001324	0.0006453	0.001402	0.0024766	-0.0005579	-0.001743	-0.0029607	-0.0041638	57
4221434	0.0052241	0.0227095	0.0446366	0.0700919	0.0002978	0.0014506	0.0031501	0.0055611	0.0410858	0.127168	0.213785	0.297374	64
3619730	0.0043354	0.0188745	0.037171	0.0585041	0.000106	0.0005166	0.0011224	0.0019829	0.0094929	0.0295931	0.050141	0.0703287	63
5290933	0.004739	0.0206174	0.0405675	0.0637827	0.0002958	0.0014411	0.0031294	0.0055246	0.0567883	0.175146	0.293299	0.406306	61
3879348	0.003994	0.0173985	0.0342897	0.0540173	0.0015628	0.0075939	0.0164309	0.0288572	0.0231704	0.0720079	0.121593	0.169933	47
1122236	0.0053822	0.0233902	0.0459587	0.0721383	7.08e-05	0.0003449	0.0007495	0.0013243	-0.0265409	-0.0834139	-0.142605	-0.201945	66
4205695	0.0043155	0.0187887	0.0370036	0.0582436	5.97e-05	0.0002911	0.0006325	0.0011177	-0.0446079	-0.140768	-0.241745	-0.343999	65
5841862	0.0073403	0.0317938	0.0622049	0.0971442	0.0002586	0.00126	0.0027364	0.0048315	0.0520911	0.16083	0.269639	0.373988	63
1905863	0.0014753	0.0064542	0.0127905	0.0202826	0.0002188	0.0010659	0.0023152	0.0040885	-0.0360152	-0.113432	-0.194383	-0.275968	51
2585276	0.0048101	0.0209245	0.0411655	0.064711	0.0002143	0.0010439	0.0022674	0.0040041	0.0347406	0.107683	0.181313	0.252626	63
6022272	0.004139	0.0180255	0.0355141	0.055925	0.0001683	0.00082	0.0017814	0.0031464	0.0056302	0.017567	0.0297931	0.041831	67
4738049	0.0047149	0.0205134	0.040365	0.0634685	0.0001323	0.0006448	0.001401	0.0024749	0.0089374	0.0278647	0.0472189	0.0662399	65
1262558	0.003039	0.0132598	0.0261876	0.0413571	0.0001748	0.0008517	0.0018502	0.0032679	-0.0013256	-0.0041427	-0.007038	-0.0099	60
1745045	0.0082661	0.0357474	0.0697993	0.108744	0.0004072	0.001983	0.0043048	0.0075961	0.159738	0.481264	0.60563	0.43469	67
2234778	0.0031922	0.0139246	0.0274912	0.0433984	0.000184	0.0008966	0.0019476	0.0034398	0.052571	0.162294	0.272061	0.3773	56
5617404	0.0017041	0.0074521	0.0147607	0.0233927	-3.68e-05	-0.0001793	-0.0003897	-0.000689	-0.0168861	-0.0529548	-0.0903144	-0.127567	54
1809121	0.0071164	0.0308354	0.0603592	0.0943165	0.0001851	0.0009021	0.0019596	0.0034609	-0.0021825	-0.0068217	-0.0115919	-0.0163093	67
2800217	0.0103464	0.0445855	0.086664	0.134298	0.0004874	0.0023731	0.0051506	0.0090855	0.0929218	0.284249	0.471777	0.43469	65
5899114	0.0022233	0.0097143	0.0192197	0.0304179	5.84e-05	0.0002845	0.0006182	0.0010923	-0.0151939	-0.04763	-0.0811987	-0.114639	58
2436969	0.0119143	0.0512047	0.0991929	0.153098	0.0003448	0.0016793	0.0036463	0.0064357	0.0586611	0.180845	0.302703	0.419129	68
4323271	0.00421	0.0183325	0.0361133	0.056858	0.000517	0.0025172	0.0054628	0.0096351	0.0565291	0.174357	0.291997	0.404529	54
1624310	0.0052089	0.022644	0.0445095	0.069895	0.0002704	0.0013174	0.0028611	0.0050514	0.22772	0.67551	0.60563	0.43469	63
4372824	0.0087563	0.0378357	0.0737982	0.114829	0.0011293	0.005492	0.011898	0.0209329	0.19106	0.571533	0.60563	0.43469	66
4116422	0.0010697	0.0046832	0.0092891	0.014746	0.0001754	0.0008545	0.0018562	0.0032784	0.0200693	0.0624143	0.105474	0.147527	48
4995126	0.014574	0.0623522	0.120096	0.184112	0.0003859	0.0018796	0.0040806	0.007201	-0.0123842	-0.0387974	-0.0660948	-0.0932454	70
3473170	0.0034639	0.015103	0.0298	0.0470097	0.0001827	0.0008903	0.001934	0.0034157	0.0290387	0.0901253	0.151964	0.212052	61
5844192	0.0116218	0.0499727	0.0968675	0.149621	0.0004053	0.0019737	0.0042846	0.0075605	0.0898409	0.275016	0.4568	0.43469	66
3362694	0.0031167	0.013597	0.026849	0.042393	8.89e-05	0.0004331	0.000941	0.0016625	0.0099441	0.0309963	0.0525125	0.0736462	59
4889976	0.0057906	0.0251476	0.0493678	0.0774071	0.0002984	0.0014533	0.003156	0.0055715	0.0664745	0.20457	0.341754	0.43469	66
5587485	0.005383	0.0233935	0.0459653	0.0721484	0.0004741	0.0023088	0.0050112	0.0088401	0.0101604	0.031669	0.0536492	0.0752362	62
3863756	0.0039491	0.017204	0.0339096	0.0534248	0.0001244	0.0006063	0.0013172	0.002327	0.0246962	0.0767233	0.129506	0.18092	62
1012449	0.0043784	0.0190604	0.0375335	0.0590681	0.0002032	0.0009898	0.0021499	0.0037968	0.0372757	0.115475	0.19431	0.270555	59
4217893	0.0032292	0.014085	0.0278058	0.0438908	0.0001558	0.0007591	0.0016491	0.002913	0.0188183	0.0585403	0.098958	0.138459	60
2274713	0.0060417	0.0262267	0.0514582	0.0806322	0.0002114	0.0010301	0.0022375	0.0039513	0.0190593	0.0592868	0.100214	0.140207	68
2551557	0.0142047	0.0608104	0.117219	0.17987	0.0010846	0.005275	0.0114293	0.020112	0.210141	0.625877	0.60563	0.43469	65
2614464	0.0014569	0.006374	0.0126321	0.0200324	0.0001189	0.0005794	0.0012588	0.0022239	-0.0006328	-0.0019773	-0.0033588	-0.0047237	54
3748437	0.004835	0.0210318	0.0413743	0.065035	0.0001367	0.0006661	0.0014471	0.0025563	0.0011062	0.003455	0.0058663	0.0082464	62
3798509	0.0104583	0.0450589	0.087563	0.135652	0.0004205	0.0020481	0.0044459	0.0078446	0.0438466	0.135629	0.227852	0.316712	68
1145581	0.0075947	0.0328814	0.0642972	0.100346	0.0002315	0.0011277	0.0024494	0.0043252	-0.0042067	-0.0131546	-0.0223645	-0.0314829	64
1008186	0.0019072	0.0083375	0.016507	0.0261464	0.0003825	0.0018627	0.0040439	0.0071364	0.115243	0.350745	0.578956	0.43469	49
2909399	0.0036398	0.015865	0.0312916	0.04934	0.0016542	0.0080369	0.017385	0.0305215	0.088808	0.271918	0.45177	0.43469	53
2024934	0.0070828	0.0306916	0.0600821	0.0938916	0.0002912	0.0014183	0.0030799	0.0054372	0.0600392	0.185036	0.309612	0.428541	64
4666968	0.0057227	0.0248556	0.0488019	0.0765333	0.0001175	0.0005727	0.0012443	0.0021982	-0.0365768	-0.115216	-0.197467	-0.280388	61
1881175	0.0025409	0.0110957	0.0219375	0.0346903	7.51e-05	0.0003658	0.0007948	0.0014045	-0.0077976	-0.0244034	-0.0415258	-0.0585125	58
4026786	0.015914	0.0679298	0.130461	0.199327	0.0004901	0.0023866	0.0051797	0.0091368	0.212652	0.632991	0.60563	0.43469	65
4532508	0.0033543	0.0146277	0.0288693	0.0455545	7.79e-05	0.0003795	0.0008245	0.0014569	0.0106411	0.0331636	0.0561746	0.0787676	64
4820599	0.0059872	0.0259928	0.0510053	0.0799338	0.0002107	0.0010266	0.0022299	0.0039379	0.025479	0.079141	0.133561	0.186547	65
2535496	0.0017803	0.0077846	0.0154167	0.0244275	0.0001175	0.0005728	0.0012444	0.0021984	-0.0157733	-0.0494529	-0.0843186	-0.119063	55
3800504	0.000347	0.0015208	0.0030214	0.0048054	8.37e-05	0.0004081	0.0008867	0.0015666	0.0005686	0.001776	0.0030159	0.0042402	40
5484141	0.0102212	0.0440552	0.0856566	0.13278	0.0007357	0.0035809	0.0077663	0.0136857	0.0994524	0.303775	0.503375	0.43469	66
5676573	0.0001064	0.0004665	0.0009272	0.0014757	1.78e-05	8.7e-05	0.000189	0.000334	-0.0091222	-0.0285573	-0.0486104	-0.0685192	41
5699729	0.0081409	0.0352131	0.0687749	0.107183	0.0002951	0.0014373	0.0031212	0.0055101	0.0637205	0.196218	0.328023	0.43469	67
1885486	0.0075292	0.0326015	0.063759	0.0995225	0.0001975	0.0009623	0.0020902	0.0036914	0.0271251	0.0842228	0.142079	0.198358	67
1934257	0.0071932	0.0311644	0.0609929	0.0952877	0.0004417	0.002151	0.0046691	0.0082377	0.0888776	0.272127	0.452109	0.43469	67
5736588	0.0033451	0.014588	0.0287914	0.0454327	0.0002091	0.0010185	0.0022123	0.0039069	0.0113149	0.0352583	0.0597126	0.0837136	62
1990855	0.0111966	0.0481791	0.0934768	0.144541	0.0002734	0.001332	0.0028927	0.0051071	-0.0052949	-0.0165616	-0.0281643	-0.039659	69
5143740	0.0044976	0.0195754	0.0385376	0.0606294	0.0003478	0.0016942	0.0036786	0.0064926	-0.0042654	-0.0133382	-0.0226769	-0.0319233	67
2419599	0.0093902	0.0405305	0.0789458	0.122638	0.000487	0.0023713	0.0051466	0.0090785	0.0421919	0.130559	0.219425	0.305131	65
3114820	0.0063387	0.027502	0.0539255	0.0844332	0.0006697	0.0032598	0.0070714	0.0124645	0.241422	0.713913	0.60563	0.43469	66
5280826	0.0051069	0.022204	0.0436544	0.0685705	0.00026	0.0012664	0.0027505	0.0048563	-0.0137293	-0.0430244	-0.0733205	-0.103476	65
1606406	0.0090282	0.0389923	0.0760094	0.118187	0.0007723	0.0037584	0.0081506	0.0143608	0.176073	0.528509	0.60563	0.43469	65
4185600	0.0041188	0.017938	0.0353434	0.0556591	0.0001208	0.0005885	0.0012786	0.0022589	-0.0040594	-0.0126934	-0.0215796	-0.0303769	61
1480644	0.004213	0.0183454	0.0361386	0.0568974	0.0001712	0.000834	0.0018117	0.0031999	0.0410444	0.127041	0.213573	0.297083	60
1587109	0.0004495	0.0019697	0.0039123	0.0062207	0.0001463	0.000713	0.001549	0.0027362	-0.0155914	-0.0488804	-0.0833385	-0.117673	48
2961319	0.0070634	0.0306088	0.0599225	0.0936469	0.0001554	0.0007574	0.0016453	0.0029063	0.0054638	0.0170484	0.0289148	0.0405997	66
3913049	0.0009639	0.0042205	0.0083732	0.0132958	8.52e-05	0.0004153	0.0009024	0.0015945	0.0057057	0.0178019	0.030191	0.0423889	48
5414704	0.0050214	0.0218357	0.0429381	0.0674604	0.0002703	0.0013168	0.0028597	0.005049	0.0288592	0.089572	0.151038	0.210769	61
1861028	0.0025446	0.0111119	0.0219693	0.0347402	0.0001704	0.0008302	0.0018034	0.0031852	-0.0017165	-0.0053647	-0.009115	-0.0128229	51
2366673	0.0069949	0.0303156	0.0593574	0.0927802	0.0002065	0.0010061	0.0021854	0.0038593	0.0126915	0.0395357	0.0669339	0.0938034	65
1377620	0.0030363	0.0132483	0.0261651	0.0413217	0.0001385	0.0006749	0.0014662	0.00259	-0.0084597	-0.0264794	-0.0450659	-0.0635118	56
1550420	0.0014667	0.0064169	0.0127168	0.0201662	5.99e-05	0.000292	0.0006344	0.0011211	0.0727009	0.223416	0.372664	0.43469	49
3644970	0.0057496	0.0249714	0.0490263	0.0768799	0.0002403	0.0011706	0.0025425	0.0044894	0.0124955	0.0389268	0.0659062	0.0923679	59
3766658	0.0076711	0.0332079	0.0649248	0.101305	0.0007138	0.003474	0.0075351	0.0132794	0.155947	0.47025	0.60563	0.43469	61
4828246	0.0015177	0.0066392	0.013156	0.0208599	-2.6e-06	-1.28e-05	-2.79e-05	-4.93e-05	0.0063186	0.0197116	0.0334246	0.0469214	49
3361541	0.0060141	0.0261084	0.0512292	0.080279	0.0001289	0.0006282	0.0013648	0.002411	0.0148446	0.0462203	0.078209	0.109542	64
5778207	0.0037387	0.0162934	0.0321296	0.0506481	0.0001178	0.0005742	0.0012476	0.0022041	-0.0117146	-0.0366943	-0.0625015	-0.0881603	60
2186710	0.0052306	0.0227374	0.044691	0.0701762	0.0002066	0.0010064	0.002186	0.0038605	0.0041893	0.0130753	0.0221833	0.0311584	64
1223827	0.0024974	0.0109068	0.021566	0.0341067	0.0002123	0.0010345	0.002247	0.003968	0.0716411	0.220212	0.367416	0.43469	58
1575793	0.0142823	0.0611345	0.117824	0.180763	0.0032815	0.0158927	0.0342188	0.0596808	0.259226	0.763439	0.60563	0.43469	69
2083242	0.0007316	0.0032047	0.0063613	0.0101073	7.79e-05	0.0003797	0.0008251	0.0014579	-0.0006328	-0.0019773	-0.0033588	-0.0047237	49
4393300	0.005201	0.0226098	0.044443	0.069792	0.0002365	0.001152	0.0025021	0.0044181	0.0300768	0.0933254	0.15732	0.219465	61
3275617	0.0010539	0.004614	0.0091522	0.0145293	8.3e-05	0.0004047	0.0008793	0.0015537	0.0372757	0.115475	0.19431	0.270555	43
3237948	0.0069079	0.029943	0.0586389	0.0916778	0.0042242	0.0204207	0.0438501	0.076189	0.119546	0.363486	0.599353	0.43469	57
4862795	0.0049812	0.0216621	0.0426007	0.0669372	0.0002919	0.0014221	0.0030881	0.0054517	0.121148	0.368222	0.60563	0.43469	65
3597909	0.0014969	0.0065485	0.0129768	0.0205768	0.0001418	0.0006909	0.0015009	0.0026514	0.0035308	0.0110217	0.0187022	0.0262735	54
5261599	0.0077176	0.0334066	0.0653067	0.101889	0.0004804	0.0023394	0.0050775	0.0089569	0.0904444	0.276826	0.459738	0.43469	69
1020516	0.0067895	0.0294356	0.0576601	0.0901752	0.0001141	0.000556	0.0012081	0.0021343	-0.0092283	-0.02889	-0.049178	-0.0693213	68
2494077	0.0021398	0.0093509	0.018504	0.0292917	0.0001832	0.0008924	0.0019385	0.0034237	0.0124938	0.0389214	0.0658971	0.0923552	56
1906675	0.0009677	0.0042374	0.0084067	0.0133488	-3.23e-05	-0.0001572	-0.0003417	-0.000604	-0.021182	-0.0664915	-0.113523	-0.160531	47
2577082	0.0077181	0.0334084	0.0653101	0.101894	0.0005846	0.0028462	0.0061757	0.0108895	0.0872932	0.267372	0.444383	0.43469	68
3905875	0.0093424	0.0403277	0.0785589	0.122052	0.0005198	0.0025307	0.0054922	0.0096868	0.173002	0.519655	0.60563	0.43469	68
2711946	0.0035582	0.0155117	0.0306002	0.0482601	0.0003423	0.0016675	0.0036206	0.0063905	-0.0027324	-0.0085416	-0.0145165	-0.0204271	62
2785945	0.0062356	0.0270599	0.0530704	0.0831165	0.0006576	0.0032008	0.0069436	0.0122398	0.201474	0.601252	0.60563	0.43469	54
4519645	0.0082441	0.0356534	0.0696193	0.10847	0.0003885	0.0018919	0.0041073	0.0072481	0.0363402	0.1126	0.189517	0.263946	66
5507853	0.0109459	0.0471206	0.0914727	0.141532	0.0005062	0.0024647	0.005349	0.0094349	0.0679199	0.20895	0.348946	0.43469	69
1239877	0.0097483	0.0420508	0.0818433	0.127023	0.0002496	0.0012161	0.0026413	0.0046637	0.0344539	0.106801	0.179841	0.250594	67
5950405	0.0094555	0.040808	0.079475	0.12344	0.0003304	0.0016093	0.0034944	0.006168	0.0623443	0.19204	0.321148	0.43469	65
4480140	0.003652	0.0159177	0.0313947	0.0495009	0.0001854	0.0009035	0.0019626	0.0034662	-0.0083252	-0.0260575	-0.0443465	-0.0624957	64
5711674	0.0031915	0.0139215	0.0274853	0.0433891	0.0001345	0.0006554	0.001424	0.0025155	0.0508621	0.157079	0.263431	0.365495	55
5889055	0.0028546	0.0124591	0.0246162	0.0388941	0.000236	0.0011499	0.0024976	0.0044102	0.0425304	0.131596	0.22115	0.307503	55
2534728	0.0016444	0.0071919	0.0142472	0.0225826	0.0001291	0.0006291	0.0013668	0.0024145	0.008093	0.0252368	0.0427748	0.0600189	50
2910901	0.000921	0.004033	0.0080021	0.0127079	3e-07	1.4e-06	3.1e-06	5.4e-06	-0.017713	-0.0555585	-0.0947746	-0.133896	52
3546853	0.0062015	0.0269132	0.0527867	0.0826795	0.000238	0.0011592	0.0025178	0.0044458	0.0135556	0.0422191	0.0714616	0.100126	63
1087856	0.0065855	0.0285611	0.0559721	0.0875815	0.0002874	0.0014001	0.0030404	0.0053676	0.0674273	0.207458	0.346496	0.43469	54
1174245	0.0047668	0.0207376	0.0408015	0.064146	0.0003431	0.001671	0.0036281	0.0064037	0.0998775	0.305044	0.505425	0.43469	56
3586449	0.0012834	0.0056164	0.0111349	0.0176662	0.0001127	0.000549	0.0011929	0.0021075	0.0325871	0.101057	0.170247	0.237343	49
5442175	0.0030903	0.0134826	0.0266246	0.0420415	5.45e-05	0.0002656	0.0005771	0.0010198	0.008812	0.0274746	0.0465592	0.0653166	60
3505765	0.007645	0.0330962	0.0647101	0.100977	0.0006223	0.0030295	0.0065727	0.0115877	0.0403501	0.124912	0.21003	0.292207	60
4552240	0.0079589	0.0344368	0.0672852	0.10491	0.0005402	0.00263	0.0057073	0.0100654	0.118868	0.361481	0.596146	0.43469	56
4852525	0.0076674	0.0331921	0.0648943	0.101259	0.0001062	0.0005177	0.0011249	0.0019873	-0.0097906	-0.0306544	-0.0521888	-0.0735762	65
4949926	0.0031936	0.0139307	0.0275033	0.0434172	0.0001287	0.0006273	0.001363	0.0024078	-0.0111877	-0.0350395	-0.0596752	-0.0841619	62
1054120	0.0152906	0.0653381	0.125652	0.192282	0.0004064	0.0019791	0.0042964	0.0075812	0.137616	0.41671	0.60563	0.43469	70
2978862	0.0007098	0.0031094	0.0061724	0.0098077	9.78e-05	0.0004764	0.0010351	0.0018288	0.0265987	0.0825981	0.139357	0.194584	48
3573361	0.011093	0.0477417	0.0926491	0.143299	0.0013897	0.006755	0.0146231	0.0257003	0.474836	0.771917	0.60563	0.43469	64
4255511	0.0097143	0.0419063	0.0815682	0.126607	0.0012353	0.0060063	0.0130082	0.0228764	0.0681032	0.209505	0.349858	0.43469	64
1151188	0.0026956	0.0117686	0.02326	0.0367667	2.65e-05	0.0001289	0.0002802	0.0004953	-0.0228436	-0.071734	-0.122524	-0.173337	62
4003519	0.0083851	0.0362547	0.0707715	0.110225	0.0003164	0.0015411	0.0033465	0.0059072	0.0455991	0.140993	0.236762	0.328946	66
4076284	0.0080974	0.0350279	0.0684195	0.106641	0.0003378	0.0016454	0.0035727	0.0063059	0.09685	0.296001	0.490808	0.43469	59
3777724	0.0002353	0.0010314	0.0020495	0.0032606	1.11e-05	5.39e-05	0.0001171	0.0002069	-0.0143114	-0.0448546	-0.0764504	-0.10791	42
2049298	0.0005484	0.002403	0.0047718	0.0075854	8.72e-05	0.000425	0.0009235	0.0016317	0.0065568	0.0204535	0.0346805	0.0486814	41
1292440	0.0058338	0.0253331	0.0497275	0.0779623	0.0001641	0.0007995	0.0017368	0.0030677	0.0093124	0.0290315	0.0491916	0.0690003	66
2580360	0.0026035	0.011368	0.0224728	0.0355309	0.0001688	0.0008222	0.0017862	0.003155	0.0447545	0.138408	0.232469	0.323054	54
3217800	0.0147491	0.0630827	0.121457	0.186116	0.0003406	0.0016592	0.0036027	0.0063588	0.0248276	0.0771291	0.130187	0.181865	69
3509330	0.0012167	0.0053251	0.0105589	0.0167552	9.6e-05	0.0004679	0.0010166	0.0017961	-0.0096241	-0.0301319	-0.0512971	-0.0723159	54
5920204	0.00851	0.0367869	0.071791	0.111777	0.0018383	0.008928	0.0193023	0.0338622	0.439554	0.771917	0.60563	0.43469	62
3747614	0.0045466	0.0197872	0.0389504	0.0612709	0.0001872	0.0009119	0.0019809	0.0034985	-0.0173461	-0.0544031	-0.0927951	-0.131087	67
5071623	0.0019219	0.0084017	0.0166337	0.0263461	8.72e-05	0.0004247	0.0009229	0.0016306	-0.0134071	-0.0420118	-0.071589	-0.101024	57
5217870	0.0041399	0.0180295	0.0355219	0.0559371	9.54e-05	0.0004648	0.0010099	0.0017843	0.0062291	0.0194328	0.0329526	0.0462598	63
5940340	0.0005146	0.0022548	0.0044779	0.0071189	2.6e-05	0.0001265	0.000275	0.000486	0.0058255	0.0181753	0.0308233	0.0432753	43
1937451	0.0011717	0.0051288	0.0101708	0.0161413	7.86e-05	0.0003829	0.0008319	0.00147	0.0095942	0.0299081	0.0506734	0.0710735	49
5298535	0.0050097	0.0217854	0.0428404	0.0673088	0.0002182	0.0010632	0.0023094	0.0040783	-0.0011798	-0.0036869	-0.0062634	-0.0088101	60
3497964	0.0013798	0.0060373	0.0119668	0.0189812	3.01e-05	0.0001467	0.0003189	0.0005635	0.0115854	0.0360991	0.0611325	0.0856981	50
2432360	0.0057217	0.0248512	0.0487934	0.0765202	0.0002075	0.0010107	0.0021955	0.0038772	0.0709801	0.218213	0.36414	0.43469	63
2471022	0.006788	0.029429	0.0576474	0.0901556	0.0002125	0.0010351	0.0022482	0.0039703	0.00101	0.0031545	0.0053562	0.0075296	66
3205016	0.0026766	0.0116857	0.0230971	0.036511	0.0002907	0.0014159	0.0030748	0.0054282	-0.0024427	-0.0076353	-0.0129752	-0.0182569	59
4634212	0.0092369	0.0398796	0.0777038	0.120757	0.0005049	0.0024587	0.0053361	0.009412	0.0943694	0.288582	0.478799	0.43469	68
5291185	0.0048149	0.0209452	0.0412057	0.0647734	0.0009551	0.0046463	0.0100708	0.0177308	0.333702	0.771917	0.60563	0.43469	56
2356073	0.0047045	0.0204685	0.0402775	0.0633326	0.0001775	0.0008649	0.0018788	0.0033184	0.0330813	0.102578	0.172789	0.240854	65
1481973	0.0051226	0.0222719	0.0437864	0.068775	0.0001396	0.0006803	0.0014779	0.0026107	0.0149502	0.046548	0.0787615	0.110313	65
1664200	0.0035134	0.0153175	0.0302201	0.0476662	0.0001579	0.0007695	0.0016718	0.002953	-0.0099136	-0.0310402	-0.0528472	-0.0745069	62
3808702	0.0064146	0.0278278	0.0545551	0.0854022	0.0002786	0.0013572	0.0029473	0.0052034	0.0691517	0.21268	0.355067	0.43469	66
3027551	0.008109	0.0350772	0.0685141	0.106785	0.0002489	0.0012126	0.0026336	0.0046502	0.0337173	0.104535	0.176058	0.24537	68
4597958	0.0042292	0.0184157	0.0362758	0.0571109	0.0001142	0.0005565	0.0012091	0.002136	-0.0087261	-0.0273148	-0.0464908	-0.0655247	65
5015334	0.0033871	0.0147697	0.0291475	0.0459895	0.0001287	0.0006271	0.0013625	0.002407	0.003049	0.0095188	0.016154	0.0226965	60
2522793	0.007909	0.0342238	0.0668764	0.104286	0.0003098	0.001509	0.0032767	0.0057842	0.0485429	0.149996	0.251695	0.349425	67
3620579	0.0036886	0.0160766	0.0317056	0.0499864	9.97e-05	0.0004856	0.0010552	0.0018643	0.0638213	0.196523	0.328527	0.43469	57
4074476	0.0051148	0.0222385	0.0437214	0.0686743	0.0003513	0.0017111	0.0037152	0.0065571	0.0689293	0.212007	0.353963	0.43469	62
4314478	0.0013361	0.0058465	0.0115898	0.0183854	7.09e-05	0.0003457	0.0007513	0.0013275	0.0095942	0.0299081	0.0506734	0.0710735	49
2862804	0.0025414	0.0110982	0.0219424	0.0346979	0.0001584	0.0007719	0.0016769	0.0029619	0.0012527	0.0039125	0.0066427	0.0093376	60
1813819	0.0070704	0.0306389	0.0599805	0.0937358	0.0002873	0.0013994	0.0030391	0.0053653	0.119989	0.364796	0.601447	0.43469	63
5049543	0.0061266	0.0265915	0.0521643	0.0817206	0.000213	0.0010377	0.002254	0.0039805	0.0741413	0.227768	0.379789	0.43469	67
2656477	0.0060099	0.0260901	0.0511936	0.0802242	0.0004441	0.0021627	0.0046945	0.0082824	0.0290155	0.0900539	0.151845	0.211887	61
4020722	0.00364	0.0158658	0.0312932	0.0493424	0.0001603	0.000781	0.0016966	0.0029968	0.0378785	0.117326	0.197396	0.274808	56
3056388	0.0028518	0.012447	0.0245925	0.038857	0.0001692	0.0008246	0.0017913	0.003164	0.0314366	0.0975147	0.164326	0.229157	55
1480093	0.0043635	0.0189963	0.0374084	0.0588734	0.0001103	0.0005375	0.0011679	0.0020633	-0.0430047	-0.13566	-0.232879	-0.33124	65
3990869	0.0021724	0.0094928	0.0187835	0.0297316	0.0002251	0.0010967	0.002382	0.0042063	0.0191166	0.0594643	0.100513	0.140623	55
5028813	0.0030209	0.0131812	0.0260334	0.0411155	0.0001934	0.0009424	0.0020471	0.0036154	0.0172498	0.0536801	0.0907775	0.127065	59
1608340	0.0032956	0.0143731	0.0283703	0.044774	0.0001956	0.0009531	0.0020704	0.0036564	-0.0162135	-0.0508378	-0.0866894	-0.122425	60
3887002	0.0069747	0.0302289	0.0591902	0.0925236	0.0003748	0.0018253	0.0039629	0.0069936	0.0698049	0.214657	0.35831	0.43469	58
4703903	0.0021686	0.0094763	0.0187511	0.0296805	0.0001223	0.0005958	0.0012944	0.0022866	0.164141	0.494035	0.60563	0.43469	48
4287580	0.0035751	0.0155849	0.0307435	0.0484839	0.0001078	0.0005254	0.0011416	0.002017	-0.0155164	-0.0486446	-0.082935	-0.117101	62
2592813	0.0049859	0.0216828	0.0426409	0.0669995	0.0003284	0.0015997	0.0034735	0.0061312	0.0012333	0.0038518	0.0065397	0.0091927	63
5570789	0.0062283	0.0270281	0.053009	0.0830219	0.0004768	0.0023217	0.0050391	0.0088893	0.0995672	0.304117	0.503929	0.43469	64
3565458	0.005539	0.0240651	0.0472688	0.0741643	0.0002618	0.0012754	0.0027699	0.0048906	0.0271063	0.0841648	0.141982	0.198223	66
2322568	0.0041747	0.01818	0.0358158	0.0563947	0.0002101	0.0010237	0.0022235	0.0039267	-0.0120105	-0.0376235	-0.0640889	-0.0904065	60
4184087	0.0039171	0.0170658	0.0336396	0.0530039	7.84e-05	0.0003819	0.0008298	0.0014662	-0.0052407	-0.0163919	-0.0278754	-0.0392515	62
2875316	0.0033976	0.0148153	0.0292367	0.046129	0.0001362	0.0006634	0.0014413	0.0025461	-0.0080601	-0.0252261	-0.0429287	-0.0604934	56
4567238	0.003524	0.0153634	0.0303099	0.0478066	0.000139	0.0006772	0.0014714	0.0025991	-0.0155834	-0.0488554	-0.0832958	-0.117612	61
5621731	0.02032	0.0860879	0.163778	0.247486	0.0005315	0.0025877	0.0056156	0.009904	0.172445	0.518047	0.60563	0.43469	68
4004834	0.0044982	0.019578	0.0385427	0.0606372	0.0002673	0.001302	0.0028275	0.0049922	-0.0135416	-0.0424346	-0.0723119	-0.102048	63
1347867	0.011869	0.0510141	0.0988334	0.152561	0.0005469	0.0026627	0.0057782	0.0101901	0.0708568	0.21784	0.363529	0.43469	69
1671603	0.0023023	0.0100579	0.019896	0.0314817	0.000399	0.0019431	0.0042183	0.0074437	0.0426412	0.131936	0.221714	0.308279	54
3541745	0.0048897	0.0212678	0.0418334	0.0657473	0.0002599	0.0012663	0.0027502	0.0048558	0.11793	0.358705	0.591703	0.43469	64
1380749	0.0052229	0.022704	0.044626	0.0700754	0.0001017	0.0004954	0.0010764	0.0019018	-0.013242	-0.0414929	-0.0707019	-0.0997678	68
1469031	0.0132006	0.0566086	0.109357	0.168234	0.0006758	0.0032897	0.0071362	0.0125784	0.127874	0.388072	0.60563	0.43469	65
3263565	0.0100158	0.0431852	0.0840024	0.130284	0.0004789	0.002332	0.0050614	0.0089285	0.142259	0.430314	0.60563	0.43469	67
4488119	0.0055785	0.0242354	0.0475991	0.074675	0.0002592	0.0012629	0.0027427	0.0048426	0.0239657	0.0744662	0.125719	0.175663	62
5571431	0.0027573	0.0120367	0.0237867	0.0375931	0.0001921	0.0009359	0.0020331	0.0035906	0.08248	0.252906	0.420838	0.43469	49
2263953	0.0034687	0.0151235	0.0298402	0.0470725	0.0001011	0.0004929	0.0010709	0.0018921	0.0122732	0.0382364	0.0647408	0.09074	68
4367966	0.0017735	0.0077549	0.0153581	0.0243352	-1.12e-05	-5.48e-05	-0.000119	-0.0002103	0.0063564	0.0198293	0.0336239	0.0472006	54
1543402	0.008135	0.0351881	0.0687269	0.107109	0.0003646	0.001776	0.003856	0.0068054	0.0523355	0.161576	0.270873	0.375675	66
2373006	0.0094313	0.0407054	0.0792794	0.123143	0.0003325	0.0016195	0.0035164	0.0062068	0.0579828	0.178781	0.299299	0.414488	63
3049685	0.0002232	0.0009784	0.0019444	0.0030935	3.87e-05	0.0001886	0.0004098	0.0007242	0.0187031	0.0581835	0.0983576	0.137623	41
1459510	0.0035	0.0152592	0.030106	0.0474879	0.000315	0.0015341	0.0033313	0.0058805	-0.0081387	-0.0254727	-0.0433491	-0.0610872	60
1075029	0.0039818	0.0173458	0.0341867	0.0538568	0.0001223	0.0005961	0.0012951	0.0022879	0.0304721	0.0945435	0.159357	0.222284	60
1790778	0.0010057	0.0044031	0.0087348	0.0138684	4.83e-05	0.0002354	0.0005115	0.000904	-0.0141154	-0.0442382	-0.0753961	-0.106417	49
2025264	0.0099683	0.0429838	0.0836192	0.129706	0.0001752	0.0008538	0.0018548	0.0032761	-0.048187	-0.152185	-0.261586	-0.37259	68
4936991	0.0071506	0.0309821	0.0606419	0.0947497	0.0003497	0.0017031	0.0036978	0.0065265	0.148213	0.447716	0.60563	0.43469	67
3017657	0.0010468	0.0045828	0.0090904	0.0144314	5.84e-05	0.0002844	0.000618	0.0010921	-0.0143736	-0.0450502	-0.0767851	-0.108384	47
3341357	0.0019544	0.0085431	0.0169125	0.0267853	0.0001947	0.0009486	0.0020605	0.0036391	0.0414259	0.128211	0.215519	0.29976	46
4763103	0.0061922	0.0268732	0.0527094	0.0825604	0.0001406	0.0006853	0.0014889	0.0026301	-0.0217166	-0.0681776	-0.116417	-0.164648	65
2698445	0.0081011	0.0350434	0.0684494	0.106686	0.0002583	0.0012583	0.0027327	0.004825	0.0072231	0.0225286	0.0381928	0.0536021	67
1575395	0.0009552	0.0041824	0.0082979	0.0131764	0.0002275	0.0011082	0.0024071	0.0042506	0.084661	0.259465	0.43152	0.43469	42
4048405	0.0023472	0.0102536	0.0202811	0.0320873	0.0001073	0.000523	0.0011363	0.0020075	-0.0159818	-0.0501087	-0.0854412	-0.120654	55
4677970	0.0082847	0.0358267	0.0699514	0.108976	0.0003118	0.001519	0.0032984	0.0058225	0.0067119	0.0209367	0.0354985	0.0498275	68
1057181	0.0056712	0.0246339	0.0483721	0.0758694	0.0002398	0.0011684	0.0025376	0.0044808	0.0095942	0.0299081	0.0506734	0.0710735	64
2187640	0.0095091	0.0410357	0.0799092	0.124097	0.0004324	0.0021057	0.0045708	0.0080647	0.0415522	0.128598	0.216164	0.300646	65
5599767	0.0030976	0.0135141	0.0266863	0.0421382	0.0002054	0.0010009	0.0021741	0.0038396	0.068304	0.210113	0.350856	0.43469	53
5809033	0.0093079	0.040181	0.0782789	0.121628	0.0005142	0.0025035	0.0054331	0.0095828	0.0643742	0.198201	0.331286	0.43469	69
3204277	0.0008613	0.0037721	0.0074853	0.0118891	0.0001325	0.0006455	0.0014023	0.0024773	0.0411642	0.127409	0.214185	0.297924	48
4524735	0.0061126	0.0265313	0.0520477	0.0815409	0.0002032	0.0009898	0.0021501	0.0037971	0.0048898	0.0152593	0.025884	0.0363497	63
1946112	0.0059704	0.0259205	0.0508652	0.0797177	0.000255	0.0012424	0.0026982	0.0047641	0.0090576	0.0282388	0.0478514	0.067125	64
5203086	0.0109216	0.0470178	0.0912782	0.14124	0.0008032	0.0039085	0.0084752	0.0149309	0.1627	0.48986	0.60563	0.43469	53
5809474	0.0029819	0.013012	0.0257014	0.0405952	0.0001416	0.0006899	0.0014989	0.0026478	-0.0006328	-0.0019773	-0.0033588	-0.0047237	61
2958166	0.0128615	0.0551865	0.106688	0.164269	0.000331	0.001612	0.0035002	0.0061783	0.0680223	0.20926	0.349455	0.43469	66
4419029	0.0038649	0.0168396	0.0331976	0.0523145	0.0001747	0.000851	0.0018487	0.0032653	-0.0045621	-0.0142669	-0.0242577	-0.0341513	63
5141270	0.0039465	0.017193	0.0338881	0.0533913	4.98e-05	0.0002425	0.000527	0.0009314	-0.0332761	-0.104741	-0.179366	-0.254461	60
2225466	0.0078509	0.0339756	0.0663997	0.103558	0.0005094	0.0024805	0.0053832	0.0094951	0.060602	0.186747	0.312431	0.432379	65
2297948	0.0030747	0.0134148	0.0264916	0.0418333	0.0001764	0.0008595	0.001867	0.0032976	0.0593439	0.182922	0.306127	0.423794	59
2557219	0.006717	0.0291247	0.0570601	0.0892536	0.0004478	0.0021807	0.0047335	0.0083512	0.108644	0.331158	0.547512	0.43469	65
4878046	0.0026633	0.0116278	0.0229834	0.0363325	1.3e-05	6.32e-05	0.0001373	0.0002426	-0.038439	-0.121133	-0.207704	-0.295071	63
1896977	0.0044133	0.0192113	0.0378277	0.0595255	0.0001394	0.0006794	0.001476	0.0026074	0.0514082	0.158746	0.26619	0.369271	59
2361880	0.0051203	0.0222622	0.0437675	0.0687456	0.0003614	0.0017603	0.0038218	0.0067451	0.0432549	0.133816	0.22484	0.312574	64
1457604	0.0096044	0.0414402	0.0806801	0.125263	0.0003651	0.0017782	0.0038607	0.0068136	0.0887673	0.271796	0.451571	0.43469	68
4575951	0.0123236	0.0529269	0.102438	0.157943	0.0003141	0.0015298	0.003322	0.0058641	0.133129	0.403537	0.60563	0.43469	68
2397924	0.0039831	0.0173512	0.0341973	0.0538732	0.0002064	0.0010055	0.002184	0.003857	-0.0006328	-0.0019773	-0.0033588	-0.0047237	67
3365296	0.0041625	0.0181272	0.0357128	0.0562343	3.64e-05	0.0001775	0.0003856	0.0006815	-0.0085859	-0.026875	-0.0457406	-0.0644649	60
3373187	0.0072682	0.0314854	0.0616111	0.0962348	0.0003967	0.001932	0.0041944	0.0074015	0.0452539	0.139937	0.235008	0.326538	69
3528984	0.0046995	0.020447	0.0402357	0.0632676	0.0001919	0.0009349	0.0020307	0.0035865	-0.0002261	-0.0007063	-0.0011996	-0.0016869	64
3934686	0.0043603	0.0189824	0.0373813	0.0588313	0.0002048	0.0009978	0.0021673	0.0038275	0.0708685	0.217875	0.363587	0.43469	59
5013431	0.0042931	0.0186919	0.0368147	0.0579497	0.0002559	0.0012464	0.002707	0.0047796	0.014182	0.0441638	0.0747415	0.104704	63
2073889	0.0042144	0.0183514	0.0361504	0.0569157	0.0002173	0.0010589	0.0023	0.0040616	-0.0266659	-0.0838092	-0.143285	-0.202915	66
5701421	0.0034679	0.0151204	0.0298341	0.047063	8.46e-05	0.0004124	0.0008961	0.0015833	-0.0160061	-0.0501853	-0.0855722	-0.12084	62
1626999	0.001248	0.0054621	0.0108299	0.0171838	7.6e-06	3.7e-05	8.04e-05	0.0001421	-0.0351325	-0.11063	-0.18954	-0.269028	58
4091188	0.0091101	0.0393407	0.0766748	0.119196	0.0004099	0.001996	0.0043331	0.0076459	0.121626	0.369636	0.60563	0.43469	67
4305240	0.0010928	0.0047842	0.0094889	0.0150623	2.77e-05	0.0001352	0.0002939	0.0005194	-0.0176337	-0.0553086	-0.0943463	-0.133288	53
4663397	0.0015681	0.0068589	0.0135898	0.0215449	9.48e-05	0.0004619	0.0010036	0.0017731	0.0106079	0.0330604	0.0560002	0.0785238	51
3079384	0.0092285	0.0398438	0.0776353	0.120653	0.0002786	0.0013574	0.0029478	0.0052043	0.0596279	0.183786	0.307551	0.425734	67
3523913	0.0094249	0.040678	0.0792271	0.123064	0.0003291	0.001603	0.0034808	0.006144	0.0505808	0.156221	0.262009	0.363549	68
4161198	0.001546	0.0067628	0.0134	0.0212452	0.0001794	0.0008739	0.0018984	0.0033529	0.0023535	0.0073486	0.0124732	0.0175282	57
5085790	0.0047295	0.0205764	0.0404877	0.0636588	5.43e-05	0.0002645	0.0005748	0.0010157	0.0027613	0.0086211	0.0146316	0.0205591	62
2171220	0.0054284	0.0235893	0.0463454	0.0727365	0.000196	0.0009548	0.002074	0.0036628	0.0336705	0.104391	0.175817	0.245038	63
1324447	0.0039024	0.0170022	0.0335153	0.0528101	0.0003469	0.0016897	0.0036688	0.0064755	0.0126877	0.0395237	0.0669137	0.0937751	59
3372964	0.0080731	0.0349241	0.0682204	0.106337	0.0005263	0.0025628	0.0055616	0.009809	0.194963	0.582688	0.60563	0.43469	66
5988186	0.0076564	0.0331451	0.0648042	0.101121	0.0002516	0.0012259	0.0026625	0.0047012	-0.0029577	-0.0092463	-0.015715	-0.022115	68
1874228	0.0100579	0.0433633	0.0843412	0.130795	0.0003141	0.0015298	0.0033219	0.0058639	0.0631402	0.194456	0.325125	0.43469	68
5181769	0.0061626	0.0267462	0.0524636	0.0821817	0.0003493	0.0017011	0.0036935	0.0065189	0.0670626	0.206352	0.344681	0.43469	66
5740674	0.0017436	0.0076244	0.0151006	0.0239289	0.0027917	0.0135332	0.0291792	0.0509921	0.0723925	0.222484	0.371137	0.43469	47
3506606	0.006598	0.0286145	0.056075	0.0877398	7.01e-05	0.0003418	0.0007427	0.0013123	0.0086037	0.0268263	0.045463	0.0637823	64
5307796	0.012619	0.0541684	0.104774	0.161423	0.0004184	0.0020376	0.0044233	0.0078048	0.099178	0.302955	0.502052	0.43469	69
5883669	0.0039391	0.017161	0.0338256	0.0532938	0.0002213	0.0010783	0.0023422	0.004136	0.0618683	0.190594	0.318768	0.43469	56
1076615	0.0127314	0.0546403	0.105661	0.162743	0.0002441	0.0011891	0.0025826	0.0045602	0.0247354	0.0768444	0.129709	0.181202	69
3185351	0.0057355	0.0249108	0.0489089	0.0766985	0.0004107	0.0020003	0.0043425	0.0076624	0.0174143	0.0541898	0.0916357	0.128261	69
3507398	0.0103011	0.0443936	0.0862995	0.133749	0.000333	0.0016218	0.0035215	0.0062157	0.0131436	0.0409398	0.0693032	0.0971122	70
4073248	0.0168444	0.0717872	0.137594	0.209733	0.0038836	0.0187866	0.0403803	0.0702564	0.928164	0.771917	0.60563	0.43469	63
1044235	0.0054458	0.0236643	0.0464909	0.0729615	9.37e-05	0.0004565	0.000992	0.0017527	-0.0156523	-0.049072	-0.0836666	-0.118138	65
1510097	0.0004206	0.0018435	0.0036617	0.0058228	3.57e-05	0.000174	0.0003782	0.0006684	-0.0107493	-0.0336633	-0.057325	-0.080838	44
3100224	0.0044481	0.0193615	0.0381206	0.0599811	0.0001686	0.0008215	0.0017846	0.0031521	-0.024484	-0.0769137	-0.131425	-0.186011	64
5536545	0.0049191	0.0213946	0.0420803	0.0661303	0.0002822	0.0013746	0.0029852	0.0052703	0.103773	0.316661	0.52417	0.43469	61
1937982	0.0002147	0.0009414	0.0018707	0.0029763	0.0001341	0.0006532	0.0014191	0.0025069	0.0395481	0.122451	0.205933	0.286568	40
3505487	0.0021098	0.0092199	0.0182461	0.0288856	5.87e-05	0.000286	0.0006215	0.0010982	-0.0107022	-0.0335153	-0.0570723	-0.0804806	56
3819025	0.010716	0.0461488	0.089631	0.138765	0.0004179	0.0020351	0.0044179	0.0077952	0.0472985	0.146192	0.245388	0.340779	70
5308988	0.000464	0.0020336	0.0040391	0.0064221	1.46e-05	7.12e-05	0.0001548	0.0002737	0.0202774	0.0630585	0.106557	0.149034	48
6013769	0.0097491	0.042054	0.0818494	0.127032	0.0004056	0.0019754	0.0042884	0.0075672	0.0086139	0.0268581	0.0455168	0.0638576	69
2097906	0.0053422	0.0232181	0.0456246	0.0716212	0.0001408	0.0006859	0.0014901	0.0026322	-0.0048771	-0.0152531	-0.0259365	-0.0365178	65
3882055	0.0007705	0.0033748	0.0066983	0.0106417	1.85e-05	9.01e-05	0.0001958	0.000346	-0.0175388	-0.05501	-0.0938347	-0.132562	40
3588418	0.0068894	0.0298637	0.058486	0.0914431	0.000174	0.000848	0.0018422	0.0032537	0.0181804	0.0565641	0.0956325	0.133828	68
2693949	0.0038225	0.0166564	0.0328394	0.0517559	0.0001286	0.0006265	0.0013612	0.0024046	0.0282218	0.0876062	0.147747	0.206211	62
4165411	0.0028156	0.0122896	0.0242834	0.0383722	0.0001393	0.0006789	0.0014749	0.0026053	-0.0071155	-0.0222651	-0.0378809	-0.0533669	60
5194948	0.0035484	0.0154691	0.0305169	0.0481299	0.0001146	0.0005585	0.0012134	0.0021436	-0.0069794	-0.0218386	-0.037154	-0.0523409	65
1169902	0.0035361	0.0154156	0.0304121	0.0479662	0.0006001	0.0029213	0.0063384	0.0111757	0.0727292	0.223501	0.372804	0.43469	58
2741510	0.0017994	0.0078677	0.0155806	0.0246859	0.000185	0.0009012	0.0019576	0.0034575	-0.0093482	-0.0292661	-0.0498197	-0.0702281	56
5422874	0.0022996	0.0100464	0.0198733	0.031446	6.41e-05	0.0003124	0.0006788	0.0011995	0.002685	0.0083831	0.0142279	0.0199923	56
1855888	0.0082646	0.0357408	0.0697868	0.108725	0.0002337	0.0011386	0.002473	0.0043669	0.0733342	0.22533	0.375798	0.43469	62
1946130	0.012501	0.0536725	0.103842	0.160034	0.0003041	0.0014814	0.0032168	0.0056787	0.0047717	0.0148912	0.0252604	0.035475	68
1987603	0.0084108	0.0363639	0.0709808	0.110543	0.0004216	0.0020532	0.004457	0.0078641	0.0220242	0.0684636	0.115641	0.161664	69
2410167	0.0076517	0.0331248	0.064765	0.101061	0.0004388	0.0021369	0.0046385	0.0081839	0.0037712	0.0117715	0.0199734	0.0280576	69
2669348	0.00457	0.0198881	0.0391469	0.0615764	0.0001939	0.0009446	0.002052	0.003624	-0.0105279	-0.0329682	-0.0561383	-0.0791599	67
1513988	0.006817	0.0295535	0.0578877	0.0905246	0.0002054	0.0010008	0.0021739	0.0038392	0.0213248	0.0663	0.112005	0.156611	67
2303537	0.0046181	0.0200957	0.0395515	0.062205	0.0001558	0.000759	0.0016488	0.0029124	-0.0008238	-0.0025742	-0.0043728	-0.0061501	65
3450136	0.0028562	0.012466	0.0246298	0.0389154	0.0001755	0.0008549	0.001857	0.0032799	-0.0074882	-0.0234334	-0.0398723	-0.0561779	53
5319223	0.0044089	0.0191921	0.0377904	0.0594675	0.0003311	0.0016129	0.0035022	0.0061817	0.0741582	0.227819	0.379872	0.43469	58
5335499	0.0058446	0.0253797	0.0498177	0.0781016	0.0001729	0.0008424	0.0018301	0.0032323	0.02312	0.0718521	0.121331	0.16957	63
1140800	0.0134642	0.0577131	0.111427	0.171304	0.0003875	0.0018873	0.0040973	0.0072305	0.11045	0.336523	0.556135	0.43469	67
3197100	0.0049447	0.0215047	0.0422945	0.0664625	0.0002508	0.0012218	0.0026536	0.0046854	0.0403179	0.124813	0.209865	0.291981	62
3473003	0.0049626	0.0215821	0.0424449	0.0666958	8.26e-05	0.0004026	0.0008749	0.0015458	-0.0062113	-0.0194318	-0.033053	-0.0465542	64
3494759	0.0052561	0.0228472	0.0449042	0.0705062	0.0002677	0.0013039	0.0028317	0.0049996	0.144198	0.435988	0.60563	0.43469	57
2047851	0.0047193	0.0205327	0.0404027	0.0635269	0.0006123	0.0029807	0.0064669	0.0114016	0.073191	0.224897	0.37509	0.43469	65
2103508	0.0003008	0.0013187	0.0026201	0.0041677	5.34e-05	0.0002603	0.0005657	0.0009997	-0.0067934	-0.0212556	-0.0361604	-0.0509387	42
2308650	0.0029151	0.0127217	0.0251317	0.0397024	0.0001573	0.0007663	0.0016648	0.0029407	0.0495355	0.153028	0.256721	0.356309	55
1562980	0.0076795	0.0332434	0.0649931	0.101409	0.0005478	0.0026673	0.005788	0.0102075	0.171483	0.515269	0.60563	0.43469	64
3937761	0.0058221	0.0252829	0.0496301	0.077812	0.0002044	0.0009956	0.0021626	0.0038192	-0.0270712	-0.0850907	-0.145491	-0.206061	66
4977395	0.0071479	0.0309704	0.0606193	0.0947151	0.0002698	0.0013142	0.0028541	0.005039	0.0253484	0.0787378	0.132885	0.185608	65
5552200	0.0031376	0.0136879	0.0270273	0.0426722	0.0002335	0.0011373	0.0024703	0.004362	0.0315443	0.0978465	0.164881	0.229924	63
2323670	0.007618	0.0329807	0.0644881	0.100638	0.0005145	0.0025054	0.0054372	0.00959	0.147829	0.446597	0.60563	0.43469	64
1382104	0.0062213	0.0269983	0.0529512	0.082933	0.0007376	0.0035899	0.0077858	0.01372	0.0448249	0.138624	0.232827	0.323545	65
2105363	0.0117523	0.0505225	0.0979056	0.151174	0.0015628	0.0075941	0.0164315	0.0288582	0.486241	0.771917	0.60563	0.43469	65
2550498	0.0042158	0.0183579	0.0361629	0.0569353	0.0001289	0.0006282	0.0013649	0.0024112	-0.0009256	-0.0028924	-0.0049134	-0.0069107	64
3494670	0.0047796	0.020793	0.0409094	0.0643135	0.0001883	0.0009176	0.0019932	0.0035203	0.0182874	0.0568954	0.0961902	0.134605	62
2931009	0.0018013	0.007876	0.015597	0.0247118	0.0002704	0.0013175	0.0028612	0.0050515	0.162018	0.48788	0.60563	0.43469	46
2931044	0.0053655	0.0233183	0.0458193	0.0719226	5.23e-05	0.0002551	0.0005544	0.0009796	-0.0303655	-0.0955163	-0.163451	-0.231702	68
1283597	0.0005354	0.002346	0.0046588	0.0074061	5.41e-05	0.0002636	0.0005728	0.0010121	-0.0192375	-0.060361	-0.103006	-0.145584	43
3977255	0.0051593	0.0224299	0.0440935	0.0692507	0.0001164	0.0005672	0.0012323	0.0021771	0.0175703	0.0546734	0.09245	0.129396	69
5513659	0.0041914	0.018252	0.0359563	0.0566135	0.0003898	0.0018984	0.0041215	0.0072732	-0.0022163	-0.0069274	-0.0117716	-0.0165624	57
5962214	0.0090173	0.0389461	0.075921	0.118053	0.0002861	0.0013937	0.0030267	0.0053434	0.0163324	0.0508356	0.0859869	0.120389	67
2107078	0.0006548	0.0028687	0.0056952	0.0090508	-9e-06	-4.37e-05	-9.49e-05	-0.0001678	-0.0125501	-0.0393189	-0.0669859	-0.0945067	50
4279319	0.0043456	0.0189186	0.0372568	0.0586377	0.0002079	0.001013	0.0022003	0.0038857	0.0128669	0.0400803	0.067853	0.095087	55
2064373	0.004698	0.0204405	0.0402231	0.0632481	0.0002174	0.0010591	0.0023003	0.0040622	-0.0018902	-0.0059076	-0.0100378	-0.0141218	67
2461792	0.0019489	0.0085193	0.0168655	0.0267113	0.0002516	0.0012259	0.0026625	0.0047011	-0.0371041	-0.11689	-0.200364	-0.284542	57
3863594	0.0041662	0.0181432	0.0357439	0.0562829	0.0002251	0.0010968	0.0023822	0.0042066	-0.0012505	-0.0039078	-0.0066388	-0.0093383	62
4326693	0.0014696	0.0064294	0.0127416	0.0202054	8.92e-05	0.0004348	0.0009447	0.0016691	0.0401955	0.124437	0.20924	0.291121	51
4359211	0.0032185	0.0140388	0.0277151	0.0437488	0.000268	0.0013053	0.0028349	0.0050051	0.105573	0.322022	0.53281	0.43469	51
4471412	0.0039459	0.0171904	0.0338831	0.0533834	0.0001395	0.0006796	0.0014764	0.0026081	0.0011977	0.0037408	0.0063513	0.0089281	62
3678292	0.0081848	0.0354006	0.0691345	0.107731	0.000221	0.0010765	0.0023382	0.004129	0.0276301	0.0857809	0.14469	0.201976	69
4424077	0.0036205	0.0157816	0.0311284	0.0490852	0.0002943	0.0014338	0.0031136	0.0054966	-0.0136739	-0.0428504	-0.0730228	-0.103055	63
4540479	0.0046955	0.0204299	0.0402024	0.063216	0.0003249	0.0015827	0.0034367	0.0060663	0.066713	0.205293	0.342942	0.43469	56
3400455	0.0017937	0.007843	0.0155319	0.0246091	0.0001906	0.0009286	0.0020172	0.0035627	0.0518615	0.16013	0.26848	0.372403	46
4722757	0.0181969	0.0773729	0.14787	0.224633	0.0447598	0.200019	0.384189	0.574992	0.0667573	0.205427	0.343162	0.43469	65
3580694	0.0027242	0.0118925	0.0235034	0.0371486	0.0001997	0.0009727	0.002113	0.0037316	-0.0009396	-0.002936	-0.0049875	-0.0070149	59
1303341	0.0001128	0.0004947	0.0009833	0.0015648	-7.7e-06	-3.74e-05	-8.13e-05	-0.0001437	-0.0197767	-0.0620603	-0.10592	-0.149725	42
4265049	0.0069411	0.030085	0.0589128	0.0920981	0.0010794	0.00525	0.0113751	0.0200172	0.304442	0.771917	0.60563	0.43469	63
4329830	0.0090449	0.0390633	0.076145	0.118392	0.0004361	0.0021239	0.0046103	0.0081342	0.0433174	0.134008	0.225158	0.313011	65
5284741	0.003841	0.0167363	0.0329956	0.0519995	0.0003165	0.0015419	0.0033481	0.0059101	0.0584569	0.180224	0.301679	0.417732	53
5657562	0.0055785	0.0242351	0.0475985	0.0746741	0.0003487	0.0016986	0.003688	0.0065092	0.0354549	0.109879	0.184978	0.257684	62
5782131	0.0104576	0.0450557	0.087557	0.135643	0.0002333	0.0011364	0.0024681	0.0043583	0.0136755	0.0425913	0.0720894	0.101002	68
4994888	0.0015702	0.0068683	0.0136082	0.021574	0.0001525	0.0007429	0.001614	0.0028509	0.0106079	0.0330604	0.0560002	0.0785238	53
2920701	0.0132939	0.0569999	0.11009	0.169322	0.0007921	0.0038545	0.0083585	0.0147259	0.188461	0.564094	0.60563	0.43469	61
4873410	0.0018918	0.0082705	0.0163749	0.0259382	-4.1e-06	-1.98e-05	-4.3e-05	-7.6e-05	-0.0065585	-0.0205196	-0.0349063	-0.0491689	52
2250184	0.0057325	0.0248976	0.0488832	0.0766589	0.0004598	0.0022392	0.0048604	0.0085746	0.120287	0.365678	0.602858	0.43469	69
1365576	0.0007853	0.0034395	0.0068265	0.0108449	2.55e-05	0.0001244	0.0002704	0.0004778	-0.0303112	-0.0953445	-0.163155	-0.231279	49
3756992	0.0050947	0.0221516	0.0435525	0.0684125	0.00013	0.0006333	0.001376	0.0024307	0.0339262	0.105178	0.17713	0.246852	67
5771510	0.0024636	0.0107599	0.0212772	0.0336529	0.0001324	0.0006451	0.0014016	0.002476	-0.0006328	-0.0019773	-0.0033588	-0.0047237	58
1462700	0.0036614	0.0159586	0.0314747	0.0496259	0.0002587	0.0012604	0.0027373	0.0048331	0.0014218	0.0044404	0.0075386	0.0105964	68
5302949	0.0089219	0.0385402	0.0751454	0.116875	0.0005652	0.0027519	0.0059714	0.01053	0.10918	0.33275	0.550071	0.43469	68
5515382	0.0043534	0.0189526	0.0373232	0.0587409	0.0001402	0.000683	0.0014838	0.002621	0.0105952	0.0330211	0.0559337	0.0784308	65
5861428	0.0050171	0.0218169	0.0429017	0.067404	9.84e-05	0.0004794	0.0010415	0.0018402	-0.0121974	-0.0382106	-0.0650921	-0.0918262	68
3055939	0.0089036	0.0384624	0.0749966	0.116649	0.000171	0.0008332	0.0018099	0.0031968	0.0024571	0.0076719	0.0130215	0.0182983	67
5888665	0.0053738	0.0233541	0.0458887	0.07203	0.0002426	0.0011817	0.0025665	0.0045317	-0.0060648	-0.018973	-0.0322713	-0.0454514	67
2104124	0.0019915	0.0087047	0.0172309	0.027287	0.000194	0.0009452	0.0020531	0.003626	-0.019524	-0.0612638	-0.104554	-0.147784	46
5551369	0.0041923	0.0182561	0.0359643	0.056626	0.0001641	0.0007995	0.0017369	0.0030679	0.0715025	0.219793	0.366729	0.43469	59
5705189	0.0067398	0.0292225	0.0572489	0.0895436	0.0001217	0.0005929	0.0012881	0.0022756	-0.0184701	-0.0579431	-0.0988609	-0.139698	65
4886151	0.0079359	0.0343387	0.067097	0.104623	0.0006692	0.0032574	0.0070662	0.0124553	0.0753874	0.23153	0.385943	0.43469	68
4819165	0.0073063	0.0316482	0.0619245	0.0967148	0.0001124	0.0005476	0.0011899	0.0021021	0.0118184	0.0368231	0.0623549	0.0874064	69
1093114	0.004326	0.018834	0.0370918	0.058381	0.0001187	0.0005783	0.0012564	0.0022197	-0.014374	-0.0450515	-0.0767873	-0.108387	67
1803316	0.0039422	0.0171743	0.0338516	0.0533343	0.0002671	0.0013014	0.0028263	0.00499	-0.0167133	-0.0524111	-0.0893832	-0.126246	63
2165311	0.0110518	0.0475679	0.09232	0.142805	0.0051043	0.024633	0.0527629	0.0913516	0.0047491	0.0148206	0.0251408	0.0353072	49
3108109	0.0016719	0.0073117	0.0144837	0.0229557	3.75e-05	0.000183	0.0003976	0.0007027	-0.0342939	-0.107969	-0.184942	-0.262443	57
1744359	0.0055788	0.0242363	0.0476009	0.0746778	0.000392	0.0019093	0.004145	0.0073145	0.104873	0.319936	0.529449	0.43469	53
2766147	0.0031949	0.0139363	0.0275143	0.0434345	0.0004522	0.0022022	0.0047801	0.0084332	0.352038	0.771917	0.60563	0.43469	49
4635909	0.0065935	0.0285953	0.0560381	0.0876829	0.0002515	0.0012251	0.0026608	0.0046981	0.0166789	0.0519102	0.0877969	0.122912	69
5091249	0.0116282	0.0499995	0.0969181	0.149697	0.0006753	0.0032869	0.0071299	0.0125674	0.0309175	0.0959158	0.161653	0.225459	67
2040490	0.0046751	0.0203416	0.0400305	0.062949	0.0001452	0.0007074	0.0015369	0.0027149	-0.0035192	-0.011003	-0.0187033	-0.0263242	63
2265563	0.0002224	0.000975	0.0019375	0.0030826	3.54e-05	0.0001725	0.0003748	0.0006623	0.0059343	0.0185143	0.0313974	0.0440801	42
2518065	0.004783	0.0208073	0.0409373	0.0643568	0.0001928	0.0009392	0.0020402	0.0036032	0.0921131	0.281827	0.46785	0.43469	59
1750535	0.0037653	0.0164085	0.0323547	0.0509995	6.96e-05	0.0003392	0.000737	0.0013023	-0.0403295	-0.127144	-0.218115	-0.310018	67
1257449	0.007508	0.0325108	0.0635845	0.0992557	0.0003923	0.0019107	0.004148	0.0073198	0.0813241	0.249427	0.415168	0.43469	63
1370298	0.003451	0.0150468	0.02969	0.0468378	0.0002767	0.0013478	0.0029269	0.0051675	0.0869566	0.266362	0.44274	0.43469	60
2658675	0.006011	0.0260952	0.0512035	0.0802394	0.0002504	0.00122	0.0026497	0.0046785	0.0372757	0.115475	0.19431	0.270555	63
3607727	0.0080279	0.0347312	0.0678504	0.105773	0.0002751	0.00134	0.00291	0.0051377	0.0398363	0.123336	0.207406	0.288596	66
3419975	0.0035776	0.0155955	0.0307642	0.0485163	0.0002784	0.0013562	0.0029453	0.0051999	0.0102368	0.0319067	0.0540509	0.0757979	59
3632879	0.0041358	0.0180118	0.0354873	0.0558833	0.0002209	0.0010761	0.0023373	0.0041275	0.0519197	0.160307	0.268773	0.372804	63
3377324	0.0024852	0.0108539	0.021462	0.0339433	0.0001267	0.0006172	0.001341	0.002369	-0.0202313	-0.0634935	-0.108378	-0.153218	58
2539662	0.0014429	0.0063129	0.0125114	0.0198416	0.0001353	0.0006591	0.001432	0.0025297	0.0130597	0.0406793	0.0688636	0.0964984	50
4756732	0.0059947	0.0260251	0.0510678	0.0800301	0.0003798	0.0018496	0.0040156	0.0070866	0.122053	0.370897	0.60563	0.43469	60
5084046	0.0092495	0.0399331	0.0778058	0.120911	0.0002416	0.0011769	0.0025561	0.0045134	0.0611812	0.188506	0.31533	0.43469	67
2243550	0.0051863	0.0225463	0.0443197	0.0696011	0.0001822	0.0008876	0.0019282	0.0034055	-0.0048249	-0.0150899	-0.0256586	-0.0361261	66
5158744	0.0013242	0.0057948	0.0114875	0.0182236	0.0001062	0.0005173	0.0011239	0.0019857	-0.0037025	-0.0115764	-0.0196789	-0.0276986	51
1153774	0.0082561	0.0357047	0.0697175	0.108619	0.000271	0.0013202	0.0028671	0.0050619	0.0255237	0.0792792	0.133793	0.186868	67
1164922	0.0093128	0.0402019	0.0783188	0.121689	0.0009156	0.0044547	0.0096567	0.0170044	0.315675	0.771917	0.60563	0.43469	66
3162435	0.0055205	0.0239858	0.0471148	0.0739263	0.0001764	0.0008593	0.0018666	0.0032968	0.0649066	0.199816	0.333941	0.43469	64
3708061	0.0003395	0.001488	0.0029562	0.0047018	7.68e-05	0.0003743	0.0008133	0.0014371	0.0038149	0.0119079	0.0202045	0.0283819	44
5822682	0.0022889	0.0099998	0.0197816	0.0313019	0.0001529	0.0007448	0.001618	0.0028581	0.0313239	0.0971677	0.163746	0.228355	51
5522393	0.0104169	0.0448838	0.0872306	0.135152	0.000265	0.0012911	0.002804	0.0049507	0.102807	0.313783	0.51953	0.43469	69
2770238	0.0064948	0.0281721	0.0552206	0.086426	0.0002882	0.001404	0.0030489	0.0053826	0.045688	0.141265	0.237213	0.329565	62
5741371	0.0049262	0.0214254	0.0421401	0.066223	0.000234	0.0011398	0.0024755	0.0043713	-0.0306777	-0.0965053	-0.165156	-0.234139	68
5876424	0.0074006	0.0320517	0.0627013	0.0979041	0.0002868	0.0013972	0.0030342	0.0053567	0.028341	0.087974	0.148363	0.207064	66
2709629	0.0039545	0.0172274	0.0339553	0.0534961	0.0002711	0.0013208	0.0028685	0.0050645	-0.0129963	-0.0407208	-0.069382	-0.0978988	63
4920224	0.0032992	0.0143886	0.0284008	0.0448217	9.19e-05	0.0004477	0.0009728	0.0017187	-0.0208111	-0.0653215	-0.111515	-0.157677	58
5104453	0.0069218	0.0300021	0.058753	0.0918528	0.001756	0.0085298	0.0184459	0.0323707	0.153748	0.463852	0.60563	0.43469	66
2163089	0.0064722	0.028075	0.0550329	0.0861372	0.0001523	0.0007422	0.0016125	0.0028483	0.0050198	0.0156644	0.0265704	0.0373123	67
2904584	0.0077698	0.0336292	0.0657344	0.102542	0.0002702	0.0013164	0.0028589	0.0050474	0.0492562	0.152175	0.255308	0.354373	65
2315593	0.0078848	0.0341203	0.0666776	0.103983	0.0002049	0.0009984	0.0021687	0.00383	-0.001505	-0.0047033	-0.0079908	-0.0112407	65
2367067	0.0070854	0.0307028	0.0601036	0.0939246	0.0004818	0.002346	0.0050919	0.0089822	0.0073516	0.0229289	0.0388702	0.0545509	67
4666617	0.0072864	0.0315631	0.0617608	0.0964641	0.0002565	0.0012494	0.0027135	0.0047911	0.0384348	0.119034	0.200242	0.27873	62
4679799	0.0015949	0.0069763	0.0138215	0.0219106	0.0001023	0.0004985	0.0010832	0.0019138	-0.0175809	-0.0551424	-0.0940616	-0.132884	56
5604426	0.0034141	0.0148868	0.0293768	0.0463481	0.0003365	0.0016388	0.0035584	0.0062808	0.0677663	0.208484	0.348182	0.43469	50
4338533	0.0043108	0.0187682	0.0369635	0.0581813	0.0001104	0.0005378	0.0011685	0.0020644	0.0102778	0.0320341	0.0542662	0.076099	64
1600100	0.0050774	0.0220771	0.0434077	0.0681882	0.0001542	0.0007511	0.0016317	0.0028823	0.0255789	0.0794496	0.134078	0.187264	64
5718134	0.0021678	0.0094726	0.0187436	0.0296688	6.42e-05	0.0003127	0.0006795	0.0012007	-0.0324915	-0.102253	-0.175072	-0.248316	57
2319003	0.0037824	0.0164824	0.0324992	0.051225	0.0001546	0.0007535	0.0016369	0.0028913	0.0366433	0.113532	0.19107	0.266088	60
2424575	0.0152668	0.0652393	0.125469	0.192013	0.0006955	0.0033853	0.007343	0.0129419	0.0950324	0.290566	0.482011	0.43469	66
2654832	0.0047396	0.0206201	0.0405728	0.063791	0.0002613	0.0012731	0.0027648	0.0048816	0.0015167	0.0047367	0.0080415	0.011303	68
3155823	0.0049072	0.0213432	0.0419802	0.0659749	0.0002494	0.0012152	0.0026393	0.0046601	-0.0098248	-0.0307615	-0.0523716	-0.0738346	63
5536978	0.008249	0.0356742	0.0696591	0.10853	0.0005065	0.0024661	0.0053521	0.0094403	0.0531444	0.164043	0.274954	0.381255	67
1130820	0.0013415	0.0058703	0.0116367	0.0184595	0.0001644	0.000801	0.0017401	0.0030735	0.099231	0.303114	0.502307	0.43469	46
1901975	0.0103232	0.044487	0.086477	0.134016	0.0003571	0.0017393	0.0037764	0.006665	0.0687248	0.211388	0.352947	0.43469	68
4600399	0.0065346	0.0283429	0.0555505	0.0869334	0.0001396	0.0006802	0.0014778	0.0026106	0.0120075	0.0374107	0.063347	0.0887926	67
2831361	0.0041389	0.018025	0.0355132	0.0559236	0.0005698	0.0027743	0.0060199	0.0106153	0.0059537	0.0185747	0.0314996	0.0442234	58
2987297	0.0050983	0.022167	0.0435825	0.068459	0.0001737	0.0008464	0.0018386	0.0032474	0.0501759	0.154984	0.259961	0.360745	61
3242422	0.0081836	0.0353955	0.0691246	0.107716	0.0004275	0.0020817	0.004519	0.0079733	0.180677	0.541756	0.60563	0.43469	69
4799415	0.0038117	0.0166093	0.0327474	0.0516123	7.47e-05	0.0003639	0.0007907	0.0013972	0.0117525	0.0366184	0.0620094	0.0869236	61
5438359	0.005562	0.0241641	0.0474608	0.0744612	0.0002423	0.0011802	0.0025633	0.0045261	0.0484827	0.149812	0.25139	0.349007	63
2552657	0.0092832	0.0400762	0.0780789	0.121325	0.0008772	0.0042682	0.0092532	0.0162965	0.253037	0.746271	0.60563	0.43469	60
2467144	0.0085513	0.0369628	0.0721278	0.112289	0.0002676	0.0013034	0.0028307	0.0049978	0.013491	0.0420186	0.0711233	0.0996535	66
2737364	0.0058369	0.0253465	0.0497534	0.0780022	0.0001423	0.0006934	0.0015065	0.0026612	-0.0033041	-0.01033	-0.0175584	-0.0247114	63
3276703	0.0050276	0.0218625	0.0429903	0.0675413	0.0002516	0.0012258	0.0026622	0.0047006	0.0236059	0.0733541	0.123852	0.173072	65
5340990	0.0162021	0.0691255	0.132675	0.202563	0.0011854	0.0057643	0.0124857	0.021962	0.428915	0.771917	0.60563	0.43469	68
1762076	0.0007642	0.0033474	0.0066439	0.0105554	8.5e-06	4.14e-05	9e-05	0.0001591	0.025834	0.0802373	0.135399	0.189096	46
2914876	0.0110359	0.0475008	0.0921928	0.142614	0.0006182	0.0030095	0.0065293	0.0115113	0.0151241	0.0470876	0.0796711	0.111582	66
3592573	0.0047907	0.0208405	0.0410019	0.0644571	0.000262	0.0012761	0.0027714	0.0048933	0.0671324	0.206564	0.345029	0.43469	63
2500562	0.0045912	0.0199794	0.0393248	0.0618528	0.0003538	0.0017233	0.0037416	0.0066037	0.068052	0.20935	0.349603	0.43469	57
4966120	0.0010852	0.0047508	0.0094229	0.0149577	4.58e-05	0.0002233	0.0004852	0.0008574	0.0035575	0.0111049	0.0188434	0.0264716	52
2318478	0.0017026	0.0074458	0.0147483	0.0233731	3.8e-05	0.0001851	0.0004023	0.0007109	-0.0132386	-0.0414821	-0.0706834	-0.0997416	59
4344536	0.0027935	0.0121937	0.0240951	0.0380769	0.000178	0.0008674	0.0018842	0.0033279	-0.0451443	-0.142478	-0.244715	-0.348274	50
2225878	0.0084918	0.0367092	0.0716422	0.11155	0.0004188	0.0020395	0.0044273	0.0078119	0.0849243	0.260256	0.432808	0.43469	66
4822915	0.0047091	0.0204886	0.0403168	0.0633936	0.0005215	0.002539	0.0055101	0.0097184	0.0450609	0.139346	0.234027	0.325192	60
2420261	0.0040647	0.0177041	0.0348865	0.0549474	0.0003333	0.0016235	0.0035252	0.0062222	0.109755	0.334459	0.552818	0.43469	63
3704998	0.0053476	0.0232413	0.0456697	0.0716911	0.0004616	0.0022478	0.004879	0.0086073	0.0596432	0.183832	0.307628	0.425838	66
5139710	0.004349	0.0189334	0.0372858	0.0586828	0.0002528	0.0012315	0.0026746	0.0047224	0.0191534	0.0595781	0.100704	0.140889	62
3451452	0.0096787	0.0417554	0.0812807	0.126172	0.0002547	0.0012407	0.0026946	0.0047577	0.0538763	0.166274	0.278644	0.386298	64
2039661	0.0037775	0.0164612	0.0324578	0.0511605	0.0002333	0.0011366	0.0024686	0.0043591	0.0450641	0.139356	0.234043	0.325215	60
1569582	0.0092309	0.0398541	0.077655	0.120682	0.0005558	0.0027062	0.0058724	0.0103559	0.10395	0.317189	0.525022	0.43469	64
5564860	0.0019943	0.008717	0.0172552	0.0273252	7.98e-05	0.0003888	0.0008449	0.0014929	-0.0075782	-0.0237155	-0.0403532	-0.0568568	56
3141691	0.0027621	0.0120573	0.0238271	0.0376565	0.0002185	0.0010645	0.0023121	0.0040829	0.010723	0.0334185	0.0566051	0.0793695	58
3488344	0.0042979	0.0187127	0.0368553	0.0580129	3.38e-05	0.0001649	0.0003584	0.0006333	-0.0454642	-0.143498	-0.246486	-0.350825	69
3766412	0.0016429	0.0071852	0.014234	0.0225618	8.56e-05	0.0004173	0.0009067	0.001602	-0.0043454	-0.0135888	-0.0231034	-0.0325244	61
4951692	0.0052999	0.0230357	0.0452705	0.0710732	0.0004862	0.0023673	0.005138	0.0090634	0.134306	0.406994	0.60563	0.43469	57
2714351	0.0085654	0.0370226	0.0722423	0.112463	0.0005641	0.0027465	0.0059596	0.0105094	0.0716043	0.220101	0.367233	0.43469	67
4983140	0.0062489	0.0271169	0.0531806	0.0832863	0.0001431	0.0006971	0.0015145	0.0026752	-0.0363646	-0.114542	-0.196302	-0.278717	69
1644835	0.0033046	0.0144121	0.0284467	0.0448936	0.0002492	0.0012138	0.0026361	0.0046546	0.0257255	0.0799024	0.134838	0.188318	55
1809836	0.002289	0.01	0.0197821	0.0313026	2.57e-05	0.0001251	0.0002719	0.0004805	-0.0289231	-0.0909497	-0.155581	-0.22046	58
5277159	0.0032253	0.0140684	0.0277733	0.0438398	0.000176	0.0008577	0.0018631	0.0032906	0.0533239	0.16459	0.275859	0.382492	56
1604112	0.0026765	0.0116853	0.0230964	0.0365099	1.64e-05	7.99e-05	0.0001736	0.0003068	-0.0372714	-0.117422	-0.201283	-0.28586	62
1722657	0.0027651	0.0120705	0.023853	0.0376971	0.0001358	0.0006617	0.0014377	0.0025396	0.0067129	0.0209398	0.0355037	0.0498349	54
2832104	0.0063572	0.0275816	0.0540793	0.08467	0.0002019	0.0009835	0.0021363	0.0037728	0.0481612	0.148829	0.249761	0.346774	65
1159123	0.0056687	0.0246235	0.0483519	0.0758382	0.0003895	0.0018971	0.0041186	0.007268	0.202357	0.603768	0.60563	0.43469	63
3406431	0.0008883	0.0038901	0.007719	0.0122594	9.2e-06	4.51e-05	9.8e-05	0.0001732	-0.0128381	-0.0402237	-0.0685323	-0.0966959	46
2259541	0.003092	0.01349	0.0266391	0.0420643	0.0002206	0.0010746	0.0023341	0.0041218	-0.0023408	-0.0073168	-0.0124337	-0.0174945	58
1359707	0.0013182	0.0057687	0.0114359	0.0181421	3.81e-05	0.0001856	0.0004034	0.0007129	-0.0093781	-0.02936	-0.0499799	-0.0704545	50
2213003	0.0027157	0.011856	0.0234316	0.037036	6.93e-05	0.0003377	0.0007338	0.0012966	0.001963	0.0061298	0.0104054	0.014624	59
4888937	0.0074668	0.0323347	0.0632457	0.0987373	0.0003244	0.0015802	0.0034312	0.0060565	0.0835354	0.256081	0.42601	0.43469	69
5986123	0.0077378	0.0334926	0.0654718	0.102141	0.001489	0.0072366	0.0156612	0.0275136	0.137665	0.416854	0.60563	0.43469	63
1308348	0.0079795	0.0345248	0.0674542	0.105168	0.0002385	0.0011621	0.0025241	0.0044569	0.105204	0.320922	0.531038	0.43469	65
5885497	0.0161116	0.0687503	0.131981	0.201548	0.0006299	0.0030662	0.0066521	0.0117273	0.157415	0.474518	0.60563	0.43469	67
3994587	0.0032816	0.0143123	0.0282513	0.0445879	0.0004393	0.0021394	0.0046439	0.0081934	0.0710602	0.218455	0.364537	0.43469	53
3180425	0.0031398	0.0136975	0.027046	0.0427014	0.000141	0.0006869	0.0014923	0.0026361	-0.0291203	-0.0915739	-0.156656	-0.221996	63
3321109	0.0009246	0.0040488	0.0080333	0.0127573	3.98e-05	0.0001939	0.0004213	0.0007446	0.0104314	0.0325117	0.0550732	0.0772275	48
3977846	0.0009941	0.0043528	0.0086351	0.0137106	5.56e-05	0.0002712	0.0005892	0.0010412	-0.0014308	-0.0044715	-0.0075969	-0.0106864	48
4137372	0.0028625	0.0124934	0.0246835	0.0389997	9.09e-05	0.000443	0.0009625	0.0017006	-0.0206365	-0.0647711	-0.11057	-0.156334	62
2187729	0.0058108	0.0252344	0.0495361	0.0776669	0.0004455	0.0021694	0.0047089	0.0083079	0.0172484	0.0536755	0.0907698	0.127055	67
5598158	0.0021132	0.009235	0.0182757	0.0289322	0.0001172	0.0005713	0.0012412	0.0021927	0.0011718	0.0036597	0.0062136	0.0087346	56
4398179	0.0077382	0.0334946	0.0654758	0.102147	0.0011945	0.0058085	0.0125811	0.022129	0.232857	0.689938	0.60563	0.43469	62
1369234	0.0033808	0.0147428	0.0290947	0.0459071	0.0001411	0.0006877	0.001494	0.002639	-0.0302508	-0.0951531	-0.162825	-0.230808	61
3007239	0.0048938	0.0212856	0.0418681	0.0658011	0.0003306	0.0016104	0.0034967	0.0061721	0.0149336	0.0464965	0.0786746	0.110192	66
3076393	0.0062123	0.0269597	0.0528767	0.0828182	0.0002722	0.0013261	0.0028798	0.0050844	0.0596295	0.18379	0.307559	0.425745	69
4635422	0.0023643	0.0103279	0.0204273	0.0323171	0.0002414	0.0011758	0.0025538	0.0045094	-0.0106624	-0.0333903	-0.0568589	-0.0801789	57
2308230	0.0016458	0.0071983	0.0142597	0.0226023	9.81e-05	0.0004782	0.001039	0.0018356	0.001642	0.0051278	0.0087053	0.0122356	53
2315623	0.0105227	0.0453314	0.0880802	0.136431	0.0003484	0.0016969	0.0036844	0.0065029	0.0913622	0.279577	0.464201	0.43469	64
3590753	0.0073045	0.0316406	0.06191	0.0966926	0.0004653	0.0022657	0.0049177	0.0086756	0.0711615	0.218762	0.365039	0.43469	69
4048427	0.0021893	0.0095665	0.0189286	0.0299598	0.0001744	0.0008495	0.0018454	0.0032594	0.0208077	0.0646999	0.109316	0.152872	57
1127865	0.004018	0.0175021	0.0344919	0.0543325	0.000391	0.0019044	0.0041344	0.0072958	0.0294886	0.0915124	0.154286	0.215266	62
4458140	0.0007116	0.003117	0.0061874	0.0098315	6.73e-05	0.0003278	0.0007122	0.0012585	0.0095942	0.0299081	0.0506734	0.0710735	45
2017705	0.0007853	0.0034397	0.0068268	0.0108453	3.03e-05	0.0001477	0.0003211	0.0005674	0.0045063	0.0140636	0.0238581	0.033508	41
3366059	0.0025824	0.0112766	0.022293	0.0352487	6.47e-05	0.0003153	0.0006852	0.0012108	-0.0219325	-0.0688587	-0.117586	-0.166311	59
4587967	0.0047224	0.0205459	0.0404284	0.0635668	0.0001161	0.0005657	0.001229	0.0021712	0.0250465	0.0778054	0.131321	0.183439	64
5306201	0.0019092	0.0083464	0.0165247	0.0261742	0.0002117	0.0010315	0.0022406	0.0039568	-6.53e-05	-0.000204	-0.0003464	-0.0004872	54
5512678	0.0032244	0.0140643	0.0277651	0.0438271	0.0001627	0.0007927	0.001722	0.0030416	-0.006031	-0.018867	-0.0320908	-0.0451967	54
1135752	0.0060147	0.0261107	0.0512335	0.0802856	0.0009123	0.0044385	0.0096215	0.0169428	0.138503	0.419311	0.60563	0.43469	64
3340761	0.0037996	0.0165571	0.0326453	0.0514529	0.0004393	0.0021393	0.0046437	0.008193	0.0708517	0.217824	0.363503	0.43469	51
3348895	0.0022247	0.0097203	0.0192314	0.0304364	9.14e-05	0.0004456	0.0009682	0.0017107	-0.0144696	-0.0453521	-0.0773015	-0.109116	54
5321998	0.0032928	0.0143612	0.028347	0.0447376	0.0001695	0.0008259	0.0017941	0.0031688	0.0188606	0.0586713	0.0991784	0.138766	61
1247382	0.0040431	0.0176106	0.0347041	0.054663	9.53e-05	0.0004645	0.0010092	0.0017831	-0.03699	-0.116528	-0.199737	-0.283643	64
5912575	0.0134446	0.0576311	0.111273	0.171076	0.0011252	0.005472	0.0118547	0.0208572	0.138288	0.418682	0.60563	0.43469	69
3312528	0.0070791	0.0306758	0.0600516	0.0938449	0.0002674	0.0013027	0.0028292	0.0049952	0.0225573	0.0701122	0.11841	0.165512	67
2489533	0.0048857	0.0212506	0.0418001	0.0656956	0.0002406	0.001172	0.0025455	0.0044948	0.0156026	0.0485721	0.0821731	0.115072	61
5939335	0.0066038	0.0286394	0.0561232	0.0878139	0.0002767	0.0013478	0.002927	0.0051676	0.0078582	0.0245061	0.0415386	0.058288	64
5714871	0.005647	0.0245301	0.0481708	0.0755583	0.0002005	0.0009767	0.0021215	0.0037467	-0.0141939	-0.0444852	-0.0758187	-0.107015	69
2313260	0.0013267	0.0058058	0.0115093	0.0182581	7.51e-05	0.000366	0.0007952	0.0014051	-0.0025456	-0.0079574	-0.0135229	-0.0190281	54
2346361	0.0117939	0.0506977	0.0982362	0.151668	0.0008701	0.0042338	0.0091789	0.0161662	0.794392	0.771917	0.60563	0.43469	64
3051659	0.0268004	0.112295	0.210705	0.313362	0.0014483	0.007039	0.0152353	0.0267698	0.232034	0.687627	0.60563	0.43469	66
3709113	0.0018925	0.0082736	0.0163811	0.025948	2.39e-05	0.0001164	0.0002529	0.000447	-0.0382454	-0.120517	-0.206639	-0.293542	58
5353187	0.0011167	0.0048882	0.0096948	0.0153881	5.29e-05	0.0002579	0.0005604	0.0009903	0.0019549	0.0061045	0.0103625	0.0145637	49
4719647	0.0039338	0.017138	0.0337808	0.053224	0.000136	0.0006626	0.0014395	0.0025428	0.0340922	0.105689	0.177983	0.248029	61
5542368	0.0064248	0.0278717	0.0546401	0.085533	0.0004305	0.0020964	0.0045508	0.0080294	0.204748	0.610566	0.60563	0.43469	61
4541386	0.0045208	0.0196757	0.038733	0.0609331	0.0003695	0.0017998	0.0039077	0.0068964	0.0474912	0.146781	0.246365	0.342119	52
4714601	0.0018584	0.0081248	0.0160877	0.0254854	0.0001423	0.0006936	0.0015068	0.0026616	0.0110562	0.0344543	0.0583548	0.0818157	54
2250676	0.0051292	0.0223003	0.0438414	0.0688603	6.09e-05	0.0002966	0.0006446	0.001139	-0.0177522	-0.0556819	-0.0949859	-0.134196	60
2896767	0.0074689	0.0323436	0.0632628	0.0987635	0.0002574	0.0012541	0.0027237	0.004809	0.078064	0.239605	0.39914	0.43469	65
4177597	0.0051352	0.0223264	0.0438922	0.0689388	0.0002187	0.0010653	0.0023139	0.0040862	0.0552176	0.170362	0.285399	0.395525	59
5375310	0.0078058	0.0337833	0.0660303	0.102994	0.0002903	0.0014142	0.003071	0.0054216	-0.012751	-0.0399498	-0.0680643	-0.0960332	68
3515840	0.0048382	0.0210455	0.0414009	0.0650762	0.0002135	0.0010404	0.0022598	0.0039907	0.0048366	0.0150934	0.0256031	0.0359557	68
4789093	0.0037193	0.0162094	0.0319653	0.0503918	0.0002095	0.0010206	0.0022168	0.0039149	0.0360218	0.111622	0.187885	0.261695	58
5746113	0.0013428	0.005876	0.011648	0.0184773	-2.17e-05	-0.0001056	-0.0002295	-0.0004057	-0.0309733	-0.0974417	-0.166771	-0.236447	55
5106392	0.0048471	0.0210842	0.0414762	0.0651932	0.0002296	0.0011188	0.00243	0.004291	0.019321	0.0600972	0.101577	0.142105	61
5202964	0.0059267	0.0257327	0.0505016	0.0791568	0.0004087	0.0019903	0.0043207	0.007624	0.055185	0.170263	0.285235	0.3953	61
2750868	0.0042784	0.0186281	0.0366902	0.057756	0.000137	0.0006674	0.0014501	0.0025616	0.139336	0.421755	0.60563	0.43469	55
1157800	0.003448	0.0150338	0.0296646	0.0467981	0.0004069	0.0019818	0.0043022	0.0075915	0.063472	0.195463	0.326782	0.43469	59
4761250	0.0003086	0.0013528	0.0026878	0.0042754	0.0001215	0.0005919	0.0012859	0.0022717	0.0608523	0.187507	0.313684	0.434085	41
2516390	0.0051747	0.0224963	0.0442225	0.0694505	0.0003045	0.001483	0.0032204	0.005685	0.0214888	0.0668073	0.112858	0.157796	60
1842239	0.007779	0.0336686	0.0658102	0.102658	0.0006304	0.0030688	0.0066577	0.0117373	0.0721725	0.221819	0.370048	0.43469	65
1940155	0.0023761	0.0103794	0.0205286	0.0324764	0.0002167	0.0010555	0.0022926	0.0040486	-0.0043681	-0.0136597	-0.0232241	-0.0326944	61
2197614	0.0051921	0.0225715	0.0443686	0.0696768	0.0004962	0.0024163	0.0052442	0.0092503	0.0963721	0.294572	0.488496	0.43469	66
3322234	0.002702	0.0117962	0.0233143	0.0368519	9.4e-05	0.0004581	0.0009954	0.0017586	0.0030714	0.0095888	0.0162726	0.0228631	58
5749557	0.004952	0.0215364	0.0423561	0.066558	0.0001909	0.0009302	0.0020205	0.0035685	0.0552081	0.170333	0.285351	0.395459	64
3931141	0.0035453	0.0154554	0.0304901	0.0480881	0.0002918	0.0014214	0.0030866	0.0054491	0.0229311	0.0712681	0.12035	0.168208	68
5083103	0.0044539	0.0193867	0.0381697	0.0600574	0.0001301	0.0006338	0.0013771	0.0024327	-0.0004997	-0.0015614	-0.0026522	-0.0037298	63
2124414	0.0029202	0.0127439	0.0251752	0.0397706	0.0002513	0.0012241	0.0026585	0.004694	0.194972	0.582716	0.60563	0.43469	60
2758876	0.0032014	0.0139644	0.0275693	0.0435206	5.82e-05	0.0002835	0.0006161	0.0010888	-0.0090065	-0.0281943	-0.0479912	-0.0676443	58
3345542	0.0052203	0.0226928	0.0446043	0.0700419	0.0002434	0.0011856	0.002575	0.0045468	0.055216	0.170357	0.285391	0.395514	65
4329319	0.0040246	0.0175309	0.0345483	0.0544203	0.0003793	0.0018475	0.0040111	0.0070786	0.0568532	0.175343	0.293625	0.406751	60
2475606	0.0072772	0.0315237	0.0616848	0.0963477	0.0001808	0.000881	0.0019138	0.0033801	-0.0046291	-0.0144767	-0.0246147	-0.0346545	67
1722818	0.0013556	0.0059316	0.011758	0.0186512	9.1e-05	0.0004432	0.0009631	0.0017016	0.0062027	0.0193506	0.0328133	0.0460647	56
1758226	0.007538	0.032639	0.0638311	0.0996329	0.0002141	0.0010431	0.0022658	0.0040012	0.0202888	0.0630936	0.106616	0.149116	65
2363860	0.0034602	0.0150868	0.0297685	0.0469604	0.0001403	0.0006838	0.0014856	0.0026242	0.0121425	0.03783	0.0640549	0.0897817	61
4656529	0.0197982	0.083952	0.159893	0.24193	0.0023124	0.0112202	0.0242254	0.0424172	0.493077	0.771917	0.60563	0.43469	68
5464397	0.0077378	0.0334925	0.0654717	0.102141	0.0004351	0.0021189	0.0045995	0.0081152	0.0204504	0.0635939	0.107457	0.150286	66
5641373	0.0090683	0.0391627	0.0763349	0.118681	0.0003283	0.0015992	0.0034724	0.0061293	0.0657262	0.202302	0.338027	0.43469	65
4084354	0.0061319	0.0266144	0.0522085	0.0817887	0.0002182	0.0010628	0.0023085	0.0040766	0.0331434	0.102769	0.173108	0.241295	63
2271743	0.0090876	0.0392447	0.0764915	0.118918	0.0004531	0.0022062	0.0047888	0.0084486	0.234352	0.694128	0.60563	0.43469	69
2405396	0.0068006	0.0294829	0.0577515	0.0903154	0.0002469	0.0012028	0.0026123	0.0046126	0.04703	0.145371	0.244026	0.338911	67
2709053	0.0073681	0.0319126	0.0624335	0.0974942	0.000287	0.0013983	0.0030365	0.0053607	-0.0122615	-0.0384121	-0.0654365	-0.0923136	64
4413868	0.0012137	0.0053121	0.0105333	0.0167147	0.0001255	0.0006115	0.0013286	0.0023471	-0.0090986	-0.0284831	-0.0484839	-0.0683404	53
4834628	0.0040567	0.0176696	0.0348191	0.0548423	0.0002093	0.0010196	0.0022147	0.0039111	0.0573131	0.176743	0.295936	0.409903	59
1773562	0.0011804	0.0051668	0.0102459	0.01626	0.0001299	0.0006331	0.0013755	0.00243	0.0551556	0.170173	0.285087	0.395098	42
2359973	0.0107184	0.0461591	0.0896505	0.138794	0.000948	0.0046122	0.009997	0.0176014	0.111764	0.340427	0.562405	0.43469	68
5728838	0.007814	0.033818	0.0660972	0.103096	0.0003148	0.0015335	0.00333	0.0058782	0.0124906	0.0389117	0.0658808	0.0923324	69
1573884	0.002917	0.01273	0.025148	0.0397279	0.0001436	0.0006998	0.0015203	0.0026856	-0.004371	-0.0136688	-0.0232396	-0.0327163	57
3279871	0.0032936	0.0143645	0.0283535	0.0447477	0.0002296	0.0011185	0.0024294	0.0042899	0.118583	0.360635	0.594793	0.43469	54
3818356	0.001779	0.0077789	0.0154054	0.0244098	0.0001786	0.0008702	0.0018904	0.0033388	0.128912	0.391128	0.60563	0.43469	43
2652009	0.0073645	0.0318973	0.062404	0.097449	0.0002312	0.0011265	0.0024466	0.0043203	0.0331592	0.102818	0.173189	0.241407	67
1483140	0.0084089	0.0363558	0.0709652	0.11052	0.0003012	0.0014669	0.0031855	0.0056235	0.0165871	0.0516255	0.0873173	0.122244	66
4564448	0.0054202	0.0235539	0.0462767	0.0726302	0.0002166	0.0010554	0.0022924	0.0040482	0.0236059	0.0733541	0.123852	0.173072	64
4609294	0.0039729	0.0173069	0.0341108	0.0537384	0.0002336	0.001138	0.0024717	0.0043646	0.0093663	0.0291991	0.0494749	0.0693968	66
5807651	0.0031815	0.0138784	0.0274008	0.0432568	0.000213	0.0010376	0.0022537	0.0039799	0.0968898	0.29612	0.491	0.43469	53
5820953	0.0093719	0.040453	0.0787978	0.122414	0.0005607	0.0027299	0.0059237	0.0104461	0.159077	0.479345	0.60563	0.43469	66
2229381	0.0086853	0.0375332	0.0732195	0.113949	0.0004038	0.0019667	0.0042696	0.007534	0.0871877	0.267055	0.443867	0.43469	68
2302134	0.0007097	0.0031091	0.0061718	0.0098067	7.07e-05	0.0003447	0.0007489	0.0013234	-0.0006328	-0.0019773	-0.0033588	-0.0047237	47
2302980	0.0061858	0.0268458	0.0526562	0.0824785	0.0004692	0.0022848	0.0049592	0.0087485	0.0269738	0.083756	0.141297	0.197274	70
4242969	0.0027903	0.0121799	0.0240679	0.0380342	8.73e-05	0.0004254	0.0009244	0.0016333	-0.0183508	-0.0575674	-0.0982169	-0.138783	61
5336018	0.0031042	0.0135429	0.0267428	0.0422267	-2.7e-05	-0.0001315	-0.0002858	-0.0005052	-0.0396556	-0.125	-0.214402	-0.304685	62
4190190	0.0104258	0.0449215	0.0873022	0.135259	0.0002897	0.0014114	0.0030649	0.0054109	0.001536	0.0047969	0.0081436	0.0114465	68
3394756	0.0131348	0.0563328	0.108839	0.167466	0.0007935	0.0038616	0.0083737	0.0147526	0.107624	0.328124	0.542632	0.43469	64
4188852	0.0036608	0.0159558	0.0314693	0.0496175	0.0002979	0.0014511	0.0031512	0.005563	0.0235435	0.0731614	0.123529	0.172623	52
4665373	0.0056629	0.0245983	0.048303	0.0757627	0.0002049	0.0009983	0.0021685	0.0038297	-0.0121135	-0.0379472	-0.064642	-0.0911892	69
4822248	0.0005191	0.0022745	0.0045169	0.0071808	6.09e-05	0.0002966	0.0006446	0.001139	-0.0023645	-0.0073908	-0.0125594	-0.0176715	43
5767081	0.0168297	0.0717266	0.137482	0.20957	0.0013513	0.0065687	0.0142214	0.0249982	0.456205	0.771917	0.60563	0.43469	63
2028487	0.0078172	0.0338319	0.0661238	0.103137	0.0004512	0.0021973	0.0047694	0.0084143	0.125937	0.382362	0.60563	0.43469	65
2047452	0.0054755	0.023792	0.0467388	0.0733449	0.0006644	0.0032343	0.0070161	0.0123674	0.0576818	0.177866	0.297788	0.412428	49
3117364	0.0126239	0.0541889	0.104813	0.16148	0.0004416	0.0021503	0.0046675	0.0082349	-0.0093149	-0.0291618	-0.0496417	-0.0699765	68
3580227	0.0089246	0.0385519	0.0751677	0.116909	0.0003112	0.0015159	0.0032917	0.0058106	0.0525427	0.162208	0.271918	0.377105	69
3492955	0.0080065	0.0346399	0.0676752	0.105505	0.0003199	0.0015583	0.0033837	0.0059728	0.0094931	0.0295935	0.0501416	0.0703295	68
3570759	0.0041304	0.0179885	0.0354419	0.0558125	0.0001339	0.0006522	0.001417	0.0025032	0.00125	0.003904	0.0066283	0.0093173	63
2398395	0.0046189	0.020099	0.039558	0.062215	0.0002037	0.0009922	0.0021553	0.0038062	0.0406011	0.125681	0.211311	0.29397	61
1995901	0.0032949	0.0143702	0.0283648	0.0447653	0.0001005	0.0004898	0.0010642	0.0018802	-0.0205268	-0.0644251	-0.109977	-0.15549	64
3183051	0.0018011	0.0078751	0.0155953	0.0247091	0.0001685	0.0008209	0.0017834	0.00315	-0.0177662	-0.055726	-0.0950614	-0.134303	54
3313568	0.0017358	0.0075904	0.0150336	0.0238233	-1.25e-05	-6.11e-05	-0.0001329	-0.0002349	-0.0257523	-0.080921	-0.138316	-0.19583	57
5157814	0.0041397	0.0180286	0.0355202	0.0559345	0.0008668	0.0042174	0.0091435	0.016104	-0.0243797	-0.0765843	-0.130858	-0.185204	56
5999215	0.0018838	0.0082357	0.0163063	0.0258301	1.46e-05	7.11e-05	0.0001545	0.0002731	-0.0369555	-0.116418	-0.199548	-0.283371	54
5761437	0.0032489	0.0141705	0.0279733	0.0441529	0.0001921	0.0009358	0.0020329	0.0035903	0.0079672	0.0248454	0.0421127	0.0590919	57
2010148	0.0106952	0.0460609	0.0894644	0.138514	0.0005903	0.0028738	0.0062354	0.0109945	0.150962	0.455736	0.60563	0.43469	68
3827730	0.0086318	0.0373053	0.0727835	0.113286	0.0004754	0.0023151	0.0050248	0.008864	0.228392	0.677399	0.60563	0.43469	66
4537593	0.0102844	0.0443228	0.0861651	0.133546	0.0006597	0.0032111	0.0069658	0.0122789	0.0787062	0.241541	0.402301	0.43469	70
5913807	0.0031503	0.0137428	0.0271349	0.0428406	0.0006936	0.0033762	0.0073234	0.0129074	0.0932878	0.285345	0.473553	0.43469	59
1187556	0.0059702	0.0259198	0.050864	0.0797158	0.0001223	0.000596	0.0012949	0.0022876	-0.0109064	-0.0341563	-0.0581669	-0.0820285	64
1810093	0.0026794	0.0116981	0.0231214	0.0365492	0.0002485	0.0012106	0.0026292	0.0046424	-0.0092304	-0.0288968	-0.0491896	-0.0693376	52
1761249	0.0020108	0.0087891	0.0173972	0.0275489	5.55e-05	0.0002707	0.0005883	0.0010395	-0.0322694	-0.101549	-0.173857	-0.246578	60
3544524	0.0096205	0.0415086	0.0808106	0.125461	0.0003569	0.0017382	0.0037739	0.0066606	0.19036	0.569532	0.60563	0.43469	69
2657474	0.0088331	0.0381624	0.074423	0.115778	0.0005837	0.0028415	0.0061655	0.0108716	0.204351	0.609439	0.60563	0.43469	69
1003023	0.0028851	0.0125917	0.0248764	0.0393022	0.0001236	0.0006024	0.0013089	0.0023123	-0.0258961	-0.0813758	-0.139098	-0.196945	61
5408206	0.0053878	0.0234142	0.0460054	0.0722105	0.0003081	0.0015006	0.0032586	0.0057523	0.0606219	0.186807	0.312531	0.432515	53
5667287	0.0088005	0.0380237	0.0741579	0.115375	0.0003667	0.0017858	0.0038772	0.0068426	0.0470878	0.145547	0.244319	0.339313	69
1301382	0.0046826	0.0203741	0.0400938	0.0630472	0.0001207	0.0005883	0.0012782	0.002258	-0.0011575	-0.003617	-0.0061448	-0.0086431	64
2164454	0.0060462	0.026246	0.0514955	0.0806897	0.0002568	0.0012509	0.0027168	0.0047969	-0.0075826	-0.0237293	-0.0403766	-0.05689	66
2357386	0.006241	0.0270827	0.0531146	0.0831845	0.0002355	0.0011472	0.0024916	0.0043996	-0.0176749	-0.0554387	-0.0945692	-0.133605	67
5506194	0.0051491	0.0223861	0.0440082	0.0691186	0.0003577	0.0017421	0.0037824	0.0066757	0.0211147	0.0656499	0.110913	0.155092	62
1787038	0.0050254	0.0218528	0.0429714	0.067512	0.0003085	0.0015029	0.0032635	0.0057609	0.044121	0.136469	0.229248	0.31863	64
5881927	0.0087105	0.0376407	0.0734253	0.114262	0.0002847	0.0013871	0.0030122	0.0053179	0.0290073	0.0900287	0.151803	0.211828	65
1171865	0.0042802	0.0186361	0.0367058	0.0577803	0.0001631	0.0007949	0.0017268	0.00305	-0.0112457	-0.0352218	-0.0599865	-0.0846023	64
1477314	0.0050991	0.0221705	0.0435892	0.0684695	0.000212	0.001033	0.0022437	0.0039623	0.0902156	0.27614	0.458624	0.43469	59
1903400	0.0022005	0.0096149	0.0190239	0.0301099	0.0005075	0.0024711	0.0053629	0.0094592	0.212781	0.633356	0.60563	0.43469	51
2880519	0.0075396	0.0326457	0.063844	0.0996526	0.0002747	0.0013384	0.0029065	0.0051315	0.0869429	0.266321	0.442673	0.43469	69
3444858	0.0084034	0.0363324	0.0709205	0.110452	0.0003504	0.0017066	0.0037054	0.0065398	0.0230402	0.0716055	0.120917	0.168995	65
5268822	0.002596	0.0113355	0.022409	0.0354307	4.82e-05	0.0002348	0.0005102	0.0009016	-0.0280827	-0.0882904	-0.151	-0.213922	59
5816423	0.0010403	0.0045547	0.0090348	0.0143435	0.0005509	0.0026822	0.0058204	0.0102645	0.0654944	0.201599	0.336872	0.43469	50
2335076	0.0010223	0.0044761	0.0088792	0.0140971	8.31e-05	0.0004048	0.0008796	0.0015542	-0.0296581	-0.0932762	-0.15959	-0.226186	46
2035294	0.0025298	0.0110475	0.0218427	0.0345413	1.27e-05	6.17e-05	0.0001341	0.000237	-0.0103281	-0.0323411	-0.0550677	-0.077646	57
2673353	0.0032909	0.014353	0.028331	0.0447125	0.0001647	0.0008027	0.0017437	0.00308	-0.0004026	-0.001258	-0.0021367	-0.0030048	61
3173816	0.0001675	0.0007345	0.0014597	0.0023228	4.09e-05	0.0001993	0.0004331	0.0007654	-0.0006328	-0.0019773	-0.0033588	-0.0047237	41
5429391	0.0017475	0.0076417	0.0151349	0.023983	0.0001179	0.0005746	0.0012485	0.0022057	0.0306965	0.095235	0.160514	0.223884	54
2419608	0.0087596	0.0378495	0.0738248	0.114869	0.0002395	0.0011668	0.0025341	0.0044747	0.0185432	0.0576882	0.0975242	0.136463	68
2923149	0.010354	0.0446176	0.0867251	0.13439	0.0001988	0.0009686	0.0021039	0.0037156	-0.0120876	-0.0378658	-0.064503	-0.0909926	70
4069944	0.0066653	0.0289033	0.0566328	0.0885971	0.0001838	0.0008954	0.001945	0.0034353	0.0012702	0.003967	0.0067353	0.0094676	69
5816143	0.0080996	0.0350371	0.0684373	0.106668	0.000276	0.0013447	0.0029203	0.0051558	0.0850227	0.260552	0.433289	0.43469	68
5339457	0.0056481	0.0245349	0.0481801	0.0755727	0.0004164	0.002028	0.0044025	0.0077682	0.102267	0.312173	0.516934	0.43469	62
5334152	0.0001529	0.0006703	0.0013323	0.0021201	-9.4e-06	-4.58e-05	-9.96e-05	-0.0001761	-0.0197196	-0.0618805	-0.105612	-0.149286	43
5432502	0.0067432	0.0292369	0.0572768	0.0895864	0.0002904	0.0014146	0.0030719	0.0054231	0.154328	0.465541	0.60563	0.43469	53
4485436	0.0004883	0.0021398	0.0042497	0.0067566	0.0001076	0.0005241	0.0011388	0.0020119	0.0079422	0.0247675	0.0419808	0.0589072	47
5812769	0.0048937	0.0212849	0.0418667	0.065799	0.000142	0.0006917	0.0015028	0.0026546	-0.0123202	-0.0385966	-0.0657517	-0.0927597	63
1424729	0.00443	0.0192833	0.0379681	0.0597439	0.0001703	0.0008299	0.0018028	0.0031843	0.0159226	0.0495648	0.0838457	0.117404	65
3257406	0.0055602	0.0241564	0.047446	0.0744383	0.0002978	0.0014506	0.0031501	0.0055611	-0.0130662	-0.0409403	-0.0697572	-0.0984301	65
5536859	0.0124971	0.0536563	0.103811	0.159988	0.0007141	0.0034758	0.007539	0.0132864	0.202209	0.603346	0.60563	0.43469	69
2468267	0.0028007	0.0122253	0.024157	0.0381741	0.0001933	0.0009418	0.0020457	0.0036129	0.0051358	0.016026	0.0271831	0.0381715	60
5075746	0.0067849	0.0294159	0.057622	0.0901167	0.0003914	0.0019064	0.0041387	0.0073034	0.163038	0.490838	0.60563	0.43469	62
1814698	0.0069992	0.0303338	0.0593925	0.092834	0.0002946	0.0014353	0.0031168	0.0055024	0.0281868	0.0874984	0.147566	0.205961	69
1136060	0.0060247	0.026154	0.0513174	0.0804151	0.0002591	0.0012624	0.0027417	0.0048408	0.0131049	0.0408198	0.0691007	0.0968295	60
3066601	0.0060057	0.0260722	0.051159	0.0801707	0.00018	0.0008769	0.001905	0.0033645	0.0018825	0.0058787	0.0099794	0.0140256	63
4251406	0.0230324	0.0971288	0.183715	0.275756	0.0008058	0.0039211	0.0085026	0.0149789	0.121175	0.368303	0.60563	0.43469	69
4579715	0.0011726	0.0051328	0.0101786	0.0161536	-2.5e-06	-1.22e-05	-2.64e-05	-4.67e-05	-0.0256671	-0.0806518	-0.137853	-0.19517	56
4889777	0.0026624	0.0116239	0.0229757	0.0363205	7.79e-05	0.0003796	0.0008249	0.0014575	0.0118553	0.0369379	0.0625488	0.0876773	59
2690754	0.0045336	0.0197308	0.0388404	0.0611	0.0001815	0.0008845	0.0019214	0.0033935	0.0103849	0.0323673	0.0548292	0.0768863	57
5427125	0.010254	0.0441943	0.0859209	0.133178	0.0005839	0.0028428	0.0061683	0.0108765	-0.0141339	-0.0442966	-0.0754961	-0.106558	63
5580515	0.0087957	0.0380033	0.0741188	0.115316	0.0002023	0.0009856	0.0021408	0.0037808	0.0058895	0.0183748	0.0311611	0.0437489	70
1027772	0.0004223	0.0018509	0.0036765	0.0058462	1.83e-05	8.93e-05	0.000194	0.0003428	-0.0216685	-0.068026	-0.116157	-0.164277	45
4203920	0.0078028	0.0337703	0.0660055	0.102956	0.0002736	0.0013328	0.0028945	0.0051103	0.027402	0.0850772	0.143511	0.200342	69
4905291	0.0014779	0.0064656	0.0128131	0.0203183	5.11e-05	0.0002491	0.0005413	0.0009566	-0.0131514	-0.0412082	-0.0702152	-0.0990786	56
4537743	0.0036503	0.0159103	0.0313803	0.0494784	0.00021	0.0010231	0.0022222	0.0039243	0.0411399	0.127334	0.214061	0.297754	63
4614707	0.0034855	0.0151964	0.029983	0.0472957	0.0001269	0.0006184	0.0013435	0.0023734	0.056627	0.174655	0.292488	0.4052	58
5716303	0.0051154	0.0222409	0.0437261	0.0686815	0.00024	0.0011694	0.0025399	0.0044849	0.0236059	0.0733541	0.123852	0.173072	64
3649136	0.0054222	0.0235624	0.0462932	0.0726557	0.0002303	0.001122	0.002437	0.0043033	0.0123021	0.0383262	0.0648924	0.0909517	61
1116821	0.0031461	0.0137245	0.0270989	0.0427843	0.0006244	0.0030394	0.0065941	0.0116254	0.350504	0.771917	0.60563	0.43469	48
3038944	0.0016975	0.0074235	0.0147043	0.0233038	9.8e-05	0.0004774	0.0010372	0.0018326	0.06262	0.192877	0.322526	0.43469	51
3840166	0.0042318	0.0184267	0.0362973	0.0571444	0.0002307	0.0011237	0.0024407	0.0043098	-0.0179488	-0.0563011	-0.0960469	-0.135702	63
5871622	0.002862	0.0124913	0.0246794	0.0389933	-1.06e-05	-5.19e-05	-0.0001128	-0.0001993	-0.039681	-0.125081	-0.214542	-0.304886	62
2285697	0.003755	0.0163638	0.0322673	0.0508631	0.0002483	0.0012095	0.0026269	0.0046383	0.0128172	0.0399261	0.0675927	0.0947235	60
2741945	0.0082946	0.0358687	0.070032	0.109098	0.0003652	0.0017786	0.0038615	0.0068151	0.0400113	0.123872	0.208299	0.289826	69
1418291	0.0075493	0.0326871	0.0639236	0.0997744	0.0002789	0.0013588	0.0029508	0.0052096	0.108521	0.330791	0.546921	0.43469	65
3223560	0.0035973	0.0156811	0.0309318	0.048778	4.94e-05	0.000241	0.0005237	0.0009254	-0.0183326	-0.05751	-0.0981186	-0.138643	63
1420947	0.0075842	0.0328364	0.0642106	0.100213	0.0003773	0.0018377	0.0039897	0.0070409	0.0990828	0.302671	0.501592	0.43469	68
2113245	0.0029091	0.0126959	0.025081	0.0396229	0.0003383	0.0016478	0.0035778	0.006315	0.0094471	0.0294507	0.0499001	0.0699917	55
5008262	0.0070342	0.0304836	0.0596812	0.0932768	0.0002525	0.00123	0.0026714	0.0047169	0.0236059	0.0733541	0.123852	0.173072	66
2855407	0.0032955	0.0143727	0.0283696	0.0447729	6.12e-05	0.0002982	0.0006481	0.0011451	0.0249315	0.0774502	0.130725	0.182612	58
4234323	0.0038698	0.0168611	0.0332395	0.0523799	0.0002999	0.001461	0.0031726	0.0056008	0.016997	0.0528964	0.0894579	0.125227	62
2115409	0.0038965	0.0169766	0.0334653	0.052732	0.0002798	0.0013629	0.0029597	0.0052253	-0.0009271	-0.0028971	-0.0049214	-0.0069219	63
2256249	0.0024516	0.0107076	0.0211744	0.0334914	6.37e-05	0.0003106	0.0006748	0.0011925	0.0095825	0.0298717	0.0506118	0.0709874	55
3974096	0.0053195	0.0231202	0.0454345	0.071327	0.0001526	0.0007433	0.0016148	0.0028524	-0.0284342	-0.0894024	-0.152915	-0.216655	70
4655340	0.0025782	0.0112579	0.0222564	0.0351911	0.0001481	0.0007214	0.0015672	0.0027684	0.0513388	0.158534	0.26584	0.368791	56
2762392	0.0095071	0.0410272	0.0798929	0.124072	0.000469	0.0022837	0.0049568	0.0087444	0.0981968	0.300025	0.497316	0.43469	68
3870428	0.0019878	0.0086888	0.0171995	0.0272375	8.84e-05	0.0004309	0.0009364	0.0016544	0.111822	0.340599	0.562681	0.43469	48
1421858	0.0080085	0.0346484	0.0676915	0.10553	0.000323	0.0015731	0.0034159	0.0060297	0.0468866	0.144932	0.243298	0.337914	65
2471404	0.0053428	0.0232205	0.0456292	0.0716285	0.0002815	0.0013711	0.0029775	0.0052566	0.0454416	0.140511	0.235962	0.327848	63
3168694	0.0021863	0.009553	0.0189021	0.0299181	0.0002214	0.0010787	0.002343	0.0041375	-0.005446	-0.0170347	-0.02897	-0.0407951	57
3393511	0.0058214	0.0252802	0.0496249	0.0778039	0.0005229	0.0025462	0.0055256	0.0097457	0.0589403	0.181695	0.304104	0.421037	70
4939852	0.0053916	0.0234309	0.0460379	0.0722608	0.0003098	0.0015091	0.0032771	0.0057849	0.0849385	0.260299	0.432878	0.43469	62
1593407	0.0058322	0.0253265	0.0497145	0.0779423	0.0001503	0.0007324	0.0015912	0.0028107	0.0548725	0.169311	0.283662	0.393152	64
2960847	0.0027897	0.0121773	0.0240629	0.0380264	0.0001415	0.0006894	0.0014978	0.0026457	0.0276094	0.0857171	0.144583	0.201827	57
5192125	0.0100039	0.0431345	0.083906	0.130138	0.0005832	0.0028392	0.0061604	0.0108627	0.338073	0.771917	0.60563	0.43469	65
5514826	0.0008704	0.0038118	0.007564	0.0120137	9.04e-05	0.0004405	0.0009572	0.0016912	0.014877	0.046321	0.0783789	0.109779	52
3506167	0.0084562	0.0365577	0.071352	0.111108	0.0005459	0.0026578	0.0057675	0.0101713	0.124828	0.379091	0.60563	0.43469	67
4611476	0.0028398	0.0123948	0.02449	0.0386963	0.0002813	0.0013704	0.002976	0.005254	0.0916312	0.280383	0.465509	0.43469	56
1501290	0.0011575	0.0050668	0.010048	0.015947	0.0001	0.0004871	0.0010584	0.00187	-0.0006328	-0.0019773	-0.0033588	-0.0047237	50
2280591	0.0035859	0.0156316	0.0308348	0.0486266	0.000204	0.0009938	0.0021588	0.0038124	0.0432233	0.133719	0.224679	0.312353	59
3828985	0.0099112	0.0427416	0.0831585	0.12901	0.0005268	0.0025649	0.0055661	0.0098169	0.0145176	0.0452054	0.076498	0.107155	69
4061490	0.0017394	0.0076061	0.0150647	0.0238723	0.0001347	0.0006564	0.001426	0.0025191	-0.0053756	-0.0168142	-0.0285945	-0.0402656	50
4221467	0.0018284	0.007994	0.0158298	0.0250788	0.000235	0.0011448	0.0024865	0.0043906	-0.0148601	-0.0465802	-0.0794025	-0.112093	55
1374485	0.0032271	0.0140762	0.0277884	0.0438635	0.0003185	0.0015514	0.0033689	0.0059467	0.0397274	0.123001	0.206849	0.28783	63
2288550	0.0060159	0.0261161	0.0512439	0.0803018	0.0004698	0.0022878	0.0049656	0.0087598	0.1349	0.40874	0.60563	0.43469	63
3747191	0.0017798	0.0077824	0.0154125	0.0244208	9.28e-05	0.000452	0.0009822	0.0017354	0.0229767	0.071409	0.120587	0.168537	48
5291579	0.0059164	0.0256886	0.0504161	0.0790249	0.0004062	0.0019781	0.0042941	0.0075773	0.0523115	0.161502	0.270751	0.375509	61
3850872	0.003185	0.0138934	0.0274302	0.0433028	0.0002173	0.0010585	0.0022991	0.00406	0.0095942	0.0299081	0.0506734	0.0710735	57
3681984	0.0045577	0.0198349	0.0390434	0.0614155	0.0001259	0.0006134	0.0013327	0.0023543	-0.0265395	-0.0834095	-0.142597	-0.201934	69
4805580	0.0077371	0.0334895	0.065466	0.102132	0.0002155	0.0010498	0.0022802	0.0040267	0.017312	0.0538728	0.091102	0.127518	68
1919792	0.0009476	0.0041492	0.0082322	0.0130724	-1e-07	-4e-07	-9e-07	-1.7e-06	-0.0251623	-0.0790567	-0.135109	-0.19126	52
2575492	0.0033739	0.0147127	0.0290358	0.0458149	0.0002672	0.0013016	0.0028268	0.0049908	0.0133281	0.0415126	0.0702697	0.0984618	57
5210569	0.0042711	0.0185967	0.036629	0.0576608	8.02e-05	0.0003906	0.0008487	0.0014996	-0.0348927	-0.109869	-0.188225	-0.267144	62
1317482	-0.0001418	-0.000622	-0.001237	-0.00197	0.0001027	0.0005005	0.0010876	0.0019214	-0.0207391	-0.0650944	-0.111125	-0.157123	40
4933067	0.0061792	0.0268173	0.0526012	0.0823938	0.0001664	0.0008109	0.0017616	0.0031115	0.0423792	0.131133	0.22038	0.306444	65
1081672	0.0027044	0.0118066	0.0233346	0.0368838	0.000126	0.000614	0.0013339	0.0023565	-0.005518	-0.0172601	-0.029354	-0.0413365	59
1674040	0.003318	0.0144704	0.028561	0.0450723	0.0001697	0.0008269	0.0017964	0.003173	0.0201961	0.0628067	0.106134	0.148445	60
3121436	0.0032521	0.0141847	0.0280012	0.0441965	0.0001022	0.0004979	0.0010817	0.0019112	0.0354308	0.109805	0.184855	0.257514	53
4694004	0.002748	0.0119962	0.0237071	0.0374682	0.0002641	0.0012863	0.0027936	0.0049324	0.0779729	0.239331	0.398691	0.43469	54
4697984	0.0010625	0.0046515	0.0092265	0.0146468	7.74e-05	0.0003771	0.0008194	0.0014478	-0.0006328	-0.0019773	-0.0033588	-0.0047237	50
5503317	0.0027353	0.0119408	0.0235983	0.0372976	0.0001237	0.0006027	0.0013094	0.0023132	0.0200342	0.0623057	0.105291	0.147273	52
5834474	0.0086363	0.0373247	0.0728205	0.113343	0.0005642	0.0027468	0.0059604	0.0105107	0.176945	0.531019	0.60563	0.43469	62
1142135	0.0047317	0.0205861	0.0405065	0.0636881	0.0003037	0.0014795	0.0032127	0.0056714	0.0413369	0.127938	0.215065	0.299136	66
4493971	0.0075624	0.0327431	0.0640312	0.099939	0.0004543	0.0022124	0.0048022	0.0084721	0.0131759	0.04104	0.0694724	0.0973484	67
1706852	0.0054581	0.0237169	0.046593	0.0731195	0.0001466	0.0007145	0.0015522	0.0027419	-0.0005289	-0.0016525	-0.0028068	-0.0039474	64
1911189	0.0049367	0.0214704	0.0422277	0.0663589	0.0002521	0.0012282	0.0026676	0.0047101	0.0202138	0.0628617	0.106226	0.148574	69
2229840	0.0046798	0.0203623	0.0400707	0.0630114	0.0001063	0.0005178	0.0011251	0.0019878	-0.0112834	-0.0353402	-0.0601887	-0.0848883	66
2352230	0.0051678	0.0224666	0.0441647	0.069361	0.0002418	0.001178	0.0025585	0.0045176	0.158088	0.476475	0.60563	0.43469	60
2838054	-8.83e-05	-0.0003873	-0.0007701	-0.0012262	3.38e-05	0.0001648	0.0003581	0.0006329	-0.0174341	-0.0546804	-0.0932701	-0.131761	41
4070185	0.0020413	0.0089216	0.0176583	0.0279602	2.28e-05	0.000111	0.0002413	0.0004265	-0.0090118	-0.0282108	-0.0480192	-0.067684	52
2834547	0.0019523	0.0085341	0.0168947	0.0267573	3.42e-05	0.0001667	0.0003622	0.00064	-0.0178846	-0.0560988	-0.0957002	-0.13521	59
3550302	0.0062121	0.0269588	0.0528749	0.0828154	0.0001571	0.0007652	0.0016625	0.0029365	0.101117	0.308742	0.511396	0.43469	61
2656947	0.003551	0.0154803	0.0305388	0.0481642	0.0002698	0.0013143	0.0028544	0.0050395	0.0304586	0.094502	0.159288	0.222188	60
3448521	0.0056913	0.0247204	0.0485398	0.0761285	0.0001256	0.0006122	0.0013302	0.0023499	0.0030161	0.0094161	0.0159799	0.0224521	64
4568463	0.0015307	0.0066961	0.0132684	0.0210373	5.5e-06	2.67e-05	5.8e-05	0.0001025	-0.0215525	-0.0676599	-0.115528	-0.163384	54
4614471	0.0054401	0.0236398	0.0464433	0.0728879	0.0002732	0.0013308	0.0028902	0.0051027	0.0950297	0.290557	0.481998	0.43469	57
5624299	0.0046165	0.0200888	0.0395379	0.0621839	0.0003265	0.0015906	0.0034538	0.0060964	0.0420777	0.130209	0.218843	0.304331	63
1127363	0.0028783	0.0125621	0.0248184	0.0392112	0.0001066	0.0005196	0.0011289	0.0019944	-0.0016419	-0.0051313	-0.0087182	-0.0122645	56
2519069	0.0080798	0.0349528	0.0682755	0.106421	0.0003074	0.0014975	0.0032518	0.0057403	0.0388734	0.120381	0.202485	0.281819	60
2618789	0.0102254	0.044073	0.0856905	0.132831	0.0007156	0.0034831	0.0075547	0.0133139	0.350492	0.771917	0.60563	0.43469	66
1246814	0.0044388	0.0193212	0.0380421	0.059859	0.0002226	0.0010844	0.0023553	0.0041593	-0.0006328	-0.0019773	-0.0033588	-0.0047237	65
5562585	0.0039799	0.0173374	0.0341704	0.0538314	0.0015583	0.0075722	0.0163842	0.0287757	0.0259394	0.0805628	0.135945	0.189853	54
1651519	0.0085528	0.036969	0.0721396	0.112307	0.0004655	0.0022668	0.0049201	0.0086798	0.0931168	0.284832	0.472723	0.43469	69
3515062	0.0015077	0.0065958	0.0130702	0.0207244	0.000203	0.0009889	0.002148	0.0037934	0.0135639	0.0422449	0.0715051	0.100186	53
4383510	0.0072658	0.031475	0.0615912	0.0962043	0.0003197	0.0015574	0.0033818	0.0059695	0.0217328	0.0675621	0.114126	0.159559	66
3073809	0.0021684	0.0094754	0.0187492	0.0296776	0.0001293	0.0006298	0.0013684	0.0024174	0.0367686	0.113917	0.191713	0.266974	50
2058131	0.0029676	0.0129497	0.0255792	0.0404037	0.0002006	0.0009773	0.0021228	0.0037489	0.001812	0.0056585	0.0096058	0.0135007	56
2605734	0.0008911	0.0039022	0.007743	0.0122974	7.57e-05	0.0003687	0.0008011	0.0014156	0.0330085	0.102354	0.172414	0.240337	45
3661435	0.0138667	0.0593976	0.114579	0.17597	0.0022856	0.0110908	0.0239478	0.0419358	0.136476	0.413365	0.60563	0.43469	69
5958422	0.0044523	0.0193798	0.0381562	0.0600364	0.0001738	0.0008468	0.0018396	0.0032491	-0.0142592	-0.0446905	-0.0761697	-0.107512	65
5603255	0.002235	0.0097654	0.0193202	0.030576	9.1e-05	0.0004436	0.0009638	0.0017029	-0.0261437	-0.0821583	-0.140444	-0.198864	62
5703995	0.0045245	0.0196914	0.0387636	0.0609806	0.0001793	0.0008734	0.0018974	0.0033512	0.0058432	0.0182306	0.030917	0.0434067	63
2469536	0.003383	0.0147522	0.0291131	0.0459358	8.37e-05	0.000408	0.0008866	0.0015666	-0.0115713	-0.0362442	-0.0617327	-0.0870725	61
1842400	0.006047	0.0262498	0.0515029	0.0807011	0.0002269	0.0011054	0.0024009	0.0042397	0.0051703	0.0161336	0.0273653	0.038427	65
2202156	0.0015963	0.0069821	0.0138329	0.0219287	0.0001964	0.0009567	0.0020782	0.0036703	0.0085618	0.0266959	0.0452426	0.0634737	54
3261769	0.0017924	0.0078374	0.0155209	0.0245918	0.0001253	0.0006107	0.0013269	0.0023441	-0.0230767	-0.0724697	-0.123788	-0.175136	56
4217437	0.0011827	0.0051768	0.0102657	0.0162914	0.0001018	0.0004959	0.0010774	0.0019035	-0.00434	-0.0135718	-0.0230745	-0.0324836	50
4848806	0.0036316	0.0158296	0.0312223	0.0492318	0.0002434	0.0011855	0.0025749	0.0045465	0.0088706	0.0276569	0.0468675	0.065748	57
5464220	0.0017097	0.0074769	0.0148095	0.0234698	0.0002026	0.0009872	0.0021443	0.0037869	0.0110562	0.0344543	0.0583548	0.0818157	53
5932003	0.0023629	0.0103218	0.0204154	0.0322984	0.0003504	0.0017065	0.0037051	0.0065394	0.0131663	0.0410102	0.0694221	0.0972782	52
3770915	0.0046331	0.0201603	0.0396773	0.0624004	0.0001783	0.0008686	0.0018868	0.0033324	0.0618777	0.190623	0.318815	0.43469	58
3770920	0.0009603	0.0042049	0.0083423	0.0132469	8.84e-05	0.0004309	0.0009363	0.0016543	0.0029896	0.0093335	0.0158397	0.0222554	44
1252900	0.0084207	0.0364061	0.0710617	0.110667	0.0004222	0.0020561	0.0044634	0.0078755	0.217711	0.647301	0.60563	0.43469	61
4318743	0.0052415	0.0227841	0.0447816	0.0703164	0.0001885	0.0009183	0.0019948	0.0035232	0.005437	0.0169648	0.0287732	0.0404012	66
5329645	0.0040929	0.0178264	0.0351254	0.0553196	0.0001133	0.0005522	0.0011998	0.0021196	0.03485	0.108019	0.181874	0.253401	60
1031918	0.0067949	0.0294586	0.0577045	0.0902433	0.0002989	0.0014558	0.0031613	0.0055807	-0.0014923	-0.0046636	-0.0079233	-0.0111457	66
2900051	0.0046927	0.0204176	0.0401784	0.0631787	0.0002185	0.0010643	0.0023117	0.0040823	0.0643624	0.198165	0.331227	0.43469	63
3496452	0.0067906	0.0294401	0.0576688	0.0901885	0.0005747	0.0027979	0.0060709	0.0107051	0.0993381	0.303434	0.502824	0.43469	62
4404986	0.0130859	0.0561278	0.108455	0.166895	0.0008291	0.0040343	0.0087474	0.0154088	0.0580015	0.178838	0.299393	0.414616	70
3043922	0.006748	0.0292577	0.0573169	0.0896481	0.0004006	0.0019508	0.004235	0.0074731	0.0854576	0.261859	0.435416	0.43469	64
2451292	0.0011524	0.0050443	0.0100035	0.0158766	7.1e-05	0.0003462	0.0007522	0.0013292	0.0422492	0.130735	0.219717	0.305533	49
4094288	0.0046701	0.0203204	0.0399892	0.0628848	0.0001928	0.0009393	0.0020403	0.0036034	0.0033178	0.0103572	0.0175756	0.0246922	67
4192613	0.0104933	0.0452068	0.0878439	0.136075	0.0005779	0.0028136	0.0061051	0.0107652	0.0211009	0.0656073	0.110841	0.154993	63
5050774	0.0031798	0.013871	0.0273862	0.043234	0.0001621	0.0007897	0.0017156	0.0030304	-0.0031685	-0.0099056	-0.0168364	-0.0236943	60
4524813	0.0059608	0.0258794	0.0507857	0.0795952	0.0001841	0.0008968	0.001948	0.0034406	0.0080845	0.0252106	0.0427303	0.0599567	64
1998310	0.0008028	0.0035163	0.0069786	0.011086	8.3e-05	0.0004046	0.0008792	0.0015534	-0.0158324	-0.0496387	-0.0846366	-0.119513	51
2320294	0.002593	0.0113226	0.0223835	0.0353908	0.0001539	0.0007498	0.001629	0.0028774	0.0355967	0.110315	0.185705	0.258688	56
3307810	0.0067221	0.0291466	0.0571023	0.0893184	0.0001136	0.0005534	0.0012023	0.0021241	-0.0199436	-0.0625865	-0.106823	-0.151007	69
5340692	0.0039631	0.0172649	0.0340287	0.0536104	0.0004127	0.0020098	0.0043631	0.0076987	-0.0102858	-0.0322083	-0.0548411	-0.0773257	61
4131489	0.000564	0.0024712	0.0049071	0.0078001	5e-06	2.42e-05	5.26e-05	9.29e-05	-0.0066876	-0.0209241	-0.0355956	-0.0501416	49
3328170	0.0052257	0.0227161	0.0446495	0.0701119	8.19e-05	0.000399	0.000867	0.0015319	0.0603027	0.185837	0.310932	0.430338	64
4407651	0.0063552	0.0275731	0.0540628	0.0846446	0.0003165	0.0015415	0.0033472	0.0059085	0.0294067	0.0912599	0.153863	0.214681	66
5796672	0.0066427	0.0288065	0.0564458	0.0883097	0.0003292	0.0016036	0.0034819	0.006146	0.0146017	0.0454667	0.0769385	0.10777	69
5056597	0.0012645	0.005534	0.010972	0.0174086	8.9e-05	0.0004339	0.0009427	0.0016656	-0.0025441	-0.0079527	-0.0135149	-0.0190168	47
2064667	0.0043899	0.01911	0.0376303	0.0592186	0.0001508	0.0007348	0.0015963	0.0028197	0.0218779	0.0680109	0.11488	0.160607	59
3077644	0.0042053	0.0183124	0.0360742	0.0567971	0.0001352	0.0006587	0.0014311	0.002528	-0.0165918	-0.0520286	-0.0887282	-0.125316	64
5187416	0.0065504	0.0284105	0.0556811	0.0871342	0.0002126	0.0010359	0.00225	0.0039734	0.0106079	0.0330604	0.0560002	0.0785238	68
1805049	0.0063347	0.0274851	0.0538928	0.0843829	0.0002152	0.0010485	0.0022774	0.0040217	0.0883619	0.27058	0.449595	0.43469	59
2772413	0.0039221	0.0170874	0.0336818	0.0530696	0.0004798	0.0023362	0.0050706	0.0089447	0.0239144	0.0743075	0.125453	0.175294	64
4798830	0.001744	0.0076261	0.015104	0.0239344	0.0001356	0.0006609	0.0014359	0.0025365	0.0011277	0.0035221	0.0059801	0.0084063	49
4888414	0.0076619	0.0331686	0.0648493	0.10119	0.0002582	0.001258	0.002732	0.0048238	0.0640503	0.197218	0.329669	0.43469	63
2853595	0.0048181	0.0209588	0.0412322	0.0648145	0.0002081	0.0010139	0.0022024	0.0038893	0.0314632	0.0975968	0.164463	0.229347	61
3974773	0.0112047	0.0482132	0.0935413	0.144637	0.00055	0.0026779	0.005811	0.0102478	0.289645	0.771917	0.60563	0.43469	67
1959910	0.0067953	0.0294603	0.0577078	0.0902484	0.0001448	0.0007055	0.0015327	0.0027075	0.0462694	0.143044	0.240166	0.333616	69
2409138	0.0024524	0.0107109	0.0211808	0.0335014	0.0002291	0.0011163	0.0024246	0.0042814	0.0617597	0.190264	0.318225	0.43469	56
4033106	0.0047192	0.020532	0.0404012	0.0635247	0.0002399	0.0011685	0.002538	0.0044815	0.0144049	0.0448556	0.0759082	0.106332	59
4884537	0.0085442	0.0369326	0.07207	0.112201	0.0008693	0.0042299	0.0091705	0.0161514	0.245718	0.7259	0.60563	0.43469	62
4048213	0.0038236	0.0166609	0.0328483	0.0517696	0.0001067	0.00052	0.0011298	0.001996	-0.0076952	-0.0240822	-0.0409783	-0.0577395	60
1021844	0.0065523	0.0284185	0.0556965	0.0871578	0.0004965	0.0024176	0.005247	0.0092553	0.0571907	0.176371	0.295321	0.409064	60
3800343	0.0116214	0.0499709	0.0968642	0.149616	0.0004154	0.0020232	0.0043919	0.0077496	0.0881957	0.270081	0.448785	0.43469	67
5453162	0.0007455	0.0032653	0.0064814	0.0102977	3.78e-05	0.0001841	0.0004002	0.0007072	0.0017017	0.0053141	0.0090214	0.0126797	47
2230859	0.0033431	0.0145793	0.0287744	0.0454061	9.15e-05	0.0004459	0.0009689	0.0017118	-0.024512	-0.0770022	-0.131577	-0.186227	61
1772639	0.0107297	0.0462066	0.0897406	0.138929	0.0004781	0.0023281	0.005053	0.0089137	0.0386174	0.119595	0.201176	0.280016	69
2738050	0.0131785	0.0565161	0.109183	0.167976	0.0005593	0.0027229	0.0059085	0.0104195	0.0105207	0.0327895	0.0555425	0.0778838	60
3229513	0.0067941	0.0294553	0.0576982	0.0902336	0.0003318	0.0016162	0.0035093	0.0061942	0.157101	0.473606	0.60563	0.43469	65
2977034	0.0099707	0.0429938	0.0836383	0.129734	0.0003547	0.0017276	0.003751	0.0066203	0.16122	0.485568	0.60563	0.43469	65
2348338	0.004216	0.0183585	0.0361642	0.0569372	0.0003549	0.0017287	0.0037534	0.0066246	0.0420839	0.130228	0.218874	0.304374	58
3641808	0.0079828	0.0345387	0.0674808	0.105209	0.0006218	0.0030267	0.0065667	0.0115771	0.233057	0.690499	0.60563	0.43469	64
1336703	0.0031079	0.0135589	0.0267744	0.0422761	0.0001475	0.0007187	0.0015613	0.0027579	0.0256989	0.0798204	0.1347	0.188127	55
2306094	0.0135881	0.0582321	0.112399	0.172743	0.0005825	0.0028358	0.0061531	0.0108498	0.118168	0.35941	0.592832	0.43469	68
2911576	0.0074972	0.0324648	0.0634959	0.0991201	0.0003826	0.0018634	0.0040456	0.0071394	0.0430584	0.133214	0.223839	0.311199	65
1551588	0.0057109	0.0248047	0.0487033	0.076381	0.000217	0.0010573	0.0022966	0.0040557	0.0856013	0.262291	0.436119	0.43469	61
2888150	0.0066404	0.0287963	0.0564262	0.0882796	0.000149	0.000726	0.0015773	0.0027861	-0.007545	-0.0236112	-0.0401753	-0.0566058	67
4292722	0.0005173	0.0022667	0.0045015	0.0071564	-2.07e-05	-0.0001008	-0.0002191	-0.0003874	-0.0342396	-0.107797	-0.184644	-0.262016	49
5008882	0.004818	0.0209587	0.0412319	0.064814	0.0001472	0.0007173	0.0015583	0.0027526	0.0189546	0.0589625	0.0996682	0.139448	59
1402585	0.0097624	0.0421105	0.081957	0.127194	0.0002851	0.001389	0.0030164	0.0053253	0.201591	0.601586	0.60563	0.43469	65
3962034	0.0110305	0.0474777	0.0921492	0.142548	0.0005272	0.0025669	0.0055706	0.0098248	0.140647	0.425594	0.60563	0.43469	69
5348626	0.006558	0.0284431	0.055744	0.0872309	0.000535	0.002605	0.005653	0.0099698	0.0806324	0.247344	0.411771	0.43469	65
2216612	0.0034558	0.0150676	0.0297308	0.0469014	0.0001157	0.0005635	0.0012244	0.0021631	0.0256335	0.0796183	0.134361	0.187657	61
4483817	0.0121188	0.0520656	0.100816	0.155522	0.0005554	0.0027039	0.0058675	0.0103472	0.0899272	0.275275	0.457221	0.43469	67
5037766	0.0082716	0.0357709	0.0698444	0.108813	0.0003217	0.0015668	0.0034022	0.0060055	0.042184	0.130535	0.219384	0.305075	69
4515298	0.0014543	0.0063626	0.0126096	0.0199969	0.0002579	0.0012563	0.0027285	0.0048176	0.086136	0.263897	0.438732	0.43469	49
5562915	0.0094693	0.0408666	0.0795867	0.123609	0.000227	0.0011058	0.0024017	0.0042411	0.0993323	0.303416	0.502796	0.43469	66
4320397	0.0026109	0.0114001	0.0225358	0.0356299	6.5e-05	0.0003165	0.0006879	0.0012154	-0.0247794	-0.077847	-0.133029	-0.188296	56
1442022	0.0036686	0.0159899	0.0315359	0.0497214	0.0002781	0.0013546	0.0029418	0.0051938	0.035827	0.111023	0.186887	0.260318	58
3385120	0.008014	0.0346719	0.0677365	0.105599	0.0003673	0.0017887	0.0038835	0.0068538	0.0637223	0.196223	0.328032	0.43469	65
3503523	0.0061351	0.0266281	0.0522351	0.0818297	0.0001329	0.0006475	0.0014068	0.0024851	0.0171565	0.0533907	0.0902903	0.126387	64
4655318	0.0044229	0.0192527	0.0379085	0.0596513	0.0002044	0.0009957	0.0021629	0.0038197	0.0262207	0.0814312	0.137401	0.191872	59
3538995	0.0008495	0.0037203	0.0073828	0.0117266	7.9e-06	3.84e-05	8.34e-05	0.0001474	-0.0302929	-0.0952866	-0.163055	-0.231137	47
4109947	0.0032003	0.01396	0.0275607	0.0435072	0.0001013	0.0004934	0.001072	0.001894	-0.001645	-0.005141	-0.0087349	-0.0122879	60
1022911	0.001381	0.0060424	0.011977	0.0189973	0.0002012	0.0009801	0.002129	0.0037599	0.0231055	0.0718073	0.121256	0.169465	51
1417534	0.0052428	0.0227898	0.0447928	0.0703337	0.0001709	0.0008328	0.0018092	0.0031956	0.0112899	0.0351807	0.0595816	0.0835306	65
4577335	0.0059851	0.0259837	0.0509877	0.0799066	0.0002197	0.0010703	0.0023247	0.0041052	0.0442396	0.136832	0.229851	0.319458	64
4334915	0.0107403	0.0462518	0.0898264	0.139058	0.0006439	0.0031345	0.0067999	0.0119872	0.100043	0.305538	0.506224	0.43469	67
4387448	0.0053064	0.023064	0.0453253	0.0711581	0.0002016	0.000982	0.002133	0.003767	0.0129564	0.0403585	0.0683224	0.0957425	63
1981875	0.0102118	0.0440154	0.085581	0.132665	0.0003603	0.001755	0.0038104	0.0067249	0.0784166	0.240668	0.400876	0.43469	69
2595588	0.0039142	0.0170532	0.033615	0.0529654	0.0001641	0.0007996	0.0017371	0.0030682	0.0151841	0.0472738	0.0799849	0.11202	59
3739479	0.0038911	0.0169531	0.0334193	0.0526603	0.0001588	0.000774	0.0016814	0.0029699	0.0063567	0.0198304	0.0336258	0.0472033	62
1632795	0.0016947	0.0074114	0.0146803	0.0232659	3.77e-05	0.0001836	0.0003989	0.000705	0.0154397	0.0480667	0.0813214	0.113884	52
1395755	0.0062311	0.0270402	0.0530324	0.083058	0.000549	0.0026729	0.0058002	0.0102288	0.0603647	0.186026	0.311243	0.430761	68
3486160	0.002249	0.009826	0.0194395	0.0307636	0.0002331	0.0011358	0.002467	0.0043562	0.0221385	0.0688171	0.116234	0.162489	53
2896566	0.0015078	0.0065959	0.0130704	0.0207247	0.0001244	0.0006061	0.0013169	0.0023264	0.0446155	0.137983	0.231763	0.322084	48
5665326	0.0053604	0.0232964	0.0457768	0.0718568	0.0003094	0.0015072	0.0032729	0.0057775	0.0748028	0.229765	0.383057	0.43469	61
2705774	0.0017989	0.0078654	0.0155762	0.024679	0.0002153	0.0010487	0.0022779	0.0040227	-0.0121947	-0.0382022	-0.0650778	-0.091806	53
4398143	0.0007095	0.0031079	0.0061695	0.009803	5.43e-05	0.0002647	0.0005752	0.0010164	0.0095942	0.0299081	0.0506734	0.0710735	44
1242251	0.008455	0.0365523	0.0713418	0.111093	0.0006901	0.0033588	0.0072857	0.0128412	0.21762	0.647044	0.60563	0.43469	63
5334345	0.0014819	0.0064832	0.0128477	0.020373	0.0001225	0.0005968	0.0012967	0.0022908	-0.0185321	-0.0581385	-0.0991958	-0.140173	56
1901483	0.0037128	0.0161813	0.0319103	0.050306	0.0003073	0.0014968	0.0032502	0.0057376	0.0055432	0.0172958	0.0293337	0.0411871	61
2626472	0.0044513	0.0193754	0.0381477	0.0600232	0.0001566	0.0007629	0.0016573	0.0029274	-0.0148873	-0.0466658	-0.0795489	-0.112301	66
3892482	0.0067869	0.0294242	0.0576382	0.0901415	0.0004749	0.0023125	0.0050191	0.0088541	0.0823476	0.252507	0.420189	0.43469	67
4118639	0.003623	0.0157922	0.0311491	0.0491174	0.0002586	0.0012598	0.002736	0.0048308	-0.0157686	-0.0494381	-0.0842932	-0.119027	63
2621036	0.0070438	0.0305246	0.0597602	0.093398	0.0002518	0.0012265	0.0026638	0.0047034	0.0343526	0.10649	0.179321	0.249876	68
1721725	0.0001969	0.0008633	0.0017157	0.0027298	0.0001015	0.0004946	0.0010746	0.0018985	-0.005243	-0.016399	-0.0278875	-0.0392686	41
4097408	0.0076929	0.0333008	0.0651033	0.101578	0.0003183	0.0015502	0.0033662	0.0059419	0.0492542	0.152169	0.255297	0.354359	67
4129138	0.01112	0.0478557	0.0928648	0.143622	0.0004771	0.002323	0.005042	0.0088943	0.0178002	0.055386	0.0936496	0.131067	69
1961633	0.0032633	0.0142333	0.0280964	0.0443454	0.0003234	0.0015753	0.0034206	0.006038	0.0782966	0.240307	0.400285	0.43469	56
5755172	0.0087048	0.0376164	0.0733788	0.114192	0.0003224	0.0015706	0.0034105	0.0060201	0.0633336	0.195043	0.326091	0.43469	67
1629809	0.0045529	0.019814	0.0390027	0.0613522	2.24e-05	0.000109	0.0002369	0.0004187	-0.0166793	-0.0523039	-0.0891996	-0.125985	67
2116777	0.0037572	0.0163734	0.0322862	0.0508926	0.0001254	0.0006108	0.0013271	0.0023444	0.0108334	0.0337616	0.0571847	0.0801799	60
3064405	0.0052651	0.0228861	0.0449798	0.0706233	0.0001932	0.0009414	0.0020449	0.0036115	-0.0006328	-0.0019773	-0.0033588	-0.0047237	68
3088879	0.0054683	0.0237609	0.0466785	0.0732516	0.000221	0.0010767	0.0023386	0.0041298	-0.0066034	-0.0206603	-0.0351461	-0.0495073	67
4500001	0.0052068	0.0226349	0.0444918	0.0698677	0.0001018	0.0004963	0.0010782	0.001905	-0.020732	-0.0650721	-0.111087	-0.157068	64
4553036	0.0119271	0.0512586	0.0992944	0.15325	0.0006512	0.00317	0.006877	0.0121228	0.0981336	0.299836	0.49701	0.43469	68
4877827	0.0185109	0.0786659	0.150239	0.228054	0.0014474	0.007035	0.0152268	0.026755	0.191915	0.573979	0.60563	0.43469	67
5541837	0.0002752	0.0012063	0.0023969	0.003813	4.01e-05	0.0001953	0.0004245	0.0007502	-0.0096824	-0.0303147	-0.0516091	-0.0727569	47
1921058	0.0112022	0.0482028	0.0935217	0.144608	0.0004243	0.0020664	0.0044857	0.0079146	0.0957162	0.292611	0.485322	0.43469	68
4088578	0.0028089	0.0122607	0.0242267	0.0382833	0.0003181	0.0015496	0.0033649	0.0059397	0.0487683	0.150684	0.252837	0.350989	55
4706468	0.0066464	0.0288221	0.056476	0.0883561	0.0004072	0.0019829	0.0043047	0.0075959	0.0411233	0.127283	0.213976	0.297637	64
5941017	0.0044554	0.0193932	0.0381823	0.060077	0.0001897	0.0009243	0.0020077	0.0035459	0.0468858	0.144929	0.243294	0.337908	60
1963864	0.0020357	0.0088975	0.0176109	0.0278854	0.0001641	0.0007993	0.0017365	0.0030672	0.0384625	0.119119	0.200384	0.278925	56
5242235	0.0065296	0.0283214	0.0555091	0.0868696	0.0005364	0.0026119	0.005668	0.0099961	0.16829	0.506042	0.60563	0.43469	65
5655237	0.0021045	0.0091972	0.0182014	0.0288153	5.42e-05	0.0002643	0.0005743	0.0010149	-0.0184292	-0.0578142	-0.09864	-0.139384	57
2530240	0.0027383	0.011954	0.0236242	0.0373382	0.0003039	0.0014802	0.0032142	0.005674	-0.0016136	-0.0050428	-0.0085678	-0.0120528	59
2188592	0.0020788	0.0090852	0.0179807	0.0284677	0.0003725	0.0018142	0.0039389	0.0069513	0.0052449	0.016366	0.027759	0.0389791	56
2217844	0.0029827	0.0130152	0.0257077	0.0406052	0.0001359	0.0006624	0.0014392	0.0025424	0.0442303	0.136803	0.229804	0.319393	58
2292151	0.0037757	0.0164534	0.0324426	0.0511366	0.0002234	0.0010885	0.0023642	0.0041749	0.0145349	0.0452593	0.0765889	0.107282	57
3714477	0.0081209	0.035128	0.0686116	0.106934	0.0005444	0.0026505	0.0057516	0.0101433	0.118714	0.361023	0.595413	0.43469	60
5312518	0.0037061	0.0161523	0.0318537	0.0502175	0.0001322	0.0006443	0.0013999	0.002473	0.0229754	0.0714052	0.120581	0.168528	61
3094425	0.0034779	0.0151633	0.0299182	0.0471945	0.0001739	0.0008474	0.0018407	0.0032512	-0.0161747	-0.050716	-0.0864807	-0.122129	62
1839554	0.0009028	0.0039535	0.0078447	0.0124585	0.0001457	0.0007099	0.0015422	0.0027242	-0.0132213	-0.0414279	-0.0705907	-0.0996104	51
4040167	0.0097479	0.0420492	0.0818402	0.127018	0.0004429	0.0021568	0.0046817	0.0082599	0.114093	0.347336	0.573491	0.43469	68
5098427	0.0049508	0.0215311	0.0423457	0.0665419	0.000151	0.0007357	0.0015982	0.0028231	0.0097497	0.0303919	0.051491	0.0722173	62
2583018	0.0056408	0.0245031	0.0481185	0.0754776	0.0003471	0.0016907	0.003671	0.0064792	0.105686	0.322358	0.533351	0.43469	60
4184609	0.0054471	0.0236699	0.0465017	0.0729783	0.000176	0.0008574	0.0018626	0.0032898	0.0198819	0.0618341	0.104498	0.14617	63
3488555	0.0037481	0.0163341	0.0322092	0.0507724	0.000217	0.0010573	0.0022966	0.0040557	0.0691083	0.212549	0.354852	0.43469	62
5106299	0.0035084	0.0152958	0.0301775	0.0475997	0.0001083	0.0005275	0.0011462	0.002025	-0.0116411	-0.0364634	-0.0621071	-0.0876022	62
3591936	0.0059695	0.0259167	0.0508578	0.0797064	0.0004091	0.0019923	0.0043251	0.0076317	0.0644926	0.19856	0.331877	0.43469	67
2167947	0.0051744	0.0224951	0.0442201	0.0694468	0.0002269	0.0011055	0.0024012	0.0042402	0.0106079	0.0330604	0.0560002	0.0785238	66
2477147	0.0018256	0.0079819	0.015806	0.0250413	5.64e-05	0.0002749	0.0005974	0.0010556	-0.0174939	-0.0548686	-0.0935925	-0.132218	58
4043085	0.0123075	0.0528592	0.102311	0.157752	0.000334	0.0016269	0.0035326	0.0062352	0.039301	0.121693	0.204671	0.28483	70
5199543	0.0041013	0.0178625	0.0351959	0.0554293	0.0002658	0.0012946	0.0028115	0.004964	0.0282568	0.0877144	0.147928	0.206462	63
1169874	0.0050156	0.0218105	0.0428892	0.0673845	0.000161	0.0007845	0.0017043	0.0030103	-0.0166197	-0.0521162	-0.0888783	-0.125529	68
1226691	0.0099604	0.0429503	0.0835555	0.129609	0.0004854	0.0023637	0.0051302	0.0090497	0.0926495	0.283433	0.470455	0.43469	68
4942667	0.0053823	0.0233906	0.0459596	0.0721397	0.0001894	0.0009227	0.0020042	0.0035397	0.0372757	0.115475	0.19431	0.270555	61
1214230	0.0037588	0.0163805	0.0323	0.0509141	0.0003526	0.0017174	0.0037288	0.0065811	0.0436791	0.135115	0.226999	0.315541	56
5219070	0.0029146	0.0127198	0.0251279	0.0396965	4.36e-05	0.0002125	0.0004619	0.0008162	-0.0237718	-0.0746645	-0.127559	-0.180505	64
1960204	0.0046257	0.0201284	0.0396152	0.0623039	0.0001928	0.0009395	0.0020408	0.0036042	0.0299558	0.0929526	0.156696	0.218602	60
4077973	0.0037351	0.016278	0.0320994	0.0506011	0.0001313	0.0006397	0.0013898	0.0024552	-0.0225586	-0.0708345	-0.120979	-0.171138	64
3685399	0.0041561	0.0180995	0.0356587	0.0561501	0.000332	0.0016169	0.0035109	0.0061971	0.0144868	0.04511	0.0763372	0.106931	58
1545718	0.009751	0.0420621	0.0818648	0.127055	0.0005347	0.0026036	0.00565	0.0099645	0.2321	0.687812	0.60563	0.43469	66
2191344	0.006706	0.0290778	0.0569695	0.0891145	0.0001839	0.000896	0.0019464	0.0034377	0.0642714	0.197889	0.330773	0.43469	66
5627095	0.0008251	0.0036135	0.0071712	0.0113913	1.98e-05	9.63e-05	0.0002093	0.0003699	-0.0209885	-0.0658809	-0.112475	-0.159041	48
5323710	0.0128319	0.0550623	0.106454	0.163922	0.0007969	0.003878	0.0084093	0.0148152	0.0729139	0.224059	0.373718	0.43469	69
5472151	0.0035527	0.0154877	0.0305533	0.0481867	0.0001241	0.0006046	0.0013136	0.0023206	0.0611974	0.188556	0.315411	0.43469	63
3662734	0.0101816	0.0438873	0.0853375	0.132298	0.0004456	0.0021699	0.0047101	0.00831	0.089063	0.272683	0.453012	0.43469	69
2377544	0.0041564	0.0181007	0.0356609	0.0561536	0.0002525	0.0012301	0.0026717	0.0047173	-0.0034348	-0.0107391	-0.0182542	-0.0256916	62
4746916	0.003747	0.0163294	0.0322001	0.0507582	0.0004663	0.0022708	0.0049289	0.0086952	0.0627421	0.193248	0.323136	0.43469	58
2328275	0.0080798	0.0349527	0.0682753	0.106421	0.0004052	0.0019734	0.004284	0.0075594	0.0425514	0.131661	0.221257	0.307649	66
5719953	0.0041179	0.0179344	0.0353363	0.055648	0.0002287	0.0011142	0.00242	0.0042734	0.0295338	0.091652	0.15452	0.215589	59
1474641	0.0054885	0.0238479	0.0468473	0.0735127	0.0001794	0.000874	0.0018986	0.0033532	-0.0152494	-0.0478046	-0.0814974	-0.115063	68
2474084	0.0079296	0.0343117	0.0670451	0.104544	0.000315	0.0015342	0.0033314	0.0058807	-0.0114381	-0.035826	-0.0610183	-0.0860619	70
4318155	0.0072897	0.0315773	0.061788	0.0965058	0.000175	0.0008529	0.0018527	0.0032722	0.0023031	0.0071914	0.0122065	0.0171537	66
4790209	0.0049004	0.0213141	0.0419236	0.0658872	0.0002744	0.0013367	0.0029029	0.0051251	0.0327484	0.101554	0.171077	0.238489	62
3773052	0.0044911	0.0195474	0.0384829	0.0605444	0.0003187	0.0015526	0.0033714	0.0059511	-0.0006328	-0.0019773	-0.0033588	-0.0047237	66
5220468	0.0087703	0.0378951	0.0739119	0.115002	0.0002283	0.0011122	0.0024158	0.0042659	0.0381366	0.118119	0.198716	0.276628	68
5230634	0.0069341	0.0300551	0.0588551	0.0920095	0.0003026	0.0014742	0.0032013	0.0056513	0.0155198	0.0483153	0.0817403	0.114468	69
1156475	0.0051363	0.0223312	0.0439015	0.0689533	0.0001017	0.0004954	0.0010764	0.0019017	0.0017087	0.0053362	0.0090588	0.0127323	58
5572307	0.0095166	0.0410676	0.07997	0.124189	0.0005172	0.0025184	0.0054655	0.0096399	0.110255	0.335944	0.555205	0.43469	62
2189273	0.0019181	0.0083852	0.0166011	0.0262946	0.0001394	0.0006791	0.0014754	0.0026063	0.0025994	0.0081159	0.0137746	0.0193559	58
5704285	0.0110679	0.0476358	0.0924484	0.142997	0.0004853	0.0023632	0.005129	0.0090475	0.153554	0.463286	0.60563	0.43469	65
2733658	0.0026981	0.0117793	0.0232811	0.0367998	8.41e-05	0.00041	0.0008909	0.0015741	-0.0153125	-0.0480031	-0.0818372	-0.115544	61
2197554	0.007993	0.0345824	0.0675647	0.105337	0.0003468	0.0016891	0.0036674	0.0064729	0.0511018	0.157811	0.264642	0.367152	64
4058366	0.0068416	0.0296586	0.0580903	0.0908358	0.0001712	0.0008343	0.0018124	0.0032011	0.0166984	0.0519705	0.0878984	0.123053	65
4346503	0.0027128	0.0118433	0.0234067	0.036997	7.95e-05	0.0003872	0.0008413	0.0014865	0.0045054	0.0140609	0.0238536	0.0335016	54
5055049	0.0063939	0.0277391	0.0543838	0.0851385	0.0001838	0.0008957	0.0019457	0.0034365	0.0213945	0.0665157	0.112368	0.157115	68
5980354	0.016342	0.0697061	0.133749	0.204131	0.0003709	0.0018064	0.0039219	0.0069214	0.0647856	0.199449	0.333338	0.43469	66
1362698	0.0122424	0.0525855	0.101795	0.156984	0.0004741	0.0023088	0.0050112	0.0088401	0.15749	0.474735	0.60563	0.43469	69
3408893	0.0087294	0.0377209	0.0735788	0.114495	0.0002303	0.0011222	0.0024374	0.0043041	0.0593466	0.18293	0.306141	0.423813	69
4377552	0.0058785	0.0255255	0.0501002	0.0785375	0.0002049	0.0009985	0.0021688	0.0038301	0.0652843	0.200962	0.335824	0.43469	64
1833030	0.0086512	0.0373879	0.0729415	0.113527	0.0004745	0.0023106	0.005015	0.0088468	0.138012	0.417872	0.60563	0.43469	56
2919202	0.0030181	0.0131691	0.0260097	0.0410784	0.0001024	0.0004991	0.0010845	0.001916	-0.0207367	-0.0650868	-0.111112	-0.157104	61
3409989	0.0042201	0.0183763	0.0361988	0.0569911	0.0003961	0.0019289	0.0041876	0.0073896	0.0038945	0.0121561	0.0206253	0.0289723	54
5293143	0.0052517	0.0228283	0.0448676	0.0704495	0.0002809	0.0013684	0.0029718	0.0052466	0.0838201	0.256937	0.427404	0.43469	62
6002857	0.0067946	0.0294573	0.057702	0.0902395	0.0004571	0.0022259	0.0048314	0.0085236	0.0420351	0.130078	0.218626	0.304032	69
1242381	0.0020573	0.0089913	0.0177957	0.0281765	6.2e-05	0.0003021	0.0006565	0.00116	-0.0018239	-0.0057002	-0.0096854	-0.0136256	58
5457611	0.0064474	0.0279687	0.0548276	0.0858214	0.0001951	0.0009505	0.0020646	0.0036462	0.0179996	0.0560038	0.0946895	0.132515	66
1587686	0.0084302	0.0364468	0.0711397	0.110785	0.0009113	0.0044338	0.0096115	0.0169252	0.281417	0.771917	0.60563	0.43469	60
3331892	0.0037804	0.0164739	0.0324826	0.0511991	0.0002194	0.001069	0.0023219	0.0041003	0.0044477	0.0138809	0.0235486	0.0330738	63
4073619	0.0014107	0.0061721	0.0122332	0.0194022	0.0001035	0.0005046	0.0010963	0.0019369	0.0128814	0.0401255	0.0679292	0.0951934	48
3055760	0.010164	0.043813	0.0851963	0.132085	0.0004421	0.0021532	0.0046738	0.008246	0.0745691	0.22906	0.381902	0.43469	65
4429044	0.0012445	0.0054466	0.0107993	0.0171354	7.26e-05	0.0003539	0.000769	0.0013589	0.0254356	0.0790073	0.133337	0.186235	47
3734483	0.0079251	0.0342923	0.0670078	0.104487	0.0005389	0.0026239	0.005694	0.010042	0.0542964	0.167555	0.280761	0.389189	65
4187969	0.0027127	0.0118428	0.0234057	0.0369954	0.0001356	0.0006609	0.0014359	0.0025364	0.083151	0.254924	0.424127	0.43469	52
4250351	0.0003338	0.0014632	0.002907	0.0046237	2.69e-05	0.0001312	0.0002851	0.0005039	0.0354026	0.109718	0.18471	0.257314	41
5871613	0.0074946	0.0324535	0.0634742	0.0990869	0.0007349	0.0035768	0.0077575	0.0136703	0.169307	0.508983	0.60563	0.43469	61
5998366	0.0017162	0.0075051	0.0148653	0.0235578	3.87e-05	0.0001886	0.0004098	0.0007241	0.0325388	0.100909	0.169999	0.236999	50
1304124	0.0040009	0.0174283	0.034348	0.0541081	0.0001475	0.0007186	0.0015612	0.0027578	0.0439787	0.136033	0.228524	0.317635	62
3100518	0.003616	0.0157618	0.0310898	0.0490248	0.0001414	0.0006889	0.0014967	0.0026439	-0.0006328	-0.0019773	-0.0033588	-0.0047237	63
3230469	0.0044221	0.0192492	0.0379017	0.0596407	0.0002504	0.00122	0.0026496	0.0046784	0.0346198	0.107312	0.180693	0.25177	66
5473328	0.0022253	0.0097228	0.0192364	0.0304442	9.87e-05	0.0004808	0.0010447	0.0018457	-0.0173491	-0.0544126	-0.0928113	-0.13111	60
4529757	0.0025059	0.0109438	0.0216388	0.0342211	0.0001353	0.000659	0.0014318	0.0025293	0.0443647	0.137215	0.230488	0.320332	50
2804158	0.0073436	0.0318079	0.0622319	0.0971856	0.0007467	0.0036341	0.0078815	0.0138881	0.0835637	0.256166	0.426149	0.43469	66
3016502	0.0007451	0.0032636	0.0064779	0.0102922	9.83e-05	0.0004788	0.0010403	0.0018381	0.0406511	0.125835	0.211566	0.294322	44
3741705	0.0092809	0.0400666	0.0780607	0.121297	0.0003083	0.0015019	0.0032613	0.0057571	0.0372757	0.115475	0.19431	0.270555	69
5530323	0.0055748	0.0242192	0.0475678	0.0746266	0.0003256	0.001586	0.0034438	0.0060788	-0.0045513	-0.0142333	-0.0242005	-0.0340707	63
3106771	0.00554	0.0240693	0.047277	0.0741771	0.0007043	0.0034279	0.0074352	0.0131039	0.131485	0.398701	0.60563	0.43469	46
5702938	0.0039364	0.0171492	0.0338027	0.0532581	0.0001676	0.0008167	0.0017742	0.0031338	-0.0030871	-0.009651	-0.0164034	-0.0230846	67
2090683	0.006053	0.0262756	0.0515528	0.0807781	0.0003613	0.0017598	0.0038208	0.0067433	0.0484185	0.149615	0.251065	0.34856	64
5315632	0.0049106	0.0213579	0.0420088	0.0660193	0.000159	0.0007749	0.0016833	0.0029734	0.0050059	0.0156212	0.0264971	0.0372095	65
5622703	0.0072809	0.0315395	0.0617152	0.0963943	0.0007036	0.0034248	0.0074285	0.0130921	0.0778448	0.238945	0.398061	0.43469	68
4280057	0.0043607	0.0189839	0.0373843	0.058836	0.0003868	0.001884	0.0040901	0.0072179	0.0497067	0.153551	0.257588	0.357496	54
4517482	0.0035125	0.0153133	0.0302118	0.0476533	0.000256	0.001247	0.0027084	0.004782	0.0516171	0.159384	0.267245	0.370714	53
4747664	0.0014455	0.0063244	0.012534	0.0198775	7.35e-05	0.0003583	0.0007785	0.0013756	0.0028864	0.0090114	0.0152935	0.0214885	52
1385701	0.0020974	0.009166	0.0181399	0.0287184	8.04e-05	0.0003916	0.000851	0.0015036	-0.0114753	-0.0359428	-0.0612178	-0.0863441	57
2774480	0.0003189	0.0013977	0.0027769	0.0044169	5.11e-05	0.000249	0.0005412	0.0009564	-0.0155952	-0.0488924	-0.0833592	-0.117702	45
2910739	0.0035094	0.0153002	0.0301861	0.0476131	4.88e-05	0.0002379	0.0005171	0.0009137	0.0211414	0.0657326	0.111052	0.155285	58
3211143	0.0012602	0.0055153	0.0109351	0.0173502	1.65e-05	8.02e-05	0.0001742	0.000308	-0.0227921	-0.0715715	-0.122245	-0.17294	48
4641958	0.0050371	0.0219033	0.0430696	0.0676642	0.0002584	0.0012587	0.0027337	0.0048268	-0.0179838	-0.0564113	-0.0962358	-0.13597	68
2110089	0.0043223	0.018818	0.0370607	0.0583325	0.0001051	0.000512	0.0011126	0.0019656	-0.010051	-0.0314714	-0.0535832	-0.0755473	65
2577587	0.0005471	0.0023971	0.0047601	0.0075668	-4.6e-06	-2.26e-05	-4.92e-05	-8.69e-05	-0.0162965	-0.0510991	-0.0871366	-0.123059	46
3184209	0.0029793	0.0130006	0.025679	0.0405601	9.17e-05	0.0004468	0.0009707	0.0017151	-0.0092611	-0.0289928	-0.0493534	-0.0695692	64
4091102	0.0002613	0.0011455	0.0022761	0.0036209	0.0001131	0.0005511	0.0011974	0.0021154	0.0008843	0.0027619	0.0046897	0.0065928	41
4330972	0.0033124	0.0144462	0.0285136	0.0449982	0.0001554	0.0007572	0.001645	0.0029056	0.0584356	0.180159	0.301572	0.417587	55
4612217	0.0008865	0.0038824	0.0077038	0.0122354	1.78e-05	8.7e-05	0.000189	0.0003341	0.0499119	0.154178	0.258625	0.358917	47
5290488	0.003772	0.0164375	0.0324114	0.051088	0.0002904	0.0014145	0.0030718	0.0054229	-7.9e-06	-2.48e-05	-4.22e-05	-5.93e-05	61
5583652	0.0105573	0.0454777	0.088358	0.136849	0.0003411	0.0016612	0.003607	0.0063665	0.0861005	0.26379	0.438558	0.43469	64
2100343	0.0054942	0.0238723	0.0468946	0.0735859	0.0003165	0.0015416	0.0033476	0.0059092	0.0518258	0.160021	0.268299	0.372156	64
3011375	0.0022733	0.0099319	0.019648	0.0310916	9.58e-05	0.0004668	0.0010144	0.0017922	0.007183	0.022404	0.0379818	0.0533065	61
5256760	0.0114563	0.049275	0.0955493	0.147647	0.0006865	0.0033415	0.0072482	0.0127753	0.0506862	0.156542	0.262541	0.364278	69
3557210	0.0051551	0.0224121	0.0440589	0.0691971	6.39e-05	0.0003113	0.0006764	0.0011952	-0.0244804	-0.0769025	-0.131406	-0.185983	67
3179039	0.0037873	0.0165036	0.0325408	0.0512899	0.0001053	0.0005134	0.0011154	0.0019706	-0.0287681	-0.0904591	-0.154735	-0.219254	63
3271128	0.0063447	0.0275281	0.0539759	0.0845108	0.0005351	0.0026055	0.0056543	0.009972	0.197795	0.590771	0.60563	0.43469	62
4116481	0.0098095	0.0423105	0.0823379	0.12777	0.0003363	0.001638	0.0035566	0.0062777	-0.0175554	-0.0550623	-0.0939244	-0.132689	68
1199101	0.0111468	0.0479688	0.0930789	0.143944	0.0003361	0.0016372	0.0035548	0.0062744	0.0712934	0.21916	0.365693	0.43469	66
3691078	0.0067288	0.0291753	0.0571578	0.0894037	0.0002038	0.000993	0.002157	0.0038094	-0.0056991	-0.0178274	-0.0303201	-0.0426991	68
5510403	0.0041151	0.0179222	0.0353125	0.055611	0.000226	0.0011008	0.0023909	0.0042221	-0.0123903	-0.0388166	-0.0661276	-0.0932918	62
5038848	0.0041098	0.0178992	0.0352675	0.0555409	0.0002486	0.0012111	0.0026303	0.0046444	-0.009306	-0.0291338	-0.049594	-0.0699091	64
5258453	0.0032008	0.0139621	0.0275647	0.0435135	7.88e-05	0.000384	0.0008344	0.0014744	-0.0107956	-0.0338085	-0.0575729	-0.0811885	53
5258994	0.0031808	0.013875	0.0273942	0.0432465	6.57e-05	0.0003202	0.0006958	0.0012294	0.013346	0.0415685	0.0703639	0.0985933	60
1376437	0.0071672	0.0310529	0.0607782	0.0949587	0.0002812	0.0013698	0.0029747	0.0052517	0.0362956	0.112463	0.189288	0.263631	67
3757657	0.0009191	0.0040247	0.0079856	0.0126817	0.000114	0.0005554	0.0012066	0.0021317	-0.0079194	-0.0247851	-0.0421766	-0.0594314	45
5231343	0.0049355	0.0214653	0.0422178	0.0663436	0.0002234	0.0010883	0.0023638	0.0041742	0.0099543	0.0310282	0.0525665	0.0737217	63
1479287	0.0002741	0.0012015	0.0023872	0.0037976	-7e-07	-3.4e-06	-7.3e-06	-1.3e-05	0.0027802	0.0086801	0.0147317	0.0206997	41
3321733	0.0124134	0.0533043	0.103149	0.159001	0.0012467	0.0060616	0.0131274	0.023085	0.138719	0.419945	0.60563	0.43469	66
5703238	0.0056902	0.0247157	0.0485306	0.0761142	0.000368	0.0017923	0.0038914	0.0068677	0.0812723	0.249271	0.414913	0.43469	61
3648349	0.0011877	0.0051985	0.0103085	0.0163592	3.35e-05	0.0001632	0.0003546	0.0006266	-0.0249234	-0.0783018	-0.133811	-0.189411	51
2680660	0.0065851	0.0285595	0.0559688	0.0875765	0.0004158	0.002025	0.0043959	0.0077566	0.0062926	0.0196306	0.0332874	0.0467291	67
5525924	0.0048826	0.0212373	0.0417742	0.0656555	0.0002418	0.001178	0.0025585	0.0045177	-0.0071088	-0.0222442	-0.0378452	-0.0533165	66
5980481	0.000863	0.0037795	0.0075	0.0119123	2.45e-05	0.0001192	0.0002591	0.0004579	-0.0183701	-0.057628	-0.0983209	-0.138931	51
1228734	0.0033956	0.0148069	0.0292202	0.0461032	6.26e-05	0.0003049	0.0006625	0.0011707	-0.0375742	-0.118384	-0.202948	-0.288247	57
1556221	0.0038126	0.0166134	0.0327553	0.0516246	0.0002461	0.0011991	0.0026042	0.0045984	0.0174858	0.0544114	0.0920088	0.128781	54
1826897	0.0062727	0.0272188	0.0533778	0.0835899	0.0001979	0.0009643	0.0020946	0.0036993	0.0083925	0.026169	0.0443515	0.0622263	66
1490118	0.0054929	0.0238668	0.0468841	0.0735695	0.0001797	0.0008755	0.0019019	0.0033592	0.031779	0.0985692	0.166089	0.231595	65
4507340	0.0021073	0.0092093	0.0182252	0.0288528	0.0001829	0.0008909	0.0019354	0.0034182	0.0247831	0.0769917	0.129956	0.181545	56
5770542	0.0062325	0.0270462	0.0530439	0.0830758	0.0004618	0.0022488	0.0048811	0.008611	0.0626317	0.192912	0.322585	0.43469	62
3510459	0.0055856	0.024266	0.0476584	0.0747666	0.0001436	0.0006997	0.0015201	0.0026853	-0.0389762	-0.12284	-0.210661	-0.299314	65
1030171	0.0027871	0.0121658	0.0240403	0.037991	4.52e-05	0.0002204	0.0004789	0.0008463	-0.0013864	-0.0043325	-0.0073606	-0.0103539	55
1650599	0.0003214	0.0014087	0.0027987	0.0044515	-3.94e-05	-0.0001921	-0.0004176	-0.0007381	-0.033238	-0.10462	-0.179157	-0.254162	42
1931486	0.0055869	0.0242712	0.0476686	0.0747823	7.05e-05	0.0003438	0.0007471	0.0013201	-0.0171882	-0.0539061	-0.0919438	-0.129879	63
2874258	0.0196822	0.0834767	0.159027	0.240689	0.0008006	0.0038958	0.0084479	0.0148828	0.134524	0.407636	0.60563	0.43469	67
4512507	0.0048861	0.0212522	0.0418031	0.0657003	0.0008355	0.0040657	0.0088154	0.0155281	0.233631	0.692108	0.60563	0.43469	61
4923074	0.0006827	0.0029906	0.005937	0.0094343	2.48e-05	0.0001206	0.0002622	0.0004633	0.022158	0.0688775	0.116336	0.16263	43
5093229	0.0002159	0.0009466	0.0018811	0.0029929	5.18e-05	0.0002524	0.0005484	0.0009691	-0.0010717	-0.0033489	-0.0056891	-0.008002	42
3209822	0.0073945	0.0320257	0.0626511	0.0978273	0.0004033	0.0019643	0.0042644	0.0075249	0.220371	0.65481	0.60563	0.43469	67
3586045	0.0017617	0.0077035	0.0152567	0.0241752	0.0001007	0.0004908	0.0010664	0.0018842	0.102356	0.312436	0.517358	0.43469	51
4129517	0.0026403	0.0115279	0.022787	0.0360242	0.0001557	0.0007586	0.001648	0.002911	0.0537425	0.165867	0.277969	0.385376	54
4394127	0.0041129	0.0179128	0.0352942	0.0555824	0.0001793	0.0008735	0.0018975	0.0033513	-0.0006328	-0.0019773	-0.0033588	-0.0047237	64
4826024	0.0052751	0.0229289	0.0450631	0.0707521	0.0002604	0.0012683	0.0027545	0.0048634	0.0177799	0.0553229	0.0935433	0.130919	61
2227895	0.0071223	0.030861	0.0604086	0.0943921	0.0008647	0.0042077	0.0091225	0.0160671	0.120779	0.367133	0.605183	0.43469	66
2346779	0.0046988	0.0204441	0.0402301	0.0632589	0.000537	0.0026144	0.0056734	0.0100058	0.0917679	0.280792	0.466173	0.43469	62
3589662	0.005281	0.0229546	0.0451128	0.0708292	0.0001778	0.0008664	0.0018821	0.0033241	-0.0388784	-0.122529	-0.210122	-0.298541	66
5927987	0.0069658	0.0301908	0.0591167	0.092411	0.0002569	0.0012517	0.0027185	0.0047998	0.065373	0.201231	0.336267	0.43469	68
4800406	0.0075994	0.0329015	0.0643357	0.100405	0.0002857	0.0013915	0.0030219	0.0053349	0.0319968	0.09924	0.16721	0.233145	69
5883010	0.0041723	0.0181698	0.0357957	0.0563636	0.000196	0.0009552	0.0020748	0.0036643	0.0509287	0.157282	0.263767	0.365955	64
1093269	0.0029896	0.0130454	0.025767	0.0406981	0.0001876	0.000914	0.0019855	0.0035067	0.0300341	0.0931938	0.157099	0.21916	55
1248692	0.0042838	0.0186514	0.0367357	0.0578269	0.0003458	0.0016845	0.0036575	0.0064556	-0.0109117	-0.0341731	-0.0581955	-0.082069	57
2029672	0.002497	0.010905	0.0215626	0.0341014	0.0002947	0.0014356	0.0031175	0.0055035	0.0612296	0.188654	0.315573	0.43469	55
3341872	0.0033237	0.014495	0.0286092	0.0451477	0.000159	0.0007749	0.0016834	0.0029735	0.0035205	0.0109897	0.018648	0.0261974	60
5681560	0.0046377	0.0201802	0.039716	0.0624605	0.0003438	0.0016744	0.0036355	0.0064167	0.04448	0.137568	0.231073	0.321137	64
1091781	0.0010115	0.0044286	0.0087853	0.0139483	6.03e-05	0.0002936	0.0006381	0.0011276	-0.0056654	-0.0177219	-0.0301404	-0.0424456	49
1441085	0.0002291	0.0010043	0.0019956	0.003175	8.57e-05	0.0004177	0.0009076	0.0016037	0.0028715	0.0089649	0.0152146	0.0213777	42
1500198	0.0041289	0.0179821	0.0354295	0.0557932	0.0003485	0.0016977	0.0036861	0.0065058	0.0094941	0.0295968	0.0501471	0.0703372	64
4825939	0.0082094	0.0355055	0.0693356	0.108037	0.0004723	0.0022998	0.0049917	0.0088058	0.0507615	0.156772	0.262922	0.364798	62
5661129	0.0059735	0.0259337	0.0508908	0.0797573	0.0001692	0.0008246	0.0017912	0.0031638	-0.0052901	-0.0165466	-0.0281388	-0.0396229	67
1387926	0.002551	0.0111397	0.022024	0.0348262	6.09e-05	0.0002968	0.000645	0.0011397	-0.0383539	-0.120862	-0.207236	-0.294399	59
1863405	0.0033832	0.0147532	0.029115	0.0459388	0.0002093	0.0010196	0.0022146	0.003911	0.0939233	0.287247	0.476635	0.43469	54
1946564	0.0038549	0.0167965	0.0331132	0.0521829	0.0003644	0.0017748	0.0038533	0.0068006	0.0030971	0.0096687	0.0164082	0.0230534	60
2579730	0.0122762	0.0527278	0.102064	0.157384	0.0004221	0.0020556	0.0044623	0.0078735	0.087508	0.268017	0.44543	0.43469	68
5055422	0.0044224	0.0192504	0.037904	0.0596443	8.21e-05	0.0004001	0.0008693	0.001536	0.0009404	0.0029372	0.0049872	0.007011	64
2701417	0.0076147	0.0329669	0.0644616	0.100597	0.0002648	0.0012902	0.002802	0.0049472	0.0416569	0.128919	0.216697	0.30138	68
1373191	0.0116259	0.04999	0.0969003	0.14967	0.0010809	0.005257	0.0113904	0.0200439	0.234067	0.693329	0.60563	0.43469	68
3660178	0.0039646	0.0172712	0.0340409	0.0536295	0.0006617	0.0032208	0.006987	0.0123161	-0.0441778	-0.139397	-0.239366	-0.340573	51
3683697	0.0090049	0.038893	0.0758197	0.117899	0.0003338	0.0016259	0.0035304	0.0062314	0.0438846	0.135745	0.228045	0.316977	67
4191513	0.004309	0.0187605	0.0369486	0.058158	8.05e-05	0.0003924	0.0008526	0.0015064	-0.0112795	-0.0353279	-0.0601677	-0.0848586	63
5243469	0.0069699	0.0302084	0.0591506	0.092463	0.0003252	0.0015842	0.0034399	0.0060719	0.107257	0.327032	0.540875	0.43469	66
1290605	0.0064105	0.0278105	0.0545217	0.0853508	0.000383	0.0018654	0.0040498	0.0071468	0.0436757	0.135105	0.226982	0.315517	62
3668150	0.0040436	0.0176128	0.0347083	0.0546696	7.35e-05	0.0003582	0.0007784	0.0013753	0.0397356	0.123026	0.206891	0.287887	59
3724731	0.0024565	0.010729	0.0212164	0.0335574	7.17e-05	0.0003492	0.0007588	0.0013409	-0.0312673	-0.0983732	-0.168378	-0.238744	61
2854682	0.0021311	0.0093129	0.0184292	0.0291738	1.07e-05	5.23e-05	0.0001136	0.0002007	0.004432	0.0138322	0.023466	0.032958	56
3592957	0.0062274	0.0270244	0.0530017	0.0830108	0.0001964	0.0009567	0.0020782	0.0036702	0.034928	0.108259	0.182275	0.253954	67
3860984	0.0057126	0.0248122	0.0487178	0.0764034	0.0002336	0.0011382	0.0024722	0.0043654	-0.0114892	-0.0359864	-0.0612923	-0.0864496	65
5063235	0.0095303	0.0411257	0.0800807	0.124356	0.0005104	0.0024852	0.0053935	0.0095132	0.165615	0.498304	0.60563	0.43469	70
5911429	0.0068948	0.0298865	0.0585299	0.0915105	0.0001716	0.000836	0.0018161	0.0032077	-0.0156716	-0.0491327	-0.0837704	-0.118285	68
4117681	0.0058661	0.0254721	0.0499966	0.0783777	0.0003525	0.0017171	0.0037283	0.0065802	0.0544381	0.167987	0.281474	0.390165	61
5265315	0.0034612	0.0150913	0.0297771	0.0469739	0.0001762	0.0008584	0.0018647	0.0032934	0.0246226	0.076496	0.129125	0.180391	65
5330114	0.0059137	0.0256767	0.0503931	0.0789895	7.49e-05	0.0003652	0.0007936	0.0014023	-0.0188067	-0.0590036	-0.100679	-0.142279	68
1553908	0.0033713	0.0147015	0.0290138	0.0457805	0.0001046	0.0005099	0.001108	0.0019575	0.0255824	0.0794604	0.134097	0.187289	59
3789953	0.0054019	0.023475	0.0461234	0.0723931	0.000122	0.0005943	0.0012911	0.0022809	-0.0123847	-0.0387991	-0.0660976	-0.0932494	64
4256040	0.0009406	0.0041186	0.0081715	0.0129763	0.0001337	0.0006516	0.0014156	0.0025008	0.0095942	0.0299081	0.0506734	0.0710735	47
5134926	0.0064772	0.0280964	0.0550742	0.0862008	0.0003108	0.0015139	0.0032874	0.0058031	0.101591	0.310157	0.513681	0.43469	65
5905084	0.0023418	0.0102301	0.0202348	0.0320145	9e-05	0.0004384	0.0009526	0.0016832	-0.0234785	-0.0737383	-0.125967	-0.178238	59
5981161	0.0111178	0.0478466	0.0928477	0.143597	0.0005258	0.00256	0.0055556	0.0097985	0.122178	0.371266	0.60563	0.43469	66
3458813	0.0039124	0.0170454	0.0335997	0.0529416	0.0002202	0.0010726	0.0023298	0.0041142	0.101682	0.310426	0.514115	0.43469	55
4427010	0.0086378	0.037331	0.0728326	0.113361	0.0003587	0.0017472	0.0037935	0.0066952	0.0263782	0.0819176	0.138216	0.193003	64
5149561	0.0087597	0.0378501	0.0738258	0.114871	0.0005862	0.0028537	0.0061919	0.010918	0.111977	0.341058	0.563418	0.43469	60
3632969	0.004842	0.0210621	0.0414332	0.0651264	0.0003313	0.0016139	0.0035043	0.0061854	0.0811601	0.248933	0.414362	0.43469	67
3651158	0.0059484	0.0258258	0.0506818	0.0794348	0.0002288	0.0011147	0.002421	0.0042751	-0.0018573	-0.0058048	-0.0098631	-0.0138758	68
3157013	0.0030431	0.0132778	0.0262229	0.0414124	0.0001553	0.0007566	0.0016437	0.0029034	-0.0059417	-0.0185874	-0.0316145	-0.0445249	61
2007911	0.0030825	0.0134488	0.0265583	0.0419376	0.0001248	0.0006082	0.0013214	0.0023344	-0.0233178	-0.0732312	-0.125096	-0.176998	62
1141860	0.0074406	0.0322227	0.0630302	0.0984075	0.0006542	0.0031845	0.0069082	0.0121777	0.257282	0.75805	0.60563	0.43469	63
2867150	0.0067512	0.0292713	0.0573431	0.0896883	0.0018678	0.0090706	0.019609	0.0343962	0.107906	0.328964	0.543983	0.43469	58
5754938	0.0082543	0.0356969	0.0697026	0.108597	0.0004517	0.0021997	0.0047747	0.0084237	0.0863726	0.264608	0.439888	0.43469	69
5779215	0.0029675	0.0129496	0.025579	0.0404034	0.0002723	0.0013266	0.0028809	0.0050864	0.0318168	0.0986857	0.166284	0.231864	51
2412143	0.0025486	0.0111295	0.022004	0.0347948	0.0002335	0.0011376	0.0024708	0.004363	0.0117618	0.0366471	0.0620578	0.0869913	58
1299065	0.00097	0.0042471	0.0084259	0.0133793	2.16e-05	0.0001052	0.0002287	0.0004041	-0.0020956	-0.0065501	-0.0111301	-0.0156592	50
1711223	0.0013703	0.0059958	0.0118849	0.0188517	1.01e-05	4.92e-05	0.000107	0.0001891	-0.0080039	-0.0250499	-0.0426282	-0.0600692	50
3217530	0.0072995	0.0316192	0.0618688	0.0966296	0.0004843	0.0023581	0.005118	0.0090282	0.0476494	0.147265	0.247167	0.343219	62
5165559	0.0042586	0.0185427	0.0365237	0.0574968	0.0002396	0.0011672	0.0025351	0.0044764	0.0251071	0.0779926	0.131635	0.183875	64
1134745	0.0049044	0.0213311	0.0419567	0.0659385	0.0002181	0.0010626	0.0023081	0.0040759	0.0261467	0.081203	0.137018	0.191341	62
1885687	0.0089366	0.0386026	0.0752647	0.117056	0.0004386	0.0021357	0.004636	0.0081794	0.065459	0.201491	0.336695	0.43469	60
3700128	0.0042295	0.018417	0.0362784	0.057115	0.0001998	0.0009734	0.0021143	0.0037339	-0.0247869	-0.0778706	-0.13307	-0.188354	68
2477710	0.0080894	0.0349935	0.0683536	0.10654	0.0003481	0.0016955	0.0036813	0.0064974	0.0157367	0.0489882	0.0828742	0.116049	66
5981731	0.0002627	0.0011516	0.0022882	0.0036401	7.17e-05	0.0003493	0.0007589	0.001341	-0.0334902	-0.10542	-0.180539	-0.256139	42
3038779	0.0056725	0.0246395	0.0483829	0.075886	0.0030422	0.0147406	0.0317598	0.0554457	0.0917791	0.280826	0.466227	0.43469	52
3549734	0.011401	0.0490416	0.0951082	0.146986	0.0016889	0.0082048	0.0177463	0.0311515	0.282708	0.771917	0.60563	0.43469	69
5742796	0.0061744	0.0267967	0.0525613	0.0823323	0.0001426	0.000695	0.00151	0.0026674	-0.0050426	-0.0157714	-0.0268188	-0.0377618	63
1663668	0.0003826	0.0016771	0.0033315	0.0052981	4.32e-05	0.0002106	0.0004576	0.0008086	-0.0006328	-0.0019773	-0.0033588	-0.0047237	44
1580288	0.0064854	0.0281315	0.0551421	0.0863052	0.0002772	0.0013503	0.0029324	0.0051772	0.040188	0.124415	0.209202	0.291068	64
3097099	0.005086	0.022114	0.0434793	0.0682992	0.0008017	0.0039015	0.0084601	0.0149044	0.231988	0.6875	0.60563	0.43469	59
2712074	0.0039263	0.0171056	0.0337173	0.053125	0.0001394	0.000679	0.0014752	0.0026059	-0.0019643	-0.0061394	-0.0104319	-0.0146765	63
2718875	0.0044629	0.0194255	0.0382454	0.0601751	7.1e-05	0.0003461	0.0007521	0.0013289	-0.026174	-0.0822541	-0.140609	-0.1991	68
3289098	0.0058599	0.0254455	0.0499451	0.0782982	0.0001954	0.0009519	0.0020677	0.0036518	0.0317849	0.0985873	0.166119	0.231636	66
3426096	0.0029137	0.012716	0.0251205	0.0396848	0.000144	0.0007015	0.0015241	0.0026922	-7.83e-05	-0.0002445	-0.0004153	-0.000584	54
5442706	0.0038437	0.0167478	0.0330181	0.0520345	6.2e-05	0.0003023	0.000657	0.001161	-0.0319299	-0.100473	-0.172	-0.243923	60
5666481	0.0062668	0.0271938	0.0533294	0.0835154	0.0005734	0.0027914	0.0060569	0.0106806	0.149158	0.450475	0.60563	0.43469	61
5436318	0.0058439	0.0253769	0.0498122	0.078093	0.0003202	0.0015598	0.003387	0.0059787	0.0661861	0.203696	0.340318	0.43469	63
1015973	0.0013292	0.0058163	0.0115301	0.0182909	6.45e-05	0.0003143	0.000683	0.0012068	-0.0086464	-0.0270647	-0.0460642	-0.064922	54
1133999	0.0053935	0.0234391	0.0460537	0.0722853	0.0007212	0.0035101	0.0076133	0.0134168	0.0648465	0.199634	0.333642	0.43469	66
1139483	0.0066908	0.0290124	0.0568433	0.0889205	0.0001625	0.0007919	0.0017204	0.0030387	0.06249	0.192482	0.321877	0.43469	64
2350979	0.0055897	0.0242836	0.0476926	0.0748195	0.0002583	0.0012583	0.0027328	0.004825	0.0106079	0.0330604	0.0560002	0.0785238	68
2737985	0.0032	0.0139587	0.0275582	0.0435032	8.3e-06	4.04e-05	8.77e-05	0.000155	-0.0118165	-0.0370142	-0.0630481	-0.0889337	64
2987046	0.0008	0.0035039	0.0069541	0.0110472	7.34e-05	0.0003575	0.0007768	0.0013726	0.034341	0.106454	0.179261	0.249794	45
1850123	0.0014511	0.0063488	0.0125823	0.0199538	0.0002362	0.0011506	0.0024991	0.0044129	0.0510996	0.157804	0.264631	0.367137	49
3165784	0.002921	0.0127476	0.0251826	0.0397821	0.0002323	0.0011316	0.0024579	0.0043402	-0.0290316	-0.0912933	-0.156173	-0.221306	61
4573673	0.0078808	0.0341034	0.0666451	0.103933	0.0008381	0.0040783	0.0088426	0.0155758	0.0581355	0.179246	0.300065	0.415533	65
5321072	0.0054877	0.0238444	0.0468404	0.0735021	0.0004614	0.0022469	0.0048769	0.0086037	0.273628	0.771917	0.60563	0.43469	57
1753307	0.0050346	0.0218925	0.0430487	0.0676318	0.000254	0.0012372	0.002687	0.0047444	0.0746484	0.229299	0.382294	0.43469	67
3202503	0.0054335	0.0236111	0.0463877	0.072802	0.0005374	0.0026167	0.0056784	0.0100145	0.0998921	0.305087	0.505495	0.43469	64
3472264	0.0007345	0.0032173	0.0063862	0.0101467	6.32e-05	0.000308	0.0006692	0.0011825	-0.0127885	-0.0400678	-0.0682658	-0.0963186	45
2215066	0.0051731	0.0224896	0.0442095	0.0694304	0.0004573	0.002227	0.0048339	0.0085279	0.197403	0.589652	0.60563	0.43469	61
2942089	0.0039319	0.0171295	0.0337641	0.053198	0.0002661	0.0012962	0.0028151	0.0049703	0.0145633	0.0453475	0.0767375	0.107489	59
3188198	0.0079247	0.0342906	0.0670046	0.104482	0.0003847	0.0018735	0.0040673	0.0071777	0.0397355	0.123026	0.206891	0.287887	67
3351918	0.0109079	0.04696	0.0911686	0.141076	0.0005258	0.0025601	0.0055559	0.0097989	0.126876	0.385131	0.60563	0.43469	69
4603006	0.0045078	0.0196195	0.0386235	0.0607629	0.0003666	0.0017853	0.0038762	0.006841	0.0460707	0.142436	0.239157	0.332232	65
3554853	0.0026862	0.0117274	0.023179	0.0366395	9.32e-05	0.000454	0.0009864	0.0017428	0.0377619	0.116968	0.196799	0.273986	56
4660997	0.0045109	0.019633	0.0386498	0.0608038	0.000103	0.000502	0.0010908	0.0019272	0.0021671	0.0067668	0.0114862	0.016142	66
4962377	0.0013156	0.0057572	0.0114132	0.0181061	9.37e-05	0.0004564	0.0009917	0.0017522	0.0026873	0.0083902	0.01424	0.0200093	49
1426068	0.0036292	0.0158191	0.0312018	0.0491997	0.0001597	0.0007779	0.00169	0.0029852	0.0222243	0.0690825	0.11668	0.163108	62
1921209	0.0024438	0.0106736	0.0211075	0.0333863	0.0002733	0.0013314	0.0028915	0.0051049	0.0906004	0.277293	0.460496	0.43469	52
5645641	0.0119775	0.0514709	0.099695	0.153848	0.0006027	0.0029341	0.006366	0.0112243	0.355192	0.771917	0.60563	0.43469	64
1953934	0.0015337	0.006709	0.0132937	0.0210774	1.5e-05	7.3e-05	0.0001588	0.0002806	-0.0313653	-0.0986836	-0.168913	-0.239509	54
1741538	0.0008773	0.0038419	0.0076237	0.0121084	9.09e-05	0.0004429	0.0009624	0.0017003	0.0036297	0.0113302	0.0192252	0.0270076	45
1866138	0.0073092	0.0316607	0.0619486	0.0967517	0.0003094	0.0015071	0.0032726	0.005777	0.0309271	0.0959452	0.161702	0.225528	65
2897963	0.0006995	0.0030642	0.0060828	0.0096656	3.82e-05	0.000186	0.0004043	0.0007144	0.0171971	0.0535166	0.0905022	0.126682	47
2913859	0.0072539	0.0314241	0.0614931	0.096054	0.0002746	0.0013376	0.0029049	0.0051286	0.0236059	0.0733541	0.123852	0.173072	69
4538996	0.0009183	0.0040213	0.007979	0.0126712	6.85e-05	0.000334	0.0007257	0.0012824	-0.0006328	-0.0019773	-0.0033588	-0.0047237	49
2014477	0.0075479	0.0326811	0.063912	0.0997566	0.000498	0.0024251	0.0052633	0.0092839	0.126452	0.383879	0.60563	0.43469	62
3173919	0.0039996	0.0174227	0.0343369	0.0540909	0.0001409	0.0006867	0.0014918	0.0026352	-0.0212961	-0.0668511	-0.11414	-0.161409	66
3094006	0.0042555	0.0185294	0.0364976	0.0574563	0.0005187	0.0025254	0.0054806	0.0096663	0.0774446	0.237737	0.396089	0.43469	61
2810201	0.0051221	0.0222696	0.0437819	0.068768	0.0006989	0.0034016	0.0073783	0.0130039	0.18426	0.552048	0.60563	0.43469	64
1681693	0.0027273	0.011906	0.0235299	0.0371901	0.0001247	0.0006077	0.0013203	0.0023323	0.0601333	0.185322	0.310084	0.429183	58
1094205	0.0030536	0.0133232	0.026312	0.0415519	-1.82e-05	-8.89e-05	-0.0001932	-0.0003415	-0.046574	-0.147037	-0.252636	-0.359686	64
1129266	0.0049893	0.0216975	0.0426694	0.0670438	0.0007269	0.0035379	0.0076734	0.0135226	0.0178295	0.0554766	0.0938021	0.131279	57
2851790	0.0061747	0.0267982	0.0525641	0.0823367	0.0004351	0.0021188	0.0045992	0.0081147	0.106465	0.324678	0.537085	0.43469	51
3073600	0.0012271	0.0053707	0.0106491	0.0168979	8.75e-05	0.0004266	0.0009269	0.0016376	-0.0024441	-0.0076397	-0.0129827	-0.0182675	53
4239534	0.0006045	0.0026484	0.0052584	0.0083577	2.33e-05	0.0001138	0.0002473	0.000437	-0.0421315	-0.132879	-0.228056	-0.324304	46
4539517	0.0048717	0.0211899	0.041682	0.0655124	8.99e-05	0.000438	0.0009517	0.0016815	0.0015768	0.0049243	0.0083598	0.0117503	60
3754619	0.0091832	0.0396514	0.0772681	0.120096	0.0002627	0.0012797	0.0027792	0.0049069	0.0834052	0.255689	0.425372	0.43469	68
5637668	0.0036782	0.0160314	0.0316171	0.0498482	4.85e-05	0.0002362	0.0005133	0.0009071	-0.0177866	-0.0557904	-0.0951718	-0.13446	66
2291569	0.0038496	0.0167733	0.033068	0.0521124	0.0002619	0.0012757	0.0027705	0.0048915	0.0402415	0.124579	0.209475	0.291444	67
3552387	0.0035177	0.0153361	0.0302564	0.0477229	0.0002538	0.0012366	0.0026858	0.0047422	0.0599861	0.184875	0.309346	0.428179	56
1919077	0.0024103	0.0105279	0.0208208	0.0329357	0.0002098	0.0010219	0.0022197	0.00392	0.0808245	0.247923	0.412714	0.43469	54
3108493	0.0014014	0.0061315	0.012153	0.0192754	9.74e-05	0.0004746	0.0010312	0.0018219	0.0461972	0.142823	0.239799	0.333114	51
4161530	0.0107547	0.0463126	0.0899415	0.139231	0.0003773	0.0018374	0.0039892	0.00704	-0.0082607	-0.0258554	-0.0440017	-0.0620089	68
5015066	0.0007154	0.0031336	0.0062204	0.0098838	-1.03e-05	-5.02e-05	-0.000109	-0.0001927	-0.0260538	-0.0818741	-0.139956	-0.198167	44
4213825	0.001592	0.0069632	0.0137957	0.0218699	0.0001414	0.0006888	0.0014965	0.0026435	-0.0234471	-0.0736392	-0.125797	-0.177996	55
4247244	0.0059869	0.0259913	0.0510023	0.0799292	0.000154	0.0007506	0.0016306	0.0028802	0.0017171	0.0053624	0.0091034	0.0127948	64
4474983	0.0065649	0.0284726	0.0558011	0.0873187	0.000209	0.0010181	0.0022114	0.0039054	-0.022173	-0.0696177	-0.118889	-0.168165	67
5695636	0.0068	0.0294804	0.0577467	0.0903081	0.0007208	0.0035081	0.0076088	0.0134089	0.0713627	0.21937	0.366037	0.43469	65
2902842	0.0022161	0.0096828	0.0191577	0.0303203	0.0001908	0.0009296	0.0020194	0.0035665	0.0409823	0.126851	0.213256	0.296647	55
3840464	0.0053891	0.0234198	0.0460163	0.0722273	0.0003001	0.001462	0.0031749	0.0056047	0.0372243	0.115317	0.194047	0.270192	65
4860453	0.0073451	0.0318144	0.0622445	0.0972048	0.0004155	0.0020233	0.0043923	0.0077502	0.0741839	0.227896	0.379999	0.43469	56
4712025	0.003906	0.0170174	0.0335451	0.0528565	0.0001464	0.0007134	0.0015499	0.0027378	-0.0074968	-0.0234602	-0.0399179	-0.0562424	66
1634665	0.001693	0.0074039	0.0146655	0.0232426	1.38e-05	6.72e-05	0.000146	0.000258	-0.0104904	-0.0328505	-0.0559374	-0.0788757	57
1105843	0.006042	0.0262281	0.0514609	0.0806363	0.0002664	0.0012978	0.0028184	0.0049762	0.0029484	0.0092049	0.0156216	0.0219491	60
3392681	0.0062606	0.0271669	0.0532774	0.0834353	0.0003069	0.0014949	0.0032462	0.0057304	0.0932176	0.285134	0.473212	0.43469	65
4598496	0.0040592	0.0176803	0.0348401	0.054875	0.0003125	0.0015223	0.0033056	0.0058352	0.0237379	0.0737622	0.124537	0.174023	67
1246218	0.0071136	0.0308236	0.0603364	0.0942816	0.0002646	0.0012891	0.0027996	0.004943	0.0739183	0.227094	0.378686	0.43469	67
2013212	0.0029016	0.0126634	0.0250172	0.0395229	0.0001412	0.0006882	0.0014951	0.002641	0.0242485	0.0753401	0.127185	0.177699	57
5474408	0.0045964	0.020002	0.0393689	0.0619212	6.88e-05	0.0003355	0.000729	0.0012882	-0.0286108	-0.0899615	-0.153878	-0.21803	66
1551724	0.0016946	0.0074109	0.0146794	0.0232646	0.000381	0.0018556	0.0040286	0.0071095	-0.0468673	-0.147973	-0.254262	-0.36203	53
1758290	0.0063137	0.0273949	0.0537184	0.0841144	0.0003492	0.0017008	0.0036927	0.0065176	0.0326855	0.10136	0.170753	0.238042	61
2153918	0.0043281	0.018843	0.0371095	0.0584085	0.0001678	0.0008176	0.001776	0.003137	0.0095942	0.0299081	0.0506734	0.0710735	63
3456636	0.0058266	0.0253026	0.0496683	0.0778709	0.0002019	0.0009837	0.0021368	0.0037737	0.12801	0.388471	0.60563	0.43469	60
5251859	0.0062087	0.0269443	0.0528469	0.0827722	0.001341	0.006519	0.0141142	0.0248107	0.17117	0.514364	0.60563	0.43469	54
6021526	0.0064939	0.028168	0.0552126	0.0864137	0.00038	0.0018509	0.0040184	0.0070915	0.0761487	0.233828	0.389701	0.43469	63
5326866	0.0022811	0.0099657	0.0197146	0.0311963	0.0001193	0.0005813	0.001263	0.0022312	-0.0110079	-0.0344752	-0.0587114	-0.0827987	61
3661605	0.0075417	0.0326549	0.0638617	0.0996797	0.0002533	0.001234	0.0026801	0.0047322	0.0610941	0.188242	0.314895	0.43469	67
4388520	0.0034053	0.0148488	0.0293023	0.0462317	0.0002647	0.0012896	0.0028008	0.004945	0.258518	0.761477	0.60563	0.43469	52
3612661	0.0031906	0.0139179	0.0274781	0.0433779	0.0006536	0.0031816	0.0069019	0.0121666	0.0099313	0.0309565	0.0524452	0.0735521	59
4716000	0.0066781	0.0289579	0.0567382	0.088759	0.0001196	0.0005826	0.0012659	0.0022364	0.0022828	0.007128	0.012099	0.0170027	67
2163447	0.0055651	0.0241776	0.047487	0.0745017	0.0001377	0.0006711	0.001458	0.0025755	-0.0304575	-0.0958077	-0.163954	-0.23242	68
4480610	0.0097796	0.0421834	0.0820959	0.127404	0.0003507	0.0017082	0.0037089	0.0065461	0.0941173	0.287827	0.477576	0.43469	67
4565802	0.0069041	0.0299265	0.0586072	0.0916291	0.0002459	0.0011978	0.0026014	0.0045934	0.0637384	0.196272	0.328113	0.43469	64
5319206	0.0021895	0.0095671	0.0189298	0.0299617	0.0002361	0.0011503	0.0024984	0.0044116	-0.004797	-0.0150024	-0.0255097	-0.0359162	51
4035215	0.0038248	0.0166663	0.0328587	0.0517859	0.0001042	0.0005076	0.001103	0.0019487	-0.0239392	-0.075193	-0.128467	-0.181798	58
3171387	0.0053946	0.0234435	0.0460623	0.0722986	0.0003915	0.0019067	0.0041393	0.0073046	0.176695	0.530298	0.60563	0.43469	55
3295168	0.0029579	0.0129077	0.0254967	0.0402745	9.1e-05	0.0004434	0.0009635	0.0017023	-0.0202738	-0.0636274	-0.108608	-0.153545	60
4401296	0.0010145	0.0044417	0.0088112	0.0139893	1.66e-05	8.1e-05	0.0001761	0.0003113	-0.0198538	-0.0623035	-0.106337	-0.150317	50
2534988	0.0015085	0.0065991	0.0130768	0.0207348	0.000121	0.0005897	0.0012812	0.0022635	0.0483075	0.149276	0.250503	0.34779	50
1338506	0.0046477	0.0202236	0.0398007	0.062592	0.0002238	0.0010902	0.002368	0.0041815	0.0213508	0.0663804	0.112141	0.156799	56
2597795	0.0009106	0.0039877	0.0079123	0.0125656	0.0001137	0.0005538	0.0012033	0.0021259	-0.0006328	-0.0019773	-0.0033588	-0.0047237	49
3859222	0.0051986	0.0225992	0.0444224	0.0697602	5.86e-05	0.0002854	0.0006202	0.001096	-0.0431186	-0.136022	-0.233509	-0.332146	68
2638172	0.0056536	0.0245583	0.0482254	0.0756427	0.0003054	0.0014876	0.0032303	0.0057025	0.0935167	0.28603	0.474664	0.43469	62
2715048	0.0037012	0.0161308	0.0318117	0.050152	0.0001963	0.0009562	0.0020771	0.0036683	0.0320874	0.0995189	0.167676	0.233789	55
4149876	0.0055365	0.0240544	0.047248	0.0741323	0.0002109	0.0010277	0.0022322	0.003942	0.0557206	0.171894	0.28793	0.39898	65
5106523	0.0096896	0.0418016	0.0813686	0.126305	0.0007972	0.0038794	0.0084124	0.0148205	0.0809016	0.248155	0.413093	0.43469	69
5136865	0.0003512	0.0015394	0.0030582	0.0048639	0.0001274	0.0006208	0.0013487	0.0023825	0.077983	0.239361	0.398741	0.43469	45
5344365	0.0138338	0.0592602	0.114323	0.175591	0.0007134	0.0034721	0.0075309	0.013272	0.147782	0.446458	0.60563	0.43469	70
5512603	0.0022818	0.0099687	0.0197205	0.0312056	0.0001536	0.0007483	0.0016256	0.0028714	-0.0044474	-0.0139078	-0.0236464	-0.0332897	56
2542751	0.0042581	0.0185407	0.0365197	0.0574907	0.000137	0.0006677	0.0014507	0.0025626	0.044942	0.138982	0.233423	0.324362	59
3525943	0.0016881	0.0073826	0.0146235	0.0231763	5.6e-05	0.000273	0.0005932	0.0010483	-0.0193774	-0.0608019	-0.103762	-0.146658	58
1412492	0.0086043	0.0371883	0.0725595	0.112946	0.0004995	0.002432	0.0052781	0.00931	0.048946	0.151227	0.253737	0.352222	66
3076472	0.0036815	0.0160458	0.0316454	0.0498923	0.0001279	0.0006235	0.0013545	0.0023929	0.0315479	0.0978576	0.1649	0.22995	62
1731801	0.0068389	0.0296473	0.0580685	0.0908023	0.0001864	0.000908	0.0019723	0.0034834	0.0722727	0.222121	0.370544	0.43469	64
1898333	0.0099459	0.0428888	0.0834385	0.129433	0.0007373	0.0035883	0.0077824	0.0137139	0.356796	0.771917	0.60563	0.43469	69
2599229	0.0082579	0.0357122	0.0697318	0.108641	0.0004204	0.0020473	0.0044443	0.0078419	0.113832	0.346563	0.572251	0.43469	65
3050259	0.0019644	0.0085868	0.0169985	0.0269208	0.0001022	0.0004982	0.0010825	0.0019126	-0.0159823	-0.0501104	-0.085444	-0.120658	57
4259362	0.0024624	0.0107547	0.0212669	0.0336367	3.92e-05	0.0001912	0.0004156	0.0007344	-0.008458	-0.026474	-0.0450567	-0.0634989	60
4119625	0.0031002	0.0135257	0.0267091	0.0421738	0.0001002	0.0004881	0.0010604	0.0018736	-0.033476	-0.105375	-0.180461	-0.256028	60
3646320	0.0031181	0.0136033	0.0268613	0.0424122	0.0002108	0.0010272	0.0022311	0.0039401	0.0141918	0.0441944	0.0747932	0.104776	67
5266143	0.0104268	0.0449258	0.0873103	0.135272	0.0003113	0.0015164	0.0032929	0.0058127	0.0291139	0.0903572	0.152353	0.212589	68
1826450	0.0031893	0.0139122	0.027467	0.0433605	0.0002602	0.0012677	0.0027531	0.0048609	0.0349502	0.108327	0.182388	0.254111	55
1354522	0.0081803	0.0353815	0.0690979	0.107675	0.0003543	0.0017259	0.0037472	0.0066136	0.0440724	0.13632	0.229	0.31829	59
1775208	0.0057446	0.0249497	0.0489843	0.076815	0.0003915	0.0019065	0.0041389	0.0073039	0.109602	0.334004	0.552087	0.43469	56
3160968	0.0037834	0.0164868	0.0325078	0.0512384	0.0002196	0.0010698	0.0023237	0.0041034	0.0207046	0.0643806	0.10878	0.152125	57
1227352	0.0026521	0.0115792	0.0228878	0.0361825	0.0002864	0.001395	0.0030295	0.0053484	0.0096334	0.0300301	0.0508795	0.0713619	60
2217986	0.0016013	0.0070038	0.0138759	0.0219964	8.01e-05	0.0003903	0.0008482	0.0014986	0.0366166	0.11345	0.190934	0.2659	50
5581195	0.0031577	0.0137751	0.0271983	0.0429399	0.0004398	0.0021415	0.0046486	0.0082016	0.0753798	0.231508	0.385906	0.43469	59
5370035	0.0015123	0.0066157	0.0131094	0.0207863	2.74e-05	0.0001336	0.0002904	0.0005132	-0.0073267	-0.0229272	-0.0390093	-0.0549597	43
3588388	0.0033432	0.0145798	0.0287753	0.0454075	7.57e-05	0.0003687	0.0008011	0.0014155	-0.0074163	-0.0232078	-0.0394877	-0.0556351	60
5196018	0.0027639	0.0120652	0.0238426	0.0376809	2.51e-05	0.0001225	0.0002662	0.0004705	-0.0395845	-0.124774	-0.214011	-0.304123	64
5792744	0.0085792	0.0370816	0.0723553	0.112635	0.0007936	0.0038621	0.0083749	0.0147547	0.064199	0.197669	0.330411	0.43469	69
2588775	-1.1e-06	-4.9e-06	-9.8e-06	-1.56e-05	-6.6e-06	-3.24e-05	-7.04e-05	-0.0001244	-0.0275886	-0.0867272	-0.148308	-0.210081	43
4928561	0.0084044	0.0363368	0.0709289	0.110464	0.0003731	0.0018173	0.0039455	0.0069631	0.080804	0.247861	0.412614	0.43469	65
5393210	0.003964	0.0172684	0.0340356	0.0536212	0.0001415	0.0006893	0.0014976	0.0026455	0.0022564	0.0070456	0.0119592	0.0168064	58
5621894	0.0032668	0.0142484	0.028126	0.0443918	0.0001522	0.0007417	0.0016114	0.0028464	-0.0039595	-0.0123807	-0.0210475	-0.029627	64
5849688	0.0018216	0.0079646	0.0157717	0.0249873	0.0001149	0.00056	0.0012167	0.0021494	0.032068	0.0994592	0.167577	0.233651	47
1677855	0.0068405	0.0296541	0.0580817	0.0908225	0.0002351	0.0011456	0.0024881	0.0043935	0.0236059	0.0733541	0.123852	0.173072	66
3175330	0.0046752	0.0203422	0.0400317	0.0629508	7.45e-05	0.000363	0.0007887	0.0013937	-0.0237167	-0.0744905	-0.12726	-0.180079	64
2060328	0.0071075	0.0307973	0.0602858	0.0942039	0.0002496	0.0012161	0.0026412	0.0046635	0.0233675	0.0726174	0.122616	0.171354	69
4192908	0.0028271	0.0123395	0.0243814	0.038526	0.0001955	0.0009524	0.0020688	0.0036536	-0.0006328	-0.0019773	-0.0033588	-0.0047237	61
4302030	0.0082792	0.0358032	0.0699065	0.108907	0.0011539	0.0056115	0.012156	0.0213847	0.135401	0.410211	0.60563	0.43469	64
5121966	0.0036823	0.0160491	0.0316518	0.0499024	0.0005186	0.002525	0.0054797	0.0096649	0.0310003	0.0961709	0.162079	0.22605	56
3766398	0.0008159	0.0035734	0.0070917	0.0112652	0.0001192	0.0005809	0.001262	0.0022295	0.0371518	0.115094	0.193675	0.26968	43
5702372	0.0073285	0.0317433	0.0621077	0.0969954	0.0003426	0.0016689	0.0036237	0.0063959	-0.0005352	-0.0016723	-0.0028406	-0.0039948	66
3264189	0.001936	0.0084633	0.016755	0.0265372	0.0001539	0.0007501	0.0016295	0.0028783	0.0837006	0.256578	0.426819	0.43469	50
4027315	0.0016574	0.0072487	0.0143592	0.0227593	0.0002096	0.0010211	0.002218	0.0039169	0.0272269	0.0845371	0.142606	0.199088	52
4633505	0.0003775	0.0016544	0.0032865	0.0052267	5.98e-05	0.0002916	0.0006337	0.0011198	0.0181772	0.0565542	0.0956159	0.133805	48
5391186	0.0077271	0.0334472	0.0653847	0.102008	0.0002705	0.0013176	0.0028616	0.0050522	0.0093569	0.0291699	0.0494255	0.0693277	62
1165668	0.0036607	0.0159556	0.0314689	0.0496168	0.0002353	0.0011464	0.0024899	0.0043967	0.0319517	0.0991011	0.166978	0.232824	61
1692119	0.0104776	0.0451404	0.0877178	0.135885	0.0004073	0.0019836	0.0043062	0.0075986	0.0684994	0.210705	0.351827	0.43469	68
3979087	0.0015308	0.0066964	0.013269	0.0210382	8.79e-05	0.0004285	0.0009311	0.001645	0.0095942	0.0299081	0.0506734	0.0710735	51
4255012	0.008207	0.0354953	0.069316	0.108007	0.0004004	0.0019498	0.0042328	0.0074693	0.014204	0.0442322	0.0748569	0.104865	68
5627490	0.0059381	0.0257819	0.0505968	0.0793037	0.0001609	0.0007839	0.0017031	0.0030082	0.0123861	0.0385868	0.0653324	0.0915664	64
2961955	0.0055915	0.0242912	0.0477074	0.0748423	6.14e-05	0.0002994	0.0006506	0.0011497	-0.0254491	-0.0799629	-0.136668	-0.193481	67
2762116	0.0062538	0.0271379	0.0532213	0.0833489	0.0002076	0.0010115	0.0021972	0.0038802	0.0331763	0.102871	0.173277	0.241529	60
3802627	0.0074957	0.032458	0.063483	0.0991003	0.0001697	0.0008269	0.0017964	0.0031729	0.028314	0.0878908	0.148223	0.206871	68
2161245	0.006738	0.0292147	0.0572338	0.0895204	8.32e-05	0.0004056	0.0008813	0.0015571	0.019991	0.0621717	0.105066	0.14696	67
4617686	0.0096687	0.0417129	0.0811997	0.126049	0.0004031	0.0019634	0.0042623	0.0075213	0.0477406	0.147543	0.247629	0.343852	69
1632161	0.0083164	0.0359618	0.0702104	0.10937	0.0002743	0.001336	0.0029014	0.0051224	0.0634794	0.195486	0.32682	0.43469	67
3709229	0.0047057	0.020474	0.0402882	0.0633492	0.0001475	0.0007187	0.0015614	0.0027582	0.0041328	0.0128991	0.0218846	0.0307394	63
1033755	0.0050896	0.0221296	0.0435097	0.0683462	0.0002646	0.001289	0.0027995	0.0049427	0.120764	0.367088	0.605111	0.43469	59
2237262	0.0028312	0.0123575	0.0244167	0.0385813	0.0002148	0.0010463	0.0022726	0.0040133	0.0359431	0.11138	0.187481	0.261138	57
2527452	0.0069426	0.0300914	0.0589252	0.092117	0.0002226	0.0010843	0.0023551	0.0041589	0.0277719	0.0862183	0.145422	0.202991	65
3689601	0.0091607	0.0395557	0.0770854	0.119819	0.0006518	0.003173	0.0068833	0.0121339	0.0093058	0.0290111	0.0491571	0.0689521	53
4161495	0.0043618	0.0189886	0.0373934	0.0588502	0.0002815	0.0013713	0.0029779	0.0052574	0.0688617	0.211802	0.353627	0.43469	56
4696296	0.0043013	0.0187274	0.0368839	0.0580575	7.05e-05	0.0003437	0.000747	0.0013199	-0.0400705	-0.12632	-0.216688	-0.307968	65
3294586	0.0051241	0.0222783	0.0437988	0.0687941	0.0001177	0.0005735	0.0012461	0.0022014	0.0170646	0.0531058	0.0898104	0.125718	66
3200846	0.0090241	0.0389747	0.0759757	0.118136	0.0003101	0.0015107	0.0032804	0.0057908	0.0177139	0.0551186	0.0931993	0.13044	66
3338848	0.0011132	0.0048733	0.0096652	0.0153413	9.12e-05	0.0004445	0.0009658	0.0017065	-0.0126873	-0.0397497	-0.0677223	-0.0955491	50
3473232	0.0029741	0.012978	0.0256346	0.0404906	9.6e-05	0.0004677	0.0010162	0.0017954	0.0274312	0.0851673	0.143662	0.200551	58
3807660	0.005899	0.0256135	0.0502707	0.0788007	0.0002227	0.001085	0.0023566	0.0041615	0.123242	0.374408	0.60563	0.43469	65
2454290	0.0039003	0.016993	0.0334973	0.052782	0.0006182	0.0030096	0.0065295	0.0115117	0.156457	0.471732	0.60563	0.43469	62
2489388	0.0041169	0.0179299	0.0353274	0.0556342	0.000175	0.0008525	0.0018518	0.0032707	0.0095942	0.0299081	0.0506734	0.0710735	62
3330653	0.0032165	0.0140299	0.0276977	0.0437216	0.0001169	0.0005696	0.0012375	0.0021862	0.0490239	0.151465	0.254131	0.352762	55
5192480	0.0057261	0.0248702	0.0488303	0.0765771	0.000222	0.0010816	0.0023493	0.0041486	0.0151276	0.0470983	0.0796892	0.111607	67
1056242	0.0040569	0.0176705	0.0348209	0.0548451	0.0001226	0.0005975	0.0012982	0.0022935	-0.0218641	-0.0686431	-0.117216	-0.165784	63
1389849	0.0013301	0.0058205	0.0115384	0.0183041	9.68e-05	0.0004717	0.001025	0.001811	0.0184808	0.0574948	0.0971988	0.13601	49
2233532	0.0035465	0.015461	0.030501	0.048105	5.9e-05	0.0002874	0.0006245	0.0011035	0.008805	0.0274528	0.0465224	0.0652651	59
2664527	0.0007018	0.0030745	0.0061032	0.009698	9.32e-05	0.0004541	0.0009867	0.0017433	-0.0459762	-0.14513	-0.249322	-0.354911	47
3637112	0.0092306	0.0398526	0.0776522	0.120678	0.0005314	0.0025872	0.0056145	0.009902	0.0465187	0.143807	0.241431	0.335353	65
4718598	0.0033558	0.0146344	0.0288823	0.0455749	0.0003287	0.0016011	0.0034766	0.0061367	0.0761717	0.233898	0.389814	0.43469	60
3076597	0.0011149	0.0048806	0.0096798	0.0153643	3.01e-05	0.0001466	0.0003185	0.000563	-0.0237534	-0.0746065	-0.127459	-0.180363	51
3292431	0.0051537	0.022406	0.044047	0.0691786	0.0002938	0.0014312	0.0031079	0.0054866	0.0512163	0.15816	0.26522	0.367944	67
4554360	0.0024282	0.010606	0.0209744	0.0331771	0.0001892	0.0009218	0.0020023	0.0035363	0.0154283	0.0480314	0.0812619	0.113801	53
2501386	0.0024269	0.0106	0.0209627	0.0331587	0.0002589	0.0012614	0.0027395	0.004837	0.0209016	0.0649905	0.109805	0.153551	54
3395529	0.0027877	0.0121688	0.0240461	0.0380001	6.81e-05	0.0003321	0.0007216	0.0012751	0.0943509	0.288526	0.478708	0.43469	56
4631069	0.0066437	0.0288106	0.0564538	0.088322	0.0005217	0.0025404	0.0055132	0.0097237	0.0683725	0.210321	0.351196	0.43469	60
5165165	0.0093306	0.0402776	0.0784633	0.121907	0.0003089	0.0015045	0.003267	0.0057672	0.0499977	0.15444	0.259059	0.359511	69
5967930	0.0012143	0.0053146	0.0105381	0.0167223	0.0001565	0.0007624	0.0016563	0.0029256	0.0010388	0.0032445	0.0055088	0.0077441	52
1364461	0.0041749	0.018181	0.0358176	0.0563976	0.000206	0.0010038	0.0021804	0.0038507	0.0464948	0.143734	0.24131	0.335186	56
5188380	0.0010295	0.0045074	0.0089413	0.0141953	0.0001166	0.0005684	0.001235	0.0021818	0.0110562	0.0344543	0.0583548	0.0818157	46
2770275	0.0036292	0.015819	0.0312015	0.0491993	0.000269	0.0013103	0.0028456	0.005024	0.0216649	0.0673522	0.113773	0.159069	58
3441597	0.002771	0.0120959	0.0239029	0.0377754	0.0003098	0.0015091	0.003277	0.0057847	0.0835618	0.25616	0.42614	0.43469	59
4026221	0.0062791	0.0272463	0.053431	0.0836719	0.0002956	0.0014399	0.0031269	0.0055201	0.0630823	0.19428	0.324836	0.43469	60
4030600	0.0088688	0.0383141	0.0747131	0.116219	0.0021838	0.0105989	0.0228923	0.040104	0.396417	0.771917	0.60563	0.43469	62
5202858	0.0024335	0.0106287	0.0210191	0.0332473	0.0002208	0.0010757	0.0023364	0.0041258	0.122784	0.373057	0.60563	0.43469	51
5406511	0.004951	0.0215323	0.0423482	0.0665457	0.0002581	0.0012572	0.0027305	0.004821	-0.0203073	-0.0637329	-0.108789	-0.153802	68
2474997	0.0020364	0.0089003	0.0176164	0.0278942	6.15e-05	0.0002995	0.0006508	0.00115	-0.0141816	-0.0444465	-0.0757524	-0.106921	55
5280281	0.007061	0.0305984	0.0599025	0.0936163	0.000504	0.0024539	0.0053256	0.0093935	0.0403194	0.124817	0.209873	0.291991	66
1378194	0.0107454	0.0462731	0.0898667	0.139119	0.0003699	0.0018017	0.0039116	0.0069033	0.106774	0.325597	0.538566	0.43469	70
2293602	0.0124052	0.05327	0.103084	0.158905	0.000627	0.0030523	0.006622	0.0116743	0.162975	0.490657	0.60563	0.43469	69
1051698	0.0025806	0.0112686	0.0222774	0.0352241	0.00014	0.0006823	0.0014824	0.0026187	0.0029066	0.0090746	0.0154006	0.0216389	60
1641517	0.0042012	0.0182946	0.0360393	0.0567428	8.01e-05	0.0003904	0.0008483	0.0014988	0.0194801	0.0605898	0.102406	0.143258	64
1979838	0.0078552	0.033994	0.0664352	0.103613	0.0001189	0.0005794	0.0012589	0.0022241	-0.0011215	-0.0035046	-0.0059537	-0.0083743	69
1958800	0.0019677	0.0086011	0.0170268	0.0269654	0.0001722	0.0008389	0.0018223	0.0032186	-0.0183646	-0.0576109	-0.0982915	-0.138889	54
3231043	0.0008502	0.0037236	0.0073893	0.0117369	-6e-06	-2.91e-05	-6.33e-05	-0.0001119	-0.0108592	-0.0340083	-0.0579141	-0.0816711	46
3465254	0.0020057	0.0087668	0.0173533	0.0274797	0.0001276	0.0006218	0.0013509	0.0023865	-0.0006328	-0.0019773	-0.0033588	-0.0047237	57
4270411	0.0008506	0.0037253	0.0073927	0.0117422	2.63e-05	0.000128	0.0002781	0.0004915	-0.0283089	-0.0890059	-0.152232	-0.21568	52
5794443	0.0003836	0.0016815	0.0033402	0.0053121	6.6e-05	0.0003215	0.0006987	0.0012346	-0.0260363	-0.0818187	-0.13986	-0.198031	47
2476265	0.0042956	0.0187024	0.0368352	0.0579816	0.0001905	0.0009284	0.0020167	0.0035617	0.0207344	0.0644729	0.108935	0.152341	61
2614801	0.0057513	0.0249784	0.0490399	0.0769009	0.0001661	0.0008092	0.0017579	0.003105	-0.0047236	-0.0147725	-0.0251183	-0.0353644	64
1176822	0.0031777	0.0138617	0.0273681	0.0432056	0.0010103	0.0049144	0.0106501	0.0187466	0.072267	0.222104	0.370516	0.43469	51
1628534	0.0027362	0.0119449	0.0236063	0.0373101	0.0002055	0.0010012	0.0021747	0.0038406	-0.0117908	-0.0369334	-0.06291	-0.0887384	60
1929431	0.0080274	0.034729	0.067846	0.105766	0.0004344	0.0021154	0.0045918	0.0081017	0.194611	0.581684	0.60563	0.43469	64
3573400	0.0040947	0.0178341	0.0351404	0.0553429	0.0001549	0.0007549	0.00164	0.0028968	0.0377952	0.11707	0.196969	0.274221	62
3911328	0.00038	0.0016657	0.003309	0.0052624	6.17e-05	0.0003006	0.0006532	0.0011543	-0.0103229	-0.0323249	-0.0550401	-0.077607	46
4698145	0.0041666	0.0181449	0.0357472	0.056288	0.0002025	0.0009864	0.0021425	0.0037838	-0.0147561	-0.0462531	-0.0788428	-0.1113	63
1084006	0.0063632	0.0276072	0.0541289	0.0847463	0.0006388	0.0031096	0.0067462	0.0118928	-0.0221037	-0.0693989	-0.118514	-0.167631	67
4188745	0.0045446	0.0197785	0.0389334	0.0612445	5.1e-06	2.51e-05	5.45e-05	9.63e-05	-0.0309565	-0.0973884	-0.166679	-0.236316	64
5344316	0.0059912	0.0260099	0.0510384	0.0799849	0.0001686	0.0008216	0.0017848	0.0031525	0.0061486	0.0191821	0.0325282	0.045665	62
5901343	0.0006371	0.0027912	0.0055416	0.008807	7.28e-05	0.0003545	0.0007704	0.0013613	0.0251883	0.0782434	0.132056	0.184458	48
4109540	0.0109739	0.047239	0.091697	0.141869	0.0005714	0.002782	0.0060365	0.0106446	0.0425277	0.131588	0.221136	0.307484	70
1446121	0.0073172	0.0316946	0.062014	0.0968518	0.0005983	0.0029126	0.0063194	0.0111423	0.0694483	0.213578	0.35654	0.43469	69
2668256	0.0064152	0.0278304	0.0545603	0.0854101	0.0003982	0.0019395	0.0042105	0.0074299	0.0490479	0.151539	0.254253	0.352929	64
2327597	0.0012053	0.0052756	0.0104609	0.0166003	0.0009417	0.0045815	0.0099306	0.017485	0.0341124	0.105751	0.178087	0.248173	49
4625476	0.004139	0.0180256	0.0355144	0.0559254	0.0001202	0.0005857	0.0012726	0.0022482	-0.0146242	-0.0458383	-0.0781332	-0.110295	66
4689700	0.0028408	0.012399	0.0244983	0.0387092	0.0001612	0.0007853	0.001706	0.0030134	0.0020673	0.0064554	0.0109579	0.0154	58
5661131	0.0060137	0.0261067	0.0512257	0.0802737	0.0002104	0.0010251	0.0022267	0.0039323	0.0691906	0.212798	0.355261	0.43469	65
5330707	0.0036874	0.0160713	0.0316952	0.0499702	0.0002623	0.0012778	0.0027752	0.0048999	-0.011111	-0.0347988	-0.059264	-0.0835803	64
5980469	0.0056032	0.0243414	0.0478048	0.0749929	6.54e-05	0.0003186	0.0006923	0.0012233	0.0814311	0.249749	0.415693	0.43469	64
5058777	0.003092	0.01349	0.0266391	0.0420643	0.0002642	0.0012869	0.0027949	0.0049346	0.0661947	0.203722	0.340361	0.43469	57
5924681	0.0029597	0.0129155	0.0255121	0.0402986	0.0001835	0.0008941	0.0019422	0.0034303	-0.0074872	-0.02343	-0.0398665	-0.0561697	59
3842727	0.0048121	0.0209329	0.0411818	0.0647362	0.0004453	0.0021685	0.0047071	0.0083047	0.114858	0.349603	0.577125	0.43469	60
4362285	0.0034183	0.0149051	0.0294126	0.0464041	0.0004871	0.0023721	0.0051483	0.0090816	0.0134776	0.0419769	0.0710529	0.0995552	55
4531782	0.0021424	0.0093622	0.0185264	0.0293268	0.0001807	0.0008806	0.0019129	0.0033785	-0.0018902	-0.0059076	-0.0100378	-0.0141218	57
3437368	0.0042673	0.0185805	0.0365973	0.0576114	0.0001977	0.000963	0.0020919	0.0036944	0.0055696	0.0173781	0.0294732	0.0413826	62
1060958	0.0027826	0.0121466	0.0240026	0.0379318	5.65e-05	0.0002752	0.0005981	0.0010569	-0.0304511	-0.0957877	-0.163919	-0.232371	63
1794692	0.0042781	0.018627	0.0366881	0.0577528	0.0003946	0.0019219	0.0041725	0.0073629	0.0409944	0.126888	0.213318	0.296732	62
2275603	0.0036822	0.0160485	0.0316507	0.0499006	0.0001363	0.0006643	0.0014432	0.0025495	-0.0016269	-0.0050844	-0.0086385	-0.0121523	57
3131602	0.005718	0.0248353	0.0487625	0.0764725	0.0001621	0.0007899	0.001716	0.0030311	0.0461723	0.142747	0.239673	0.33294	65
5303319	0.0051672	0.0224643	0.0441603	0.0693542	0.0005528	0.0026914	0.0058403	0.0102995	0.155144	0.467915	0.60563	0.43469	65
2736015	0.0080005	0.0346145	0.0676263	0.105431	0.0002233	0.0010877	0.0023625	0.0041719	0.0487158	0.150524	0.252571	0.350624	64
2796124	0.0023097	0.0100902	0.0199595	0.0315816	1.6e-05	7.78e-05	0.0001692	0.000299	-0.0318907	-0.100349	-0.171786	-0.243616	59
3597253	0.0125528	0.0538902	0.104251	0.160644	0.000552	0.0026874	0.0058315	0.010284	0.143863	0.435007	0.60563	0.43469	65
1128787	0.0022746	0.0099374	0.0196588	0.0311086	0.0001775	0.0008649	0.0018788	0.0033184	-0.013242	-0.041493	-0.0707021	-0.0997681	59
1334395	0.0024723	0.0107977	0.0213515	0.0337697	0.0001426	0.0006946	0.001509	0.0026657	-0.0165385	-0.051861	-0.0884412	-0.124909	59
2672345	0.0056385	0.0244935	0.0480998	0.0754487	0.0001924	0.0009376	0.0020367	0.003597	0.0656972	0.202214	0.337882	0.43469	59
4262567	0.0014991	0.0065582	0.012996	0.0206071	-7.8e-06	-3.82e-05	-8.31e-05	-0.0001469	0.0095847	0.0298785	0.0506233	0.0710034	56
6000091	0.002142	0.0093601	0.0185223	0.0293204	0.0001526	0.0007436	0.0016154	0.0028535	0.025212	0.0783165	0.132178	0.184628	56
1263632	0.0074012	0.0320542	0.062706	0.0979114	0.0001261	0.0006146	0.0013353	0.002359	0.0530161	0.163652	0.274307	0.38037	65
2670291	0.0007009	0.0030703	0.0060948	0.0096846	1.99e-05	9.72e-05	0.0002112	0.0003732	-0.0242819	-0.0762753	-0.130327	-0.184447	45
4493291	0.0071493	0.0309765	0.060631	0.0947331	0.000322	0.0015683	0.0034055	0.0060113	-0.014596	-0.0457496	-0.0779814	-0.110079	69
4638029	0.0094752	0.0408919	0.079635	0.123682	0.0005104	0.0024851	0.0053934	0.0095129	0.0655829	0.201867	0.337313	0.43469	64
1363366	0.0048091	0.0209199	0.0411565	0.064697	0.000268	0.0013055	0.0028352	0.0050058	0.026796	0.0832071	0.140377	0.195999	65
1713409	0.0178131	0.0757905	0.144965	0.220432	0.0023494	0.0113989	0.0246085	0.0430816	0.178012	0.53409	0.60563	0.43469	67
3935606	0.0015207	0.0066523	0.0131818	0.0209007	0.0002085	0.0010158	0.0022063	0.0038964	0.0415053	0.128454	0.215924	0.300317	49
4916887	0.0058609	0.0254498	0.0499535	0.0783111	0.0002353	0.0011461	0.0024892	0.0043955	0.0226284	0.0703321	0.118779	0.166025	68
5886926	0.0020362	0.0088994	0.0176146	0.0278913	5.44e-05	0.000265	0.0005759	0.0010178	-0.025635	-0.0805506	-0.137679	-0.194922	60
1800774	0.0004489	0.0019675	0.0039078	0.0062136	5e-06	2.43e-05	5.29e-05	9.35e-05	-0.0026412	-0.0082563	-0.0140312	-0.0197438	44
1394269	0.0055823	0.0242514	0.0476303	0.0747232	0.0007116	0.0034636	0.0075124	0.0132397	0.0246256	0.0765052	0.12914	0.180412	68
3822817	0.0058729	0.0255016	0.0500539	0.0784661	0.0001947	0.0009488	0.002061	0.0036398	0.005491	0.0171329	0.029058	0.0408004	67
1643005	0.0073906	0.0320087	0.0626184	0.0977772	0.0002176	0.0010601	0.0023025	0.0040661	0.0305969	0.094928	0.16	0.223174	67
3220300	0.0053534	0.0232663	0.0457182	0.0717662	0.0005456	0.0026566	0.005765	0.0101669	0.113395	0.345265	0.570168	0.43469	62
3542583	0.0028872	0.012601	0.0248947	0.0393308	9.64e-05	0.0004696	0.0010203	0.0018027	0.0602338	0.185627	0.310587	0.429868	56
1524807	0.0096136	0.0414794	0.0807548	0.125376	0.0007273	0.0035398	0.0076775	0.0135297	0.174083	0.522771	0.60563	0.43469	67
4527397	0.0059399	0.0257896	0.0506117	0.0793267	0.0003134	0.0015266	0.0033149	0.0058516	0.0554335	0.17102	0.286486	0.397008	65
4837757	0.0042743	0.0186107	0.0366563	0.0577032	0.0002984	0.0014537	0.0031568	0.0055728	0.0486117	0.150206	0.252044	0.349902	58
5290312	0.0063712	0.0276419	0.0541959	0.0848494	0.000254	0.0012372	0.0026871	0.0047444	0.0153228	0.047704	0.0807101	0.113031	67
3812631	0.0056078	0.0243612	0.0478432	0.0750522	0.0002519	0.001227	0.0026649	0.0047054	0.0134956	0.042033	0.0711475	0.0996873	68
5624170	0.0074045	0.0320684	0.0627334	0.0979533	0.0003327	0.0016203	0.0035183	0.00621	0.051249	0.15826	0.265386	0.36817	55
5498074	0.0099929	0.0430881	0.0838177	0.130005	0.0002578	0.001256	0.0027279	0.0048164	0.0294251	0.0913167	0.153958	0.214813	68
1139476	0.0056029	0.0243402	0.0478024	0.0749892	0.000453	0.0022062	0.0047888	0.0084485	0.126173	0.383058	0.60563	0.43469	62
3240485	0.0019171	0.0083808	0.0165925	0.0262811	6.86e-05	0.0003345	0.0007268	0.0012842	0.0052121	0.0162639	0.0275859	0.0387364	57
3254784	0.0042443	0.0184807	0.0364026	0.0573084	0.000245	0.0011937	0.0025926	0.0045777	-0.0071129	-0.022257	-0.0378671	-0.0533474	65
4527517	0.0069456	0.0301041	0.0589496	0.0921546	0.0003347	0.0016305	0.0035403	0.0062489	0.0699478	0.215089	0.359019	0.43469	68
5478582	0.002729	0.0119136	0.0235448	0.0372136	0.0003815	0.0018583	0.0040344	0.0071197	0.0512064	0.15813	0.265171	0.367876	60
2166623	0.0066246	0.0287286	0.0562955	0.0880786	0.000375	0.0018262	0.0039649	0.0069972	0.168314	0.506113	0.60563	0.43469	61
5870236	0.0011635	0.005093	0.0100999	0.0160292	2.77e-05	0.0001352	0.0002938	0.0005192	0.007105	0.0221609	0.0375705	0.0527304	47
1062339	0.0070155	0.0304038	0.0595274	0.0930409	0.0002355	0.0011472	0.0024917	0.0043998	0.0130265	0.040576	0.0686894	0.0962551	61
1417059	0.0024171	0.0105574	0.0208789	0.033027	0.0002408	0.0011731	0.0025479	0.0044989	0.0837298	0.256665	0.426962	0.43469	51
1456465	0.0033867	0.0147682	0.0291444	0.0459847	0.0002341	0.0011406	0.0024773	0.0043744	0.019786	0.0615372	0.103999	0.145475	56
1596498	0.0023905	0.010442	0.0206518	0.0326701	0.0001645	0.0008014	0.001741	0.0030751	0.037239	0.115362	0.194122	0.270296	56
2147315	0.006893	0.0298789	0.0585154	0.0914882	0.0009338	0.0045431	0.0098476	0.0173393	0.0585092	0.180383	0.301941	0.41809	69
2758159	0.0058807	0.025535	0.0501185	0.0785658	0.0002284	0.0011126	0.0024167	0.0042674	0.0399956	0.123824	0.20822	0.289716	62
3090217	0.0029621	0.012926	0.0255327	0.0403309	5.96e-05	0.0002902	0.0006307	0.0011144	-0.0341449	-0.107496	-0.184125	-0.261273	61
5754085	0.0025607	0.0111818	0.0221068	0.0349562	1.86e-05	9.06e-05	0.0001969	0.0003479	0.0072784	0.022701	0.0384845	0.0540108	56
1504895	0.0087815	0.0379429	0.0740033	0.115141	0.0004567	0.0022238	0.0048268	0.0085155	0.0618657	0.190586	0.318755	0.43469	68
3262268	0.0090892	0.0392516	0.0765047	0.118938	0.0001673	0.0008153	0.0017711	0.0031283	0.0121943	0.0379912	0.0643269	0.0901618	68
2197053	0.0031659	0.0138104	0.0272674	0.0430481	8.75e-05	0.0004264	0.0009265	0.001637	-0.0333122	-0.104855	-0.179564	-0.254744	62
4436426	0.0008859	0.0038794	0.0076979	0.0122259	0.000132	0.000643	0.0013969	0.0024677	0.0023211	0.0072476	0.0123019	0.0172876	45
3976158	0.0019851	0.0086771	0.0171764	0.0272012	8.78e-05	0.0004279	0.0009298	0.0016429	-0.0214982	-0.0674886	-0.115234	-0.162965	59
5350583	0.0029423	0.0128401	0.025364	0.0400665	0.0002313	0.0011269	0.0024476	0.004322	0.0438029	0.135494	0.227629	0.316406	55
5874517	0.0051272	0.0222918	0.043825	0.0688348	0.0003949	0.0019233	0.0041755	0.0073683	0.0028671	0.0089511	0.0151913	0.021345	62
5907973	0.003725	0.0162339	0.0320133	0.0504666	0.0002768	0.0013483	0.002928	0.0051694	0.0021518	0.0067192	0.0114054	0.0160285	63
1383146	0.0049398	0.0214837	0.0422536	0.066399	0.0001184	0.000577	0.0012536	0.0022147	-0.006995	-0.0218875	-0.0372374	-0.0524586	62
3023052	0.0058253	0.0252966	0.0496567	0.077853	0.0002201	0.0010723	0.002329	0.0041128	0.0528863	0.163256	0.273652	0.379475	62
4840386	0.0037514	0.0163484	0.0322372	0.0508162	0.0001181	0.0005755	0.0012504	0.002209	-0.0210079	-0.0659423	-0.11258	-0.159191	67
5136643	0.0079125	0.0342387	0.066905	0.10433	0.0008893	0.0043271	0.0093806	0.0165201	0.249647	0.736844	0.60563	0.43469	58
5518933	0.005595	0.0243064	0.0477369	0.0748879	0.0002928	0.0014265	0.0030978	0.0054687	0.0282348	0.0876465	0.147814	0.206304	67
1684204	0.0074838	0.0324071	0.063385	0.0989505	0.0001116	0.0005438	0.0011815	0.0020873	0.0044349	0.0138411	0.0234811	0.0329792	66
4340929	0.0022097	0.009655	0.0191029	0.0302341	0.0001025	0.0004994	0.0010851	0.0019171	-0.0067538	-0.0211317	-0.0359493	-0.0506408	59
2197475	0.0052467	0.0228068	0.0448257	0.0703847	0.0002302	0.0011216	0.0024361	0.0043018	0.0373715	0.115769	0.1948	0.271231	56
3674528	0.0036183	0.0157718	0.0311092	0.0490552	0.0002235	0.0010889	0.0023651	0.0041765	0.0360263	0.111636	0.187909	0.261728	62
3736413	0.0010022	0.0043882	0.0087052	0.0138215	3.78e-05	0.0001843	0.0004005	0.0007077	-0.0116943	-0.0366304	-0.0623925	-0.088006	47
3786027	0.0069249	0.0300155	0.0587787	0.0918923	0.0002302	0.0011215	0.0024359	0.0043014	0.0204446	0.063576	0.107427	0.150244	64
4743837	0.0013623	0.0059612	0.0118164	0.0187435	4e-05	0.000195	0.0004237	0.0007488	-0.0168265	-0.0527674	-0.0899935	-0.127111	54
4402672	0.0060346	0.0261964	0.0513994	0.0805415	0.0002705	0.0013177	0.0028616	0.0050523	0.0830939	0.254753	0.423847	0.43469	62
1243512	0.0068232	0.02958	0.0579388	0.0906031	0.0004483	0.002183	0.0047385	0.00836	0.102379	0.312506	0.517471	0.43469	65
1355031	0.004449	0.0193654	0.0381282	0.0599929	0.0001459	0.0007111	0.001545	0.0027291	0.0233175	0.0724627	0.122356	0.170994	68
1645902	0.0060772	0.0263793	0.0517535	0.0810874	0.0004985	0.0024272	0.0052678	0.0092918	0.20658	0.615773	0.60563	0.43469	60
3250362	0.0008174	0.0035802	0.0071052	0.0112866	2.21e-05	0.0001076	0.0002339	0.0004134	0.035145	0.108927	0.183388	0.255491	46
3682952	0.0109567	0.0471662	0.0915591	0.141662	0.0004225	0.0020576	0.0044667	0.0078812	0.0242576	0.0753681	0.127232	0.177764	65
4030789	0.0020224	0.0088395	0.0174965	0.0277054	0.0002049	0.0009983	0.0021684	0.0038295	0.0461579	0.142703	0.239599	0.33284	55
1381361	0.0120193	0.0516469	0.100027	0.154344	0.0008159	0.0039706	0.0086096	0.0151668	-0.0012946	-0.0040455	-0.0068728	-0.0096676	69
2302310	0.0039432	0.0171785	0.0338598	0.0533472	0.0001842	0.0008972	0.001949	0.0034423	0.0095942	0.0299081	0.0506734	0.0710735	62
3080518	0.0019019	0.0083146	0.0164619	0.0260752	3.43e-05	0.0001673	0.0003635	0.0006424	0.0228546	0.0710317	0.119954	0.167657	54
4411053	0.0027818	0.0121427	0.0239949	0.0379198	0.0001023	0.0004983	0.0010828	0.001913	-0.0110498	-0.0346068	-0.0589362	-0.0831166	59
5799987	0.0031599	0.0137847	0.0272169	0.042969	9.44e-05	0.00046	0.0009996	0.001766	-0.0214371	-0.0672959	-0.114903	-0.162495	61
2265288	0.0021499	0.0093947	0.0185904	0.0294276	9.87e-05	0.0004809	0.0010449	0.0018461	0.0171328	0.0533173	0.0901667	0.126215	56
4106175	0.0031262	0.0136385	0.0269303	0.0425202	0.000186	0.0009063	0.0019688	0.0034771	-0.0011979	-0.0037433	-0.0063593	-0.008945	58
1279749	0.000261	0.0011442	0.0022735	0.0036168	1.89e-05	9.19e-05	0.0001998	0.0003532	-0.0041285	-0.0129097	-0.0219476	-0.0308954	41
2607419	0.0074501	0.0322634	0.0631086	0.0985275	0.0004624	0.0022515	0.004887	0.0086214	0.0104071	0.0324363	0.0549458	0.0770494	67
4556181	6.93e-05	0.0003038	0.0006038	0.0009611	-1.5e-06	-7.3e-06	-1.58e-05	-2.8e-05	-0.0301206	-0.0947409	-0.162114	-0.229792	44
5468659	0.0056272	0.0244449	0.0480055	0.075303	0.000143	0.0006969	0.001514	0.0026743	0.0304924	0.0946062	0.159462	0.22243	67
5879498	0.0017823	0.0077933	0.0154339	0.0244546	6.8e-05	0.0003314	0.00072	0.0012723	-0.022985	-0.0721806	-0.123291	-0.174429	52
2341867	0.0080233	0.0347114	0.0678123	0.105715	0.0007387	0.0035952	0.0077974	0.0137404	0.199628	0.595996	0.60563	0.43469	65
5039796	0.0048204	0.0209686	0.0412512	0.064844	0.0001728	0.0008419	0.0018289	0.0032303	0.0095942	0.0299081	0.0506734	0.0710735	64
2443770	0.0117157	0.0503681	0.0976142	0.150738	0.0002444	0.0011907	0.002586	0.0045662	0.0927671	0.283785	0.471026	0.43469	70
4914995	0.0031468	0.0137278	0.0271056	0.0427947	0.0001294	0.0006303	0.0013695	0.0024193	-0.0095978	-0.0300493	-0.0511562	-0.0721167	61
5972775	0.0045698	0.0198872	0.0391452	0.0615736	0.000191	0.0009307	0.0020217	0.0035706	0.0744093	0.228577	0.381113	0.43469	57
1333926	0.0086515	0.0373893	0.0729443	0.113531	0.0002526	0.0012305	0.0026724	0.0047185	0.022434	0.0697309	0.117769	0.164622	69
3262475	0.0008156	0.0035721	0.0070893	0.0112614	9.87e-05	0.0004809	0.0010448	0.0018459	-0.0274188	-0.0861902	-0.147384	-0.208761	47
5670270	0.0035272	0.0153772	0.0303369	0.0478488	0.0001804	0.0008788	0.001909	0.0033717	-0.0006328	-0.0019773	-0.0033588	-0.0047237	60
3083848	0.005233	0.0227476	0.0447107	0.0702066	8.97e-05	0.0004369	0.0009493	0.0016773	-0.033736	-0.106199	-0.181885	-0.258066	63
3179223	0.0011479	0.0050246	0.0099645	0.0158149	0.0001988	0.0009686	0.002104	0.0037158	0.0278831	0.0865615	0.145997	0.203787	47
5057912	0.0019541	0.0085421	0.0169105	0.0267821	5.51e-05	0.0002684	0.0005833	0.0010307	-0.0238383	-0.0748744	-0.12792	-0.181018	52
2167592	0.0073446	0.0318122	0.0622402	0.0971982	0.0001788	0.0008713	0.0018926	0.0033428	0.0332266	0.103026	0.173536	0.241886	65
5827622	0.0016018	0.0070062	0.0138805	0.0220038	0.0001164	0.0005672	0.0012323	0.0021771	0.07279	0.223685	0.373105	0.43469	50
5992203	0.0075248	0.0325825	0.0637224	0.0994666	0.0002337	0.0011385	0.0024728	0.0043665	0.0504356	0.155777	0.261274	0.362543	66
1526697	0.0040214	0.0175169	0.034521	0.0543777	0.0002064	0.0010056	0.0021843	0.0038574	0.0448787	0.138789	0.233101	0.323921	57
1544202	0.0028684	0.0125192	0.0247341	0.039079	0.0001647	0.0008023	0.0017429	0.0030785	0.0393563	0.121863	0.204953	0.285219	58
1811742	0.0061576	0.0267248	0.0524222	0.082118	0.0002727	0.0013282	0.0028846	0.0050928	0.181718	0.54475	0.60563	0.43469	62
5209309	0.0029303	0.0127878	0.0252614	0.0399057	0.0001818	0.0008857	0.0019241	0.0033982	0.0110562	0.0344543	0.0583548	0.0818157	57
3010606	0.0040814	0.0177766	0.0350282	0.0551681	0.0001469	0.0007158	0.0015552	0.0027471	0.0173227	0.0539058	0.0911576	0.127595	57
3521296	0.0034153	0.0148923	0.0293875	0.0463648	0.0001494	0.000728	0.0015816	0.0027938	0.0276496	0.085841	0.14479	0.202115	60
2334315	0.0091016	0.0393043	0.0766054	0.119091	0.0003393	0.0016528	0.0035887	0.0063342	0.0419097	0.129694	0.217986	0.303153	69
1174315	0.0041443	0.0180487	0.0355594	0.0559956	0.0002222	0.0010827	0.0023517	0.0041528	0.0184809	0.0574952	0.0971994	0.13601	57
1522420	0.0106208	0.0457464	0.0888677	0.137616	0.0004899	0.0023853	0.0051769	0.0091319	0.114407	0.348266	0.574982	0.43469	68
3299857	0.0043731	0.0190375	0.0374888	0.0589985	0.0002611	0.0012718	0.0027621	0.0048767	0.113599	0.345871	0.571141	0.43469	59
3789655	0.0081635	0.0353096	0.06896	0.107465	0.0003031	0.0014766	0.0032065	0.0056604	-0.0106717	-0.0334195	-0.0569088	-0.0802494	70
5925408	0.0044229	0.0192527	0.0379084	0.0596511	0.0002175	0.0010595	0.0023013	0.004064	0.0513684	0.158625	0.265989	0.368995	60
2667100	0.0055259	0.0240088	0.0471595	0.0739954	0.0002182	0.0010628	0.0023085	0.0040766	0.0088001	0.0274375	0.0464966	0.065229	66
5360706	0.0011951	0.0052309	0.0103727	0.0164607	4.93e-05	0.0002405	0.0005226	0.0009235	-0.0304517	-0.0957893	-0.163922	-0.232375	50
1580961	0.0011638	0.0050942	0.0101022	0.0160327	5e-06	2.42e-05	5.26e-05	9.3e-05	-0.0330245	-0.103943	-0.177989	-0.25249	53
5546219	0.0113063	0.048642	0.0943526	0.145854	0.0007603	0.0037001	0.0080243	0.014139	0.213302	0.634832	0.60563	0.43469	68
3868581	0.0080173	0.034686	0.0677635	0.10564	0.0003323	0.0016187	0.0035147	0.0062038	0.0959911	0.293433	0.486653	0.43469	68
1056080	0.0012604	0.0055163	0.0109369	0.0173531	0.0002224	0.0010837	0.0023539	0.0041566	0.034903	0.108182	0.182146	0.253776	47
2717913	0.002368	0.0103437	0.0204585	0.0323662	0.0001029	0.0005012	0.0010891	0.0019241	-0.0039206	-0.012259	-0.0208403	-0.029335	56
1198473	0.0038042	0.0165771	0.0326844	0.051514	0.0001053	0.0005133	0.0011154	0.0019706	-0.0070568	-0.022081	-0.0375671	-0.052924	64
5282491	0.0064498	0.027979	0.0548474	0.0858519	0.000129	0.0006284	0.0013652	0.0024117	-0.0214719	-0.0674056	-0.115092	-0.162763	68
2300459	0.0115228	0.0495555	0.0960794	0.148441	0.0004448	0.0021662	0.0047021	0.0082958	0.166618	0.501207	0.60563	0.43469	66
3816706	0.0086033	0.0371839	0.0725511	0.112933	0.000313	0.0015247	0.0033109	0.0058446	0.0136143	0.0424015	0.0717692	0.100555	69
3906314	0.004848	0.0210878	0.0414832	0.065204	0.0001295	0.000631	0.0013709	0.0024217	-0.0106293	-0.0332864	-0.0566815	-0.079928	55
5319135	0.0030141	0.0131517	0.0259756	0.0410249	0.0001143	0.0005568	0.0012097	0.0021372	0.0264029	0.0819939	0.138344	0.19318	56
2311502	0.0011992	0.0052487	0.0104079	0.0165163	7.39e-05	0.00036	0.0007823	0.0013823	-0.0221456	-0.0695311	-0.118741	-0.167954	48
4707963	0.0018256	0.0079821	0.0158062	0.0250417	-1e-07	-3e-07	-7e-07	-1.3e-06	-0.0310271	-0.0976119	-0.167065	-0.236867	56
6025115	0.0018413	0.0080504	0.015941	0.0252542	-5.5e-06	-2.66e-05	-5.78e-05	-0.0001022	-0.0202321	-0.0634959	-0.108383	-0.153224	50
2402479	0.0059397	0.0257884	0.0506095	0.0793232	0.0001899	0.0009253	0.0020099	0.0035498	0.0342978	0.106321	0.179039	0.249487	63
5461669	0.0028826	0.0125807	0.0248548	0.0392683	0.0001276	0.0006216	0.0013505	0.0023857	-0.0035027	-0.0109515	-0.0186156	-0.0262007	60
2522416	0.0049034	0.0213269	0.0419485	0.0659258	0.000124	0.0006044	0.0013132	0.0023199	0.105864	0.322888	0.534204	0.43469	58
3528502	0.002753	0.0120179	0.0237497	0.0375351	0.0001546	0.0007534	0.0016366	0.0028909	0.0593271	0.182871	0.306043	0.42368	56
5953127	0.002951	0.0128777	0.0254378	0.0401822	0.0001397	0.0006809	0.0014793	0.0026132	-0.0221777	-0.0696325	-0.118915	-0.168201	64
3594543	0.0044375	0.0193157	0.0380312	0.0598421	0.0003268	0.0015918	0.0034563	0.0061008	0.107864	0.328839	0.543782	0.43469	61
5503816	0.0012538	0.0054871	0.0108793	0.0172619	-2.97e-05	-0.0001446	-0.0003143	-0.0005555	-0.0365405	-0.1151	-0.197268	-0.280102	58
1012678	0.0055228	0.0239953	0.0471334	0.073955	0.0001672	0.0008144	0.0017693	0.003125	0.0566883	0.174842	0.292797	0.405621	56
2750270	0.0025921	0.0113187	0.0223758	0.0353787	0.0001761	0.0008582	0.0018642	0.0032926	0.0248738	0.0772719	0.130426	0.182197	56
4984528	0.0012743	0.005577	0.011057	0.0175429	8.46e-05	0.0004124	0.0008962	0.0015835	0.0098747	0.0307807	0.0521482	0.0731366	57
5461658	0.0016798	0.0073465	0.0145523	0.023064	9.26e-05	0.0004514	0.0009809	0.001733	-0.003883	-0.0121415	-0.0206403	-0.0290533	56
2952787	0.0029869	0.0130337	0.0257439	0.0406619	0.0002119	0.0010324	0.0022426	0.0039603	-0.005639	-0.0176391	-0.0299993	-0.0422466	60
4002579	0.0044397	0.0193252	0.0380499	0.0598711	0.0001202	0.0005855	0.0012722	0.0022474	-0.0067357	-0.0210749	-0.0358525	-0.0505042	60
1644697	0.0099051	0.0427158	0.0831094	0.128936	0.0006933	0.0033748	0.0073202	0.0129019	0.182424	0.546776	0.60563	0.43469	65
4083351	0.0088491	0.0382304	0.0745531	0.115976	0.0003545	0.0017268	0.0037492	0.0066171	0.137241	0.41561	0.60563	0.43469	64
3188660	0.0060039	0.0260645	0.051144	0.0801477	0.000141	0.0006871	0.0014927	0.0026368	0.0124785	0.0388739	0.0658169	0.0922431	62
2123924	0.004788	0.0208289	0.0409794	0.0644222	0.0002437	0.0011873	0.0025787	0.0045534	0.0565015	0.174273	0.291857	0.404339	65
2342657	0.0063163	0.0274059	0.0537396	0.084147	0.0002278	0.0011099	0.0024108	0.0042571	0.0383419	0.118749	0.199767	0.278075	69
3187847	0.0027441	0.0119793	0.0236739	0.0374161	0.0002014	0.0009813	0.0021315	0.0037643	0.129753	0.393605	0.60563	0.43469	41
4405232	0.005997	0.0260347	0.0510863	0.0800588	0.0002527	0.0012308	0.0026732	0.0047199	0.001871	0.0058426	0.0099182	0.0139395	69
1935866	0.0075953	0.0328841	0.0643023	0.100353	0.0006047	0.002944	0.0063874	0.0112619	-0.0278515	-0.0875589	-0.14974	-0.212124	69
3242155	0.0066101	0.0286666	0.0561758	0.0878947	0.000221	0.0010769	0.0023391	0.0041307	0.0145909	0.0454329	0.0768815	0.10769	66
5191973	0.0056397	0.0244988	0.04811	0.0754644	0.0002968	0.0014456	0.0031392	0.0055418	-0.0002143	-0.0006694	-0.0011369	-0.0015988	60
5329349	0.0014575	0.0063765	0.0126371	0.0200403	7.14e-05	0.0003481	0.0007563	0.0013365	-0.0410449	-0.12942	-0.22206	-0.315685	53
1264455	0.0053904	0.0234254	0.0460271	0.0722441	0.0002933	0.0014289	0.0031029	0.0054778	0.0104884	0.032689	0.0553727	0.0776463	55
3254476	0.0090105	0.038917	0.0758654	0.117968	0.0005509	0.0026824	0.0058207	0.010265	0.0176883	0.055039	0.0930654	0.130253	69
3901154	0.0073575	0.0318671	0.0623459	0.0973602	0.0001994	0.0009717	0.0021107	0.0037275	0.0032366	0.010104	0.0171464	0.0240897	69
5812009	0.0028619	0.0124909	0.0246786	0.0389921	5.11e-05	0.0002488	0.0005407	0.0009555	-0.0068419	-0.0214077	-0.0364196	-0.0513045	59
2368862	0.0079837	0.0345426	0.0674885	0.10522	0.000306	0.0014904	0.0032364	0.0057131	0.0712773	0.219112	0.365613	0.43469	65
4422604	0.0012572	0.0055023	0.0109094	0.0173095	-8.3e-06	-4.07e-05	-8.84e-05	-0.0001562	-0.0342634	-0.107872	-0.184775	-0.262203	53
2053688	0.0094297	0.0406984	0.0792659	0.123123	0.0004721	0.0022988	0.0049895	0.0088019	0.052762	0.162877	0.273025	0.378618	67
5807059	0.0095256	0.0411059	0.0800429	0.124299	0.0013401	0.0065149	0.0141052	0.0247951	0.130655	0.39626	0.60563	0.43469	70
1786298	0.0053021	0.0230455	0.0452894	0.0711026	0.000247	0.0012034	0.0026137	0.004615	0.0095942	0.0299081	0.0506734	0.0710735	63
1185415	0.0035161	0.0153289	0.0302424	0.047701	0.0001477	0.0007196	0.0015633	0.0027614	0.0048779	0.0152221	0.0258212	0.0362615	64
2401334	0.0062595	0.0271622	0.0532683	0.0834213	0.0002702	0.0013161	0.0028581	0.0050461	-0.0367577	-0.11579	-0.198461	-0.281812	66
5899799	0.0106358	0.0458096	0.0889877	0.137797	0.000278	0.001354	0.0029405	0.0051914	0.0447759	0.138474	0.232578	0.323203	69
5411106	0.005528	0.0240179	0.0471772	0.0740227	0.0002353	0.0011462	0.0024895	0.004396	0.0304356	0.094431	0.159169	0.222024	62
2217025	0.0026078	0.0113869	0.0225099	0.0355892	0.0002088	0.001017	0.0022091	0.0039013	0.0016918	0.0052834	0.0089692	0.0126064	55
3180231	0.0007555	0.0033093	0.0065686	0.010436	8.95e-05	0.0004359	0.0009472	0.0016736	-0.0108555	-0.0339966	-0.0578942	-0.0816429	48
5744574	0.0064074	0.0277972	0.0544961	0.0853114	0.0003674	0.0017895	0.0038852	0.0068568	0.0311404	0.0966024	0.162801	0.227048	68
1629423	0.008122	0.0351327	0.0686207	0.106948	0.000636	0.003096	0.0067166	0.0118408	0.190618	0.570269	0.60563	0.43469	61
4984616	0.0059055	0.0256415	0.0503249	0.0788843	0.0001217	0.0005931	0.0012886	0.0022765	-0.01491	-0.046737	-0.0796708	-0.112474	69
4406648	0.0071653	0.0310448	0.0607625	0.0949346	0.0003137	0.0015279	0.0033177	0.0058565	0.056884	0.175437	0.29378	0.406963	65
1481600	0.0049551	0.0215498	0.0423821	0.0665983	0.0001136	0.0005536	0.0012029	0.0021251	-0.0013066	-0.0040832	-0.006937	-0.0097579	58
4549951	0.0062189	0.0269879	0.0529312	0.0829021	0.0001638	0.0007982	0.001734	0.0030628	0.0194301	0.060435	0.102145	0.142896	66
4571805	0.0012525	0.0054815	0.0108683	0.0172446	0.0001373	0.000669	0.0014535	0.0025677	0.0197764	0.0615076	0.103949	0.145406	50
3388184	0.0007215	0.0031605	0.0062737	0.0099683	3.72e-05	0.0001812	0.0003938	0.000696	0.0323727	0.100397	0.169144	0.235818	42
1451795	0.0058254	0.0252972	0.0496579	0.0778549	0.0001161	0.0005657	0.0012291	0.0021714	-0.0083727	-0.0262064	-0.0446004	-0.0628544	64
1669569	0.0045807	0.0199342	0.0392368	0.061716	0.0002483	0.0012098	0.0026275	0.0046394	0.0187718	0.0583964	0.0987158	0.138122	64
3326592	0.0087108	0.0376417	0.0734271	0.114265	0.0003484	0.0016971	0.0036849	0.0065037	0.124034	0.376745	0.60563	0.43469	66
4890233	0.0030411	0.0132691	0.0262059	0.0413857	2.68e-05	0.0001304	0.0002833	0.0005007	0.0102701	0.0320103	0.054226	0.0760428	60
3337068	0.0015622	0.0068332	0.0135391	0.0214648	3.8e-05	0.0001853	0.0004026	0.0007115	-0.0330935	-0.104162	-0.178367	-0.253031	60
3363883	0.0045591	0.0198411	0.0390553	0.061434	0.0002024	0.0009861	0.002142	0.0037828	-0.0006328	-0.0019773	-0.0033588	-0.0047237	65
4917344	0.0057073	0.0247892	0.0486732	0.0763345	0.0001983	0.0009659	0.0020982	0.0037056	0.0241073	0.0749036	0.126453	0.176682	67
1172939	0.0042948	0.018699	0.0368285	0.0579713	0.000121	0.0005896	0.001281	0.002263	0.0414988	0.128434	0.215891	0.300272	56
1485821	0.0060183	0.0261265	0.051264	0.0803328	0.000246	0.0011983	0.0026026	0.0045954	0.0958822	0.293107	0.486126	0.43469	52
2340235	0.0030051	0.0131126	0.0258987	0.0409045	5.11e-05	0.000249	0.000541	0.000956	-0.0192439	-0.060381	-0.10304	-0.145633	60
5143542	0.0088367	0.0381778	0.0744525	0.115823	0.0004546	0.0022139	0.0048054	0.0084777	0.0689765	0.212149	0.354197	0.43469	68
5494995	0.0059089	0.0256564	0.0503537	0.0789287	0.0003484	0.0016969	0.0036844	0.006503	0.0372464	0.115385	0.19416	0.270348	65
2294495	0.0011792	0.0051614	0.0102352	0.0162431	4.24e-05	0.0002066	0.0004491	0.0007936	-0.0134201	-0.0420526	-0.0716588	-0.101123	54
1388711	0.0017093	0.0074749	0.0148057	0.0234638	5.53e-05	0.0002696	0.0005858	0.0010352	-0.0167061	-0.0523882	-0.089344	-0.12619	53
1567824	0.0022936	0.0100202	0.0198218	0.031365	0.0001571	0.0007657	0.0016633	0.0029381	0.0321821	0.0998106	0.168164	0.234463	53
2957326	0.0044568	0.019399	0.0381936	0.0600946	0.0002005	0.000977	0.0021221	0.0037477	0.0172757	0.0537601	0.0909123	0.127253	61
3549406	0.0025592	0.0111755	0.0220944	0.0349367	0.0001144	0.0005573	0.0012109	0.0021393	-0.01612	-0.0505436	-0.0861856	-0.12171	62
5044008	0.0047401	0.0206224	0.0405773	0.0637981	0.0003135	0.0015272	0.0033163	0.0058541	0.0312582	0.0969654	0.163408	0.227887	67
1985618	0.0060462	0.0262464	0.0514963	0.0806908	0.0007125	0.0034679	0.0075218	0.013256	0.154753	0.466778	0.60563	0.43469	61
2549466	0.0102777	0.0442946	0.0861114	0.133465	0.000311	0.0015147	0.0032891	0.005806	0.0254389	0.0790175	0.133354	0.186259	68
3453729	0.0033482	0.0146012	0.0288173	0.0454731	0.000138	0.0006723	0.0014607	0.0025803	0.0028833	0.0090019	0.0152774	0.021466	61
3785407	0.0048915	0.0212756	0.0418488	0.0657711	0.0002241	0.0010918	0.0023714	0.0041876	0.0236059	0.0733541	0.123852	0.173072	61
4407503	0.0046563	0.0202604	0.0398723	0.0627033	0.0002021	0.0009847	0.0021389	0.0037773	-0.0006328	-0.0019773	-0.0033588	-0.0047237	68
4793717	0.0072986	0.0316153	0.0618611	0.0966178	0.0003114	0.0015169	0.003294	0.0058147	0.01262	0.0393134	0.0665588	0.0932795	69
5574393	0.011212	0.048244	0.0935997	0.144725	0.0005593	0.002723	0.0059088	0.0104199	0.0569728	0.175708	0.294227	0.407571	67
1441816	0.0004182	0.001833	0.0036409	0.0057897	4.87e-05	0.0002372	0.0005154	0.0009108	-0.0006328	-0.0019773	-0.0033588	-0.0047237	45
1749229	0.0031033	0.0135389	0.0267351	0.0422145	0.000144	0.0007016	0.0015243	0.0026926	0.0533199	0.164578	0.275839	0.382464	56
4264716	0.0033251	0.0145012	0.0286214	0.0451668	0.000162	0.0007894	0.0017149	0.0030291	-0.0341448	-0.107496	-0.184125	-0.261273	58
1435510	0.0046937	0.0204222	0.0401875	0.0631927	0.0002336	0.0011379	0.0024716	0.0043643	0.005794	0.0180771	0.0306569	0.0430421	66
3525248	0.0167324	0.0713238	0.136739	0.208488	0.0011689	0.0056845	0.0123135	0.0216605	0.326499	0.771917	0.60563	0.43469	69
3842952	0.0048416	0.0210605	0.04143	0.0651215	0.0001877	0.0009147	0.0019869	0.0035092	-0.0235208	-0.073872	-0.126197	-0.178566	66
4834297	0.0060407	0.0262225	0.05145	0.0806196	0.0002312	0.0011265	0.0024467	0.0043204	0.0348093	0.107894	0.181665	0.253113	63
5960758	0.0077468	0.033531	0.0655457	0.102254	0.0002342	0.001141	0.0024782	0.004376	0.0367313	0.113802	0.191522	0.266711	65
5992661	0.0031934	0.0139301	0.027502	0.0434153	0.0002563	0.0012487	0.002712	0.0047885	0.0453252	0.140155	0.23537	0.327036	58
3862243	0.0015765	0.0068956	0.0136623	0.0216593	0.0001685	0.000821	0.0017836	0.0031503	-0.023893	-0.0750473	-0.128217	-0.181441	53
4737318	0.0057485	0.0249668	0.0490174	0.076866	0.0002027	0.0009877	0.0021455	0.003789	0.0398508	0.12338	0.20748	0.288698	66
1203992	0.00655	0.0284089	0.055678	0.0871293	0.0001799	0.0008767	0.0019044	0.0033635	-0.0073491	-0.0229973	-0.0391288	-0.0551284	67
1457910	0.0025124	0.0109719	0.0216941	0.034308	4.2e-05	0.0002047	0.0004448	0.000786	-0.0124335	-0.0389524	-0.0663596	-0.0936202	61
3101735	0.0070073	0.0303687	0.0594597	0.0929372	0.0001483	0.0007227	0.00157	0.0027733	-0.0234238	-0.0735658	-0.125671	-0.177817	68
3378321	0.0063479	0.0275416	0.0540019	0.0845508	0.000403	0.0019624	0.0042603	0.0075176	0.0862744	0.264313	0.439408	0.43469	60
4301825	0.0079525	0.0344095	0.067233	0.10483	0.0007665	0.0037302	0.0080896	0.0142536	0.0242722	0.0754133	0.127308	0.17787	65
1397053	0.0042324	0.0184293	0.0363023	0.0571522	0.0002577	0.0012555	0.0027267	0.0048143	0.0342288	0.106109	0.178685	0.248998	68
1369801	0.0076953	0.0333111	0.0651232	0.101608	0.0004806	0.0023401	0.005079	0.0089596	0.107216	0.326911	0.54068	0.43469	67
3030776	0.0033658	0.0146774	0.0289665	0.0457066	0.0003262	0.0015891	0.0034506	0.0060907	0.0450857	0.139422	0.234153	0.325365	63
4125644	0.0106357	0.0458094	0.0889872	0.137796	0.000237	0.0011548	0.0025081	0.0044288	0.008243	0.0257038	0.0435646	0.0611248	69
5517510	0.0024942	0.0108928	0.0215385	0.0340636	3.43e-05	0.000167	0.000363	0.0006415	-0.0335428	-0.105586	-0.180827	-0.256551	57
1990213	0.0010386	0.0045472	0.0090199	0.0143199	2.23e-05	0.0001087	0.0002363	0.0004176	-0.0135076	-0.0423276	-0.0721289	-0.101789	49
2055140	0.0045102	0.0196299	0.0386438	0.0607944	0.0007212	0.0035101	0.0076132	0.0134167	0.177661	0.533082	0.60563	0.43469	56
3770157	0.000134	0.0005876	0.0011679	0.0018585	4.28e-05	0.0002085	0.0004532	0.0008008	0.0129687	0.0403967	0.0683868	0.0958325	40
4862064	0.0040764	0.0177548	0.0349856	0.0551018	0.0002107	0.0010267	0.0022302	0.0039385	0.032125	0.0996345	0.16787	0.234056	62
1711172	0.0073989	0.0320445	0.0626873	0.0978827	0.0007353	0.0035785	0.0077612	0.0136767	0.696264	0.771917	0.60563	0.43469	59
2215039	0.002684	0.0117178	0.0231602	0.03661	0.0002187	0.0010655	0.0023144	0.0040871	0.0051631	0.0161112	0.0273273	0.0383737	60
2402394	0.0102565	0.0442046	0.0859404	0.133208	0.0006699	0.0032608	0.0070734	0.0124681	0.244152	0.721533	0.60563	0.43469	63
2409119	0.002471	0.0107922	0.0213407	0.0337527	0.000106	0.0005166	0.0011225	0.0019831	0.0013038	0.0040719	0.0069132	0.0097176	61
2666044	0.0069825	0.0302624	0.0592548	0.0926227	0.0002189	0.0010665	0.0023164	0.0040906	0.0556471	0.171671	0.287561	0.398475	61
3957041	0.0066803	0.0289677	0.056757	0.0887879	0.0003505	0.0017073	0.0037069	0.0065426	-0.0163167	-0.0511628	-0.0872457	-0.123214	68
2136908	0.003364	0.0146696	0.0289514	0.0456829	0.0002373	0.0011561	0.0025111	0.004434	0.0414951	0.128423	0.215872	0.300246	60
5768461	0.0035742	0.015581	0.0307358	0.0484719	8.75e-05	0.0004262	0.0009261	0.0016362	-0.0303143	-0.0953542	-0.163172	-0.231303	61
5838882	0.0021127	0.0092327	0.0182713	0.0289254	6.46e-05	0.0003146	0.0006836	0.001208	-0.0084015	-0.0262966	-0.0447542	-0.0630716	56
1186689	0.0094507	0.0407879	0.0794366	0.123382	0.0002928	0.0014261	0.0030969	0.0054671	0.115661	0.351983	0.58094	0.43469	70
2282537	0.0024974	0.0109066	0.0215656	0.0341061	6.35e-05	0.0003096	0.0006727	0.0011886	-0.0213458	-0.0670078	-0.114409	-0.161792	59
2437305	0.0007333	0.0032123	0.0063764	0.0101311	0.0001683	0.0008202	0.0017818	0.0031471	0.0544387	0.167989	0.281477	0.390168	44
4158777	0.0071346	0.0309135	0.0605097	0.0945472	0.0004159	0.0020255	0.0043971	0.0077586	0.121765	0.370047	0.60563	0.43469	69
4478497	0.0030932	0.013495	0.026649	0.0420797	0.0002212	0.0010775	0.0023403	0.0041328	0.0210159	0.0653441	0.110399	0.154377	54
5061340	0.0036488	0.015904	0.0313679	0.0494592	7.3e-05	0.0003558	0.0007732	0.0013663	0.004526	0.0141252	0.0239625	0.0336545	61
3595598	0.0038296	0.0166871	0.0328994	0.0518495	5.62e-05	0.0002738	0.0005951	0.0010516	-0.0114025	-0.0357142	-0.0608275	-0.0857919	60
4631579	0.0095983	0.0414145	0.0806311	0.125189	0.000379	0.0018457	0.0040071	0.0070716	0.131747	0.399474	0.60563	0.43469	68
4704386	0.0054716	0.023775	0.0467057	0.0732938	0.0002663	0.0012972	0.0028173	0.0049741	0.0344056	0.106653	0.179593	0.250252	62
[truncated: 442,933+ more rows]
