# Supplementary material for: Personalized prediction for multiple chronic diseases by developing the multi-task Cox learning model
Source: PLoS Comput Biol. 2023 Sep 21;19(9):e1011396. doi: 10.1371/journal.pcbi.1011396 (PMC10569718; doi:10.1371/journal.pcbi.1011396)
Supplement: S12 Table — The excess absolute risk of each subject developing diabetes, stroke, and CHD in the 1-th, 3-th, 5-th, and 7-th year, respectively, which reflects the difference between the absolute risk of each individual and the average absolute risk of everyone. (XLSX) [file pcbi.1011396.s012.xlsx]

## Sheet: EAR
eid	t1_Diabetes	t3_Diabetes	t5_Diabetes	t7_Diabetes	t1_Stroke	t3_Stroke	t5_Stroke	t7_Stroke	t1_CHD	t3_CHD	t5_CHD	t7_CHD	age
2025907	0.0765179	0.265831	0.433923	0.575022	0.0049345	0.0229148	0.0510968	0.0901338	0.0808336	0.268714	0.423711	0.536266	63
2907262	0.153909	0.47435	0.681117	0.786236	0.0070444	0.0325853	0.0722077	0.126239	0.111404	0.35382	0.531368	0.640116	62
5538853	0.114636	0.375484	0.574222	0.706679	0.0062705	0.0290472	0.0645151	0.11316	0.137305	0.419488	0.605528	0.702556	62
1269537	0.0139282	0.0532677	0.0975174	0.149553	0.0069575	0.0321887	0.0713472	0.12478	0.0521314	0.180853	0.299067	0.398396	67
4529614	0.0626421	0.222326	0.371966	0.507832	0.0079481	0.0367039	0.0811175	0.141277	0.0426713	0.150124	0.252267	0.342109	56
4308706	0.120143	0.390183	0.591296	0.72065	0.0186854	0.0845898	0.181162	0.301907	0.22087	0.595052	0.764903	0.807235	62
5796466	0.0390726	0.143788	0.251115	0.361879	0.0095863	0.0441354	0.097071	0.167906	0.133162	0.409366	0.594606	0.693859	69
4161089	-0.0037935	-0.0149057	-0.0282312	-0.0453576	0.0019145	0.0089406	0.0201163	0.0359468	0.0069303	0.0257029	0.0459566	0.0669552	64
4170342	0.0023954	0.009324	0.01745	0.0275775	0.0065557	0.0303522	0.0673567	0.118001	0.0223315	0.0809641	0.140904	0.198884	63
1864972	0.012669	0.0485453	0.0890853	0.137064	0.0011482	0.0053697	0.0121093	0.0217105	0.0214733	0.0779513	0.135864	0.192103	53
4379768	0.0532534	0.191752	0.326297	0.454945	0.0066294	0.0306893	0.06809	0.119249	0.0986923	0.319458	0.489461	0.601471	64
1776005	0.0403385	0.148158	0.258144	0.37089	0.0163131	0.0741758	0.159958	0.269132	0.128982	0.399008	0.583237	0.684619	60
2154684	0.0008046	0.0031393	0.0058933	0.009353	0.0003972	0.0018602	0.0042045	0.0075628	-0.0024915	-0.0093693	-0.0170348	-0.0253183	43
5634642	0.0043134	0.0167402	0.0312143	0.0490812	0.0032598	0.015185	0.0340293	0.060458	0.0144108	0.0528612	0.0932784	0.133805	62
2959618	0.0207784	0.0786381	0.142108	0.214177	0.0090272	0.0416041	0.0916547	0.158909	0.0787232	0.262522	0.415374	0.527614	60
4434546	0.0103884	0.0399456	0.073623	0.113943	0.0039042	0.0181648	0.0406292	0.0719849	0.0371488	0.131768	0.223521	0.306372	65
3258346	0.0586766	0.209526	0.35306	0.486278	0.002069	0.0096593	0.0217233	0.0387926	0.0444494	0.155969	0.261295	0.353152	51
3948149	0.313527	0.754072	0.881126	0.8767	0.0057328	0.0265828	0.0591357	0.103961	0.134567	0.412816	0.59835	0.69686	56
5261438	-0.0024527	-0.0096177	-0.0181686	-0.0290859	0.0004472	0.002094	0.0047321	0.0085098	0.0047497	0.0176722	0.0317199	0.0464255	46
5517879	0.009103	0.0350715	0.0647985	0.100621	0.0022675	0.0105821	0.0237845	0.0424372	0.0196101	0.0713834	0.124821	0.177158	54
2665116	0.0170911	0.0650488	0.118373	0.180077	0.0289237	0.12848	0.267175	0.427756	0.148377	0.445845	0.633088	0.7237	62
2911721	0.0054618	0.0211604	0.0393695	0.0617179	0.0006146	0.0028769	0.0064982	0.0116774	0.0156023	0.0571313	0.100603	0.143959	45
6011931	0.0163522	0.0623068	0.113542	0.173053	0.0082892	0.0382552	0.0844607	0.146889	0.0848928	0.280506	0.439399	0.552316	67
2347164	0.0307795	0.114718	0.203456	0.299125	0.006177	0.0286191	0.0635818	0.111567	0.0470946	0.164604	0.274525	0.369177	65
5964212	0.0633194	0.224495	0.375141	0.511404	0.0062112	0.0287757	0.0639234	0.11215	0.055913	0.192887	0.316943	0.419262	53
2552805	0.0035359	0.0137393	0.025657	0.0404256	0.0019833	0.0092607	0.0208321	0.0372149	0.0211289	0.07674	0.133833	0.189364	45
4143127	-0.0021701	-0.0085059	-0.0160596	-0.0256901	0.0018087	0.0084478	0.0190135	0.0339916	0.010148	0.0374589	0.0665972	0.0963775	49
4662392	0.0400675	0.147224	0.256645	0.368974	0.0037824	0.0176024	0.0393854	0.0698176	0.0446428	0.156602	0.26227	0.35434	54
4059187	0.706909	0.956155	0.928061	0.882714	0.408721	0.912475	0.988824	0.986289	0.976045	0.947674	0.902936	0.852199	67
4378248	0.0076995	0.0297279	0.0550731	0.085832	0.0078361	0.0361943	0.0800177	0.139428	0.0993872	0.321374	0.491853	0.603739	64
4245522	0.0016366	0.0063776	0.0119531	0.0189284	0.0021801	0.0101759	0.0228775	0.0408342	0.0086358	0.0319482	0.0569514	0.0826785	59
3931984	0.0187564	0.0712056	0.129169	0.195672	0.0077222	0.0356761	0.0788984	0.137543	0.0864968	0.285124	0.445475	0.558451	61
4354589	0.0287906	0.107633	0.1916	0.283071	0.0094279	0.0434187	0.0955393	0.165366	0.0611701	0.209382	0.341033	0.446814	64
2482612	0.166458	0.503124	0.708711	0.803575	0.0320393	0.1415	0.291658	0.46147	0.258564	0.658081	0.807983	0.827175	62
5074341	0.0079895	0.0308338	0.0570902	0.0889085	0.0046326	0.021525	0.0480407	0.084852	0.0475471	0.166074	0.276765	0.37187	69
5077597	0.0076827	0.0296638	0.0549561	0.0856534	0.0028894	0.0134688	0.0302168	0.05377	0.0349462	0.12436	0.211754	0.291491	55
5552811	0.0254305	0.0955618	0.171186	0.25502	0.0079326	0.0366336	0.0809658	0.141022	0.0760208	0.254532	0.404516	0.516221	58
3444034	0.0437913	0.15999	0.276994	0.394742	0.0038746	0.0180284	0.0403276	0.0714596	0.0398396	0.140751	0.237662	0.324061	66
4337723	0.121349	0.393365	0.594938	0.723569	0.0109619	0.0503403	0.110271	0.189649	0.155848	0.463068	0.650411	0.736384	60
1498031	0.0126662	0.0485347	0.0890662	0.137036	0.0058339	0.0270466	0.0601495	0.105698	0.0382509	0.135456	0.229344	0.313682	65
5005096	-0.0046026	-0.0181073	-0.0343488	-0.0553066	0.001452	0.0067864	0.0152903	0.0273776	0.0085498	0.0316339	0.0563997	0.0818921	55
5296064	0.0313771	0.116839	0.206986	0.303871	0.0055151	0.0255835	0.0569495	0.10021	0.0826312	0.273955	0.430714	0.543468	60
5492439	0.15239	0.470775	0.677578	0.783913	0.0086228	0.0397702	0.0877192	0.152343	0.116513	0.367229	0.547144	0.654051	62
2686014	0.0227169	0.0857198	0.154341	0.231485	0.0037745	0.0175657	0.0393043	0.0696762	0.0271098	0.097597	0.168446	0.235492	58
2793173	0.0717607	0.251138	0.413398	0.553355	0.0155759	0.0709202	0.153266	0.258647	0.152584	0.455599	0.642966	0.730991	64
3824248	0.0918842	0.311736	0.495428	0.636343	0.012737	0.0583	0.127043	0.216898	0.215144	0.584653	0.757067	0.803173	67
5791552	-0.0022457	-0.0088032	-0.0166233	-0.0265973	0.0005709	0.0026725	0.0060372	0.010851	-0.004349	-0.0163994	-0.0299156	-0.04464	41
5913579	0.0024863	0.0096764	0.0181063	0.0286078	0.0043906	0.0204095	0.045584	0.0805959	0.0598059	0.205127	0.334865	0.439822	62
1806684	0.0006032	0.0023542	0.0044212	0.0070204	0.0093377	0.0430106	0.0946665	0.163917	0.0598872	0.205381	0.335235	0.440242	66
3314555	0.0234246	0.0882946	0.158765	0.2377	0.0017701	0.0082681	0.0186113	0.0332781	0.0325015	0.116079	0.198487	0.274542	48
5182172	0.0093788	0.0361188	0.0666984	0.103497	0.004496	0.0208955	0.0466548	0.0824522	0.0500956	0.174316	0.289249	0.386786	61
5609470	0.21853	0.609151	0.796585	0.84908	0.00591	0.0273956	0.0609118	0.107003	0.150608	0.451036	0.638366	0.727615	58
2155954	0.0106349	0.0408778	0.0753058	0.116473	0.0089355	0.0411885	0.0907637	0.157424	0.0570474	0.196469	0.322215	0.425348	65
1844282	0.0032859	0.0127726	0.0238632	0.0376241	0.0004591	0.0021495	0.0048575	0.0087349	0.0055056	0.0204619	0.036678	0.0535969	47
2331247	0.0084353	0.0325323	0.0601837	0.0936173	0.0032893	0.0153216	0.0343326	0.0609891	0.0241549	0.0873395	0.151518	0.213082	53
5505080	0.005064	0.0196309	0.0365517	0.0573605	0.0027432	0.0127905	0.0287075	0.0511163	0.0220612	0.080016	0.13932	0.196756	62
1889909	0.167341	0.505101	0.710548	0.804679	0.0133866	0.0611995	0.133108	0.226646	0.356569	0.782923	0.870417	0.847528	66
5220048	0.0042294	0.0164167	0.030616	0.048151	0.0033064	0.0154008	0.0345083	0.0612968	0.0568222	0.195759	0.321172	0.424146	63
2135680	0.0143837	0.0549716	0.10055	0.154024	0.0093126	0.0428966	0.0944227	0.163512	0.0783204	0.261335	0.413769	0.525939	55
3788399	0.0253936	0.0954285	0.170959	0.254705	0.0005646	0.0026433	0.0059715	0.0107332	0.0124938	0.0459589	0.0813724	0.117189	46
2255538	0.0149796	0.0571967	0.104501	0.159833	0.0014564	0.0068072	0.015337	0.0274606	0.0115691	0.0426154	0.0755754	0.109048	40
4615224	0.0035092	0.013636	0.0254655	0.0401267	0.0002574	0.0012056	0.002726	0.0049063	0.002248	0.0083949	0.0151351	0.0222691	42
1176067	-0.0023948	-0.0093899	-0.0177363	-0.0283893	0.001421	0.0066421	0.0149667	0.0268018	0.0056175	0.0208743	0.0374099	0.0546536	51
1657653	0.086837	0.296917	0.476008	0.617574	0.0070251	0.032497	0.0720162	0.125915	0.117981	0.371039	0.551568	0.657896	63
2616129	0.0203126	0.07693	0.139144	0.209956	0.0096061	0.0442247	0.0972618	0.168222	0.107601	0.343689	0.519232	0.629166	65
1841943	0.0159432	0.0607865	0.110857	0.169137	0.0022153	0.0103394	0.0232427	0.0414798	0.0200262	0.0728537	0.1273	0.180523	56
4819951	0.0929882	0.314945	0.499578	0.640281	0.0299238	0.132676	0.275117	0.438796	0.251378	0.646769	0.800813	0.824152	68
2988907	0.0143283	0.0547644	0.100181	0.153481	0.003202	0.0149171	0.0334347	0.0594164	0.0404459	0.142765	0.240812	0.327974	57
3576979	0.0489412	0.177397	0.304247	0.428414	0.0105115	0.0483122	0.105968	0.182591	0.127251	0.394676	0.578425	0.680651	69
2958105	0.0004596	0.0017942	0.0033703	0.0053538	0.0028653	0.0133572	0.0299685	0.0533335	0.0183991	0.067095	0.117571	0.16728	62
1848650	0.12918	0.413699	0.617754	0.741371	0.0071047	0.0328606	0.0728049	0.127251	0.109336	0.348328	0.524812	0.634226	63
6008237	0.0078208	0.0301905	0.0559172	0.0871201	0.003524	0.0164077	0.0367406	0.0652012	0.030236	0.10835	0.185997	0.258418	64
2257748	-0.0049284	-0.0193987	-0.0368218	-0.0593406	0.0013854	0.006476	0.0145939	0.0261382	0.0082766	0.0306353	0.0546458	0.0793907	53
1079707	0.0003036	0.0011854	0.0022274	0.0035397	0.0036538	0.0170079	0.0380699	0.0675227	0.0171942	0.0628127	0.110299	0.15732	63
4238505	0.0528734	0.190496	0.324382	0.452666	0.0092032	0.0424015	0.093363	0.161751	0.061612	0.210756	0.343018	0.449055	67
2668940	-0.0001086	-0.0004244	-0.0007981	-0.0012697	0.0031218	0.0145456	0.0326099	0.0579705	0.031531	0.112775	0.19316	0.267684	60
3070736	0.0218592	0.0825918	0.148949	0.223879	0.0045968	0.0213599	0.0476774	0.0842232	0.0498716	0.173594	0.28816	0.385492	61
1695583	0.0477008	0.173231	0.297776	0.420507	0.0011258	0.0052652	0.0118745	0.0212916	0.0112205	0.0413524	0.0733805	0.105958	46
4263398	-0.0007228	-0.0028268	-0.0053222	-0.008481	0.0027172	0.0126702	0.0284397	0.050645	0.0144113	0.052863	0.0932815	0.133809	63
5803172	0.0059275	0.0229481	0.0426575	0.0667908	0.0038809	0.0180573	0.0403915	0.0715708	0.032705	0.116771	0.1996	0.27597	59
1154202	0.0003065	0.0011967	0.0022486	0.0035733	0.0066562	0.0308116	0.0683558	0.119701	0.0319891	0.114336	0.195679	0.27093	64
2067376	0.0163136	0.0621636	0.113289	0.172684	0.0064387	0.0298168	0.0661914	0.116017	0.0506092	0.175969	0.291739	0.389741	68
1312268	0.0310824	0.115793	0.205247	0.301534	0.0053329	0.0247468	0.0551166	0.0970601	0.0539574	0.186681	0.307757	0.408583	65
3986436	0.0312416	0.116358	0.206187	0.302798	0.0023789	0.0110997	0.0249396	0.0444768	0.0159996	0.0585518	0.103032	0.147315	59
4658596	-0.0020642	-0.0080896	-0.0152704	-0.0244208	0.0020706	0.0096667	0.0217399	0.0388221	0.0079852	0.0295693	0.0527714	0.0767143	59
4544071	0.039784	0.146246	0.255073	0.366961	0.0003201	0.0014994	0.0033898	0.0060993	0.0046782	0.0174081	0.0312499	0.0457445	42
4703079	0.0076704	0.0296169	0.0548705	0.0855228	0.0073523	0.0339902	0.0752524	0.131391	0.04735	0.165434	0.27579	0.370699	59
5823210	0.05121	0.184975	0.315935	0.442557	0.0096923	0.0446147	0.0980946	0.169602	0.132369	0.407412	0.592476	0.692143	61
1900467	0.127304	0.408878	0.612416	0.737283	0.0207877	0.0937413	0.199543	0.329761	0.22528	0.602908	0.770687	0.810151	69
4117778	0.145546	0.454433	0.661086	0.772798	0.0259931	0.11609	0.243441	0.394176	0.314282	0.735402	0.850306	0.842269	62
4752951	0.0742344	0.258807	0.424162	0.564792	0.0099699	0.0458685	0.100769	0.174024	0.0764945	0.255938	0.406434	0.518244	63
5677356	0.0170034	0.0647238	0.117801	0.179247	0.0050126	0.0232742	0.0518861	0.0914957	0.0368853	0.130884	0.222123	0.304611	67
1033734	0.0486601	0.176454	0.302786	0.426634	0.0094036	0.0433087	0.0953041	0.164976	0.12876	0.398453	0.582624	0.684115	65
2811198	0.0105899	0.0407075	0.0749986	0.116012	0.0024049	0.0112201	0.0252082	0.0449508	0.0342033	0.12185	0.207746	0.286389	54
3390972	0.0814396	0.28079	0.454404	0.596047	0.0083611	0.0385818	0.0851638	0.148067	0.110154	0.350503	0.527415	0.636572	58
3107916	0.0335124	0.124382	0.219475	0.320538	0.0045467	0.0211291	0.0471693	0.0833434	0.0492464	0.171577	0.285113	0.381864	51
4580647	0.0392812	0.144509	0.252278	0.363374	0.0139697	0.0637966	0.13852	0.235298	0.160839	0.474327	0.66144	0.744209	66
5497727	0.233702	0.63625	0.815537	0.856786	0.0437581	0.189104	0.377185	0.571797	0.493407	0.8843	0.897641	0.851927	69
1956767	0.0217548	0.0822105	0.148291	0.222948	0.005268	0.0244485	0.0544628	0.0959352	0.0567514	0.195536	0.320844	0.423767	61
3025249	0.0026383	0.0102655	0.0192031	0.0303285	0.0008929	0.0041777	0.0094286	0.0169229	0.0006505	0.0024349	0.0044024	0.0064995	51
4211182	0.0497127	0.17998	0.308243	0.43327	0.0031706	0.014772	0.0331126	0.0588518	0.0530605	0.183823	0.303502	0.403606	51
4877657	0.0038311	0.0148796	0.0277708	0.0437221	0.0046838	0.0217609	0.04856	0.0857505	0.0420248	0.147991	0.248957	0.338039	69
1884931	0.313806	0.754417	0.881277	0.876732	0.0152286	0.0693838	0.150098	0.253658	0.238665	0.625958	0.786978	0.817976	68
4313632	0.368538	0.814244	0.903932	0.880734	0.0175061	0.0794246	0.170683	0.285796	0.165279	0.484179	0.670899	0.75076	66
3807756	0.046037	0.167616	0.289003	0.409699	0.0124181	0.056874	0.124051	0.212069	0.110087	0.350326	0.527204	0.636382	59
1519226	0.0077673	0.0299865	0.0555451	0.0865522	0.0058494	0.0271175	0.0603044	0.105963	0.0655037	0.222777	0.360242	0.468311	69
1757092	0.0432765	0.158234	0.274213	0.391252	0.0059857	0.0277425	0.0616694	0.108299	0.0612411	0.209603	0.341353	0.447175	61
2801320	0.0452099	0.164814	0.284603	0.404241	0.0071571	0.0330996	0.073323	0.128128	0.0703233	0.23746	0.380936	0.490991	61
5662336	0.0182786	0.0694422	0.126084	0.19123	0.0055225	0.0256174	0.0570235	0.100337	0.0702341	0.237191	0.380559	0.490583	61
1162077	0.188222	0.549989	0.750238	0.826994	0.0113633	0.0521445	0.114088	0.195889	0.185387	0.526897	0.709838	0.776125	60
2220077	0.0640678	0.226887	0.37863	0.515313	0.006746	0.0312224	0.0692487	0.121219	0.0717727	0.241833	0.387024	0.497569	62
4535930	0.427333	0.863032	0.91701	0.882176	0.0302424	0.134009	0.27763	0.442268	0.241104	0.63003	0.789751	0.819249	69
2759271	0.0097323	0.0374601	0.0691285	0.107169	0.0042099	0.0195764	0.0437466	0.0774069	0.0356455	0.126717	0.215509	0.296256	61
1426833	0.0617752	0.219542	0.36788	0.503215	0.0087495	0.0403453	0.0889543	0.154406	0.126243	0.39214	0.575592	0.678299	54
3604539	0.0176671	0.0671818	0.122121	0.185507	0.0015633	0.0073049	0.0164532	0.0294456	0.0246287	0.0889904	0.154255	0.216725	50
1707555	0.131706	0.420142	0.62482	0.746711	0.0125839	0.0576154	0.125607	0.214582	0.116321	0.36673	0.546563	0.653544	58
2832638	0.0110708	0.042525	0.0782753	0.12093	0.0049815	0.0231312	0.0515721	0.0909541	0.0538937	0.186479	0.307455	0.408232	64
4280049	0.0179926	0.0683856	0.124233	0.188559	0.0029055	0.0135433	0.0303824	0.054061	0.0566376	0.195177	0.320316	0.423158	56
1473038	0.0022906	0.0089171	0.0166919	0.0263867	0.0039764	0.0184985	0.0413665	0.0732686	0.0476847	0.166521	0.277444	0.372687	62
5193009	-0.0022859	-0.0089612	-0.016923	-0.0270796	0.0002905	0.0013608	0.0030766	0.0055364	-0.0052572	-0.0198505	-0.0362698	-0.0542274	41
3901513	0.0119581	0.0458711	0.0842918	0.129927	0.0009176	0.0042928	0.0096874	0.0173857	0.0128247	0.0471532	0.0834384	0.120082	46
5321700	0.0072872	0.0281538	0.0521981	0.0814388	0.0039832	0.01853	0.0414363	0.0733901	0.0318542	0.113876	0.194938	0.269976	60
4371673	0.0062364	0.0241326	0.0448328	0.0701399	0.0026246	0.0122405	0.0274828	0.0489606	0.0144909	0.0531485	0.0937723	0.134491	60
4702661	0.020845	0.078882	0.142531	0.214779	0.0052017	0.0241438	0.0537947	0.094785	0.028714	0.103128	0.177499	0.247356	63
1208342	0.0056386	0.0218394	0.040619	0.0636472	0.0011136	0.0052079	0.0117457	0.0210616	0.0055382	0.0205823	0.0368917	0.0539055	55
3340129	0.0084587	0.0326214	0.0603458	0.0938638	0.003269	0.0152276	0.0341239	0.0606237	0.0423672	0.149122	0.250712	0.340199	61
5423741	0.0053021	0.0205467	0.0382394	0.0599715	0.0010372	0.0048516	0.0109446	0.0196317	0.0099291	0.0366626	0.0652065	0.094408	47
3248206	0.0085394	0.0329285	0.0609045	0.0947129	0.0014537	0.0067945	0.0153086	0.0274102	0.0135187	0.0496537	0.087756	0.126115	51
2990527	0.0270367	0.101348	0.181005	0.268576	0.0067515	0.0312475	0.0693032	0.121311	0.0770553	0.257599	0.408697	0.520625	65
3782199	0.018977	0.0720185	0.130589	0.197713	0.0038325	0.0178339	0.0398974	0.0707101	0.0529309	0.183409	0.302885	0.402882	60
2461567	0.127472	0.409313	0.6129	0.737655	0.0107049	0.0491833	0.107818	0.185629	0.148685	0.446565	0.633823	0.724248	67
4857738	0.0230592	0.086966	0.156484	0.234498	0.0094897	0.0436982	0.0961369	0.166358	0.109008	0.347454	0.523763	0.633278	60
3697359	0.0324043	0.120474	0.213017	0.311944	0.0080137	0.0370025	0.0817614	0.142359	0.0686817	0.232484	0.373966	0.483407	69
3440575	0.0338875	0.125702	0.221649	0.323419	0.0038047	0.0177054	0.0396133	0.0702148	0.0740526	0.24867	0.396477	0.507693	57
5946839	-0.0037697	-0.0148117	-0.028052	-0.0450668	0.0032639	0.0152037	0.034071	0.060531	0.0077705	0.0287834	0.0513883	0.0747372	64
2265101	0.0116568	0.0447357	0.0822526	0.126882	0.0056254	0.0260901	0.0580581	0.102113	0.033647	0.119967	0.204731	0.282541	63
4853635	0.0135723	0.0519348	0.0951416	0.146043	0.0022999	0.0107325	0.0241203	0.0430303	0.0312601	0.111851	0.191666	0.265757	52
1187827	0.0283446	0.106038	0.188918	0.279416	0.0052444	0.0243402	0.0542254	0.0955266	0.0692734	0.234281	0.376487	0.486158	65
3402642	0.0314096	0.116954	0.207177	0.304127	0.0010337	0.0048352	0.0109079	0.0195661	0.0114195	0.0420734	0.0746338	0.107723	46
3570237	0.0447765	0.163342	0.282286	0.401357	0.0064233	0.0297463	0.066038	0.115756	0.114865	0.362928	0.542119	0.649649	68
2054943	0.0584832	0.208897	0.352124	0.485198	0.0313722	0.138725	0.286479	0.454418	0.229367	0.610071	0.775858	0.812698	67
1013606	0.136879	0.433156	0.638848	0.757066	0.0063454	0.0293899	0.0652618	0.114433	0.135805	0.415841	0.601615	0.69946	67
2370956	0.0258092	0.0969286	0.173511	0.25824	0.0104222	0.0479095	0.105113	0.181184	0.0886488	0.291281	0.453519	0.5665	68
4948437	0.0271749	0.101844	0.181845	0.26973	0.0062123	0.0287806	0.063934	0.112168	0.0556969	0.192203	0.315934	0.418093	70
1080482	0.01954	0.0740915	0.134205	0.202899	0.0065315	0.0302416	0.067116	0.117592	0.0422442	0.148716	0.250082	0.339424	67
2086005	0.0034195	0.0132891	0.0248219	0.0391218	0.0020579	0.0096074	0.0216072	0.0385872	0.0201234	0.0731967	0.127878	0.181307	49
3757544	0.0654402	0.231258	0.384978	0.522384	0.0129113	0.0590786	0.128674	0.219525	0.0749784	0.251432	0.400272	0.511729	58
4964329	0.258005	0.676367	0.84095	0.865811	0.0162175	0.0737538	0.159092	0.26778	0.122085	0.381594	0.563686	0.66829	67
5315774	0.0082096	0.0316727	0.0586187	0.0912366	0.0023368	0.0109038	0.0245026	0.0437054	0.0412119	0.145304	0.244774	0.332879	60
3599050	0.0743652	0.259211	0.424725	0.565386	0.009549	0.0439665	0.0967102	0.167308	0.149665	0.448848	0.636147	0.725974	70
2568214	0.0128027	0.0490477	0.0899842	0.1384	0.0021264	0.0099261	0.0223195	0.0398475	0.022925	0.0830432	0.144373	0.203538	47
2626903	0.0325302	0.120918	0.213754	0.312927	0.0030191	0.01407	0.0315533	0.056117	0.0331063	0.118133	0.20179	0.278778	57
3493267	0.0342645	0.127027	0.223829	0.326301	0.0075198	0.0347536	0.0769045	0.134181	0.119514	0.374998	0.556137	0.66184	65
4606449	0.0208275	0.078818	0.14242	0.214621	0.0044636	0.0207462	0.046326	0.0818823	0.0582115	0.200132	0.327583	0.431512	62
5630169	0.0135203	0.05174	0.0947942	0.145529	0.0065998	0.0305537	0.0677949	0.118747	0.0769767	0.257366	0.40838	0.520292	66
1791813	0.159969	0.488409	0.694798	0.795005	0.0097414	0.0448363	0.0985676	0.170385	0.171427	0.497566	0.683466	0.759233	65
4890812	0.0550779	0.197767	0.33542	0.465733	0.0220514	0.0992075	0.210409	0.345983	0.171744	0.49825	0.684099	0.759653	64
5217286	0.0823688	0.283587	0.458186	0.599865	0.0043758	0.0203416	0.0454343	0.0803363	0.0658461	0.223827	0.361736	0.469964	59
4526058	0.0169779	0.0646293	0.117635	0.179005	0.0058652	0.02719	0.0604627	0.106234	0.0369162	0.130988	0.222287	0.304818	62
3272091	0.0166745	0.0635037	0.115652	0.176125	0.0011354	0.0053099	0.0119749	0.0214707	0.0261397	0.0942395	0.162926	0.228215	47
4996270	0.0097782	0.0376341	0.0694437	0.107645	0.0056491	0.0261988	0.0582959	0.102521	0.0469388	0.164098	0.273753	0.368246	67
4918966	0.0437824	0.15996	0.276945	0.394681	0.0127813	0.0584979	0.127458	0.217566	0.175872	0.507065	0.692182	0.764951	65
3457956	0.0150078	0.0573018	0.104688	0.160107	0.0050536	0.023463	0.0523006	0.0922106	0.0591711	0.203142	0.331976	0.436532	64
5198332	0.0739722	0.257997	0.42303	0.563597	0.0070224	0.0324848	0.0719898	0.12587	0.085135	0.281205	0.440322	0.55325	65
3174473	0.0363424	0.134302	0.235737	0.341944	0.0070906	0.0327961	0.072665	0.127014	0.075636	0.253389	0.402953	0.514569	67
1516126	0.0274683	0.102898	0.183624	0.272173	0.003509	0.0163383	0.0365867	0.0649323	0.031234	0.111761	0.191522	0.26557	58
2672193	0.253073	0.668544	0.836243	0.864257	0.0126532	0.0579255	0.126258	0.215632	0.153237	0.4571	0.64447	0.732087	69
3094960	0.0146131	0.0558288	0.102073	0.156265	0.0008664	0.0040536	0.0091492	0.0164233	0.0213881	0.0776516	0.135361	0.191426	44
5340324	0.0134374	0.0514292	0.0942396	0.144708	0.0019881	0.0092829	0.0208819	0.037303	0.032081	0.114648	0.196183	0.271579	55
2165156	0.0710522	0.24893	0.410278	0.55001	0.0055111	0.0255652	0.0569093	0.100141	0.0773852	0.258575	0.410024	0.522018	55
4359758	0.0299891	0.111908	0.198765	0.292793	0.0097738	0.0449829	0.0988805	0.170902	0.0873921	0.287691	0.448837	0.561824	65
5759312	0.0563382	0.2019	0.34165	0.473037	0.0068547	0.0317191	0.0703278	0.123051	0.0979087	0.317293	0.486749	0.59889	63
5799615	0.0192967	0.0731963	0.132644	0.200663	0.0097258	0.0447658	0.0984172	0.170136	0.0838949	0.277621	0.435584	0.548441	65
1659511	0.0160686	0.0612527	0.111681	0.17034	0.0040755	0.0189558	0.0423768	0.0750263	0.033666	0.120031	0.204834	0.282673	52
1067064	0.0272609	0.102153	0.182367	0.270447	0.0042367	0.0196998	0.044019	0.07788	0.0776191	0.259266	0.410963	0.523003	62
3237777	0.0146216	0.0558604	0.102129	0.156348	0.0039145	0.0182124	0.0407343	0.0721679	0.0343431	0.122323	0.208502	0.287353	68
4349707	0.0413965	0.151798	0.26397	0.378311	0.0097544	0.0448954	0.0986937	0.170593	0.110731	0.352038	0.529246	0.638216	58
4140672	0.0452338	0.164895	0.28473	0.404399	0.0108151	0.0496795	0.10887	0.187355	0.12833	0.39738	0.581433	0.683135	63
2450452	0.0320819	0.119334	0.211129	0.309422	0.0125004	0.057242	0.124824	0.213317	0.114092	0.360904	0.539743	0.647556	67
5006031	0.0257691	0.0967838	0.173265	0.2579	0.005723	0.026538	0.0590377	0.103793	0.0914917	0.29935	0.463956	0.576826	67
5853284	0.149261	0.463353	0.670152	0.778967	0.0097774	0.0449991	0.098915	0.170959	0.138186	0.421624	0.607808	0.704349	69
4898185	0.0133154	0.0509719	0.0934233	0.1435	0.0037395	0.0174039	0.0389462	0.0690517	0.0168506	0.0615887	0.108215	0.154456	65
3061286	0.0581369	0.207771	0.350444	0.483258	0.0087198	0.0402104	0.0886646	0.153922	0.168254	0.490694	0.677057	0.754945	61
2552146	0.0413257	0.151555	0.263582	0.377818	0.0176602	0.0801009	0.17206	0.287922	0.224877	0.602195	0.770167	0.809892	66
4303931	0.001984	0.0077272	0.014473	0.0228977	0.0010329	0.0048313	0.0108991	0.0195504	0.0150532	0.0551652	0.0972344	0.139295	51
1283942	0.0438164	0.160076	0.277129	0.394912	0.0013171	0.0061575	0.013879	0.024865	0.0188307	0.0686254	0.120162	0.170816	49
2311329	0.0138315	0.0529059	0.0968729	0.148602	0.0041655	0.0193713	0.0432942	0.0766209	0.0517319	0.179573	0.297151	0.396139	60
3620564	0.0786249	0.272265	0.442784	0.584192	0.0104483	0.048027	0.105363	0.181595	0.111884	0.355088	0.532874	0.641461	64
3307655	0.0860295	0.294523	0.472832	0.614451	0.0105657	0.0485561	0.106487	0.183443	0.102341	0.329469	0.501888	0.613174	64
6016673	0.0128824	0.0493471	0.0905198	0.139195	0.0072898	0.0337052	0.0746353	0.130348	0.0806732	0.268244	0.423081	0.535616	60
1230759	0.0252772	0.095008	0.170243	0.253711	0.0072942	0.0337255	0.0746791	0.130422	0.0835681	0.276674	0.434329	0.547162	66
1293721	0.159784	0.487986	0.694392	0.794749	0.0172889	0.0784708	0.16874	0.28279	0.234741	0.619323	0.782392	0.815833	68
4923069	0.0040943	0.0158955	0.0296517	0.046651	0.0008944	0.0041847	0.0094442	0.0169508	0.0186658	0.068041	0.119173	0.169467	47
5452765	0.0725751	0.25367	0.416963	0.557161	0.006453	0.0298823	0.066334	0.11626	0.0752486	0.252236	0.401375	0.512898	62
3206692	0.015343	0.0585519	0.106904	0.163355	0.0063923	0.0296046	0.0657293	0.11523	0.0920884	0.301035	0.466121	0.578949	68
1920758	0.0318313	0.118447	0.209658	0.307453	0.0052096	0.0241801	0.0538741	0.0949218	0.0861646	0.284169	0.444223	0.55719	63
4935027	0.0065271	0.0252463	0.0468756	0.0732802	0.0018758	0.0087602	0.0197126	0.0352313	0.0312472	0.111807	0.191596	0.265665	56
2182652	0.0303858	0.113319	0.201123	0.295979	0.001793	0.0083748	0.0188501	0.0337019	0.0218665	0.0793327	0.138177	0.195218	51
3565239	0.198842	0.571505	0.76788	0.835925	0.0099578	0.0458143	0.100653	0.173833	0.192847	0.541975	0.722772	0.783953	65
6021122	-0.0013806	-0.005405	-0.0101895	-0.0162655	0.0078952	0.0364632	0.0805981	0.140404	0.040217	0.142005	0.239624	0.3265	57
1424037	0.0102555	0.0394424	0.0727142	0.112575	0.0028443	0.0132596	0.0297515	0.0529522	0.043487	0.152809	0.256422	0.347203	58
2642863	0.0723106	0.252848	0.415808	0.555929	0.0072542	0.0335426	0.0742831	0.129753	0.0904703	0.29646	0.460231	0.573156	65
3088144	0.0054452	0.0210965	0.0392519	0.0615362	0.0037011	0.0172264	0.0385536	0.0683667	0.0217724	0.0790021	0.137623	0.194474	64
2731611	0.441454	0.872682	0.919014	0.882328	0.0034231	0.0159407	0.0357056	0.0633919	0.092841	0.303154	0.468837	0.581606	42
1419630	0.017351	0.0660119	0.120066	0.182532	0.0094303	0.0434295	0.0955624	0.165405	0.0931434	0.304005	0.469924	0.582667	67
2290720	0.0380142	0.14012	0.24519	0.354233	0.0059887	0.0277561	0.0616989	0.10835	0.0733098	0.246448	0.393414	0.504424	61
4579103	0.0178456	0.0678422	0.12328	0.187183	0.0022912	0.0106919	0.0240296	0.0428701	0.0198515	0.0722364	0.12626	0.179112	57
6020152	0.088478	0.301763	0.482404	0.623817	0.008262	0.0381316	0.0841946	0.146443	0.125958	0.391422	0.574789	0.67763	64
1713176	0.0143112	0.0547005	0.100068	0.153314	0.0066196	0.0306444	0.0679923	0.119083	0.0461845	0.161641	0.27	0.363717	68
3787408	0.0378292	0.139478	0.244149	0.352886	0.0114213	0.0524051	0.114639	0.196787	0.0841983	0.278499	0.436747	0.549624	64
3296855	0.155164	0.477287	0.684006	0.788116	0.0069998	0.0323819	0.0717666	0.125492	0.0367037	0.130275	0.221158	0.303395	52
4061101	0.0092569	0.0356561	0.0658593	0.102227	0.0071154	0.0329093	0.0729104	0.12743	0.0426317	0.149994	0.252064	0.341861	57
4068634	0.0344886	0.127814	0.225122	0.328008	0.0091626	0.0422178	0.0929695	0.161097	0.109399	0.348496	0.525014	0.634408	59
3905443	0.0075467	0.0291447	0.0540085	0.0842064	0.0013199	0.0061706	0.0139084	0.0249175	0.0132184	0.0485723	0.08589	0.123509	52
5208658	0.0098006	0.0377191	0.0695974	0.107877	0.0022238	0.0103791	0.0233313	0.0416363	0.0358346	0.127354	0.216521	0.297538	54
5616954	0.0313248	0.116653	0.206677	0.303457	0.015791	0.0718713	0.155224	0.261722	0.109734	0.349387	0.52608	0.63537	66
5704092	0.0205751	0.0778927	0.140815	0.212338	0.0064152	0.0297093	0.0659574	0.115619	0.0824316	0.273374	0.429941	0.542676	66
1067558	0.0137876	0.0527414	0.0965798	0.148169	0.0052993	0.0245921	0.0547777	0.0964771	0.0952261	0.309838	0.477349	0.589871	66
3653587	0.000904	0.0035266	0.0066191	0.010502	0.0011418	0.0053398	0.0120422	0.0215907	0.0007426	0.0027794	0.0050244	0.0074163	54
5118622	0.0147101	0.056191	0.102716	0.157211	0.0051934	0.0241057	0.053711	0.0946409	0.0475225	0.165994	0.276643	0.371724	63
4464728	0.0139696	0.0534227	0.0977935	0.149961	0.0028685	0.0133719	0.0300012	0.053391	0.0209619	0.0761522	0.132846	0.188032	58
4954988	0.0331034	0.122941	0.217097	0.317379	0.0081419	0.0375858	0.083019	0.144471	0.107079	0.342289	0.517541	0.627625	69
4133180	0.248509	0.661162	0.831691	0.862702	0.0118114	0.054156	0.118334	0.202801	0.194464	0.54519	0.725474	0.78555	67
2623742	0.189226	0.55206	0.751975	0.827901	0.0092143	0.0424516	0.0934702	0.161929	0.113294	0.358806	0.537271	0.645371	64
1687846	0.0213826	0.0808498	0.145938	0.219617	0.005495	0.0254914	0.0567478	0.0998638	0.0585927	0.201329	0.329332	0.433513	63
2511658	0.004153	0.0161217	0.0300703	0.0473023	0.0017566	0.0082053	0.0184704	0.0330283	0.0139228	0.0511077	0.0902615	0.129607	51
1912116	-0.0082914	-0.0328032	-0.0626731	-0.101924	0.0012888	0.0060254	0.0135825	0.0243369	-0.0014925	-0.0056042	-0.0101712	-0.0150849	44
2152445	-0.0055005	-0.0216692	-0.0411771	-0.0664617	0.0039068	0.0181771	0.0406564	0.0720323	0.0203883	0.0741313	0.12945	0.183438	63
4169379	0.0163683	0.0623668	0.113648	0.173207	0.0063729	0.0295159	0.0655363	0.114901	0.0709727	0.239422	0.383671	0.493952	65
4215215	0.0189195	0.0718068	0.130219	0.197182	0.0098915	0.0455148	0.100015	0.172778	0.0490956	0.17109	0.284377	0.380985	63
5491621	0.0273318	0.102408	0.182797	0.271038	0.0056498	0.0262021	0.0583031	0.102533	0.036195	0.128566	0.218447	0.299973	64
5523184	0.171371	0.514036	0.718758	0.809541	0.0240499	0.107799	0.227318	0.370865	0.231013	0.612925	0.777891	0.813683	49
5628672	0.0264191	0.0991265	0.177243	0.263396	0.0034901	0.0162508	0.0363929	0.0645936	0.0301842	0.108173	0.185709	0.258044	65
1478356	-0.0009388	-0.0036729	-0.0069182	-0.0110305	0.0026036	0.0121427	0.0272649	0.0485768	0.0198872	0.0723627	0.126473	0.179401	57
4920252	0.833248	0.961871	0.928112	0.882715	0.0271686	0.121076	0.253045	0.407869	0.380207	0.805757	0.878443	0.849203	60
2230257	0.024119	0.0908155	0.163085	0.243745	0.0312859	0.138365	0.285807	0.453499	0.245733	0.637656	0.794857	0.821548	53
2071982	0.0114419	0.0439257	0.0807963	0.124705	0.0022152	0.0103389	0.0232415	0.0414776	0.01464	0.0536838	0.0946919	0.135768	58
4042809	0.0234434	0.088363	0.158883	0.237865	0.0050933	0.0236451	0.0527005	0.0929	0.0656354	0.223181	0.360817	0.468948	63
4743039	0.0437391	0.159812	0.276712	0.394389	0.0149393	0.0681018	0.147449	0.249476	0.113638	0.359712	0.538339	0.646316	62
4852629	-0.0006553	-0.0025624	-0.0048239	-0.0076855	0.0014648	0.0068461	0.0154243	0.0276159	0.018037	0.0658097	0.115392	0.1643	49
5649920	0.988943	0.96246	0.928112	0.882715	0.0354002	0.155373	0.317226	0.495672	0.353492	0.779762	0.869222	0.847256	67
1400401	0.1291	0.413494	0.617529	0.7412	0.0059217	0.0274491	0.0610287	0.107203	0.0852674	0.281587	0.440825	0.553759	65
2416992	0.031348	0.116735	0.206814	0.30364	0.0050501	0.0234467	0.0522648	0.0921489	0.0444401	0.155938	0.261248	0.353095	61
2767522	0.0156001	0.0595096	0.108599	0.165837	0.0045392	0.0210948	0.0470938	0.0832126	0.0401273	0.141707	0.239158	0.325921	60
5262044	0.151191	0.467942	0.674756	0.782045	0.0097971	0.0450882	0.0991051	0.171274	0.16846	0.491143	0.677478	0.755229	68
1702236	0.0729023	0.254685	0.41839	0.558679	0.0089406	0.0412119	0.0908138	0.157507	0.0718914	0.24219	0.38752	0.498102	60
2678204	0.0123812	0.0474634	0.0871475	0.134182	0.0023244	0.0108462	0.024374	0.0434784	0.0197706	0.0719506	0.125778	0.178458	56
2784181	0.0007697	0.0030035	0.0056386	0.0089496	0.0035337	0.0164526	0.03684	0.0653748	0.0251923	0.0909513	0.157499	0.221033	61
4970384	0.0359401	0.132897	0.233445	0.338948	0.0057013	0.0264381	0.0588193	0.103419	0.0643118	0.219111	0.355016	0.462505	64
5212439	-0.004236	-0.0166558	-0.0315729	-0.0507868	0.0009482	0.0044359	0.0100096	0.0179614	0.0067251	0.0249495	0.0446258	0.0650442	51
2871410	0.0188486	0.0715455	0.129763	0.196526	0.0048649	0.0225946	0.0503931	0.0889189	0.0651528	0.221699	0.358708	0.46661	64
2560431	0.0027087	0.0105382	0.0197105	0.031124	0.0009521	0.0044543	0.0100509	0.0180353	0.0003977	0.0014892	0.0026938	0.0039791	50
3516410	0.0054408	0.0210795	0.0392206	0.0614878	0.0011228	0.0052508	0.0118422	0.0212338	0.0057017	0.0211847	0.0379606	0.0554483	52
4353530	0.0165396	0.0630028	0.114769	0.17484	0.004487	0.0208543	0.0465639	0.0822947	0.0598922	0.205397	0.335257	0.440268	62
4756994	0.0434809	0.158932	0.275318	0.39264	0.0012966	0.0060618	0.0136641	0.0244823	0.0200063	0.0727832	0.127181	0.180362	43
5110135	0.0447742	0.163335	0.282274	0.401341	0.0042011	0.0195357	0.0436569	0.0772512	0.0676778	0.229428	0.369663	0.478698	62
2035156	0.0454859	0.16575	0.286074	0.406069	0.0012471	0.0058309	0.0131456	0.0235583	0.0125059	0.0460025	0.0814478	0.117294	47
2595690	0.210169	0.593514	0.784996	0.843979	0.012453	0.0570302	0.124379	0.212599	0.170005	0.494497	0.680614	0.757334	66
4504146	0.0600002	0.213816	0.359432	0.493596	0.0037124	0.0172788	0.0386695	0.068569	0.0400894	0.141581	0.238961	0.325676	60
1522451	0.169743	0.510443	0.715475	0.807612	0.0122681	0.0562023	0.12264	0.209786	0.154238	0.459396	0.646763	0.733753	66
2836343	0.0226148	0.0853478	0.1537	0.230584	0.0081279	0.0375218	0.082881	0.14424	0.0818104	0.271565	0.427527	0.540198	64
2124512	0.0492129	0.178307	0.305657	0.43013	0.0079168	0.0365615	0.0808102	0.140761	0.120846	0.378424	0.560068	0.665208	68
4933800	0.130893	0.418075	0.622561	0.745013	0.0138644	0.0633281	0.137545	0.233743	0.273491	0.680563	0.821497	0.832524	67
3501680	0.0564112	0.202139	0.342009	0.473457	0.0291126	0.129273	0.268681	0.429857	0.269823	0.675164	0.818341	0.831316	68
4848064	0.0098453	0.0378883	0.0699038	0.10834	0.003058	0.0142503	0.031954	0.0568201	0.0184643	0.0673264	0.117963	0.167815	56
3269767	0.0102978	0.0396023	0.073003	0.11301	0.0013974	0.0065319	0.0147195	0.0263617	0.0087619	0.0324085	0.0577592	0.083829	53
4175760	-0.0009806	-0.0038366	-0.0072271	-0.0115243	0.0012398	0.005797	0.0130694	0.0234226	-0.0016134	-0.0060595	-0.0109998	-0.016318	48
4804456	0.0357307	0.132165	0.23225	0.337381	0.0039792	0.0185113	0.0413949	0.0733181	0.0421013	0.148244	0.249349	0.338522	56
3527643	0.0022008	0.0085688	0.0160426	0.0253664	0.0045726	0.0212485	0.0474321	0.0837985	0.0477784	0.166825	0.277907	0.373242	45
5423794	0.0697548	0.244874	0.404523	0.543803	0.0062795	0.0290884	0.064605	0.113313	0.114925	0.363085	0.542304	0.649812	63
4050602	0.0133689	0.0511724	0.0937812	0.14403	0.0027554	0.0128471	0.0288336	0.0513381	0.0214794	0.0779727	0.1359	0.192152	64
1914676	0.106109	0.35217	0.5463	0.682841	0.0091739	0.0422688	0.0930787	0.161278	0.154998	0.461133	0.648491	0.735002	62
5100146	-0.0044003	-0.0173062	-0.0328162	-0.0528102	0.0013758	0.0064312	0.0144934	0.0259592	-0.0005238	-0.001964	-0.0035583	-0.0052664	58
2914228	0.0037805	0.0146842	0.0274087	0.0431578	0.0020741	0.0096827	0.0217757	0.0388853	0.0571026	0.196643	0.322471	0.425642	55
1317520	0.0198685	0.0752991	0.136308	0.205907	0.0065407	0.0302837	0.0672076	0.117748	0.064335	0.219182	0.355119	0.462618	70
1208493	0.0135145	0.0517181	0.094755	0.145471	0.0069133	0.0319868	0.070909	0.124037	0.0937879	0.305814	0.472233	0.584915	67
4697667	0.0074659	0.0288361	0.0534449	0.0833452	0.0044102	0.0205001	0.0457836	0.0809421	0.0611347	0.209272	0.340874	0.446634	63
4807769	0.0325524	0.120997	0.213884	0.3131	0.0051843	0.0240636	0.0536187	0.0944819	0.0704898	0.237964	0.381639	0.491753	59
3118509	0.0182905	0.0694862	0.126161	0.191341	0.0013715	0.0064111	0.0144482	0.0258788	0.0068595	0.0254431	0.0454978	0.0662966	49
4464624	0.0143778	0.0549495	0.10051	0.153966	0.0095383	0.0439182	0.096607	0.167137	0.0586457	0.201495	0.329574	0.43379	66
2989763	0.0102877	0.0395642	0.0729342	0.112907	0.0040915	0.0190297	0.0425399	0.0753099	0.0460547	0.161218	0.269352	0.362934	62
4477429	0.0242107	0.0911481	0.163654	0.24454	0.0047331	0.0219879	0.0490594	0.0866141	0.0629604	0.214938	0.349039	0.455825	62
2653409	0.0021764	0.0084743	0.0158664	0.0250893	0.0066831	0.0309348	0.0686237	0.120156	0.0621531	0.212436	0.345441	0.451784	65
2466207	0.0507519	0.183449	0.31359	0.439734	0.010475	0.0481473	0.105618	0.182015	0.146822	0.442204	0.629356	0.720905	67
3356627	0.0733747	0.256149	0.420443	0.560859	0.0073523	0.0339904	0.0752529	0.131392	0.122393	0.382381	0.564581	0.66905	65
3807116	0.0529123	0.190624	0.324578	0.4529	0.0082113	0.0379009	0.0836978	0.14561	0.0756666	0.25348	0.403077	0.5147	61
4140570	-0.0072564	-0.0286634	-0.0546538	-0.0886333	0.000276	0.0012926	0.0029227	0.0052599	-0.0039095	-0.0147325	-0.0268538	-0.0400334	44
1939977	0.0359538	0.132945	0.233523	0.33905	0.0029658	0.0138227	0.0310036	0.055152	0.022059	0.0800084	0.139307	0.196739	54
1964518	0.0149902	0.0572365	0.104572	0.159936	0.0057455	0.0266409	0.0592627	0.104179	0.0515779	0.17908	0.296411	0.395266	67
2030291	0.0339309	0.125855	0.221901	0.323752	0.0066027	0.0305671	0.067824	0.118797	0.0565435	0.194879	0.319879	0.422654	69
5879655	0.0287579	0.107516	0.191404	0.282804	0.00521	0.024182	0.0538783	0.0949291	0.0719131	0.242255	0.387611	0.4982	67
3189768	0.0067649	0.0261566	0.0485439	0.075841	0.0054973	0.0255019	0.0567707	0.0999031	0.0439847	0.154444	0.258946	0.350288	65
1823850	0.0089449	0.0344706	0.0637075	0.0989674	0.0033129	0.0154309	0.0345749	0.0614135	0.018819	0.0685838	0.120092	0.17072	63
2110283	0.0472466	0.171701	0.295391	0.417579	0.0114076	0.0523435	0.114509	0.196575	0.136537	0.417622	0.603529	0.700978	69
2032101	0.0010674	0.004163	0.0078111	0.0123879	0.0073657	0.0340515	0.0753852	0.131616	0.0560983	0.193473	0.317807	0.420261	60
2782544	0.0628594	0.223022	0.372987	0.508981	0.0098729	0.0454308	0.0998359	0.172483	0.0809513	0.269058	0.424172	0.536742	61
3396280	-0.0058359	-0.0230023	-0.0437387	-0.0706602	0.0004207	0.0019702	0.0044528	0.0080084	-0.0077343	-0.02931	-0.0537915	-0.0808553	43
1733617	0.0136332	0.0521631	0.0955487	0.146645	0.0038772	0.0180401	0.0403535	0.0715047	0.0562118	0.193831	0.318336	0.420872	51
2900750	-0.0023814	-0.009337	-0.017636	-0.0282278	0.0058854	0.0272828	0.0606655	0.106581	0.0392061	0.138643	0.234355	0.319944	54
5261662	-0.0059212	-0.0233418	-0.0443917	-0.0717316	0.0015407	0.0072	0.0162179	0.0290274	0.0171619	0.0626978	0.110104	0.157052	55
5920978	0.0300377	0.112081	0.199054	0.293184	0.0063491	0.0294068	0.0652986	0.114496	0.0443702	0.155709	0.260895	0.352665	51
2170671	0.0072874	0.0281546	0.0521996	0.0814411	0.0015362	0.0071788	0.0161704	0.0289429	0.0233737	0.0846125	0.146986	0.207035	52
2740740	0.0268775	0.100776	0.180037	0.267245	0.0032127	0.014967	0.0335455	0.0596105	0.055032	0.190096	0.31282	0.414481	57
3034243	0.118811	0.386653	0.587233	0.717368	0.0086751	0.0400077	0.0882294	0.153196	0.135618	0.415385	0.601123	0.69907	65
5422619	0.0380035	0.140083	0.24513	0.354155	0.0042334	0.0196847	0.0439857	0.0778222	0.0585556	0.201212	0.329162	0.433318	60
1616069	0.0364489	0.134674	0.236343	0.342735	0.0024208	0.0112939	0.0253729	0.0452414	0.0232949	0.0843368	0.146528	0.206421	54
3653253	0.0368573	0.136097	0.238661	0.345757	0.0045831	0.0212968	0.0475386	0.0839828	0.0704749	0.237919	0.381576	0.491685	63
3994850	0.007915	0.0305498	0.0565725	0.0881193	0.0125308	0.057378	0.125109	0.213778	0.13871	0.422889	0.609155	0.705405	57
4226632	-0.0043223	-0.0169972	-0.0322255	-0.0518486	0.0005731	0.002683	0.006061	0.0108937	-0.0057905	-0.0218811	-0.0400182	-0.0599004	54
4688934	-0.0037891	-0.0148884	-0.0281982	-0.0453041	0.0018447	0.0086155	0.0193889	0.0346575	0.0177089	0.064644	0.113413	0.161591	59
3923443	0.401424	0.843324	0.912317	0.881743	0.008637	0.0398345	0.0878572	0.152574	0.197679	0.551524	0.730742	0.788623	54
2807973	0.12467	0.402057	0.604787	0.731358	0.0125536	0.0574799	0.125323	0.214123	0.183923	0.52389	0.707208	0.774496	68
4972945	0.0051506	0.0199641	0.0371659	0.0583111	0.0042811	0.0199048	0.0444711	0.078665	0.0298164	0.106913	0.183663	0.255387	50
4618547	0.36141	0.807296	0.901673	0.880415	0.0355355	0.155927	0.318237	0.497003	0.229676	0.610608	0.776242	0.812884	62
1244454	0.064812	0.22926	0.382081	0.519163	0.0058395	0.027072	0.060205	0.105793	0.0330261	0.117861	0.201353	0.278218	50
2195048	0.0240836	0.0906871	0.162865	0.243438	0.0061689	0.028582	0.063501	0.111429	0.0799052	0.265995	0.420059	0.532486	64
4510149	0.0359678	0.132994	0.233603	0.339154	0.0030578	0.0142494	0.0319519	0.0568164	0.0145931	0.0535154	0.0944027	0.135367	54
4326541	-0.0044273	-0.0174129	-0.0330203	-0.0531425	0.0014684	0.0068629	0.0154621	0.0276832	0.0104145	0.0384275	0.0682871	0.0987685	60
3261234	-0.0035822	-0.0140709	-0.0266393	-0.0427757	0.0007673	0.0035906	0.0081065	0.0145579	-0.0027152	-0.0102138	-0.0185777	-0.0276246	53
4497385	0.0198288	0.0751534	0.136054	0.205545	0.0075299	0.0348	0.0770048	0.134351	0.0366019	0.129933	0.220616	0.302711	55
4658626	0.0018428	0.0071789	0.0134496	0.0212865	0.0018919	0.0088355	0.0198811	0.0355299	0.0140236	0.05147	0.0908853	0.130476	55
1890686	0.0286181	0.107016	0.190564	0.281659	0.0099221	0.0456528	0.100309	0.173265	0.103172	0.331731	0.504672	0.615768	60
1113689	-0.0012128	-0.0047467	-0.0089455	-0.0142733	0.0006206	0.0029051	0.0065618	0.0117914	0.0058749	0.0218225	0.0390915	0.0570794	45
5539624	0.28028	0.709772	0.859691	0.871438	0.023383	0.104939	0.221713	0.362666	0.333327	0.757913	0.860402	0.845086	60
1977835	0.0267106	0.100176	0.179021	0.265846	0.0051101	0.0237226	0.0528705	0.0931929	0.0672737	0.228195	0.367923	0.476787	54
2653107	0.0668276	0.235658	0.391332	0.529404	0.0098366	0.0452665	0.0994855	0.171903	0.133801	0.410938	0.596314	0.695231	59
4326845	-0.0031041	-0.0121843	-0.0230461	-0.0369586	-4.61e-05	-0.0002162	-0.0004893	-0.0008817	-0.0034867	-0.0131311	-0.0239168	-0.0356226	44
2462112	0.188222	0.549989	0.750237	0.826994	0.0323869	0.142943	0.294342	0.46511	0.333062	0.757613	0.860274	0.845052	65
4524881	0.0036862	0.0143199	0.0267335	0.0421051	0.0022781	0.010631	0.0238937	0.04263	0.0079065	0.0292814	0.0522649	0.0759905	53
3987164	0.0153433	0.0585528	0.106905	0.163358	0.0045789	0.0212775	0.0474959	0.083909	0.0373402	0.132409	0.224536	0.307648	64
1010580	0.0285613	0.106813	0.190223	0.281194	0.0087463	0.0403304	0.0889224	0.154353	0.113568	0.359527	0.538121	0.646123	68
4552383	0.244321	0.654266	0.827341	0.86117	0.013238	0.060537	0.131724	0.224427	0.229994	0.611161	0.776636	0.813076	66
4494812	0.134967	0.428375	0.633731	0.753328	0.004585	0.0213056	0.0475578	0.0840162	0.0406114	0.143314	0.24167	0.329037	62
5518846	0.0278574	0.104293	0.185979	0.275399	0.00442	0.0205453	0.0458831	0.0811147	0.0456697	0.159961	0.267428	0.360604	66
1284217	0.0450949	0.164424	0.283989	0.403477	0.0077243	0.0356856	0.0789191	0.137578	0.15458	0.460178	0.647542	0.734316	67
1534083	0.0084426	0.03256	0.0602343	0.0936942	0.0066943	0.030986	0.0687349	0.120345	0.0975869	0.316402	0.485631	0.597823	66
4885680	0.364407	0.810246	0.902644	0.880555	0.0073548	0.0340015	0.0752768	0.131433	0.10834	0.345669	0.521618	0.631335	55
5071909	0.0039169	0.0152108	0.0283841	0.0446776	0.0039085	0.0181846	0.040673	0.0720612	0.0269884	0.0971776	0.167758	0.234586	66
3170376	0.0365102	0.134887	0.236691	0.343189	0.0062665	0.0290287	0.0644748	0.113091	0.0884559	0.290731	0.452803	0.565787	67
5865998	0.009172	0.0353337	0.0652744	0.101342	0.0031738	0.0147867	0.0331453	0.0589092	0.029575	0.106085	0.182316	0.253636	57
2269663	-0.0029846	-0.0117128	-0.0221493	-0.0355089	0.0021501	0.0100361	0.0225652	0.0402819	0.0216423	0.0785453	0.136859	0.193444	58
2594648	0.037089	0.136904	0.239972	0.347464	0.0085162	0.0392862	0.0866789	0.150604	0.0847509	0.280097	0.438859	0.551768	63
3410027	0.129514	0.414554	0.618696	0.742088	0.0099315	0.0456954	0.1004	0.173415	0.0925631	0.302372	0.467836	0.580628	64
4416196	0.090762	0.308463	0.491175	0.632279	0.0239648	0.107435	0.226605	0.369825	0.242209	0.631864	0.790988	0.819812	68
4571202	-0.0060249	-0.0237543	-0.0451852	-0.0730343	0.0012056	0.0056375	0.0127111	0.0227837	0.0030088	0.0112235	0.0202075	0.0296846	47
4990722	0.0013731	0.0053528	0.0100376	0.0159061	0.0039025	0.0181572	0.0406122	0.0719554	0.0167396	0.0611929	0.107541	0.153528	67
5374117	0.0380967	0.140406	0.245653	0.354832	0.008567	0.039517	0.0871751	0.151433	0.13255	0.40786	0.592965	0.692537	60
5241696	0.129878	0.415486	0.619721	0.742866	0.0119196	0.0546411	0.119356	0.204462	0.111079	0.35296	0.530344	0.6392	65
4621856	0.0250885	0.0943258	0.169081	0.252097	0.0025604	0.0119422	0.026818	0.0477894	0.0191151	0.0696327	0.121865	0.173137	55
2135466	0.0720155	0.251931	0.414516	0.55455	0.014877	0.0678259	0.146878	0.248573	0.189697	0.535659	0.717405	0.780743	66
4767843	-0.0075421	-0.0298048	-0.0568617	-0.0922852	-0.0001034	-0.0004847	-0.0010972	-0.0019778	-0.0096243	-0.0365734	-0.0673495	-0.10165	42
5857163	-0.0054824	-0.0215976	-0.0410397	-0.0662367	0.0004393	0.002057	0.0046486	0.00836	-0.0051179	-0.0193204	-0.0352925	-0.0527505	50
5229075	0.033729	0.125144	0.220731	0.322203	0.0070868	0.032779	0.0726278	0.126951	0.106009	0.339413	0.514055	0.624435	68
1400647	-0.0018808	-0.0073689	-0.0139051	-0.0222264	0.0119217	0.0546507	0.119376	0.204494	0.0932179	0.304214	0.470191	0.582928	64
4968495	0.0121034	0.0464183	0.0852737	0.131391	0.0023461	0.0109473	0.0245997	0.0438769	0.0246755	0.0891534	0.154525	0.217084	51
2132330	0.010722	0.0412073	0.0759001	0.117366	0.0025213	0.0117607	0.0264136	0.0470767	0.0145806	0.0534704	0.0943254	0.135259	54
4574789	-0.0055832	-0.021998	-0.0418086	-0.0674961	0.0028652	0.0133565	0.0299669	0.0533308	0.0026136	0.0097551	0.0175759	0.0258404	46
5069186	0.0125486	0.0480929	0.0882752	0.13586	0.0064974	0.0300853	0.0667759	0.117013	0.0323377	0.115522	0.197591	0.27339	65
5214010	-0.0074513	-0.0294421	-0.0561598	-0.0911236	0.0157978	0.0719012	0.155286	0.261818	0.0559517	0.193009	0.317124	0.419471	58
5487935	0.0150698	0.0575334	0.105098	0.160709	0.0067999	0.0314687	0.0697839	0.122128	0.0672306	0.228064	0.367737	0.476583	62
3166958	0.131852	0.420512	0.625222	0.747013	0.0114294	0.0524417	0.114716	0.196913	0.151624	0.453387	0.640741	0.729362	67
4711456	0.170747	0.512663	0.717507	0.808808	0.020276	0.0915208	0.195104	0.323083	0.226639	0.605302	0.772426	0.811014	65
4733234	0.161923	0.492878	0.699068	0.797673	0.003868	0.0179977	0.0402598	0.0713414	0.0423199	0.148966	0.25047	0.339901	50
5528103	0.0155928	0.0594826	0.108551	0.165767	0.0029446	0.0137247	0.0307857	0.0547693	0.0295833	0.106113	0.182363	0.253697	60
2821509	0.0264095	0.0990918	0.177184	0.263315	0.0052445	0.0243404	0.0542258	0.0955273	0.0493622	0.171951	0.285679	0.382538	59
3454036	0.0625789	0.222123	0.371669	0.507497	0.0086377	0.039838	0.0878648	0.152586	0.104267	0.334706	0.508318	0.619149	61
4258956	0.0102157	0.0392918	0.072442	0.112166	0.0042223	0.0196335	0.0438727	0.0776261	0.0593738	0.203776	0.3329	0.437585	60
4449651	0.0395234	0.145346	0.253626	0.365105	0.0069781	0.0322825	0.0715507	0.125126	0.107266	0.342792	0.51815	0.62818	67
1588736	-0.0024339	-0.0095437	-0.0180283	-0.0288597	0.0005143	0.0024079	0.0054404	0.0097807	-0.0040164	-0.0151378	-0.0275978	-0.0411519	40
2481512	0.0524468	0.189082	0.322225	0.450094	0.007895	0.0364625	0.0805966	0.140401	0.0848391	0.280351	0.439195	0.552109	63
1060277	0.0032495	0.0126318	0.0236019	0.0372156	0.0052937	0.0245668	0.0547221	0.0963815	0.0278402	0.100119	0.17258	0.24092	70
4968869	0.0706927	0.247808	0.408689	0.5483	0.0063416	0.0293728	0.0652245	0.11437	0.0962684	0.312742	0.481023	0.59341	62
1508335	0.0412204	0.151193	0.263004	0.377083	0.0042202	0.0196239	0.0438515	0.0775891	0.0481637	0.168074	0.279806	0.375519	61
4308119	0.0064406	0.024915	0.0462682	0.072347	0.0034976	0.0162856	0.0364701	0.0647284	0.0421293	0.148337	0.249493	0.338699	69
5240296	0.0069934	0.0270308	0.0501443	0.0782945	0.00826	0.0381225	0.084175	0.14641	0.0586189	0.201411	0.329452	0.43365	55
1830519	0.0200377	0.0759208	0.137389	0.207453	0.007225	0.0334095	0.0739946	0.129265	0.0843799	0.279025	0.437442	0.55033	53
4761643	0.156756	0.480993	0.687629	0.790452	0.0090056	0.0415064	0.0914453	0.15856	0.128167	0.396971	0.580979	0.682761	69
5397196	0.0847427	0.290694	0.46773	0.609405	0.0067801	0.0313782	0.0695872	0.121794	0.0914092	0.299117	0.463657	0.576531	64
1554864	0.0806128	0.278295	0.451016	0.592611	0.0083353	0.0384644	0.0849111	0.147644	0.0686257	0.232314	0.373726	0.483146	68
4402617	0.601399	0.939972	0.9275	0.88271	0.0154258	0.0702565	0.151899	0.256495	0.207907	0.571187	0.746616	0.79756	61
5502252	0.0213098	0.0805836	0.145478	0.218964	0.0065599	0.0303716	0.0673989	0.118073	0.0795256	0.264881	0.418558	0.530929	69
1276069	0.0090025	0.0346897	0.0641054	0.0995706	0.006803	0.0314827	0.0698143	0.122179	0.0637797	0.21747	0.35267	0.459887	51
1795621	0.0207445	0.0785138	0.141892	0.213871	0.0036583	0.0170288	0.038116	0.0676033	0.0387159	0.137009	0.231788	0.316739	62
5098968	0.0296366	0.110652	0.196664	0.289949	0.0093069	0.0428712	0.0943682	0.163422	0.0689497	0.233298	0.375109	0.484655	69
3121587	0.162587	0.494389	0.700502	0.798561	0.0089729	0.0413581	0.0911274	0.15803	0.105562	0.338206	0.512588	0.623087	66
5523028	0.0631842	0.224063	0.374509	0.510693	0.012392	0.0567572	0.123806	0.211672	0.153238	0.457103	0.644473	0.732089	69
4508538	0.155269	0.47753	0.684245	0.78827	0.0171007	0.0776437	0.167053	0.280176	0.275415	0.683364	0.823111	0.833131	68
4150226	0.0126847	0.0486042	0.0891906	0.137221	0.0046046	0.0213961	0.047757	0.084361	0.0576542	0.19838	0.325019	0.428571	57
4526482	-0.0042573	-0.0167401	-0.0317341	-0.0510492	0.0032599	0.0151855	0.0340306	0.0604603	0.018128	0.0661329	0.11594	0.16505	67
5799100	0.162135	0.49336	0.699526	0.797957	0.0178298	0.0808448	0.173572	0.290255	0.202057	0.560031	0.737699	0.7926	62
3747958	0.0552906	0.198465	0.336475	0.466974	0.0123956	0.056773	0.123839	0.211726	0.155108	0.461384	0.648741	0.735182	68
1108257	-0.0015122	-0.0059213	-0.0111656	-0.01783	0.0010556	0.0049372	0.0111372	0.0199756	0.0042436	0.015801	0.0283867	0.0415913	49
2442799	0.0039219	0.01523	0.0284196	0.044733	0.0042412	0.0197208	0.0440653	0.0779605	0.036257	0.128775	0.218778	0.300391	63
3023173	0.0794371	0.274733	0.446162	0.587659	0.0072573	0.0335567	0.0743136	0.129804	0.133241	0.40956	0.594818	0.694029	67
1331974	0.0582028	0.207985	0.350764	0.483628	0.005859	0.0271613	0.0604001	0.106127	0.0879604	0.289316	0.450959	0.563947	62
5460582	0.0156188	0.0595791	0.108722	0.166017	0.0030817	0.0143601	0.032198	0.0572481	0.0260231	0.0938353	0.16226	0.227335	64
3347283	0.0182899	0.0694839	0.126157	0.191336	0.0122019	0.0559062	0.122018	0.208778	0.130799	0.40353	0.588225	0.688696	69
4247611	0.0236425	0.0890862	0.160123	0.239603	0.0039603	0.0184242	0.0412025	0.0729831	0.0410617	0.144806	0.243999	0.331921	61
1906276	0.359141	0.805034	0.900917	0.880304	0.0167023	0.0758907	0.163471	0.27461	0.21911	0.591879	0.762534	0.806021	69
3388306	0.0083382	0.0321624	0.0595106	0.0925937	0.0019087	0.0089135	0.0200557	0.0358395	0.0194475	0.0708085	0.123851	0.17584	53
5186818	0.0403871	0.148326	0.258413	0.371233	0.0076173	0.0351981	0.0778655	0.135802	0.103208	0.331831	0.504795	0.615882	67
3521616	0.0040128	0.0155808	0.0290692	0.0457444	0.0028889	0.0134664	0.0302114	0.0537604	0.0174098	0.0635803	0.111605	0.159112	61
1718964	0.002425	0.0094385	0.0176633	0.0279124	0.006294	0.0291545	0.0647489	0.113559	0.051179	0.1778	0.294491	0.392998	53
2010639	0.0534803	0.192502	0.327438	0.4563	0.0095179	0.0438257	0.0964094	0.16681	0.0914527	0.29924	0.463815	0.576686	69
2811800	0.0613215	0.218081	0.365731	0.500778	0.0032679	0.0152222	0.0341119	0.0606027	0.0267125	0.0962233	0.16619	0.232521	64
5869452	0.167739	0.50599	0.711372	0.805173	0.0169459	0.0769626	0.165662	0.278017	0.149012	0.447327	0.634601	0.724826	66
5683777	-0.0016	-0.0062658	-0.0118172	-0.0188749	0.0009784	0.0045769	0.0103269	0.0185284	0.0010325	0.0038629	0.0069793	0.0102956	50
2781320	-0.0027704	-0.0108686	-0.0205444	-0.0329171	0.0001044	0.000489	0.0011062	0.0019923	0.0005556	0.0020801	0.0037615	0.0055544	40
3274918	0.154329	0.475333	0.682086	0.786868	0.0263039	0.117411	0.245991	0.397826	0.228764	0.609022	0.775107	0.812331	66
4115981	0.0222036	0.0838489	0.151118	0.226943	0.0041432	0.0192684	0.043067	0.0762262	0.0277518	0.0998137	0.172081	0.240265	56
2865702	0.034346	0.127313	0.224299	0.326923	0.0050263	0.0233371	0.0520243	0.0917341	0.0429158	0.15093	0.253514	0.343641	67
2881885	-0.0009942	-0.0038897	-0.0073273	-0.0116846	0.0007634	0.0035725	0.0080658	0.0144851	-0.0004564	-0.0017112	-0.0030999	-0.0045874	53
5301900	0.0668416	0.235702	0.391395	0.529474	0.0218577	0.0983717	0.208753	0.343523	0.22774	0.607233	0.773821	0.811701	64
1106668	0.0367119	0.135591	0.237836	0.344683	0.004749	0.0220612	0.0492205	0.0868926	0.031935	0.114152	0.195382	0.270548	61
1892305	0.0097369	0.0374776	0.0691604	0.107217	0.0056071	0.026006	0.0578741	0.101797	0.0618089	0.211368	0.343901	0.450051	67
3223847	0.0779769	0.270291	0.440074	0.581399	0.0049504	0.0229881	0.0512578	0.0904118	0.0439758	0.154415	0.258901	0.350233	62
1750794	0.0690888	0.242784	0.401546	0.540575	0.0053724	0.0249284	0.0555146	0.0977445	0.0546332	0.18883	0.310945	0.4123	57
1091824	0.688027	0.95429	0.928027	0.882714	0.101251	0.393351	0.675277	0.861638	0.73403	0.943022	0.902899	0.852199	62
2035241	0.0166609	0.0634531	0.115563	0.175995	0.0020101	0.0093853	0.0211108	0.0377084	0.0222118	0.0805442	0.140202	0.197942	50
5075564	0.0038031	0.0147715	0.0275705	0.04341	0.0032268	0.0150323	0.0336905	0.0598645	0.0256872	0.0926701	0.160338	0.224794	61
1940850	0.115074	0.376666	0.57561	0.707832	0.0259101	0.115737	0.242759	0.393197	0.249016	0.642981	0.798356	0.823088	68
5470399	0.0370458	0.136754	0.239728	0.347146	0.006485	0.030029	0.0666533	0.116804	0.0791729	0.263845	0.417161	0.529476	58
1346581	0.0246195	0.092629	0.166185	0.248069	0.0076902	0.0355301	0.0785832	0.137012	0.0921145	0.301108	0.466215	0.579041	69
3616137	0.0259063	0.0972787	0.174106	0.259064	0.009836	0.0452637	0.0994796	0.171893	0.155286	0.46179	0.649144	0.735472	69
1549482	0.0462133	0.168212	0.289938	0.410856	0.0027283	0.0127215	0.028554	0.0508462	0.0433674	0.152416	0.255814	0.346459	53
1574402	0.0298712	0.111488	0.198063	0.291843	0.0059277	0.0274764	0.0610883	0.107305	0.0830872	0.27528	0.432477	0.545271	66
4658825	0.063054	0.223646	0.373899	0.510008	0.0091292	0.0420665	0.0926456	0.160558	0.104681	0.335825	0.509686	0.620414	67
5959724	0.0162333	0.0618651	0.112762	0.171917	0.0046426	0.0215712	0.0481424	0.0850279	0.0294625	0.105699	0.181689	0.252819	63
3044835	0.0048865	0.0189478	0.0352919	0.0554093	0.0025752	0.0120111	0.0269717	0.0480603	0.0322882	0.115354	0.19732	0.273041	54
2654308	0.0716843	0.2509	0.413062	0.552996	0.0057731	0.0267676	0.0595396	0.104653	0.116753	0.367853	0.54787	0.654684	65
1561170	0.141864	0.445475	0.651829	0.766353	0.0124212	0.0568877	0.12408	0.212115	0.225094	0.602579	0.770447	0.810032	64
3425630	0.0336803	0.124973	0.220449	0.321829	0.005349	0.0248205	0.0552781	0.0973379	0.0647118	0.220343	0.356775	0.464462	64
4963233	0.0116693	0.0447831	0.0823377	0.127009	0.0027044	0.0126109	0.0283075	0.0504125	0.0252496	0.0911504	0.157829	0.22147	60
5756972	0.0028717	0.0111698	0.0208853	0.0329649	0.0005402	0.0025293	0.0057143	0.010272	0.0021377	0.0079845	0.0143979	0.0211893	44
1555070	0.0421572	0.154407	0.268132	0.383585	0.0017595	0.0082188	0.0185008	0.033082	0.0560146	0.193208	0.317417	0.41981	54
1894420	0.0340154	0.126152	0.22239	0.324398	0.0065815	0.03047	0.0676129	0.118438	0.0913603	0.298979	0.463479	0.576356	65
5716039	0.422344	0.859443	0.916216	0.88211	0.015212	0.06931	0.149946	0.253418	0.167388	0.488804	0.675279	0.753744	67
2380602	0.0674825	0.237727	0.394307	0.532674	0.0222827	0.100205	0.212384	0.348912	0.183576	0.523175	0.70658	0.774105	68
3201263	0.0154299	0.0588758	0.107477	0.164195	0.0045581	0.0211819	0.0472856	0.0835447	0.0661482	0.224753	0.36305	0.471417	61
4681129	0.0824246	0.283755	0.458413	0.600093	0.0101783	0.0468096	0.102773	0.177332	0.117236	0.369109	0.54933	0.655955	66
4829753	0.0080792	0.0311758	0.0577136	0.0898583	0.0063415	0.0293722	0.0652231	0.114367	0.0743871	0.249668	0.397851	0.509156	63
5239451	0.0593731	0.211786	0.356421	0.490145	0.0091757	0.042277	0.0930963	0.161308	0.132248	0.407113	0.59215	0.691879	63
2520031	0.004812	0.0186612	0.034763	0.0545895	0.0026605	0.0124072	0.027854	0.0496142	0.0336742	0.120059	0.204879	0.28273	63
2581101	0.11339	0.372122	0.570259	0.70337	0.001913	0.0089334	0.0201001	0.0359182	0.0547983	0.189354	0.311722	0.413204	49
2694313	0.005031	0.0195038	0.0363175	0.0569978	0.0030008	0.0139849	0.0313642	0.055785	0.0155377	0.0569002	0.100207	0.143412	44
4667894	0.287719	0.720245	0.865111	0.872892	0.0270314	0.120496	0.25193	0.406287	0.318896	0.741028	0.852924	0.843032	69
4863713	0.0466732	0.169766	0.29237	0.413859	0.0021212	0.0099021	0.0222658	0.0397524	0.0344775	0.122777	0.209228	0.288278	47
5745805	0.0086977	0.0335307	0.0619998	0.0963764	0.0010179	0.0047613	0.0107417	0.0192693	0.0188478	0.0686857	0.120264	0.170955	50
2585874	0.0254769	0.0957294	0.171471	0.255415	0.0049995	0.0232141	0.0517543	0.0912684	0.038186	0.135239	0.229003	0.313254	53
2722107	0.0376105	0.138718	0.242918	0.351289	0.0217588	0.0979444	0.207905	0.342262	0.123466	0.385113	0.567681	0.671671	57
3322341	0.01396	0.0533867	0.0977294	0.149866	0.0013494	0.006308	0.0142169	0.0254669	0.0144053	0.0528415	0.0932446	0.133758	50
3819494	0.0244317	0.0919488	0.165023	0.24645	0.0035883	0.016705	0.0373991	0.0663515	0.0346988	0.123525	0.210422	0.289797	51
2092833	0.0042715	0.0165787	0.0309157	0.048617	0.0025688	0.0119814	0.0269055	0.0479435	0.0441816	0.15509	0.259942	0.351503	47
5108402	-0.0038758	-0.0152312	-0.0288524	-0.0463659	-4.94e-05	-0.0002317	-0.0005243	-0.000945	-0.0070128	-0.0265476	-0.0486589	-0.0730264	42
1364542	0.0059512	0.023039	0.0428245	0.0670482	0.005917	0.0274275	0.0609814	0.107122	0.0601192	0.206106	0.336287	0.441438	68
1751317	0.0325941	0.121144	0.214127	0.313424	0.0040708	0.0189345	0.0423297	0.0749444	0.0786604	0.262337	0.415124	0.527354	62
1102759	0.0234727	0.0884693	0.159065	0.23812	0.0046476	0.0215938	0.0481923	0.0851143	0.02361	0.0854381	0.14836	0.20887	44
1920496	0.0201421	0.0763043	0.138056	0.208404	0.0056374	0.0261452	0.0581786	0.10232	0.0466506	0.16316	0.272321	0.36652	65
2027661	0.0372185	0.137355	0.240705	0.348416	0.0163268	0.0742361	0.160082	0.269325	0.145014	0.437946	0.624962	0.717587	65
2121729	0.0032438	0.01261	0.0235613	0.0371522	0.0042958	0.0199725	0.0446205	0.0789244	0.0501503	0.174492	0.289515	0.387102	43
2953829	0.0568747	0.203655	0.344286	0.476111	0.0127479	0.0583486	0.127145	0.217062	0.158431	0.468919	0.656172	0.740496	69
1914496	0.022977	0.0866668	0.155969	0.233776	0.0118453	0.0543081	0.118654	0.203322	0.0649515	0.22108	0.357826	0.465631	65
5910007	0.173857	0.519484	0.723689	0.8124	0.011728	0.053782	0.117545	0.20152	0.140998	0.428391	0.614979	0.709938	68
3984328	0.0082531	0.0318385	0.0589208	0.0916963	0.0075707	0.034986	0.077407	0.135029	0.0428419	0.150687	0.253138	0.343179	58
2892091	0.103817	0.345786	0.538474	0.675944	0.02744	0.122224	0.255246	0.410987	0.156095	0.463631	0.650968	0.736784	65
5659213	0.0539942	0.194199	0.330016	0.459356	0.0046044	0.0213952	0.0477551	0.0843577	0.0411924	0.145239	0.244674	0.332755	64
4585939	0.0434135	0.158702	0.274954	0.392183	0.0083147	0.038371	0.08471	0.147307	0.0862047	0.284284	0.444374	0.557342	53
4894293	0.108075	0.357607	0.552904	0.688589	0.0082379	0.038022	0.0839585	0.146047	0.0942242	0.307037	0.473791	0.586428	63
5337462	0.0108676	0.0417573	0.0768919	0.118855	0.001666	0.0077838	0.0175264	0.0313523	0.0150907	0.0552994	0.0974646	0.139614	57
2388822	0.0676537	0.238267	0.395083	0.533524	0.0063858	0.0295749	0.0656646	0.11512	0.0988968	0.320023	0.490166	0.60214	66
4286520	0.0070138	0.0271088	0.0502869	0.0785131	0.0028045	0.013075	0.0293407	0.05223	0.0171853	0.062781	0.110245	0.157246	60
2527487	0.0316903	0.117948	0.20883	0.306344	0.0060163	0.0278828	0.0619756	0.108823	0.0487496	0.169971	0.282683	0.378962	64
1255480	0.0968971	0.326208	0.513992	0.653763	0.0051054	0.0237009	0.0528229	0.093111	0.064038	0.218267	0.35381	0.46116	57
2351330	0.0095392	0.0367277	0.0678021	0.105166	0.0037805	0.0175933	0.0393653	0.0697825	0.0363209	0.12899	0.219119	0.300822	61
3652000	0.0621419	0.22072	0.369612	0.505175	0.0070903	0.0327951	0.0726628	0.12701	0.101661	0.327613	0.499598	0.611032	57
5561829	0.0437865	0.159974	0.276968	0.39471	0.009772	0.0449747	0.098863	0.170874	0.103894	0.333694	0.507079	0.618003	69
1256665	0.0315653	0.117506	0.208094	0.305358	0.0045274	0.0210403	0.0469736	0.0830044	0.0629123	0.214789	0.348825	0.455585	64
4317652	0.0913177	0.310086	0.493286	0.634299	0.0051863	0.0240732	0.0536397	0.0945182	0.0833087	0.275922	0.433331	0.546143	58
1864383	0.0446345	0.16286	0.281526	0.400409	0.0078475	0.0362462	0.0801296	0.139616	0.0999676	0.322971	0.493842	0.60562	68
5943364	0.0531126	0.191287	0.325588	0.454101	0.005718	0.0265146	0.0589866	0.103706	0.0633613	0.216177	0.350818	0.457817	57
2359505	0.0470553	0.171056	0.294385	0.416341	0.0030098	0.0140269	0.0314576	0.0559489	0.0195483	0.0711652	0.124453	0.176658	60
2753837	0.0218102	0.082413	0.14864	0.223442	0.0063376	0.0293545	0.0651846	0.114302	0.0670421	0.227488	0.366923	0.475688	60
3502369	0.0886671	0.302319	0.483136	0.624527	0.0128954	0.0590074	0.128525	0.219285	0.157289	0.46634	0.653641	0.738696	65
2716157	0.0243345	0.0915968	0.164421	0.245611	0.0049708	0.023082	0.0514642	0.0907679	0.0521544	0.180927	0.299177	0.398526	66
3410163	0.0131679	0.0504187	0.0924353	0.142036	0.0011503	0.0053792	0.0121309	0.0217489	0.0032363	0.012068	0.0217191	0.0318899	41
5001573	0.044852	0.163599	0.28269	0.40186	0.0029332	0.0136719	0.0306683	0.0545632	0.0648581	0.220793	0.357417	0.465176	51
2152575	0.0373143	0.137688	0.241246	0.34912	0.0116	0.0532075	0.116333	0.199547	0.120307	0.377039	0.558481	0.663851	64
2491516	0.0003475	0.0013569	0.0025494	0.0040509	0.0019876	0.0092805	0.0208765	0.0372936	0.0073343	0.0271852	0.0485724	0.0707063	58
2944625	0.0397816	0.146238	0.25506	0.366944	0.0076173	0.0351979	0.0778652	0.135802	0.106891	0.341785	0.516931	0.627068	69
5076628	0.0303859	0.11332	0.201123	0.29598	0.0065822	0.0304734	0.0676203	0.11845	0.0941537	0.306839	0.473539	0.586183	67
5821748	-0.0008067	-0.0031553	-0.0059416	-0.0094702	0.004445	0.0206605	0.0461369	0.0815547	0.0228817	0.0828914	0.14412	0.203198	51
3700212	0.0195903	0.0742765	0.134527	0.203361	0.0021351	0.0099663	0.0224094	0.0400064	0.0218243	0.0791845	0.137929	0.194884	56
1182872	0.0373375	0.137769	0.241377	0.34929	0.0051038	0.0236936	0.0528068	0.0930832	0.0671292	0.227754	0.3673	0.476102	62
1677439	0.0131119	0.0502084	0.0920595	0.141479	0.0020316	0.0094853	0.0213343	0.0381042	0.013767	0.0505473	0.0892963	0.128263	40
5965218	0.001132	0.0044146	0.0082821	0.0131327	0.0025947	0.0121018	0.0271737	0.048416	0.0250595	0.0904894	0.156736	0.22002	57
4221434	0.0884349	0.301636	0.482237	0.623654	0.0050463	0.023429	0.0522261	0.0920821	0.0772107	0.258059	0.409322	0.521282	64
3619730	0.0121383	0.0465494	0.0855089	0.131742	0.004404	0.0204715	0.0457206	0.0808329	0.0548759	0.189601	0.312087	0.413628	63
5290933	0.0364368	0.134631	0.236274	0.342645	0.0045241	0.021025	0.04694	0.0829463	0.0699076	0.236203	0.379179	0.489085	61
3879348	0.0038422	0.0149224	0.02785	0.0438455	0.0059736	0.027687	0.0615482	0.108092	0.0552918	0.19092	0.314038	0.415895	47
1122236	-0.001901	-0.0074481	-0.0140552	-0.0224675	0.0060089	0.0278489	0.0619016	0.108696	0.0428633	0.150757	0.253247	0.343313	66
4205695	-0.0068687	-0.027116	-0.0516644	-0.0836974	0.0028142	0.0131201	0.029441	0.0524063	0.0090337	0.0334006	0.0594988	0.0863049	65
5841862	0.0376318	0.138792	0.243037	0.351445	0.008194	0.0378222	0.0835283	0.145326	0.130011	0.401572	0.58607	0.686939	63
1905863	-0.0068615	-0.027087	-0.0516084	-0.0836051	0.0020369	0.00951	0.0213896	0.0382021	0.0095223	0.0351817	0.0626175	0.0907363	51
2585276	0.0436374	0.159466	0.276163	0.393701	0.0068183	0.0315529	0.0699668	0.122438	0.0598577	0.20529	0.335101	0.44009	63
6022272	0.0306129	0.114127	0.202469	0.297796	0.0046019	0.0213834	0.047729	0.0843125	0.0356807	0.126836	0.215697	0.296494	67
4738049	0.0121945	0.0467611	0.0858886	0.132307	0.0036257	0.0168781	0.0377825	0.0670211	0.0224171	0.0812641	0.141405	0.199557	65
1262558	0.0316971	0.117972	0.20887	0.306397	0.0034584	0.0161042	0.0360681	0.0640257	0.0615476	0.210556	0.34273	0.44873	60
1745045	0.0465004	0.169183	0.291457	0.412732	0.0078927	0.036452	0.080574	0.140363	0.118296	0.371854	0.552511	0.658713	67
2234778	0.0140168	0.0535994	0.0981081	0.150425	0.0024472	0.0114167	0.0256467	0.0457244	0.0241087	0.0871786	0.151251	0.212726	56
5617404	-0.0070207	-0.0277222	-0.0528349	-0.0856289	0.000926	0.004332	0.0097757	0.0175434	-0.0013506	-0.0050705	-0.0092002	-0.0136406	54
1809121	0.0188978	0.0717268	0.13008	0.196981	0.0151863	0.0691962	0.149711	0.253047	0.147702	0.444268	0.631475	0.722494	67
2800217	0.0480428	0.174381	0.299566	0.422699	0.0124409	0.0569759	0.124266	0.212415	0.1459	0.440036	0.627123	0.719223	65
5899114	0.0021421	0.008341	0.0156179	0.0246987	0.0016205	0.0075716	0.017051	0.0305079	0.0132771	0.0487838	0.0862551	0.12402	58
2436969	0.0486093	0.176284	0.302521	0.426311	0.0087457	0.0403278	0.0889168	0.154343	0.121962	0.38128	0.563328	0.667986	68
4323271	0.128634	0.412299	0.616208	0.740192	0.0048577	0.0225615	0.0503204	0.0887933	0.0957705	0.311356	0.479271	0.591724	54
1624310	0.0520664	0.187821	0.320296	0.447789	0.0046804	0.0217453	0.0485256	0.085691	0.0338466	0.120643	0.205814	0.283925	63
4372824	0.480998	0.895985	0.923048	0.88257	0.0122957	0.0563258	0.1229	0.210207	0.179152	0.513979	0.698421	0.768962	66
4116422	0.0151719	0.0579139	0.105773	0.161698	0.0009712	0.0045433	0.0102511	0.018393	0.0022244	0.0083073	0.0149777	0.0220387	48
4995126	0.0146968	0.0561412	0.102628	0.157081	0.0141281	0.064501	0.139985	0.237632	0.0505703	0.175844	0.29155	0.389517	70
3473170	0.0460952	0.167813	0.289312	0.410081	0.0042158	0.0196035	0.0438065	0.077511	0.0565672	0.194954	0.319989	0.422781	61
5844192	0.132914	0.423202	0.628147	0.749197	0.0109006	0.0500642	0.109686	0.188691	0.16434	0.482108	0.668926	0.749406	66
3362694	0.008311	0.032059	0.0593223	0.0923073	0.0023011	0.0107381	0.0241329	0.0430525	0.021229	0.0770923	0.134424	0.190161	59
4889976	0.0590838	0.210848	0.355027	0.488543	0.0070498	0.0326102	0.0722618	0.126331	0.0978017	0.316997	0.486378	0.598536	66
5587485	0.0713392	0.249825	0.411544	0.551369	0.0076214	0.0352167	0.0779057	0.13587	0.0665969	0.226127	0.364997	0.473567	62
3863756	0.0157683	0.0601358	0.109707	0.167457	0.0034512	0.016071	0.0359944	0.0638969	0.0315862	0.112963	0.193464	0.268076	62
1012449	0.0239967	0.0903719	0.162326	0.242684	0.0043067	0.0200228	0.0447314	0.0791169	0.0567072	0.195396	0.320639	0.423531	59
4217893	0.0286653	0.107185	0.190848	0.282046	0.0074962	0.0346461	0.0766719	0.133789	0.0492719	0.171659	0.285238	0.382012	60
2274713	0.0604384	0.215233	0.361528	0.495992	0.0079786	0.036843	0.0814175	0.141782	0.125995	0.391516	0.574893	0.677717	68
2551557	0.211904	0.596801	0.787472	0.845093	0.03694	0.161669	0.328655	0.510625	0.264657	0.667422	0.813717	0.829501	65
2614464	0.0091478	0.0352416	0.0651073	0.101089	0.0015852	0.0074071	0.0166822	0.0298526	0.0107286	0.0395683	0.0702754	0.101578	54
3748437	0.0128782	0.0493311	0.0904911	0.139152	0.0035273	0.0164227	0.0367738	0.0652592	0.0344505	0.122686	0.209082	0.288092	62
3798509	0.0677219	0.238483	0.395392	0.533862	0.0108418	0.0497997	0.109125	0.187773	0.174585	0.504332	0.689691	0.76333	68
1145581	0.0569479	0.203894	0.344644	0.476529	0.0166658	0.07573	0.163142	0.274098	0.138061	0.42132	0.607484	0.704095	64
1008186	0.143541	0.44957	0.65608	0.769331	0.0022207	0.0103643	0.0232983	0.041578	0.0473047	0.165287	0.275566	0.370429	49
2909399	0.071411	0.250049	0.41186	0.551708	0.0056155	0.0260443	0.057958	0.101941	0.058213	0.200137	0.32759	0.43152	53
2024934	0.0319861	0.118995	0.210567	0.30867	0.006269	0.02904	0.0644995	0.113133	0.0643993	0.219381	0.355402	0.462934	64
4666968	-0.0042406	-0.0166738	-0.0316074	-0.050843	0.0039463	0.0183592	0.0410589	0.0727331	0.0128579	0.0472728	0.0836451	0.120371	61
1881175	-0.0007837	-0.0030652	-0.0057719	-0.009199	0.0016863	0.0078781	0.0177378	0.0317277	0.0034942	0.0130248	0.0234304	0.0343838	58
4026786	0.0695209	0.24414	0.403479	0.542673	0.0107271	0.0492831	0.10803	0.185976	0.184982	0.526067	0.709114	0.775678	65
4532508	0.0005612	0.0021905	0.0041141	0.0065335	0.0023352	0.0108964	0.024486	0.043676	0.0081403	0.0301368	0.0537695	0.0781399	64
4820599	0.0281046	0.105179	0.187472	0.27744	0.0056377	0.0261465	0.0581815	0.102325	0.0641759	0.218692	0.354418	0.461837	65
2535496	0.0087429	0.0337026	0.0623121	0.0968506	0.0017782	0.008306	0.0186961	0.0334286	0.00946	0.0349547	0.0622204	0.0901726	55
3800504	0.0123019	0.0471649	0.0866126	0.133386	0.0014615	0.0068306	0.0153897	0.0275544	0.0023825	0.0088955	0.0160338	0.0235848	40
5484141	0.080703	0.278567	0.451387	0.592988	0.0088227	0.0406772	0.0896667	0.155595	0.0954481	0.310457	0.478133	0.590628	66
5676573	-0.0044705	-0.0175839	-0.0333474	-0.0536751	0.0001146	0.0005369	0.0012146	0.0021874	-0.0060984	-0.0230549	-0.0421882	-0.0631904	41
5699729	0.0409503	0.150264	0.261519	0.375194	0.0091163	0.0420077	0.0925195	0.160348	0.171447	0.49761	0.683507	0.75926	67
1885486	0.01643	0.062596	0.114052	0.173796	0.0068657	0.031769	0.0704362	0.123235	0.0748048	0.250914	0.399562	0.510975	67
1934257	0.0442166	0.161439	0.279283	0.397608	0.0078036	0.0360463	0.0796981	0.138889	0.0482016	0.168197	0.279992	0.375742	67
5736588	0.030066	0.112182	0.199222	0.293412	0.0078161	0.0361034	0.0798214	0.139097	0.0667745	0.22667	0.365766	0.474414	62
1990855	0.0295624	0.110388	0.196221	0.289349	0.0104193	0.0478963	0.105085	0.181138	0.113478	0.359291	0.537844	0.645878	69
5143740	0.0401683	0.147572	0.257203	0.369688	0.0061966	0.0287085	0.0637767	0.1119	0.0745099	0.250035	0.398355	0.509692	67
2419599	0.0597206	0.212912	0.358091	0.492061	0.0279548	0.124399	0.259405	0.416859	0.235245	0.62018	0.782989	0.816114	65
3114820	0.231606	0.632604	0.813071	0.855828	0.0101207	0.0465496	0.10222	0.176419	0.109842	0.349676	0.526426	0.635681	66
5280826	0.0109541	0.0420844	0.0774815	0.119739	0.0058812	0.0272635	0.0606234	0.106509	0.0520684	0.180651	0.298765	0.398041	65
1606406	0.221638	0.614836	0.80068	0.850813	0.0143629	0.0655442	0.142151	0.241078	0.194248	0.544761	0.725115	0.785339	65
4185600	0.0115564	0.0443573	0.0815724	0.125866	0.003587	0.0166988	0.0373854	0.0663276	0.054059	0.187005	0.308237	0.409144	61
1480644	0.0111907	0.0429775	0.0790901	0.122151	0.0037455	0.0174319	0.0390083	0.06916	0.0290025	0.10412	0.179116	0.249467	60
1587109	0.0139714	0.0534295	0.0978056	0.149979	0.0010372	0.0048515	0.0109443	0.0196312	0.011614	0.0427778	0.0758574	0.109445	48
2961319	0.0106376	0.040888	0.0753242	0.116501	0.0052274	0.0242621	0.054054	0.0952315	0.0453495	0.158915	0.265824	0.358659	66
3913049	0.0035512	0.0137983	0.0257665	0.0405965	0.000934	0.0043696	0.0098604	0.0176949	0.0063139	0.0234381	0.041953	0.0612012	48
5414704	0.0210151	0.0795049	0.14361	0.216313	0.0066065	0.0305846	0.0678622	0.118862	0.048535	0.169277	0.28163	0.377703	61
1861028	0.0245744	0.0924658	0.165907	0.247681	0.0072893	0.0337027	0.0746298	0.130339	0.0770467	0.257573	0.408662	0.520588	51
2366673	0.0168344	0.0640969	0.116697	0.177644	0.0062805	0.0290927	0.0646143	0.113329	0.10343	0.332434	0.505535	0.61657	65
1377620	0.0067776	0.0262054	0.0486331	0.0759779	0.0067904	0.0314251	0.0696891	0.121967	0.0608617	0.208422	0.339644	0.445243	56
1550420	0.0048827	0.0189335	0.0352655	0.0553685	0.0006567	0.0030739	0.0069422	0.012473	0.0004768	0.0017852	0.0032287	0.0047685	49
3644970	0.0358376	0.132539	0.23286	0.338181	0.0139989	0.0639265	0.13879	0.235729	0.163896	0.481127	0.667988	0.74876	59
3766658	0.0974266	0.327723	0.515912	0.655535	0.0123362	0.0565074	0.123281	0.210824	0.165517	0.484703	0.671398	0.751102	61
4828246	-0.0003375	-0.0013191	-0.0024817	-0.0039505	0.0008866	0.004148	0.0093617	0.0168033	0.0191333	0.069697	0.121974	0.173285	49
3361541	0.0048992	0.018997	0.0353826	0.0555498	0.0040411	0.0187974	0.0420269	0.0744177	0.0238003	0.0861023	0.149463	0.210343	64
5778207	-0.0001843	-0.0007201	-0.0013545	-0.0021552	0.0027087	0.0126304	0.028351	0.0504891	0.0116502	0.0429088	0.0760847	0.109765	60
2186710	0.0185749	0.0705361	0.127998	0.193988	0.005623	0.0260791	0.058034	0.102072	0.0639978	0.218143	0.353633	0.460962	64
1223827	0.070349	0.246734	0.407166	0.546659	0.0054774	0.0254106	0.0565708	0.0995598	0.0324235	0.115814	0.198061	0.273993	58
1575793	0.990528	0.96246	0.928112	0.882715	0.0426899	0.184853	0.369801	0.562733	0.431268	0.846982	0.890175	0.85112	69
2083242	0.0065614	0.0253777	0.0471166	0.0736502	0.0007373	0.0034508	0.0077916	0.0139942	0.0016324	0.0061016	0.0110124	0.0162244	49
4393300	0.0567914	0.203383	0.343877	0.475635	0.0120499	0.055225	0.120585	0.206456	0.114128	0.360996	0.539851	0.647652	61
3275617	0.0014718	0.0057367	0.0107554	0.0170391	0.000678	0.0031734	0.0071665	0.0128747	0.0064196	0.0238267	0.0426405	0.0621904	43
3237948	0.0422062	0.154575	0.268399	0.383923	0.0337876	0.148738	0.305065	0.479534	0.211459	0.57784	0.751823	0.800384	57
4862795	0.114651	0.375526	0.574272	0.706721	0.0057929	0.0268584	0.0597381	0.104993	0.0960657	0.312178	0.48031	0.592725	65
3597909	0.0054475	0.0211054	0.0392682	0.0615614	0.0018198	0.0084996	0.0191295	0.0341974	0.0181141	0.0660834	0.115856	0.164936	54
5261599	0.0745355	0.259736	0.425459	0.566159	0.0105658	0.0485567	0.106488	0.183445	0.140022	0.426049	0.612507	0.70802	69
1020516	0.0171882	0.0654088	0.119006	0.180995	0.0056435	0.0261729	0.0582393	0.102424	0.0883775	0.290507	0.452512	0.565497	68
2494077	0.0126969	0.0486501	0.0892728	0.137343	0.0036437	0.0169609	0.0379658	0.0673411	0.0254476	0.0918383	0.158965	0.222976	56
1906675	-0.003765	-0.0147931	-0.0280165	-0.0450092	0.000447	0.0020931	0.00473	0.0085061	0.0019983	0.0074653	0.013465	0.0198222	47
2577082	0.0452282	0.164876	0.2847	0.404361	0.0088052	0.0405979	0.0894965	0.155311	0.10013	0.323417	0.494396	0.606143	68
3905875	0.117502	0.38317	0.583201	0.714083	0.0104356	0.0479699	0.105241	0.181396	0.152683	0.455828	0.643196	0.731159	68
2711946	0.157455	0.482614	0.689205	0.791461	0.0067724	0.0313429	0.0695106	0.121663	0.061001	0.208856	0.340272	0.445953	62
2785945	0.28411	0.715206	0.86253	0.87221	0.007851	0.0362621	0.0801641	0.139674	0.0819819	0.272065	0.428195	0.540884	54
4519645	0.0615097	0.218687	0.366623	0.50179	0.0119939	0.0549743	0.120057	0.2056	0.129951	0.401423	0.585906	0.686805	66
5507853	0.151522	0.468726	0.675538	0.782564	0.0164566	0.0748082	0.161254	0.271156	0.228039	0.607756	0.774197	0.811886	69
1239877	0.055291	0.198467	0.336477	0.466976	0.0092225	0.0424889	0.0935501	0.162062	0.131734	0.405844	0.590763	0.690757	67
5950405	0.0482225	0.174985	0.300505	0.423848	0.0299528	0.132797	0.275346	0.439113	0.24412	0.635015	0.793101	0.820764	65
4480140	0.0166701	0.0634874	0.115624	0.176083	0.003471	0.0161625	0.0361972	0.0642514	0.0349741	0.124454	0.211904	0.291682	64
5711674	0.0226254	0.0853864	0.153767	0.230677	0.0020343	0.0094978	0.0213623	0.0381537	0.0250754	0.0905448	0.156827	0.220142	55
5889055	0.0186119	0.0706724	0.128237	0.194331	0.0029856	0.0139148	0.0312083	0.0555114	0.0316995	0.113349	0.194087	0.26888	55
2534728	0.0219982	0.0830994	0.149825	0.225117	0.0036738	0.0171002	0.0382742	0.0678792	0.0323228	0.115471	0.197509	0.273284	50
2910901	-0.0018185	-0.0071239	-0.0134411	-0.0214812	0.0004953	0.002319	0.0052398	0.0094209	-0.0018242	-0.0068534	-0.0124457	-0.0184713	52
3546853	0.0237708	0.0895522	0.160922	0.240721	0.0047604	0.0221134	0.0493353	0.0870911	0.0695139	0.23501	0.377509	0.48727	63
1087856	0.0390295	0.143639	0.250875	0.36157	0.004689	0.0217848	0.0486125	0.0858414	0.0384884	0.136249	0.230593	0.315245	54
1174245	0.0328502	0.122048	0.215622	0.315417	0.0054344	0.025213	0.0561381	0.0988164	0.0841434	0.27834	0.436537	0.54941	56
3586449	0.0095801	0.036883	0.0680834	0.105591	0.0010444	0.0048851	0.0110201	0.0197665	0.0095515	0.0352879	0.0628034	0.0910001	49
5442175	0.0031926	0.0124117	0.0231931	0.0365766	0.0022574	0.010535	0.0236795	0.0422516	0.0148212	0.0543335	0.0958074	0.137317	60
3505765	0.0497672	0.180162	0.308525	0.433611	0.0082913	0.0382645	0.0844808	0.146923	0.104882	0.336368	0.510349	0.621025	60
4552240	0.347583	0.793123	0.89676	0.879657	0.0124489	0.0570115	0.12434	0.212535	0.177603	0.510725	0.695495	0.76709	56
4852525	0.0065789	0.0254447	0.0472394	0.0738389	0.0064752	0.0299841	0.0665556	0.116638	0.0994708	0.321604	0.49214	0.604011	65
4949926	0.0042564	0.0165205	0.030808	0.0484497	0.0026022	0.0121365	0.0272511	0.0485525	0.0144377	0.0529576	0.0934442	0.134035	62
1054120	0.0469575	0.170726	0.29387	0.415707	0.0134962	0.061688	0.134127	0.228279	0.145607	0.439345	0.626409	0.718683	70
2978862	0.0094949	0.0365595	0.0674973	0.104705	0.0007758	0.0036305	0.0081965	0.0147189	0.0029909	0.0111572	0.0200886	0.0295111	48
3573361	0.228296	0.626781	0.809078	0.85425	0.0162491	0.0738931	0.159378	0.268227	0.311444	0.731884	0.848636	0.841771	64
4255511	0.077706	0.269464	0.438937	0.580224	0.0160283	0.072919	0.157378	0.265098	0.181357	0.51858	0.702523	0.771562	64
1151188	-0.0019047	-0.0074625	-0.0140823	-0.0225111	0.0016249	0.0075919	0.0170965	0.0305888	0.0033998	0.0126748	0.0228046	0.0334721	62
4003519	0.0546994	0.196522	0.333537	0.463516	0.0081167	0.0374708	0.0827712	0.144055	0.126196	0.392022	0.575461	0.67819	66
4076284	0.0478509	0.173736	0.298562	0.42147	0.0081273	0.0375193	0.0828757	0.144231	0.102147	0.32894	0.501236	0.612565	59
3777724	-0.0036132	-0.0141935	-0.0268729	-0.0431545	3.18e-05	0.0001492	0.0003377	0.0006083	-0.0071205	-0.0269594	-0.0494234	-0.0741909	42
2049298	0.0122916	0.0471262	0.0865432	0.133282	0.0012036	0.0056278	0.0126894	0.022745	0.0219394	0.0795885	0.138605	0.195794	41
1292440	0.0119611	0.0458822	0.0843117	0.129957	0.0050856	0.0236099	0.0526231	0.0927666	0.0562018	0.1938	0.318289	0.420819	66
2580360	0.019562	0.0741723	0.134346	0.203101	0.0040057	0.0186337	0.0416653	0.0737886	0.0516072	0.179174	0.296552	0.395432	54
3217800	0.0416467	0.152657	0.265342	0.380051	0.0165663	0.0752917	0.162245	0.2727	0.216495	0.587126	0.758949	0.80416	69
3509330	0.0015107	0.0058882	0.0110387	0.0174861	0.0009211	0.0043092	0.0097244	0.0174517	0.0024615	0.0091894	0.0165612	0.0243564	54
5920204	0.0555747	0.199398	0.337882	0.468626	0.0231341	0.10387	0.219611	0.359579	0.228035	0.607749	0.774192	0.811884	62
3747614	0.0160756	0.0612791	0.111728	0.170408	0.0117587	0.0539195	0.117835	0.201991	0.0904923	0.296522	0.460311	0.573236	67
5071623	0.0034011	0.0132181	0.0246901	0.038916	0.001531	0.0071545	0.0161161	0.0288463	0.0048721	0.0181243	0.0325244	0.0475907	57
5217870	0.0028304	0.0110098	0.0205878	0.0324989	0.0053084	0.024634	0.0548695	0.096635	0.0368301	0.130699	0.22183	0.304242	63
5940340	-0.0046482	-0.0182879	-0.0346944	-0.0558699	0.0004684	0.0021932	0.0049561	0.0089118	0.0046823	0.0174233	0.031277	0.0457837	43
1937451	0.0042711	0.0165773	0.0309131	0.048613	0.001011	0.0047289	0.0106687	0.0191389	0.0104459	0.0385416	0.068486	0.0990496	49
5298535	0.0207895	0.0786789	0.142179	0.214278	0.0039369	0.018316	0.0409633	0.0725667	0.0345669	0.123079	0.20971	0.288892	60
3497964	-0.0031935	-0.0125369	-0.0237171	-0.0380438	0.0007498	0.0035092	0.0079232	0.0142298	0.0007199	0.0026944	0.0048709	0.0071901	50
2432360	0.021774	0.0822805	0.148412	0.223119	0.0050243	0.0233279	0.0520041	0.0916993	0.0658929	0.223971	0.36194	0.47019	63
2471022	0.0218803	0.0826688	0.149082	0.224067	0.0059249	0.0274639	0.061061	0.107258	0.0960633	0.312171	0.480302	0.592717	66
3205016	0.0377376	0.13916	0.243634	0.352218	0.0065723	0.0304281	0.0675217	0.118282	0.038474	0.136201	0.230518	0.315151	59
4634212	0.111303	0.366452	0.563528	0.697693	0.0115492	0.0529796	0.115852	0.198764	0.176562	0.508525	0.693507	0.765808	68
5291185	0.271002	0.696236	0.852363	0.869347	0.0085413	0.0394003	0.0869242	0.151014	0.0931928	0.304143	0.470101	0.58284	56
2356073	0.0570435	0.204207	0.345113	0.477074	0.00563	0.0261111	0.058104	0.102192	0.0760588	0.254645	0.40467	0.516383	65
1481973	0.0197793	0.0749715	0.135738	0.205092	0.0057322	0.0265801	0.0591299	0.103951	0.101038	0.325907	0.497488	0.609053	65
1664200	0.0026261	0.0102181	0.0191149	0.0301901	0.0025279	0.0117914	0.0264821	0.0471974	0.0102295	0.0377553	0.0671144	0.0971095	62
3808702	0.0148664	0.0567742	0.103752	0.158732	0.0068707	0.0317922	0.0704865	0.12332	0.0757633	0.253767	0.40347	0.515116	66
3027551	0.0180583	0.0686285	0.124658	0.189174	0.0072243	0.0334062	0.0739875	0.129253	0.0899802	0.295069	0.458433	0.571379	68
4597958	0.009202	0.0354476	0.065481	0.101654	0.0036491	0.0169859	0.0380212	0.0674378	0.0227006	0.0822575	0.143063	0.201782	65
5015334	0.0102396	0.0393822	0.0726054	0.112412	0.0027996	0.0130522	0.0292899	0.0521407	0.0171526	0.0626645	0.110047	0.156974	60
2522793	0.0429432	0.157096	0.272407	0.38898	0.0098637	0.0453892	0.0997471	0.172336	0.130481	0.40274	0.587357	0.687989	67
3620579	0.0159361	0.0607603	0.110811	0.16907	0.0027518	0.0128305	0.0287965	0.0512728	0.0117852	0.0433976	0.0769332	0.110958	57
4074476	0.0903975	0.307397	0.489785	0.630946	0.0064728	0.0299728	0.0665311	0.116596	0.072012	0.242553	0.388024	0.498644	62
4314478	0.0009789	0.0038185	0.007166	0.0113675	0.0010337	0.004835	0.0109073	0.019565	0.0091724	0.0339064	0.0603851	0.0875652	49
2862804	0.0358756	0.132672	0.233077	0.338466	0.0028756	0.0134047	0.0300742	0.0535194	0.0264303	0.0952466	0.164583	0.230404	60
1813819	0.0805657	0.278152	0.450822	0.592414	0.0072516	0.0335311	0.074258	0.12971	0.0832023	0.275614	0.432921	0.545725	63
5049543	0.0789721	0.273321	0.44423	0.585678	0.0049914	0.0231769	0.0516724	0.0911271	0.0647909	0.220586	0.357122	0.464848	67
2656477	0.0243773	0.0917518	0.164686	0.24598	0.017679	0.0801834	0.172227	0.288181	0.10717	0.342534	0.517838	0.627895	61
4020722	0.0228235	0.0861083	0.155009	0.232425	0.0029809	0.0138927	0.0311592	0.0554251	0.0397491	0.14045	0.23719	0.323475	56
3056388	0.026658	0.0999861	0.1787	0.265404	0.0022419	0.010463	0.0235187	0.0419675	0.0175424	0.0640519	0.112407	0.160212	55
1480093	0.0055858	0.0216364	0.0402456	0.0630709	0.0068255	0.0315858	0.0700381	0.122559	0.0636083	0.216941	0.351912	0.45904	65
3990869	0.019373	0.0734771	0.133134	0.201365	0.0078555	0.0362828	0.0802088	0.139749	0.0849641	0.280712	0.439671	0.552592	55
5028813	0.0351964	0.130296	0.229191	0.333368	0.0027513	0.0128281	0.0287911	0.0512633	0.0219176	0.079512	0.138477	0.195622	59
1608340	0.0036874	0.0143246	0.0267422	0.0421187	0.0033015	0.0153777	0.0344571	0.0612071	0.0319674	0.114262	0.19556	0.270777	60
3887002	0.0662031	0.23368	0.38848	0.52626	0.0070146	0.0324492	0.0719125	0.125739	0.0819562	0.27199	0.428095	0.540782	58
4703903	0.0011834	0.0046146	0.0086565	0.0137245	0.0019458	0.009086	0.0204415	0.0365229	0.0070476	0.0261336	0.0467171	0.0680464	48
4287580	0.0231646	0.0873494	0.157142	0.235423	0.0094618	0.043572	0.0958672	0.16591	0.0955236	0.310668	0.4784	0.590885	62
2592813	0.0198267	0.0751456	0.136041	0.205525	0.0068043	0.0314888	0.0698276	0.122202	0.0890826	0.292517	0.455125	0.568098	63
5570789	0.16524	0.500389	0.706157	0.802028	0.0084139	0.0388217	0.0856798	0.148931	0.10734	0.34299	0.518388	0.628398	64
3565458	0.0183085	0.0695527	0.126277	0.191509	0.0062863	0.0291195	0.0646727	0.113429	0.0373798	0.132542	0.224745	0.307912	66
2322568	0.0047821	0.0185461	0.0345505	0.0542602	0.0049184	0.0228406	0.0509338	0.0898524	0.0623407	0.213018	0.346279	0.452726	60
4184087	0.0013879	0.0054107	0.0101459	0.0160772	0.0030071	0.0140142	0.0314293	0.0558994	0.0238134	0.0861482	0.14954	0.210445	62
2875316	0.0037904	0.0147224	0.0274795	0.0432682	0.0034662	0.0161401	0.0361475	0.0641646	0.0443067	0.155501	0.260574	0.352274	56
4567238	0.0016336	0.0063661	0.0119317	0.0188945	0.0036493	0.0169869	0.0380234	0.0674416	0.0359704	0.127811	0.217248	0.298457	61
5621731	0.151457	0.468573	0.675386	0.782463	0.0268709	0.119816	0.250623	0.40443	0.350619	0.77677	0.868071	0.846989	68
4004834	0.0069007	0.0266761	0.049495	0.0772995	0.0041748	0.0194145	0.0433893	0.0767863	0.0254823	0.0919588	0.159164	0.22324	63
1347867	0.0928849	0.314645	0.499191	0.639915	0.0152743	0.0695861	0.150516	0.254316	0.237154	0.623415	0.78523	0.817165	69
1671603	0.0280808	0.105093	0.187328	0.277243	0.0032967	0.0153555	0.0344078	0.0611209	0.0503791	0.175229	0.290624	0.388419	54
3541745	0.0685834	0.241196	0.399278	0.538107	0.0054962	0.0254969	0.0567599	0.0998846	0.0676634	0.229384	0.369602	0.478631	64
1380749	0.003312	0.0128737	0.0240508	0.0379173	0.004558	0.0211813	0.0472842	0.0835424	0.0292645	0.105019	0.180582	0.251378	68
1469031	0.254784	0.671277	0.837901	0.864811	0.0156277	0.0711495	0.153739	0.259389	0.153235	0.457096	0.644466	0.732085	65
3263565	0.111571	0.367182	0.564398	0.698431	0.0103035	0.0473741	0.103974	0.179311	0.131291	0.404748	0.589562	0.689783	67
4488119	0.0123655	0.0474044	0.0870418	0.134025	0.0060489	0.028032	0.0623012	0.109379	0.0738128	0.247953	0.39549	0.506641	62
5571431	0.0470591	0.171069	0.294405	0.416365	0.0019651	0.0091759	0.0206425	0.0368792	0.0470982	0.164616	0.274543	0.369198	49
2263953	0.0220149	0.0831603	0.14993	0.225266	0.003519	0.0163846	0.0366894	0.0651117	0.0219808	0.0797339	0.138848	0.196121	68
4367966	-0.0015572	-0.0060979	-0.0114996	-0.0183655	0.0009582	0.0044827	0.0101149	0.0181496	0.0103802	0.0383028	0.0680696	0.0984608	54
1543402	0.0466221	0.169594	0.2921	0.413526	0.0080566	0.0371977	0.0821823	0.143067	0.0868281	0.286074	0.446722	0.559703	66
2373006	0.101848	0.340262	0.53164	0.669844	0.0243673	0.109158	0.229973	0.374731	0.267796	0.672146	0.816552	0.83062	63
3049685	0.0030658	0.0119209	0.0222815	0.0351507	0.0001375	0.0006442	0.001457	0.0026238	0.0009805	0.0036685	0.0066289	0.0097796	41
1459510	0.0415703	0.152394	0.264923	0.37952	0.0102944	0.0473331	0.103887	0.179167	0.079629	0.265185	0.418968	0.531354	60
1075029	0.010175	0.0391375	0.0721631	0.111745	0.004482	0.0208311	0.0465129	0.0822062	0.0625081	0.213537	0.347025	0.453566	60
1790778	-0.0026074	-0.0102266	-0.0193247	-0.0309495	0.0007515	0.0035168	0.0079402	0.0142602	-0.0018812	-0.0070679	-0.0128365	-0.0190537	49
2025264	-0.0007664	-0.0029975	-0.0056442	-0.008995	0.0086154	0.0397365	0.0876468	0.152222	0.0377228	0.13369	0.22656	0.31019	68
4936991	0.118966	0.387064	0.587708	0.717752	0.0073068	0.0337827	0.074803	0.130632	0.110272	0.350818	0.527791	0.636909	67
3017657	-0.0003257	-0.0012729	-0.0023948	-0.0038121	0.0005746	0.0026902	0.0060772	0.0109226	0.0001483	0.0005554	0.0010051	0.0014854	47
3341357	0.0407967	0.149736	0.260673	0.374116	0.0016377	0.0076518	0.0172307	0.0308272	0.027417	0.0986582	0.170187	0.23778	46
4763103	-0.0005827	-0.0022786	-0.0042889	-0.0068319	0.006667	0.0308613	0.0684639	0.119885	0.0622921	0.212868	0.346062	0.452483	65
2698445	0.0058335	0.0225876	0.041995	0.0657698	0.0084083	0.0387962	0.0856251	0.14884	0.0719095	0.242244	0.387595	0.498184	67
1575395	0.0582889	0.208266	0.351182	0.484111	0.0028003	0.0130556	0.0292974	0.0521539	0.0246562	0.0890863	0.154414	0.216936	42
4048405	0.0011347	0.0044251	0.0083017	0.0131636	0.0018685	0.0087264	0.0196369	0.0350972	0.0046665	0.017365	0.0311731	0.0456332	55
4677970	0.0346579	0.128408	0.226097	0.329294	0.0099402	0.0457347	0.100484	0.173553	0.110917	0.35253	0.529833	0.638742	68
1057181	0.0182314	0.0692681	0.125779	0.190791	0.0095105	0.0437925	0.0963384	0.166692	0.0955398	0.310713	0.478457	0.59094	64
2187640	0.0530858	0.191198	0.325453	0.453941	0.0127657	0.0584283	0.127312	0.217331	0.157906	0.467736	0.655012	0.739672	65
5599767	0.020028	0.0758852	0.137327	0.207364	0.0021538	0.0100533	0.0226036	0.04035	0.0200005	0.0727627	0.127146	0.180315	53
5809033	0.065439	0.231255	0.384973	0.522378	0.0173162	0.0785907	0.168985	0.283169	0.220728	0.594796	0.764712	0.807138	69
3204277	0.0515916	0.186244	0.317881	0.444895	0.0010416	0.0048719	0.0109904	0.0197135	0.0245358	0.0886669	0.153719	0.216012	48
4524735	0.0133548	0.0511196	0.093687	0.14389	0.0060315	0.0279522	0.062127	0.109081	0.0615124	0.210447	0.342571	0.448551	63
1946112	0.0354685	0.131248	0.23075	0.335415	0.0068281	0.0315976	0.070064	0.122603	0.0880369	0.289535	0.451244	0.564233	64
5203086	0.0778701	0.269965	0.439626	0.580936	0.017718	0.0803542	0.172575	0.288717	0.143503	0.434366	0.621241	0.714754	53
5809474	0.0111349	0.0427671	0.0787113	0.121583	0.0026989	0.0125852	0.0282504	0.0503119	0.0188625	0.0687378	0.120352	0.171075	61
2958166	0.0309948	0.115483	0.20473	0.300839	0.0121011	0.0554546	0.121068	0.20724	0.16424	0.481888	0.668716	0.749261	66
4419029	0.0112576	0.0432303	0.0795452	0.122832	0.0035211	0.0163941	0.0367103	0.0651483	0.0211003	0.0766393	0.133664	0.189136	63
5141270	-0.0047808	-0.0188135	-0.0357008	-0.0575111	0.0023716	0.0110658	0.0248639	0.0443432	0.0093964	0.0347228	0.0618146	0.0895963	60
2225466	0.0703607	0.24677	0.407217	0.546715	0.0115623	0.0530382	0.115976	0.198965	0.18188	0.519667	0.703486	0.772168	65
2297948	0.0129973	0.0497783	0.0912908	0.140339	0.0030987	0.0144386	0.0323722	0.0575538	0.0444857	0.156087	0.261478	0.353375	59
2557219	0.283506	0.714355	0.862089	0.872092	0.0077297	0.0357101	0.0789721	0.137667	0.211413	0.577755	0.751757	0.800349	65
4878046	-0.0046374	-0.0182449	-0.0346122	-0.055736	0.0017727	0.0082806	0.0186391	0.0333275	0.006531	0.0242362	0.0433649	0.0632321	63
1896977	0.0353582	0.130862	0.230119	0.334586	0.0030344	0.0141408	0.0317106	0.056393	0.0384366	0.136076	0.230321	0.314904	59
2361880	0.0214418	0.0810664	0.146313	0.220148	0.0070408	0.0325689	0.0721721	0.126179	0.0638516	0.217692	0.352987	0.460242	64
1457604	0.0653586	0.230999	0.384603	0.521967	0.0104196	0.0478978	0.105088	0.181144	0.105164	0.337132	0.511281	0.621884	68
4575951	0.127917	0.410458	0.61417	0.738631	0.0103673	0.0476618	0.104586	0.180318	0.146566	0.441603	0.628738	0.72044	68
2397924	0.0314066	0.116943	0.207159	0.304104	0.0048141	0.022361	0.0498797	0.0880319	0.0467075	0.163345	0.272604	0.366862	67
3365296	-0.0044316	-0.0174301	-0.0330532	-0.0531961	0.0025884	0.0120722	0.0271077	0.0482998	0.0290229	0.10419	0.17923	0.249616	60
3373187	0.0474312	0.172323	0.296361	0.418771	0.0098612	0.0453776	0.0997224	0.172295	0.118915	0.373454	0.554359	0.660308	69
3528984	0.0158765	0.0605384	0.110419	0.168497	0.0048256	0.0224139	0.049996	0.088233	0.0593338	0.203651	0.332718	0.437378	64
3934686	0.0152018	0.0580254	0.105971	0.161988	0.0034491	0.0160609	0.0359719	0.0638576	0.0599689	0.205637	0.335606	0.440664	59
5013431	0.0317045	0.117999	0.208913	0.306455	0.0058426	0.0270864	0.0602364	0.105847	0.0876193	0.288341	0.449686	0.562675	63
2073889	0.0003931	0.0015347	0.0028833	0.0045809	0.0047805	0.0222061	0.0495391	0.0874435	0.0259671	0.093641	0.161939	0.226912	66
5701421	0.004472	0.0173518	0.0323449	0.0508377	0.0030109	0.0140318	0.0314684	0.055968	0.0181719	0.0662886	0.116204	0.165412	62
1626999	-0.0051791	-0.020393	-0.0387279	-0.0624545	0.000807	0.0037764	0.008525	0.0153068	-0.0016199	-0.006084	-0.0110445	-0.0163846	58
4091188	0.103687	0.345423	0.538026	0.675546	0.0092738	0.042721	0.0940468	0.162888	0.138586	0.422588	0.608835	0.705155	67
4305240	-0.001709	-0.0066938	-0.0126271	-0.0201744	0.0009338	0.0043685	0.0098578	0.0176902	0.0030989	0.0115581	0.0208065	0.0305587	53
4663397	0.0021431	0.0083451	0.0156255	0.0247106	0.0011375	0.0053196	0.0119967	0.0215096	0.0031928	0.0119067	0.0214305	0.0314689	51
3079384	0.0625071	0.221892	0.371332	0.507116	0.023781	0.106647	0.225063	0.367571	0.236748	0.622729	0.784757	0.816944	67
3523913	0.0971774	0.32701	0.51501	0.654702	0.0118487	0.0543233	0.118686	0.203374	0.172232	0.499299	0.685069	0.760294	68
4161198	0.0396498	0.145783	0.254328	0.366006	0.0021257	0.0099228	0.0223121	0.0398343	0.0130914	0.0481149	0.0851001	0.122406	57
5085790	0.0005859	0.0022868	0.0042947	0.0068198	0.0029326	0.0136688	0.0306615	0.0545512	0.0169078	0.0617925	0.108562	0.154933	62
2171220	0.0103793	0.0399109	0.0735604	0.113849	0.005571	0.02584	0.0575109	0.101174	0.034973	0.12445	0.211898	0.291675	63
1324447	0.0311423	0.116006	0.205601	0.30201	0.0077572	0.0358353	0.0792425	0.138123	0.0650558	0.221401	0.358283	0.466138	59
3372964	0.165917	0.501913	0.707581	0.802892	0.0087975	0.040563	0.0894217	0.155186	0.145641	0.439425	0.626492	0.718745	66
5988186	0.0453624	0.165331	0.285416	0.405251	0.0089727	0.0413574	0.0911258	0.158027	0.084532	0.279464	0.438023	0.55092	68
1874228	0.0525825	0.189532	0.322912	0.450914	0.0109893	0.0504632	0.110531	0.190076	0.166985	0.487923	0.674448	0.75318	68
5181769	0.0975845	0.328174	0.516483	0.656061	0.008046	0.0371496	0.0820787	0.142892	0.155785	0.462926	0.65027	0.736283	66
5740674	0.0347232	0.128637	0.226473	0.32979	0.004499	0.0209094	0.0466854	0.0825051	0.0374589	0.132807	0.225164	0.308438	47
3506606	0.0169101	0.0643778	0.117192	0.178362	0.0056522	0.0262131	0.0583271	0.102575	0.103887	0.333673	0.507054	0.617979	64
5307796	0.0334488	0.124158	0.219106	0.320048	0.0107179	0.0492416	0.107942	0.185832	0.12231	0.382168	0.56434	0.668845	69
5883669	0.0283876	0.106192	0.189177	0.279768	0.004405	0.0204761	0.0457308	0.0808505	0.0674622	0.228771	0.368736	0.47768	56
1076615	0.0087732	0.0338178	0.0625216	0.0971685	0.0155435	0.0707771	0.152972	0.258183	0.17873	0.513093	0.697626	0.768455	69
3185351	0.0465741	0.169432	0.291847	0.413213	0.0089244	0.0411384	0.0906563	0.157245	0.111353	0.353685	0.531207	0.639973	69
3507398	0.03525	0.130483	0.229498	0.333771	0.0184206	0.0834321	0.17882	0.298321	0.149238	0.447852	0.635135	0.725224	70
4073248	0.217869	0.607933	0.795699	0.8487	0.0510687	0.217727	0.425628	0.629067	0.492856	0.884023	0.897597	0.851923	63
1044235	-0.0028684	-0.011255	-0.0212787	-0.0341027	0.0035993	0.0167557	0.0375114	0.0665476	0.0224175	0.0812654	0.141407	0.19956	65
1510097	-0.0035309	-0.0138682	-0.0262529	-0.0421495	0.0006247	0.0029242	0.0066047	0.0118682	-0.0043328	-0.0163379	-0.0298026	-0.0444698	44
3100224	0.0041153	0.0159764	0.0298014	0.046884	0.0036625	0.0170478	0.0381582	0.0676769	0.0132848	0.0488116	0.0863031	0.124087	64
5536545	0.105485	0.350436	0.544182	0.680984	0.0047941	0.0222685	0.0496763	0.0876806	0.119067	0.373845	0.55481	0.660697	61
1937982	0.0111549	0.0428425	0.0788471	0.121787	0.0003207	0.0015019	0.0033954	0.0061093	0.001728	0.006458	0.0116537	0.0171657	40
3505487	0.0016154	0.0062951	0.0117991	0.0186854	0.0015928	0.0074424	0.0167615	0.0299935	0.0135078	0.0496146	0.0876885	0.126021	56
3819025	0.030195	0.112641	0.199989	0.294449	0.0125902	0.0576436	0.125667	0.214678	0.12798	0.396503	0.580459	0.682332	70
5308988	0.0078905	0.0304564	0.0564022	0.0878596	0.0004076	0.001909	0.0043145	0.0077602	-0.0004289	-0.0016079	-0.0029127	-0.0043101	48
6013769	0.0374546	0.138176	0.242038	0.350148	0.0153414	0.0698829	0.151128	0.255281	0.175475	0.506224	0.691417	0.764454	69
2097906	0.0101528	0.0390535	0.0720113	0.111517	0.0049782	0.0231161	0.051539	0.090897	0.0396485	0.140115	0.236666	0.322823	65
3882055	0.0044985	0.0174537	0.0325331	0.05113	0.0022141	0.0103339	0.0232305	0.0414581	0.011823	0.0435343	0.0771704	0.111291	40
3588418	0.0298155	0.111289	0.19773	0.291394	0.0055886	0.0259208	0.0576878	0.101478	0.0705067	0.238015	0.38171	0.49183	68
2693949	0.0184398	0.0700374	0.127126	0.192732	0.003011	0.0140323	0.0314694	0.0559698	0.034827	0.123958	0.211112	0.290676	62
4165411	0.0129588	0.0496337	0.0910322	0.139955	0.0025186	0.0117481	0.0263856	0.0470272	0.0191932	0.069909	0.122332	0.173772	60
5194948	0.002449	0.0095315	0.0178365	0.0281843	0.0030031	0.0139957	0.0313881	0.055827	0.0161935	0.0592443	0.104216	0.148948	65
1169902	0.0157587	0.0601002	0.109644	0.167365	0.0044143	0.0205187	0.0458246	0.0810133	0.0353642	0.12577	0.214001	0.294344	58
2741510	0.0021849	0.0085073	0.015928	0.0251861	0.0020124	0.0093959	0.0211344	0.0377503	0.0094003	0.0347373	0.0618399	0.0896322	56
5422874	0.0030036	0.0116803	0.0218344	0.034451	0.0017006	0.0079446	0.0178866	0.031992	0.0338306	0.120589	0.205727	0.283814	56
1855888	0.0128147	0.0490928	0.0900649	0.138519	0.0075859	0.0350551	0.0775564	0.135281	0.135408	0.414872	0.60057	0.69863	62
1946130	0.0125419	0.0480675	0.0882298	0.135793	0.0117149	0.0537231	0.117421	0.201318	0.0753474	0.25253	0.401778	0.513325	68
1987603	0.0268663	0.100735	0.179969	0.267151	0.0107027	0.0491734	0.107797	0.185594	0.0930012	0.303605	0.469413	0.582168	69
2410167	0.0873568	0.298455	0.478043	0.619566	0.0257137	0.114902	0.241142	0.390877	0.272697	0.679401	0.820823	0.832268	69
2669348	0.022729	0.085764	0.154417	0.231592	0.0044528	0.0206963	0.046216	0.0816917	0.0234458	0.0848643	0.147405	0.207594	67
1513988	0.0233215	0.08792	0.158122	0.236798	0.0060082	0.0278456	0.0618944	0.108684	0.0668371	0.226862	0.366037	0.474713	67
2303537	0.0094479	0.0363812	0.067174	0.104216	0.0036765	0.017113	0.0383024	0.0679286	0.0251887	0.0909387	0.157479	0.221006	65
3450136	0.0004052	0.001582	0.002972	0.0047217	0.0040279	0.0187364	0.0418923	0.0741835	0.031843	0.113838	0.194876	0.269897	53
5319223	0.0483425	0.175388	0.301131	0.424613	0.0083387	0.0384799	0.0849445	0.1477	0.12248	0.382602	0.564833	0.669263	58
5335499	0.0349925	0.129581	0.228021	0.331829	0.0156113	0.0710769	0.153589	0.259154	0.0930715	0.303802	0.469666	0.582415	63
1140800	0.115591	0.378054	0.577237	0.70918	0.0109687	0.0503705	0.110335	0.189754	0.183582	0.523187	0.706591	0.774111	67
3197100	0.035376	0.130924	0.23022	0.33472	0.0065768	0.0304485	0.0675662	0.118358	0.0922831	0.301584	0.466825	0.579639	62
3473003	-0.0008524	-0.0033345	-0.0062797	-0.0100103	0.0029395	0.013701	0.030733	0.0546768	0.0138218	0.0507444	0.0896358	0.128736	64
3494759	0.0683699	0.240524	0.398317	0.53706	0.0055458	0.0257244	0.0572579	0.10074	0.0678276	0.229885	0.370307	0.479404	57
2047851	0.109181	0.360648	0.556573	0.691753	0.018471	0.0836525	0.179266	0.299005	0.274408	0.681901	0.82227	0.832815	65
2103508	-0.0030914	-0.0121341	-0.0229506	-0.0368042	0.0004481	0.0020983	0.0047419	0.0085275	0.00461	0.0171561	0.0308012	0.045094	42
2308650	0.0195566	0.0741525	0.134311	0.203051	0.0058687	0.0272058	0.0604973	0.106293	0.0474982	0.165915	0.276523	0.37158	55
1562980	0.0900196	0.306291	0.488341	0.629557	0.0094587	0.0435581	0.0958374	0.165861	0.154864	0.460826	0.648187	0.734782	64
3937761	0.0102689	0.0394932	0.0728059	0.112714	0.0068825	0.0318461	0.0706035	0.123519	0.0791007	0.263633	0.416875	0.529178	66
4977395	0.0502961	0.181929	0.31125	0.43691	0.0065501	0.0303266	0.0673009	0.117907	0.102568	0.330088	0.502651	0.613886	65
5552200	0.0168525	0.0641643	0.116816	0.177816	0.0058464	0.0271038	0.0602743	0.105912	0.0325442	0.116224	0.198721	0.274842	63
2323670	0.157791	0.48339	0.689958	0.791941	0.0074421	0.0343995	0.0761383	0.132888	0.11506	0.363438	0.542717	0.650175	64
1382104	0.0789055	0.273118	0.443953	0.585394	0.0118027	0.0541172	0.118252	0.202668	0.0801651	0.266757	0.421083	0.533549	65
2105363	0.0896302	0.305149	0.486848	0.628118	0.0329004	0.145071	0.298291	0.470442	0.371692	0.797823	0.875776	0.848676	65
2550498	0.0091826	0.0353738	0.065347	0.101452	0.0045071	0.0209468	0.0467679	0.082648	0.0558034	0.19254	0.316431	0.418669	64
3494670	0.0282528	0.105709	0.188365	0.278661	0.0045975	0.0213633	0.0476849	0.0842361	0.0404693	0.142842	0.240934	0.328125	62
2931009	0.0297958	0.111219	0.197613	0.291235	0.0016492	0.0077054	0.0173507	0.0310404	0.0218315	0.0792099	0.137971	0.194942	46
2931044	0.0054137	0.0209754	0.0390289	0.0611917	0.0049953	0.0231948	0.0517118	0.0911951	0.0599831	0.205681	0.33567	0.440737	68
1283597	-0.0003393	-0.0013261	-0.002495	-0.0039717	0.0003953	0.0018513	0.0041844	0.0075266	-0.0040575	-0.0152934	-0.0278834	-0.0415815	43
3977255	0.0092361	0.0355772	0.0657162	0.102011	0.004877	0.02265	0.0505151	0.0891295	0.0320835	0.114657	0.196197	0.271597	69
5513659	0.0169826	0.0646468	0.117665	0.17905	0.0122436	0.0560929	0.12241	0.209414	0.11051	0.35145	0.528545	0.637587	57
5962214	0.0181061	0.068805	0.124968	0.18962	0.0113749	0.0521968	0.114199	0.196069	0.12466	0.388144	0.571105	0.674551	67
2107078	-0.0029325	-0.0115076	-0.0217591	-0.0348786	0.000559	0.002617	0.005912	0.0106266	0.0017255	0.0064489	0.0116374	0.0171417	50
4279319	0.04243	0.155341	0.269618	0.385464	0.0045585	0.0211837	0.0472895	0.0835516	0.0522318	0.181174	0.299547	0.398961	55
2064373	0.0340478	0.126266	0.222577	0.324646	0.0059196	0.0274393	0.0610074	0.107166	0.0604033	0.206993	0.337573	0.442897	67
2461792	0.0085043	0.0327949	0.0606616	0.0943437	0.0027255	0.0127087	0.0285253	0.0507957	0.0066088	0.0245221	0.0438704	0.0639587	57
3863594	0.0139236	0.0532505	0.0974868	0.149508	0.0048922	0.0227205	0.0506698	0.0893967	0.0550986	0.190307	0.313133	0.414844	62
4326693	0.0146886	0.0561108	0.102574	0.157002	0.0011023	0.0051552	0.0116274	0.0208505	0.0196798	0.0716298	0.125237	0.177723	51
4359211	0.0290855	0.108686	0.193369	0.285477	0.0028809	0.0134295	0.0301292	0.0536161	0.0437816	0.153778	0.257917	0.349031	51
4471412	0.0098757	0.0380037	0.0701126	0.108655	0.0037093	0.0172644	0.0386375	0.0685132	0.0353963	0.125878	0.214173	0.294562	62
3678292	0.0257486	0.0967098	0.173139	0.257726	0.0074878	0.0346078	0.0765891	0.133649	0.114583	0.362189	0.541253	0.648887	69
4424077	0.0270257	0.101308	0.180939	0.268485	0.0046797	0.0217421	0.0485185	0.0856786	0.0428318	0.150653	0.253086	0.343115	63
4540479	0.0437907	0.159988	0.27699	0.394738	0.006372	0.0295117	0.0655272	0.114886	0.0731521	0.245975	0.392761	0.503726	56
3400455	0.0442417	0.161524	0.279418	0.397776	0.0016727	0.0078146	0.0175954	0.031475	0.0250799	0.0905605	0.156853	0.220176	46
4722757	0.182554	0.538147	0.740145	0.821607	0.119035	0.447468	0.736269	0.901669	0.665864	0.935852	0.902718	0.852197	65
3580694	0.0188573	0.0715775	0.129819	0.196606	0.0026456	0.012338	0.0277	0.049343	0.0287628	0.103295	0.177772	0.247713	59
1303341	0.004993	0.0193578	0.0360482	0.0565809	6.55e-05	0.0003068	0.0006942	0.0012504	-0.0031948	-0.0120264	-0.0218933	-0.0325883	42
4265049	0.244671	0.654848	0.827712	0.861302	0.012031	0.0551405	0.120407	0.206168	0.19633	0.548875	0.728548	0.78735	63
4329830	0.0309479	0.115316	0.204452	0.300466	0.0088506	0.0408037	0.0899381	0.156048	0.11352	0.3594	0.537972	0.645991	65
5284741	0.107357	0.355625	0.550504	0.686508	0.0119323	0.0546982	0.119476	0.204657	0.106639	0.341108	0.516111	0.626318	53
5657562	0.0450242	0.164183	0.283611	0.403007	0.0154073	0.0701744	0.151729	0.256228	0.131765	0.40592	0.590846	0.690824	62
5782131	0.0170547	0.064914	0.118136	0.179732	0.0084151	0.0388273	0.085692	0.148952	0.119204	0.3742	0.555218	0.661049	68
4994888	0.0197932	0.0750225	0.135827	0.205219	0.0018093	0.0084509	0.0190203	0.0340038	0.0163423	0.0597757	0.105123	0.150199	53
2920701	0.0366239	0.135284	0.237337	0.344032	0.0179909	0.0815507	0.175006	0.292463	0.158514	0.469108	0.656356	0.740626	61
4873410	-0.0003501	-0.0013683	-0.0025744	-0.0040983	0.0009979	0.0046679	0.0105315	0.0188939	0.016178	0.0591891	0.104121	0.148818	52
2250184	0.076127	0.264632	0.432264	0.573293	0.0064636	0.029931	0.0664401	0.116441	0.0624053	0.213219	0.346567	0.453051	69
1365576	-0.0049559	-0.0195077	-0.0370307	-0.0596815	0.0007473	0.0034975	0.0078968	0.0141825	-0.0013833	-0.0051933	-0.0094236	-0.0139729	49
3756992	0.0168261	0.0640661	0.116643	0.177565	0.004479	0.0208173	0.0464825	0.0821535	0.0418125	0.14729	0.247867	0.336696	67
5771510	0.0032317	0.0125629	0.0234739	0.0370156	0.0020809	0.0097143	0.0218463	0.0390103	0.0110536	0.0407475	0.0723283	0.104475	58
1462700	0.0403312	0.148133	0.258104	0.370839	0.0053041	0.0246142	0.0548261	0.0965604	0.0842408	0.278622	0.43691	0.54979	68
5302949	0.100705	0.337038	0.527625	0.666226	0.0094661	0.0435915	0.0959087	0.165979	0.131075	0.404213	0.588975	0.689306	68
5515382	0.0073685	0.0284641	0.0527652	0.0823062	0.0037513	0.0174587	0.0390676	0.0692634	0.0187826	0.068455	0.119874	0.170423	65
5861428	0.0067685	0.0261704	0.0485691	0.0758797	0.0033358	0.0155366	0.0348094	0.0618239	0.0236755	0.0856666	0.148739	0.209377	68
3055939	0.0118984	0.0456464	0.0838884	0.129325	0.0070676	0.0326912	0.0724375	0.126629	0.0854683	0.282165	0.441587	0.554531	67
5888665	0.0264759	0.0993311	0.17759	0.263874	0.0094043	0.043312	0.0953112	0.164988	0.0676497	0.229343	0.369543	0.478566	67
2104124	0.0029379	0.0114258	0.0213613	0.0337104	0.0047269	0.0219592	0.0489962	0.0865049	0.0231511	0.0838342	0.145691	0.205302	46
5551369	0.0575682	0.205919	0.347676	0.480052	0.0038873	0.0180869	0.040457	0.0716849	0.0535244	0.185302	0.305706	0.406187	59
5705189	0.0055764	0.0216005	0.0401795	0.0629688	0.0050382	0.0233918	0.0521443	0.091941	0.0744888	0.249972	0.398268	0.5096	65
4886151	0.137744	0.435309	0.641137	0.758725	0.0112192	0.0514973	0.11272	0.193655	0.120696	0.378039	0.559627	0.664832	68
4819165	0.0151685	0.0579015	0.105751	0.161666	0.0086205	0.0397597	0.0876966	0.152305	0.0593726	0.203772	0.332894	0.437579	69
1093114	0.009196	0.0354249	0.0654399	0.101592	0.0039361	0.0183121	0.0409548	0.0725519	0.0330568	0.117965	0.20152	0.278432	67
1803316	0.0270121	0.101259	0.180856	0.268371	0.0057314	0.0265763	0.0591214	0.103937	0.0392533	0.1388	0.234603	0.320252	63
2165311	0.0354231	0.131089	0.230491	0.335074	0.0314379	0.138998	0.286991	0.455116	0.115497	0.36458	0.544054	0.651348	49
3108109	-0.0065648	-0.0259041	-0.0493261	-0.0798437	0.001191	0.0055691	0.0125575	0.0225099	-0.0020367	-0.0076541	-0.0139051	-0.0206466	57
1744359	0.0810836	0.279717	0.452948	0.594573	0.0050417	0.0234082	0.0521805	0.0920034	0.0315673	0.112898	0.19336	0.267942	53
2766147	0.217631	0.607494	0.79538	0.848563	0.0035155	0.0163683	0.0366533	0.0650486	0.0552734	0.190861	0.313952	0.415795	49
4635909	0.0451649	0.164661	0.284362	0.403942	0.008163	0.0376815	0.0832252	0.144817	0.09597	0.311912	0.479974	0.592401	69
5091249	0.0335167	0.124397	0.2195	0.32057	0.013341	0.0609964	0.132684	0.225966	0.0954206	0.31038	0.478036	0.590534	67
2040490	0.034259	0.127008	0.223797	0.32626	0.0045969	0.0213607	0.0476791	0.0842261	0.067811	0.229834	0.370236	0.479326	63
2265563	0.0099604	0.0383245	0.070693	0.10953	0.0003342	0.0015652	0.0035383	0.0063661	0.0099388	0.0366981	0.0652685	0.0944958	42
2518065	0.0586534	0.209451	0.352948	0.486149	0.0040839	0.0189947	0.0424627	0.0751757	0.0652507	0.222	0.359137	0.467085	59
1750535	0.0093312	0.0359383	0.0663711	0.103002	0.004848	0.022517	0.0502226	0.0886245	0.0474046	0.165612	0.276061	0.371024	67
1257449	0.102744	0.342779	0.534762	0.672639	0.0100232	0.0461096	0.101283	0.174872	0.170833	0.496285	0.682279	0.758444	63
1370298	0.0758894	0.263903	0.431253	0.572237	0.0046316	0.0215204	0.0480306	0.0848345	0.0697787	0.235812	0.378632	0.488491	60
2658675	0.0300527	0.112134	0.199143	0.293305	0.0057088	0.0264725	0.0588946	0.103548	0.081692	0.27122	0.427066	0.539724	63
3607727	0.0317179	0.118046	0.208992	0.306561	0.0081977	0.0378395	0.0835654	0.145388	0.101525	0.327239	0.499136	0.610599	66
3419975	0.0446661	0.162967	0.281695	0.400619	0.0089069	0.0410589	0.0904858	0.156961	0.0925079	0.302217	0.467636	0.580433	59
3632879	0.0357162	0.132115	0.232167	0.337273	0.0088589	0.0408411	0.0900185	0.156182	0.0551991	0.190626	0.313604	0.415391	63
3377324	0.0091292	0.035171	0.0649791	0.100894	0.0060239	0.0279176	0.0620515	0.108952	0.0526066	0.182373	0.301339	0.401068	58
2539662	0.0072736	0.0281016	0.0521028	0.081293	0.0010454	0.0048897	0.0110304	0.0197849	0.0041192	0.0153406	0.0275657	0.0403989	50
4756732	0.130991	0.418324	0.622833	0.745218	0.015289	0.0696511	0.15065	0.254528	0.162945	0.47902	0.665969	0.747364	60
5084046	0.0467339	0.169971	0.29269	0.414254	0.0076014	0.0351258	0.0777093	0.135539	0.106811	0.34157	0.516671	0.62683	67
2243550	0.0324004	0.12046	0.212995	0.311914	0.00525	0.0243656	0.054281	0.0956224	0.0593607	0.203735	0.33284	0.437518	66
5158744	0.00278	0.0108146	0.0202247	0.03193	0.0012946	0.0060524	0.013643	0.0244446	0.010435	0.0385021	0.0684172	0.0989524	51
1153774	0.0216445	0.0818076	0.147594	0.221963	0.0064058	0.0296662	0.0658636	0.115459	0.0818247	0.271607	0.427583	0.540255	67
1164922	0.230679	0.63098	0.811964	0.855395	0.0157324	0.0716121	0.154691	0.260885	0.325608	0.749015	0.856532	0.844047	66
3162435	0.0485316	0.176023	0.302117	0.425817	0.006375	0.0295255	0.0655572	0.114937	0.0612716	0.209698	0.34149	0.44733	64
3708061	0.0045004	0.0174612	0.0325471	0.0511518	0.0003846	0.0018011	0.0040709	0.0073228	0.0007853	0.0029391	0.0053126	0.007841	44
5822682	0.0054045	0.02094	0.0389638	0.0610911	0.001684	0.0078675	0.017714	0.0316856	0.0114775	0.0422837	0.0749991	0.108238	51
5522393	0.0199707	0.0756746	0.136961	0.206841	0.0102718	0.0472312	0.10367	0.17881	0.115296	0.364055	0.543439	0.650809	69
2770238	0.0360042	0.133121	0.233811	0.339425	0.0060931	0.0282347	0.0627433	0.110135	0.10671	0.3413	0.516343	0.626531	62
5741371	0.0094191	0.0362718	0.0669757	0.103916	0.0048271	0.0224204	0.0500103	0.0882576	0.0245978	0.0888829	0.154077	0.216488	68
5876424	0.0376765	0.138948	0.243289	0.351772	0.0085097	0.0392567	0.0866156	0.150498	0.118502	0.372388	0.553128	0.659246	66
2709629	0.016017	0.061061	0.111342	0.169845	0.0051228	0.0237808	0.0529982	0.0934131	0.0426678	0.150113	0.252248	0.342087	63
4920224	0.0083072	0.0320444	0.0592957	0.0922668	0.0071249	0.032953	0.0730051	0.12759	0.0589387	0.202413	0.330915	0.435321	58
5104453	0.898076	0.962391	0.928112	0.882715	0.0216707	0.0975635	0.20715	0.341137	0.299083	0.716057	0.840821	0.839327	66
2163089	0.0137123	0.0524592	0.0960768	0.147425	0.006031	0.0279501	0.0621224	0.109074	0.0621206	0.212336	0.345296	0.451621	67
2904584	0.0269229	0.100939	0.180313	0.267624	0.0071142	0.032904	0.0728989	0.12741	0.103449	0.332484	0.505597	0.616627	65
2315593	0.0494356	0.179053	0.306811	0.431532	0.0080252	0.0370549	0.0818744	0.142549	0.0860655	0.283884	0.443848	0.556813	65
2367067	0.0926273	0.313897	0.498225	0.639	0.0106891	0.0491123	0.107667	0.185381	0.117623	0.370111	0.550493	0.656964	67
4666617	0.051398	0.1856	0.316895	0.443711	0.0067595	0.0312839	0.0693824	0.121446	0.0543658	0.18798	0.309685	0.410833	62
4679799	0.0105693	0.0406296	0.0748579	0.1158	0.0019817	0.0092533	0.0208156	0.0371857	0.0182461	0.066552	0.116651	0.166022	56
5604426	0.0518639	0.187149	0.319268	0.446557	0.0098179	0.0451823	0.0993058	0.171606	0.106106	0.339672	0.51437	0.624723	50
4338533	0.0036354	0.0141235	0.0263695	0.0415374	0.0040787	0.0189705	0.0424093	0.0750828	0.0559152	0.192894	0.316953	0.419274	64
1600100	0.0344241	0.127587	0.22475	0.327517	0.0044815	0.0208288	0.0465078	0.0821974	0.0428341	0.150661	0.253098	0.34313	64
5718134	-0.0005815	-0.0022735	-0.0042794	-0.0068167	0.0033131	0.0154315	0.0345764	0.0614161	0.0174796	0.0638284	0.112027	0.159691	57
2319003	0.017661	0.0671593	0.122081	0.18545	0.0031898	0.0148608	0.0333098	0.0591975	0.0428374	0.150672	0.253115	0.34315	60
2424575	0.168392	0.507444	0.712716	0.805975	0.0497045	0.212447	0.41686	0.618984	0.346754	0.772682	0.86647	0.84661	66
2654832	0.0182364	0.0692864	0.125811	0.190837	0.0061271	0.0283902	0.0630827	0.110715	0.0639067	0.217862	0.353231	0.460513	68
3155823	0.0362753	0.134068	0.235355	0.341445	0.0167486	0.0760946	0.163888	0.275259	0.142573	0.432154	0.61893	0.712983	63
5536978	0.0968149	0.325973	0.513694	0.653486	0.0101976	0.0468967	0.102959	0.177637	0.110999	0.352748	0.530092	0.638975	67
1130820	0.0195914	0.0742803	0.134534	0.20337	0.0010687	0.0049985	0.011275	0.0202216	0.0207801	0.0755121	0.131771	0.186579	46
1901975	0.0601689	0.214362	0.36024	0.494521	0.0110453	0.0507153	0.111065	0.190949	0.125252	0.389641	0.572789	0.675961	68
4600399	0.0186968	0.0709857	0.128784	0.195119	0.0042735	0.0198698	0.044394	0.0785312	0.0382275	0.135378	0.229221	0.313527	67
2831361	0.133654	0.425071	0.630171	0.7507	0.014559	0.0664149	0.143957	0.243945	0.0935987	0.305283	0.471557	0.584257	58
2987297	0.0164979	0.0628481	0.114497	0.174443	0.0034525	0.0160768	0.0360072	0.0639193	0.0364786	0.129519	0.21996	0.301883	61
3242422	0.215967	0.604412	0.793123	0.847587	0.0096345	0.0443531	0.0975362	0.168677	0.219696	0.592937	0.763326	0.806428	69
4799415	0.0170214	0.0647906	0.117918	0.179417	0.0032701	0.0152326	0.034135	0.0606432	0.0409791	0.144533	0.243572	0.331393	61
5438359	0.0182562	0.0693596	0.125939	0.191022	0.0052299	0.0242732	0.0540785	0.0952737	0.0576289	0.1983	0.324902	0.428437	63
2552657	0.494838	0.902952	0.924032	0.882614	0.0190067	0.0859931	0.183996	0.306235	0.273798	0.681013	0.821757	0.832622	60
2467144	0.0315508	0.117454	0.208009	0.305243	0.0072806	0.0336632	0.0745442	0.130194	0.0992914	0.32111	0.491524	0.603428	66
2737364	0.0032819	0.0127571	0.0238344	0.0375791	0.0048707	0.0226214	0.0504522	0.0890209	0.0405783	0.143204	0.241498	0.328825	63
3276703	0.0488553	0.177109	0.303801	0.427871	0.0053066	0.0246258	0.0548514	0.0966039	0.0587753	0.201901	0.330168	0.434468	65
5340990	0.273959	0.700608	0.854769	0.87005	0.0215599	0.0970847	0.206199	0.33972	0.316013	0.737526	0.851302	0.842562	68
1762076	0.0003853	0.0015042	0.002826	0.00449	0.0008575	0.0040122	0.0090559	0.0162564	0.0146531	0.0537307	0.0947725	0.13588	46
2914876	0.0458969	0.167142	0.288259	0.408778	0.0182774	0.0828057	0.177551	0.296374	0.167273	0.488554	0.675043	0.753583	66
3592573	0.03486	0.129117	0.22726	0.330827	0.0043214	0.0200904	0.0448804	0.0793754	0.0537368	0.185979	0.306713	0.407364	63
2500562	0.0776526	0.269301	0.438712	0.579992	0.0163758	0.0744522	0.160525	0.270017	0.141716	0.43011	0.616788	0.711335	57
4966120	0.0035574	0.0138225	0.0258112	0.0406663	0.0005404	0.0025299	0.0057156	0.0102744	0.0033956	0.0126591	0.0227765	0.0334311	52
2318478	-0.0019074	-0.0074734	-0.014103	-0.0225444	0.0011716	0.0054787	0.0123544	0.0221476	0.0019482	0.0072787	0.0131297	0.0193307	59
4344536	-0.0051327	-0.0202091	-0.0383753	-0.0618781	0.0031279	0.0145741	0.0326732	0.0580816	0.0143917	0.0527926	0.0931606	0.133641	50
2225878	0.0591413	0.211034	0.355304	0.488862	0.0080028	0.0369528	0.0816543	0.142179	0.0859817	0.283643	0.443532	0.556493	66
4822915	0.037185	0.137238	0.240515	0.34817	0.0091613	0.0422116	0.0929563	0.161075	0.109637	0.349129	0.525772	0.635092	60
2420261	0.113822	0.373288	0.571636	0.704523	0.0134955	0.0616852	0.134121	0.22827	0.112632	0.357065	0.535215	0.643546	63
3704998	0.14172	0.445121	0.65146	0.766092	0.0077756	0.035919	0.0794232	0.138427	0.080793	0.268595	0.423552	0.536102	66
5139710	0.044727	0.163174	0.282021	0.401027	0.0046051	0.0213981	0.0477615	0.0843688	0.0557305	0.192309	0.316091	0.418276	62
3451452	0.0349266	0.12935	0.227642	0.33133	0.0071042	0.0328584	0.0728001	0.127243	0.104733	0.335966	0.509858	0.620572	64
2039661	0.0142888	0.0546167	0.0999185	0.153094	0.0036957	0.0172016	0.0384986	0.0682708	0.0401941	0.141929	0.239505	0.326352	60
1569582	0.265063	0.68729	0.847321	0.867826	0.0288543	0.128188	0.266621	0.426981	0.300698	0.718173	0.841895	0.839673	64
5564860	0.0084473	0.0325781	0.060267	0.093744	0.0016318	0.0076242	0.0171688	0.0307173	0.012266	0.0451359	0.0799472	0.11519	56
3141691	0.0089116	0.0343443	0.0634782	0.0986197	0.0025932	0.0120947	0.027158	0.0483885	0.0114367	0.0421359	0.0747423	0.107876	58
3488344	-0.0058833	-0.023191	-0.0441016	-0.0712555	0.0032297	0.0150453	0.0337194	0.0599152	0.0136162	0.0500049	0.0883615	0.126959	69
3766412	0.0043737	0.0169728	0.0316444	0.0497496	0.0016104	0.0075245	0.0169454	0.0303203	0.0104479	0.038549	0.0684989	0.0990678	61
4951692	0.0890548	0.30346	0.484633	0.625978	0.0151002	0.0688148	0.148923	0.251804	0.15903	0.470271	0.657494	0.741432	57
2714351	0.0959544	0.323505	0.510555	0.650576	0.0109492	0.050283	0.110149	0.189451	0.163366	0.479953	0.666864	0.747984	67
4983140	-0.0036971	-0.0145248	-0.0275047	-0.0441789	0.0055356	0.0256777	0.0571557	0.100564	0.0303232	0.108648	0.186481	0.259045	69
1644835	0.0221988	0.0838314	0.151088	0.226901	0.004793	0.0222637	0.0496658	0.0876625	0.039416	0.139342	0.235453	0.321312	55
1809836	-0.0013337	-0.005221	-0.0098416	-0.0157082	0.001464	0.0068425	0.0154162	0.0276017	0.0068342	0.0253501	0.0453335	0.0660606	58
5277159	0.0238589	0.089872	0.161469	0.241487	0.0030587	0.0142536	0.0319613	0.056833	0.0380839	0.134898	0.228464	0.31258	56
1604112	-0.0065482	-0.0258381	-0.049199	-0.0796343	0.0022501	0.010501	0.0236035	0.0421174	0.0211129	0.0766836	0.133738	0.189236	62
1722657	0.0150737	0.0575477	0.105124	0.160746	0.0064738	0.0299773	0.0665409	0.116613	0.0552034	0.190639	0.313624	0.415414	54
2832104	0.0347471	0.128721	0.226611	0.329971	0.0059356	0.0275125	0.0611672	0.10744	0.0858161	0.283167	0.442905	0.555861	65
1159123	0.207271	0.587974	0.780777	0.842051	0.006276	0.0290723	0.0645697	0.113253	0.103588	0.332862	0.50606	0.617057	63
3406431	-0.0019672	-0.0077081	-0.0145477	-0.0232589	0.0005694	0.0026655	0.0060216	0.010823	-0.0017607	-0.006614	-0.0120096	-0.0178216	46
2259541	0.0242413	0.091259	0.163844	0.244804	0.0072583	0.0335615	0.074324	0.129822	0.0450623	0.157976	0.264382	0.356908	58
1359707	-0.003226	-0.0126651	-0.0239613	-0.0384388	0.0006271	0.0029356	0.0066305	0.0119144	-0.0007164	-0.0026869	-0.0048698	-0.0072105	50
2213003	0.0100465	0.038651	0.0712835	0.11042	0.0022361	0.0104358	0.023458	0.0418603	0.036604	0.12994	0.220627	0.302726	59
4888937	0.0329506	0.122402	0.216207	0.316196	0.0127332	0.0582829	0.127007	0.21684	0.133214	0.409495	0.594747	0.693972	69
5986123	0.0749045	0.260874	0.427044	0.567826	0.0146666	0.0668926	0.144947	0.245514	0.15478	0.460634	0.647996	0.734644	63
1308348	0.0550498	0.197675	0.33528	0.465569	0.0063112	0.0292334	0.0649208	0.113852	0.108951	0.347301	0.52358	0.633112	65
5885497	0.0821931	0.283059	0.457473	0.599147	0.0175631	0.0796746	0.171192	0.286583	0.195528	0.547295	0.727233	0.786582	67
3994587	-0.0012351	-0.004834	-0.0091105	-0.0145374	0.012549	0.0574595	0.12528	0.214054	0.0581804	0.200034	0.32744	0.431348	53
3180425	-0.0049928	-0.0196541	-0.0373112	-0.0601397	0.0035327	0.016448	0.0368299	0.0653573	0.0171822	0.0627699	0.110227	0.15722	63
3321109	0.0062461	0.0241699	0.0449012	0.0702452	0.0013707	0.0064075	0.0144401	0.0258644	0.0137177	0.0503699	0.0889907	0.127837	48
3977846	0.0001315	0.0005137	0.0009656	0.0015352	0.0005775	0.0027033	0.0061068	0.0109758	0.0014219	0.0053166	0.0095993	0.0141487	48
4137372	0.0042129	0.0163528	0.0304979	0.0479674	0.0027527	0.0128347	0.0288059	0.0512894	0.0185245	0.06754	0.118325	0.168309	62
2187729	0.0386783	0.142423	0.248913	0.359042	0.0078924	0.0364508	0.0805714	0.140359	0.0785154	0.26191	0.414546	0.526751	67
5598158	0.0080061	0.030897	0.0572055	0.0890841	0.0019052	0.008897	0.0200187	0.0357738	0.0117822	0.0433865	0.076914	0.110931	56
4398179	0.545631	0.923929	0.926364	0.88269	0.0312946	0.138402	0.285875	0.453592	0.301215	0.718847	0.842235	0.839783	62
1369234	0.0026929	0.0104769	0.0195965	0.0309454	0.0037075	0.0172559	0.0386188	0.0684806	0.0278689	0.100217	0.172742	0.241132	61
3007239	0.06045	0.21527	0.361583	0.496055	0.0067056	0.0310376	0.068847	0.120536	0.118581	0.372591	0.553362	0.659448	66
3076393	0.0146971	0.0561425	0.10263	0.157084	0.006664	0.0308476	0.068434	0.119834	0.0652794	0.222088	0.359262	0.467224	69
4635422	0.0019769	0.0076999	0.0144221	0.0228175	0.0032989	0.0153659	0.0344309	0.0611613	0.0262042	0.0944631	0.163294	0.228702	57
2308230	0.0081023	0.0312639	0.0578742	0.0901029	0.0042635	0.0198235	0.0442917	0.0783536	0.0517812	0.179731	0.297388	0.396418	53
2315623	0.06905	0.242663	0.401373	0.540387	0.0094348	0.0434498	0.095606	0.165477	0.102395	0.329615	0.502068	0.613342	64
3590753	0.0924634	0.313421	0.49761	0.638416	0.0104069	0.0478404	0.104966	0.180943	0.15871	0.469549	0.656788	0.740932	69
4048427	0.0143235	0.0547464	0.100149	0.153434	0.0020483	0.0095629	0.0215078	0.0384113	0.0132113	0.0485467	0.0858458	0.123448	57
1127865	0.0612479	0.217844	0.365382	0.500381	0.0066219	0.0306547	0.0680147	0.119121	0.102038	0.328641	0.500868	0.612221	62
4458140	0.002128	0.0082864	0.0155161	0.0245385	0.0006408	0.0029995	0.0067745	0.0121726	0.0056772	0.0210945	0.0378005	0.0552173	45
2017705	0.0024078	0.0093718	0.0175391	0.0277174	0.0023586	0.0110052	0.0247289	0.0441049	0.0179878	0.0656351	0.115096	0.163895	41
3366059	-0.0047603	-0.0187322	-0.0355451	-0.057257	0.0013812	0.0064562	0.0145494	0.026059	0.0014189	0.0053052	0.0095788	0.0141186	59
4587967	0.0257502	0.0967157	0.173149	0.25774	0.00447	0.0207758	0.0463911	0.0819952	0.0722027	0.243126	0.388819	0.499499	64
5306201	-0.0015359	-0.0060142	-0.0113412	-0.0181116	0.001769	0.0082633	0.0186004	0.0332588	0.0020257	0.0075675	0.0136487	0.0200915	54
5512678	0.0061835	0.0239299	0.0444607	0.0695675	0.0067356	0.0311748	0.0691454	0.121043	0.0427935	0.150527	0.252891	0.342875	54
1135752	0.327028	0.770283	0.887989	0.878096	0.0092014	0.0423933	0.0933455	0.161722	0.0771066	0.257751	0.408903	0.520842	64
3340761	0.0588485	0.210084	0.353891	0.487236	0.0065615	0.0303786	0.067414	0.118099	0.0400611	0.141487	0.238814	0.325494	51
3348895	-0.0020499	-0.0080334	-0.015164	-0.0242497	0.0013096	0.0061224	0.0138003	0.024725	0.0036955	0.0137712	0.0247642	0.0363256	54
5321998	0.0097901	0.0376791	0.0695251	0.107768	0.0025794	0.0120307	0.0270153	0.0481371	0.0209987	0.0762818	0.133064	0.188326	61
1247382	0.0027882	0.0108461	0.0202833	0.0320219	0.0035873	0.0167002	0.0373885	0.0663331	0.015695	0.0574627	0.10117	0.144743	64
5912575	0.0840306	0.288568	0.464885	0.606575	0.0235853	0.105807	0.223417	0.365163	0.169262	0.492885	0.67911	0.756326	69
3312528	0.0479892	0.174201	0.299286	0.422356	0.0138092	0.0630824	0.137034	0.232926	0.128142	0.396908	0.58091	0.682704	67
2489533	0.010256	0.0394442	0.0727174	0.11258	0.0042582	0.0197992	0.0442382	0.0782607	0.0615714	0.21063	0.342836	0.44885	61
5939335	0.0550387	0.197638	0.335225	0.465503	0.01751	0.0794417	0.170718	0.285851	0.192483	0.541249	0.722158	0.783589	64
5714871	0.0009286	0.0036226	0.0067989	0.0107866	0.004643	0.0215726	0.0481456	0.0850335	0.0241531	0.0873333	0.151507	0.213068	69
2313260	0.0014997	0.0058455	0.0109588	0.01736	0.0010951	0.0051218	0.0115522	0.0207163	0.0001763	0.0006605	0.0011953	0.0017664	54
2346361	0.207865	0.589114	0.78165	0.842453	0.0224811	0.10106	0.214073	0.351413	0.280365	0.690468	0.827138	0.834616	64
3051659	0.313288	0.753775	0.880995	0.876672	0.072105	0.29566	0.546374	0.754927	0.400804	0.823657	0.883978	0.850193	66
3709113	-0.0052304	-0.0205968	-0.0391187	-0.0630934	0.0010846	0.0050725	0.0114414	0.0205186	0.0030128	0.0112383	0.0202339	0.0297232	58
5353187	0.0045536	0.0176663	0.0329259	0.0517399	0.0012892	0.0060272	0.0135864	0.0243437	0.0090697	0.0335319	0.0597289	0.0866322	49
4719647	0.0105109	0.0404087	0.0744593	0.115201	0.0031201	0.0145378	0.0325926	0.0579403	0.051357	0.178371	0.295349	0.394011	61
5542368	0.135199	0.428957	0.634357	0.753787	0.0060672	0.0281159	0.0624843	0.109692	0.0978253	0.317062	0.48646	0.598614	61
4541386	0.040335	0.148146	0.258125	0.370866	0.0114398	0.0524883	0.114815	0.197074	0.109666	0.349206	0.525864	0.635175	52
4714601	0.0191946	0.0728201	0.131988	0.199722	0.0022517	0.0105086	0.0236205	0.0421474	0.033176	0.11837	0.202169	0.279264	54
2250676	0.0071087	0.0274715	0.0509506	0.0795295	0.0097176	0.0447288	0.0983382	0.170005	0.0962697	0.312746	0.481027	0.593414	60
2896767	0.0485924	0.176227	0.302433	0.426203	0.0051714	0.0240044	0.0534889	0.0942584	0.0475898	0.166213	0.276976	0.372123	65
4177597	0.020812	0.0787612	0.142321	0.214481	0.0053133	0.0246567	0.0549191	0.0967204	0.0645834	0.219947	0.356211	0.463835	59
5375310	0.0325245	0.120899	0.213721	0.312883	0.0189646	0.0858094	0.183625	0.30567	0.102667	0.330358	0.502984	0.614196	68
3515840	0.0305544	0.113919	0.202123	0.297328	0.0050641	0.023511	0.052406	0.0923923	0.0429961	0.151194	0.253924	0.344143	68
4789093	0.0424627	0.155453	0.269796	0.385688	0.0032855	0.0153038	0.034293	0.0609199	0.0492651	0.171637	0.285205	0.381972	58
5746113	-0.0036662	-0.0144027	-0.0272718	-0.0438012	0.0011688	0.0054657	0.0123251	0.0220953	0.0198378	0.0721881	0.126178	0.179001	55
5106392	0.0233604	0.0880612	0.158365	0.237139	0.0063966	0.0296243	0.0657722	0.115303	0.0685819	0.232181	0.373539	0.482942	61
5202964	0.097526	0.328006	0.516271	0.655866	0.0217638	0.0979661	0.207948	0.342326	0.190059	0.536387	0.718028	0.781118	61
2750868	0.0553948	0.198808	0.336992	0.467581	0.0029321	0.0136666	0.0306567	0.0545427	0.0647279	0.220392	0.356846	0.464541	55
1157800	0.0624453	0.221694	0.371041	0.506789	0.0055155	0.0255855	0.0569538	0.100218	0.0937065	0.305586	0.471942	0.584632	59
4761250	0.0227761	0.0859355	0.154712	0.232007	0.0004715	0.0022075	0.0049884	0.0089698	0.0203743	0.0740818	0.129367	0.183325	41
2516390	0.0206293	0.0780915	0.14116	0.212828	0.0123583	0.0566062	0.123489	0.211159	0.094323	0.307313	0.474143	0.586769	60
1842239	0.0963848	0.32474	0.512128	0.652036	0.0099776	0.0459037	0.100844	0.174148	0.106022	0.339446	0.514095	0.624472	65
1940155	0.010819	0.0415737	0.076561	0.118358	0.0026324	0.0122767	0.0275633	0.0491023	0.0142109	0.0521431	0.0920436	0.132088	61
2197614	0.0761984	0.264851	0.432568	0.57361	0.007818	0.0361121	0.0798401	0.139129	0.069092	0.23373	0.375715	0.485316	66
3322234	0.0026737	0.0104028	0.0194585	0.0307291	0.0023971	0.0111842	0.0251281	0.0448094	0.0219994	0.0797992	0.138957	0.196268	58
5749557	0.0273332	0.102413	0.182805	0.271049	0.0043202	0.0200849	0.0448683	0.0793545	0.074975	0.251422	0.400258	0.511714	64
3931141	0.0408564	0.149941	0.261001	0.374535	0.0056119	0.0260278	0.0579219	0.101879	0.0532171	0.184322	0.304247	0.404479	68
5083103	0.0084457	0.0325717	0.0602556	0.0937265	0.0032386	0.0150867	0.0338113	0.0600762	0.0260951	0.0940852	0.162671	0.227879	63
2124414	0.201603	0.576959	0.772209	0.838019	0.0032339	0.0150651	0.0337632	0.059992	0.0612421	0.209606	0.341357	0.44718	60
2758876	0.0057394	0.0222261	0.0413303	0.0647447	0.005246	0.0243473	0.054241	0.0955534	0.0371476	0.131764	0.223515	0.306364	58
3345542	0.0284222	0.106315	0.189385	0.280053	0.0049356	0.0229202	0.0511086	0.0901542	0.104622	0.335666	0.509491	0.620234	65
4329319	0.0604992	0.215429	0.361818	0.496323	0.0070296	0.0325177	0.0720611	0.125991	0.115826	0.365439	0.545057	0.652227	60
2475606	0.0018107	0.0070541	0.0132167	0.0209195	0.0054431	0.0252531	0.0562259	0.0989671	0.0353827	0.125832	0.2141	0.294469	67
1722818	0.0023578	0.009178	0.0171781	0.0271504	0.001172	0.0054804	0.0123581	0.0221542	0.0018508	0.0069156	0.0124769	0.0183734	56
1758226	0.0042006	0.0163056	0.0304105	0.0478316	0.0069929	0.03235	0.0716973	0.125374	0.0479388	0.167345	0.278698	0.374191	65
2363860	0.0099905	0.0384386	0.0708993	0.109841	0.0030658	0.0142864	0.032034	0.0569606	0.0264526	0.0953237	0.16471	0.230571	61
4656529	0.212382	0.597702	0.788147	0.845395	0.0613469	0.256613	0.487898	0.697024	0.482209	0.878498	0.896682	0.851846	68
5464397	0.0293673	0.109692	0.195055	0.287767	0.0097483	0.0448676	0.0986345	0.170495	0.0655251	0.222842	0.360335	0.468414	66
5641373	0.0181603	0.0690053	0.125319	0.190127	0.0094285	0.0434215	0.0955453	0.165376	0.11679	0.367949	0.547983	0.654782	65
4084354	0.0258205	0.0969695	0.173581	0.258337	0.005725	0.0265468	0.059057	0.103826	0.0804026	0.267453	0.422018	0.534517	63
2271743	0.289763	0.723065	0.866534	0.87326	0.0097301	0.0447854	0.098459	0.170205	0.258747	0.658364	0.808159	0.827247	69
2405396	0.0265433	0.0995734	0.178001	0.264441	0.0080683	0.0372508	0.0822968	0.143259	0.0491061	0.171124	0.284428	0.381046	67
2709053	0.0117489	0.045083	0.0828766	0.127814	0.0079554	0.0367373	0.0811894	0.141398	0.0436529	0.153355	0.257264	0.348233	64
4413868	0.0116244	0.0446136	0.0820332	0.126554	0.0011838	0.0055355	0.0124821	0.0223754	0.0128799	0.0473523	0.0837825	0.120563	53
4834628	0.0358726	0.132661	0.23306	0.338443	0.0036645	0.0170572	0.0381789	0.0677129	0.0555355	0.191692	0.315179	0.417219	59
1773562	0.0243711	0.0917293	0.164648	0.245926	0.0037708	0.0175486	0.0392664	0.0696101	0.0480701	0.167771	0.279345	0.374967	42
2359973	0.179996	0.53272	0.735429	0.819022	0.0159202	0.0724419	0.156398	0.263562	0.192842	0.541965	0.722763	0.783948	68
5728838	0.0398703	0.146544	0.255553	0.367575	0.0083965	0.0387428	0.0855102	0.148647	0.108665	0.346538	0.522664	0.632283	69
1573884	0.0180184	0.068481	0.1244	0.188801	0.002104	0.009822	0.0220869	0.0394361	0.007545	0.0279575	0.0499337	0.0726559	57
3279871	0.0503415	0.182081	0.311484	0.437192	0.0025323	0.0118119	0.0265276	0.0472777	0.0469871	0.164254	0.273992	0.368534	54
3818356	0.0352344	0.130429	0.229409	0.333654	0.0012672	0.0059246	0.013356	0.0239333	0.0085124	0.0314973	0.0561599	0.0815503	43
2652009	0.0328643	0.122098	0.215704	0.315526	0.0080273	0.0370646	0.0818954	0.142585	0.10207	0.328729	0.500976	0.612322	67
1483140	0.0172299	0.0655631	0.119277	0.181389	0.0099804	0.0459161	0.100871	0.174192	0.111504	0.354085	0.531682	0.640397	66
4564448	0.0283107	0.105917	0.188714	0.279137	0.0047255	0.0219526	0.0489817	0.0864798	0.0427032	0.150229	0.252429	0.342309	64
4609294	0.0349645	0.129483	0.22786	0.331617	0.0051377	0.0238495	0.0531489	0.0936727	0.0355045	0.126242	0.214753	0.295298	66
5807651	0.022629	0.0853997	0.15379	0.23071	0.0028014	0.0130607	0.0293088	0.0521738	0.0510435	0.177365	0.293837	0.392225	53
5820953	0.108386	0.358463	0.553938	0.689483	0.0161707	0.0735473	0.158668	0.267117	0.245463	0.637215	0.794564	0.821418	66
2229381	0.0603839	0.215057	0.361268	0.495695	0.0098764	0.0454463	0.0998689	0.172537	0.14798	0.444917	0.632139	0.722991	68
2302134	0.002211	0.0086084	0.0161165	0.0254825	0.0005865	0.0027455	0.0062019	0.0111463	-0.000882	-0.0033089	-0.0059988	-0.0088852	47
2302980	0.0897722	0.305566	0.487393	0.628644	0.010189	0.0468579	0.102876	0.177501	0.112951	0.357904	0.536207	0.644427	70
4242969	0.0040264	0.0156335	0.0291669	0.0458965	0.0023381	0.0109102	0.0245169	0.0437305	0.0211441	0.0767937	0.133923	0.189485	61
5336018	-0.0060499	-0.0238535	-0.0453762	-0.0733479	0.0016279	0.0076062	0.0171286	0.0306458	0.0025343	0.0094604	0.0170473	0.0250674	62
4190190	0.0192482	0.0730174	0.132333	0.200216	0.0135582	0.0619644	0.134704	0.229202	0.144948	0.437791	0.624801	0.717465	68
3394756	0.0656155	0.231815	0.385785	0.523278	0.0143445	0.0654628	0.141982	0.240809	0.160749	0.474127	0.661247	0.744073	64
4188852	0.0078427	0.0302741	0.0560697	0.0873526	0.002795	0.0130309	0.0292425	0.0520573	0.032192	0.115026	0.196792	0.272362	52
4665373	0.0093151	0.0358773	0.0662604	0.102834	0.0060084	0.0278463	0.0618959	0.108687	0.0627581	0.214311	0.348139	0.454815	69
4822248	0.0033938	0.0131898	0.0246375	0.0388339	0.0009853	0.0046091	0.0103991	0.0186574	0.000981	0.0036704	0.0066321	0.0097845	43
5767081	0.352961	0.798746	0.898758	0.879976	0.0250327	0.112	0.235512	0.382762	0.284129	0.695776	0.830082	0.835674	63
2028487	0.15548	0.478024	0.684729	0.788583	0.0076927	0.0355414	0.0786074	0.137053	0.136035	0.416401	0.602217	0.699939	65
2047452	0.0494759	0.179188	0.307019	0.431785	0.0057934	0.0268608	0.0597435	0.105002	0.0654955	0.222752	0.360207	0.468271	49
3117364	0.0070076	0.027085	0.0502435	0.0784465	0.0131583	0.0601812	0.130981	0.223233	0.0967982	0.314215	0.48288	0.595191	68
3580227	0.0380374	0.140201	0.24532	0.354402	0.0227638	0.102278	0.216475	0.354961	0.232164	0.61491	0.779296	0.814359	69
3492955	0.0605493	0.215591	0.362057	0.496596	0.0108437	0.049808	0.109143	0.187802	0.145492	0.439075	0.626131	0.718472	68
3570759	0.0089912	0.0346469	0.0640276	0.0994527	0.0039631	0.018437	0.0412307	0.0730321	0.0250984	0.0906246	0.156959	0.220317	63
2398395	0.0129647	0.049656	0.0910722	0.140015	0.0042416	0.0197225	0.0440691	0.0779671	0.0406369	0.143398	0.241802	0.329201	61
1995901	0.0101109	0.0388947	0.0717243	0.111085	0.0030959	0.0144257	0.0323437	0.0575037	0.038377	0.135877	0.230008	0.314512	64
3183051	0.0054214	0.021005	0.0390834	0.0612759	0.001524	0.0071221	0.0160433	0.0287169	0.0066595	0.0247084	0.0441996	0.0644319	54
3313568	0.000414	0.0016163	0.0030365	0.0048241	0.0011299	0.0052839	0.0119166	0.0213667	0.0100423	0.0370746	0.0659262	0.0954274	57
5157814	0.0113076	0.043419	0.0798848	0.123341	0.0070997	0.0328376	0.0727549	0.127166	0.0283214	0.101777	0.175292	0.244472	56
5999215	-0.0054824	-0.0215976	-0.0410396	-0.0662366	0.0022744	0.0106139	0.0238556	0.0425627	0.0104197	0.0384464	0.06832	0.098815	54
5761437	0.0151055	0.0576665	0.105335	0.161055	0.0079176	0.0365652	0.0808181	0.140774	0.0716463	0.241452	0.386496	0.496999	57
2010148	0.0567952	0.203395	0.343896	0.475657	0.0103052	0.0473818	0.103991	0.179338	0.124437	0.387578	0.570466	0.674015	68
3827730	0.294478	0.729476	0.869708	0.874061	0.0091347	0.0420912	0.0926984	0.160646	0.16277	0.47863	0.665594	0.747104	66
4537593	0.0613021	0.218019	0.365639	0.500673	0.0143579	0.0655219	0.142105	0.241004	0.152222	0.454766	0.642129	0.730379	70
5913807	0.259356	0.678483	0.842203	0.866215	0.0070357	0.0325455	0.0721213	0.126093	0.0863572	0.284722	0.444949	0.557921	59
1187556	0.003803	0.0147708	0.0275692	0.043408	0.004222	0.0196322	0.0438699	0.0776211	0.0423741	0.149145	0.250747	0.340242	64
1810093	0.0103361	0.0397474	0.0732652	0.113405	0.004716	0.0219089	0.0488856	0.0863136	0.0182399	0.0665303	0.116614	0.165972	52
1761249	-0.0036394	-0.014297	-0.0270703	-0.0434744	0.0015632	0.0073045	0.0164523	0.029444	0.0011966	0.0044755	0.0080839	0.0119208	60
3544524	0.120402	0.390867	0.592081	0.72128	0.0114915	0.0527204	0.115305	0.197873	0.166464	0.486782	0.673369	0.752447	69
2657474	0.171616	0.514575	0.719248	0.809828	0.010965	0.0503541	0.1103	0.189697	0.203796	0.563373	0.740395	0.794116	69
1003023	0.0039813	0.0154594	0.0288445	0.0453946	0.0030779	0.0143426	0.032159	0.0571797	0.0380439	0.134764	0.228254	0.312315	61
5408206	0.0659744	0.232955	0.387432	0.525102	0.0053999	0.0250544	0.0557908	0.0982194	0.0681996	0.231018	0.371903	0.481153	53
5667287	0.0337287	0.125143	0.220729	0.3222	0.011373	0.0521884	0.114181	0.19604	0.111781	0.354816	0.53255	0.641172	69
1301382	0.0076383	0.0294945	0.0546471	0.0851817	0.0043522	0.0202327	0.0451943	0.07992	0.0611314	0.209261	0.340859	0.446617	64
2164454	0.0215661	0.081521	0.147099	0.221261	0.0060471	0.0280239	0.0622836	0.109349	0.0316958	0.113336	0.194067	0.268854	66
2357386	0.0133259	0.0510112	0.0934935	0.143604	0.0064289	0.0297721	0.0660941	0.115852	0.0499203	0.173751	0.288398	0.385774	67
5506194	0.0582154	0.208026	0.350825	0.483698	0.0143003	0.0652661	0.141574	0.24016	0.141013	0.428429	0.615019	0.709968	62
1787038	0.0751089	0.261503	0.42792	0.568746	0.0056772	0.0263274	0.0585773	0.103004	0.0407987	0.143935	0.24264	0.330239	64
5881927	0.0649831	0.229805	0.382871	0.520043	0.0209191	0.094311	0.200679	0.331466	0.181101	0.518048	0.70205	0.771264	65
1171865	0.0072175	0.0278873	0.0517109	0.0806935	0.0082757	0.038194	0.0843289	0.146668	0.0343969	0.122505	0.208792	0.287723	64
1477314	0.016592	0.0631975	0.115113	0.17534	0.0039944	0.0185816	0.0415502	0.0735883	0.0499812	0.173947	0.288694	0.386126	59
1903400	0.0793129	0.274356	0.445647	0.587131	0.0046925	0.0218011	0.0486483	0.0859032	0.06945	0.234816	0.377238	0.486975	51
2880519	0.122516	0.39643	0.598427	0.726347	0.0078692	0.0363452	0.0803434	0.139975	0.170872	0.49637	0.682357	0.758496	69
3444858	0.0398885	0.146607	0.255653	0.367704	0.0071094	0.0328818	0.0728508	0.127329	0.106025	0.339456	0.514108	0.624483	65
5268822	0.0021108	0.0082195	0.0153913	0.0243423	0.0022108	0.0103185	0.0231959	0.041397	0.0150869	0.0552861	0.0974418	0.139583	59
5816423	0.780817	0.960587	0.928107	0.882715	0.004035	0.0187691	0.0419645	0.0743092	0.0657741	0.223606	0.361422	0.469617	50
2335076	0.0079518	0.0306904	0.0568287	0.0885099	0.0027147	0.0126586	0.0284139	0.0505996	0.0178518	0.065152	0.114276	0.162773	46
2035294	-0.0038367	-0.0150766	-0.0285574	-0.045887	0.0020536	0.0095873	0.0215624	0.0385078	0.0243002	0.0878461	0.152358	0.214201	57
2673353	0.0211475	0.0799899	0.14445	0.217506	0.0030578	0.0142492	0.0319514	0.0568156	0.0247097	0.0892724	0.154722	0.217345	61
3173816	-0.0009126	-0.0035702	-0.0067243	-0.0107207	0.000145	0.0006794	0.0015368	0.0027673	-0.0052122	-0.019679	-0.0359536	-0.0537495	41
5429391	0.0089465	0.0344768	0.0637187	0.0989844	0.0009804	0.0045863	0.0103479	0.0185659	-0.001656	-0.0062196	-0.0112914	-0.0167522	54
2419608	0.0327771	0.12179	0.215196	0.314849	0.0084366	0.0389246	0.0859013	0.149302	0.104088	0.334219	0.507723	0.618599	68
2923149	0.008226	0.0317352	0.0587327	0.09141	0.007703	0.0355883	0.0787089	0.137224	0.0649559	0.221093	0.357846	0.465652	70
4069944	0.0218255	0.0824687	0.148736	0.223579	0.0072487	0.0335176	0.0742289	0.129661	0.0499685	0.173906	0.288631	0.386052	69
5816143	0.0369637	0.136468	0.239263	0.346542	0.0081383	0.0375691	0.0829829	0.144411	0.159377	0.47105	0.658254	0.741968	68
5339457	0.0604062	0.215129	0.361374	0.495816	0.007388	0.034153	0.0756049	0.131987	0.11933	0.374525	0.555593	0.661372	62
5334152	-0.0035873	-0.0140913	-0.0266782	-0.0428387	1.31e-05	6.15e-05	0.0001392	0.0002509	-0.0067014	-0.0253572	-0.0464512	-0.0696663	43
5432502	0.0467895	0.170159	0.292984	0.414615	0.0060289	0.0279403	0.0621011	0.109037	0.0752876	0.252353	0.401534	0.513067	53
4485436	0.02356	0.0887867	0.159609	0.238883	0.002699	0.0125855	0.028251	0.0503131	0.0229022	0.0829633	0.14424	0.203359	47
5812769	0.0226879	0.0856142	0.154159	0.231229	0.0089002	0.0410286	0.0904207	0.156852	0.0744561	0.249875	0.398134	0.509458	63
1424729	0.0270005	0.101218	0.180785	0.268274	0.0038003	0.0176849	0.0395679	0.0701356	0.0394465	0.139443	0.235612	0.32151	65
3257406	0.002707	0.0105318	0.0196986	0.0311054	0.0059599	0.0276242	0.0614111	0.107857	0.0327665	0.11698	0.199936	0.276401	65
5536859	0.255341	0.672162	0.838435	0.864988	0.0135149	0.0617714	0.134301	0.228558	0.264024	0.666462	0.813135	0.829268	69
2468267	0.0305621	0.113946	0.202168	0.29739	0.0069933	0.0323519	0.0717014	0.125381	0.0553672	0.191159	0.314391	0.416305	60
5075746	0.0417884	0.153142	0.266117	0.381034	0.0071752	0.0331825	0.0735028	0.128432	0.100289	0.323854	0.49494	0.606655	62
1814698	0.0496154	0.179655	0.307741	0.432661	0.0098969	0.045539	0.100067	0.172864	0.144669	0.43713	0.624115	0.716944	69
1136060	0.0588743	0.210168	0.354016	0.487379	0.0053664	0.0249005	0.0554536	0.0976397	0.0351336	0.124992	0.212762	0.292772	60
3066601	0.0073499	0.0283931	0.0526355	0.0821078	0.0146699	0.0669074	0.144977	0.245563	0.107619	0.343738	0.519292	0.629221	63
4251406	0.261317	0.681533	0.843993	0.866786	0.0253919	0.113532	0.238486	0.387055	0.233879	0.617851	0.781363	0.815345	69
4579715	0.0002236	0.0008733	0.0016412	0.0026086	0.0010489	0.0049062	0.0110674	0.0198509	0.0059589	0.0221318	0.0396396	0.0578695	56
4889777	0.0066661	0.0257787	0.0478514	0.0747785	0.0023563	0.0109944	0.0247048	0.0440623	0.0173697	0.0634375	0.111362	0.158779	59
2690754	0.0177123	0.0673493	0.122415	0.185932	0.0033204	0.0154653	0.0346512	0.061547	0.0507402	0.17639	0.292372	0.390491	57
5427125	0.0197107	0.0747191	0.135298	0.204464	0.0128814	0.058945	0.128394	0.219074	0.107077	0.342285	0.517536	0.62762	63
5580515	0.0071703	0.0277069	0.051381	0.0801885	0.0090822	0.0418532	0.0921886	0.159797	0.0891714	0.29277	0.455454	0.568425	70
1027772	-0.002962	-0.0116237	-0.0219798	-0.0352351	0.0001766	0.0008273	0.0018711	0.0033688	-0.0071461	-0.0270576	-0.0496055	-0.0744684	45
4203920	0.0433191	0.15838	0.274444	0.391542	0.0140435	0.0641249	0.139203	0.236386	0.0898662	0.294746	0.458014	0.570964	69
4905291	0.0086051	0.0331784	0.0613591	0.0954035	0.0038132	0.0177446	0.0397	0.070366	0.0248253	0.0896749	0.155388	0.218231	56
4537743	0.0384852	0.141754	0.247832	0.357648	0.0034722	0.0161678	0.0362091	0.0642722	0.0268556	0.0967181	0.167003	0.233593	63
4614707	0.009269	0.0357021	0.0659428	0.102354	0.002656	0.0123863	0.0278074	0.0495322	0.0430312	0.15131	0.254103	0.344363	58
5716303	0.0223972	0.0845548	0.152335	0.228659	0.0048408	0.0224839	0.0501498	0.0884986	0.0431728	0.151776	0.254824	0.345247	64
3649136	0.0294081	0.109838	0.195299	0.288099	0.0079213	0.0365822	0.0808548	0.140836	0.0463276	0.162107	0.270714	0.36458	61
1116821	0.0531866	0.191532	0.325961	0.454545	0.0117108	0.0537045	0.117382	0.201254	0.125024	0.389064	0.57214	0.675418	48
3038944	0.013924	0.0532522	0.0974899	0.149512	0.001113	0.0052052	0.0117398	0.0210512	0.0212358	0.0771163	0.134464	0.190215	51
3840166	0.0207681	0.0786005	0.142043	0.214085	0.0080329	0.0370901	0.0819504	0.142677	0.0686694	0.232447	0.373913	0.48335	63
5871622	-0.0052707	-0.0207567	-0.0394257	-0.0635954	0.0014989	0.0070052	0.0157812	0.0282509	0.0056633	0.021043	0.0377093	0.0550856	62
2285697	0.0240865	0.0906976	0.162883	0.243463	0.0032205	0.0150027	0.0336249	0.0597496	0.0287384	0.103212	0.177635	0.247534	60
2741945	0.034645	0.128363	0.226023	0.329197	0.0111817	0.0513285	0.112363	0.193071	0.146857	0.442287	0.629441	0.720969	69
1418291	0.017732	0.0674221	0.122543	0.186117	0.0067926	0.031435	0.0697107	0.122003	0.0523422	0.181528	0.300075	0.399583	65
3223560	-0.0026809	-0.0105162	-0.0198748	-0.0318367	0.0029843	0.0139085	0.0311944	0.055487	0.0129948	0.0477663	0.084498	0.121564	63
1420947	0.0900979	0.30652	0.48864	0.629845	0.0080458	0.0371487	0.0820768	0.142889	0.11663	0.367533	0.547499	0.65436	68
2113245	0.0438519	0.160197	0.27732	0.395151	0.0050893	0.0236272	0.0526611	0.0928321	0.0548205	0.189425	0.311826	0.413325	55
5008262	0.0224358	0.0846955	0.152577	0.229001	0.0061537	0.028512	0.0633483	0.111168	0.0516582	0.179337	0.296797	0.395721	66
2855407	0.0029581	0.011504	0.0215067	0.0339381	0.0023779	0.0110951	0.0249293	0.0444586	0.0264973	0.0954786	0.164965	0.230907	58
4234323	0.0300983	0.112297	0.199414	0.293672	0.0066144	0.0306206	0.0679404	0.118995	0.0824733	0.273496	0.430102	0.542841	62
2115409	0.0214468	0.0810848	0.146345	0.220193	0.0053943	0.025029	0.055735	0.0981236	0.0430039	0.15122	0.253963	0.344192	63
2256249	0.0016349	0.0063712	0.0119412	0.0189095	0.0067266	0.0311335	0.0690555	0.12089	0.0231054	0.0836743	0.145425	0.204945	55
3974096	0.0006835	0.0026673	0.0050083	0.007951	0.0044353	0.0206157	0.0460382	0.0813835	0.0239005	0.0864523	0.150045	0.211119	70
4655340	0.018419	0.0699608	0.126992	0.192539	0.0020749	0.0096866	0.0217843	0.0389006	0.0176999	0.064612	0.113359	0.161517	56
2762392	0.0865712	0.296129	0.474965	0.61655	0.0091915	0.0423484	0.0932493	0.161562	0.150025	0.449684	0.636996	0.726603	68
3870428	0.0459961	0.167478	0.288786	0.40943	0.0012428	0.0058111	0.013101	0.0234789	0.0380551	0.134802	0.228313	0.31239	48
1421858	0.0235941	0.0889105	0.159822	0.239181	0.0086301	0.0398031	0.0877898	0.152461	0.0732491	0.246266	0.393163	0.504156	65
2471404	0.042712	0.156306	0.271152	0.387399	0.005435	0.0252158	0.0561443	0.098827	0.0775389	0.259029	0.410641	0.522666	63
3168694	0.0108077	0.0415309	0.0764838	0.118242	0.0021672	0.0101159	0.0227435	0.0405973	0.013112	0.0481892	0.0852284	0.122585	57
3393511	0.205085	0.583754	0.777522	0.840537	0.0093252	0.042954	0.0945454	0.163716	0.151795	0.45378	0.641137	0.729652	70
4939852	0.0337257	0.125133	0.220712	0.322178	0.0039526	0.0183886	0.0411238	0.0728462	0.0338709	0.120725	0.205946	0.284093	62
1593407	0.0500005	0.180942	0.309728	0.435069	0.0041959	0.0195115	0.0436035	0.0771585	0.0813164	0.270124	0.4256	0.538215	64
2960847	0.0222582	0.0840481	0.151461	0.227428	0.002399	0.011193	0.0251478	0.0448442	0.024944	0.0900879	0.156072	0.219139	57
5192125	0.0849638	0.291353	0.46861	0.610278	0.0102259	0.0470241	0.10323	0.178084	0.0804663	0.267639	0.422269	0.534776	65
5514826	0.0015224	0.0059338	0.0111239	0.0176205	0.0008705	0.0040729	0.0091925	0.0165007	0.0012684	0.0047435	0.008567	0.0126312	52
3506167	0.183764	0.540696	0.74234	0.822796	0.0265294	0.118368	0.247837	0.400461	0.286603	0.699219	0.831962	0.836337	67
4611476	0.0857277	0.293626	0.47164	0.613275	0.0107953	0.0495905	0.108682	0.187046	0.14755	0.44391	0.631108	0.72222	56
1501290	0.0050172	0.0194509	0.0362199	0.0568468	0.001169	0.0054665	0.012327	0.0220988	0.0054498	0.0202563	0.0363132	0.05307	50
2280591	0.0219594	0.0829578	0.149581	0.224772	0.0032701	0.0152326	0.034135	0.0606432	0.0526676	0.182568	0.30163	0.401409	59
3828985	0.0054954	0.0212894	0.039607	0.0620848	0.0126459	0.0578926	0.126189	0.215521	0.074017	0.248563	0.39633	0.507537	69
4061490	-0.0005429	-0.0021228	-0.0039955	-0.0063637	0.0013484	0.0063035	0.0142069	0.0254491	0.0019144	0.0071526	0.012903	0.0189983	50
4221467	0.0136611	0.0522677	0.0957353	0.146921	0.0020305	0.0094801	0.0213228	0.0380837	0.0099397	0.0367013	0.0652742	0.0945039	55
1374485	0.0468323	0.170304	0.29321	0.414894	0.0039324	0.0182951	0.0409172	0.0724865	0.0453879	0.159041	0.266016	0.358893	63
2288550	0.141038	0.443448	0.649713	0.764858	0.0080895	0.0373472	0.0825046	0.143608	0.131537	0.405358	0.590231	0.690325	63
3747191	0.0107357	0.0412588	0.0759931	0.117506	0.0034635	0.0161279	0.0361205	0.0641174	0.0109465	0.040359	0.0716522	0.103521	48
5291579	0.147314	0.458695	0.665436	0.775776	0.0248762	0.111332	0.234212	0.380882	0.226787	0.605561	0.772613	0.811107	61
3850872	0.023498	0.0885613	0.159223	0.238341	0.0091687	0.0422454	0.0930286	0.161195	0.0791976	0.263917	0.417259	0.529578	57
3681984	0.0045752	0.0177492	0.0330792	0.0519778	0.0048461	0.022508	0.0502028	0.0885902	0.04222	0.148636	0.249957	0.339271	69
4805580	0.0166221	0.0633092	0.115309	0.175626	0.0062512	0.0289589	0.0643227	0.112832	0.08692	0.286338	0.447067	0.56005	68
1919792	-0.0021702	-0.0085063	-0.0160603	-0.0256913	0.0006496	0.0030407	0.0068673	0.0123388	-0.0016854	-0.0063305	-0.0114933	-0.0170528	52
2575492	0.026066	0.0978545	0.175084	0.260416	0.0043004	0.0199939	0.0446676	0.0790061	0.0406087	0.143305	0.241656	0.32902	57
5210569	-0.0017056	-0.0066803	-0.0126015	-0.0201333	0.0026824	0.0125085	0.0280797	0.0500114	0.0167908	0.0613754	0.107852	0.153956	62
1317482	-0.0017675	-0.0069238	-0.0130623	-0.0208729	0.0005137	0.002405	0.0054338	0.009769	-0.0057949	-0.0218981	-0.0400495	-0.0599479	40
4933067	0.0134114	0.0513317	0.0940655	0.144451	0.0048596	0.0225701	0.0503393	0.088826	0.043782	0.153779	0.257919	0.349033	65
1081672	0.0158649	0.0604952	0.110342	0.168385	0.0026676	0.0124397	0.0279265	0.0497418	0.0150933	0.0553087	0.0974806	0.139637	59
1674040	0.033523	0.124419	0.219536	0.320619	0.002745	0.012799	0.0287265	0.0511497	0.0613799	0.210035	0.341977	0.44788	60
3121436	0.0133904	0.051253	0.0939252	0.144243	0.0023795	0.0111022	0.0249452	0.0444867	0.0238047	0.0861177	0.149489	0.210377	53
4694004	0.0396523	0.145791	0.254342	0.366024	0.0027052	0.0126143	0.0283153	0.0504262	0.0510928	0.177523	0.294075	0.392506	54
4697984	0.0019791	0.0077083	0.0144378	0.0228423	0.0008907	0.0041675	0.0094055	0.0168817	0.001977	0.0073861	0.0133227	0.0196136	50
5503317	0.0147423	0.0563111	0.10293	0.157525	0.0058794	0.0272549	0.0606045	0.106477	0.0480103	0.167577	0.27905	0.374613	52
5834474	0.212899	0.598675	0.788874	0.845718	0.0068933	0.0318953	0.0707103	0.1237	0.14597	0.440202	0.627294	0.719352	62
1142135	0.0455401	0.165933	0.286363	0.406427	0.0122254	0.0560114	0.122239	0.209137	0.0758786	0.25411	0.403939	0.515611	66
4493971	0.0412661	0.15135	0.263255	0.377402	0.0089892	0.0414319	0.0912855	0.158294	0.125342	0.389869	0.573045	0.676175	67
1706852	0.0208806	0.0790125	0.142757	0.215101	0.004205	0.0195538	0.0436968	0.0773204	0.0603923	0.206958	0.337524	0.442841	64
1911189	0.0231444	0.0872759	0.157016	0.235246	0.0049791	0.0231199	0.0515474	0.0909114	0.0366259	0.130014	0.220744	0.302872	69
2229840	0.0011136	0.0043431	0.0081483	0.0129211	0.0037695	0.0175424	0.0392528	0.0695864	0.026225	0.0945351	0.163412	0.228858	66
2352230	0.0406067	0.149082	0.259626	0.372781	0.0047469	0.0220512	0.0491985	0.0868546	0.0479671	0.167437	0.278837	0.374358	60
2838054	0.0071008	0.0274412	0.0508951	0.0794446	0.0004109	0.001924	0.0043485	0.0078213	-0.0002332	-0.0008742	-0.0015831	-0.0023416	41
4070185	-0.0052464	-0.0206605	-0.0392409	-0.0632933	0.0008606	0.0040268	0.0090888	0.0163153	-0.0006645	-0.0024922	-0.0045165	-0.0066865	52
2834547	0.0012717	0.0049584	0.0092998	0.0147409	0.0018768	0.0087648	0.0197229	0.0352496	0.0094226	0.0348186	0.0619822	0.0898343	59
3550302	0.0111606	0.0428641	0.078886	0.121845	0.0048552	0.0225498	0.0502947	0.088749	0.060017	0.205787	0.335824	0.440912	61
2656947	0.0666455	0.235081	0.390501	0.52849	0.0094937	0.0437165	0.096176	0.166423	0.07107	0.239715	0.38408	0.494393	60
3448521	0.0089479	0.0344822	0.0637287	0.0989995	0.0047404	0.0220213	0.0491328	0.086741	0.0508246	0.176662	0.292781	0.390975	64
4568463	-0.0041735	-0.0164085	-0.0311004	-0.0500185	0.0008089	0.0037851	0.0085447	0.015342	-0.0013472	-0.0050576	-0.0091767	-0.0136058	54
4614471	0.0509783	0.184203	0.31475	0.441131	0.0046965	0.0218191	0.0486879	0.0859717	0.0341857	0.12179	0.20765	0.286268	57
5624299	0.0300635	0.112173	0.199207	0.293392	0.0048177	0.0223772	0.0499153	0.0880936	0.0630454	0.215201	0.349416	0.456248	63
1127363	0.0090552	0.0348898	0.0644686	0.100121	0.0075288	0.0347949	0.0769937	0.134332	0.0768378	0.256955	0.40782	0.519703	56
2519069	0.0323227	0.120186	0.21254	0.311307	0.0078738	0.0363659	0.080388	0.14005	0.0869567	0.286443	0.447205	0.560188	60
2618789	0.286192	0.718122	0.86403	0.872609	0.0103123	0.0474137	0.104059	0.17945	0.217775	0.589459	0.760714	0.805079	66
1246814	0.0262021	0.0983449	0.175917	0.261566	0.0090605	0.0417551	0.0919784	0.159447	0.060567	0.207504	0.338314	0.443737	65
5562585	0.886569	0.962349	0.928112	0.882715	0.0130335	0.0596243	0.129816	0.221362	0.117801	0.370572	0.551027	0.657428	54
1651519	0.0673059	0.237169	0.393506	0.531795	0.0109705	0.0503789	0.110353	0.189783	0.160879	0.474418	0.661528	0.74427	69
3515062	0.0425379	0.15571	0.270205	0.386205	0.0049557	0.0230124	0.0513112	0.0905038	0.0342334	0.121952	0.207908	0.286597	53
4383510	0.0354654	0.131237	0.230732	0.335392	0.0190314	0.0861013	0.184214	0.306568	0.125038	0.389101	0.572182	0.675453	66
3073809	0.0184122	0.0699354	0.126947	0.192475	0.0023376	0.0109077	0.0245112	0.0437205	0.0255637	0.0922413	0.15963	0.223857	50
2058131	0.0356662	0.13194	0.231881	0.336898	0.0028338	0.0132107	0.0296426	0.0527607	0.0348484	0.12403	0.211227	0.290822	56
2605734	0.0044644	0.0173225	0.0322908	0.0507537	0.0006105	0.0028579	0.0064554	0.0116006	0.0004252	0.0015922	0.0028799	0.0042538	45
3661435	0.666773	0.951725	0.927967	0.882714	0.0351187	0.154217	0.315117	0.49289	0.301311	0.718972	0.842298	0.839803	69
5958422	0.0077814	0.0300403	0.0556431	0.0867018	0.0106262	0.0488287	0.107065	0.184393	0.0530312	0.183729	0.303362	0.403442	65
5603255	-0.0001309	-0.0005113	-0.0009616	-0.0015299	0.0018403	0.008595	0.0193428	0.0345757	0.0054625	0.0203032	0.0363965	0.0531903	62
5703995	0.0097088	0.0373708	0.0689669	0.106925	0.0076045	0.0351399	0.0777397	0.13559	0.0729307	0.245311	0.391844	0.502744	63
2469536	6.77e-05	0.0002644	0.0004971	0.0007904	0.0030107	0.0140309	0.0314663	0.0559643	0.0290804	0.104387	0.179552	0.250036	61
1842400	0.0120409	0.0461828	0.0848511	0.130761	0.0054437	0.0252557	0.0562316	0.098977	0.040523	0.143021	0.241212	0.32847	65
2202156	0.0080273	0.0309781	0.0573533	0.0893093	0.00197	0.0091987	0.0206935	0.0369694	0.0246569	0.0890885	0.154417	0.216941	54
3261769	0.0008665	0.0033808	0.0063458	0.0100694	0.0015882	0.0074212	0.0167138	0.0299087	0.0013023	0.0048703	0.0087953	0.0129669	56
4217437	0.0104759	0.0402764	0.0742204	0.114842	0.0029672	0.0138295	0.0310186	0.0551784	0.0127052	0.0467217	0.0826922	0.119037	50
4848806	0.0049381	0.0191466	0.0356586	0.0559773	0.0055117	0.0255679	0.0569153	0.100152	0.0537954	0.186166	0.30699	0.407688	57
5464220	0.0367872	0.135853	0.238263	0.345239	0.0044223	0.0205557	0.045906	0.0811544	0.062402	0.213208	0.346553	0.453034	53
5932003	0.0423189	0.154961	0.269013	0.384699	0.0028154	0.0131257	0.0294534	0.0524282	0.010518	0.0388034	0.0689425	0.0996949	52
3770915	0.0300536	0.112138	0.199149	0.293312	0.0037939	0.0176555	0.039503	0.0700225	0.0637621	0.217416	0.352592	0.4598	58
3770920	0.0149916	0.0572416	0.104581	0.15995	0.0027717	0.0129228	0.0290019	0.0516342	0.0173046	0.0632056	0.110968	0.158238	44
1252900	0.103662	0.345353	0.537941	0.67547	0.0072716	0.0336222	0.0744555	0.130044	0.132604	0.407992	0.59311	0.692654	61
4318743	0.0208691	0.0789703	0.142684	0.214996	0.0053644	0.0248916	0.055434	0.0976059	0.0407798	0.143872	0.242542	0.330117	66
5329645	0.0215287	0.0813842	0.146863	0.220926	0.0046866	0.0217736	0.0485878	0.0857986	0.0596779	0.204727	0.334284	0.439161	60
1031918	0.0381624	0.140634	0.246022	0.35531	0.0103784	0.047712	0.104693	0.180493	0.0762612	0.255246	0.40549	0.517249	66
2900051	0.0099572	0.0383127	0.0706717	0.109498	0.0051246	0.0237895	0.0530174	0.0934461	0.0694768	0.234898	0.377352	0.487099	63
3496452	0.181149	0.535173	0.737568	0.8202	0.0248505	0.111222	0.233998	0.380572	0.258592	0.658124	0.80801	0.827186	62
4404986	0.0801715	0.276959	0.449199	0.590761	0.0214582	0.0966452	0.205325	0.338417	0.149183	0.447726	0.635006	0.725128	70
3043922	0.152651	0.471392	0.67819	0.784316	0.0070809	0.0327521	0.0725695	0.126852	0.110304	0.350904	0.527894	0.637002	64
2451292	0.0123063	0.0471816	0.0866425	0.13343	0.0007639	0.0035749	0.0080713	0.0144948	0.0082763	0.0306342	0.0546437	0.0793879	49
4094288	0.0347151	0.128609	0.226426	0.329728	0.005808	0.0269275	0.0598891	0.105252	0.0502482	0.174807	0.28999	0.387666	67
4192613	0.0760732	0.264467	0.432035	0.573054	0.0338917	0.149168	0.305856	0.480591	0.26025	0.660688	0.8096	0.827839	63
5050774	0.0009268	0.0036155	0.0067857	0.0107657	0.002892	0.0134806	0.0302431	0.0538161	0.0066023	0.0244985	0.0438285	0.0638986	60
4524813	0.0041884	0.0162583	0.030323	0.0476954	0.0046577	0.0216407	0.0482955	0.0852929	0.023469	0.0849456	0.147541	0.207775	64
1998310	0.0150666	0.0575214	0.105077	0.160678	0.0009096	0.0042558	0.0096042	0.0172368	0.0064765	0.024036	0.0430107	0.0627228	51
2320294	0.0169907	0.0646765	0.117718	0.179126	0.0024979	0.0116524	0.0261722	0.0466511	0.0321916	0.115025	0.19679	0.27236	56
3307810	0.0052754	0.0204437	0.0380497	0.0596782	0.0043194	0.0200813	0.0448604	0.0793407	0.0432801	0.152129	0.25537	0.345915	69
5340692	0.0023146	0.0090104	0.0168658	0.0266598	0.0047216	0.021935	0.0489429	0.0864127	0.0209935	0.0762635	0.133033	0.188284	61
4131489	0.0012892	0.0050265	0.0094273	0.0149423	0.0003239	0.0015169	0.0034293	0.0061702	-0.0006845	-0.0025671	-0.0046523	-0.006888	49
3328170	0.0332372	0.123413	0.217876	0.318414	0.0029523	0.0137603	0.030865	0.0549086	0.0453988	0.159076	0.266071	0.358959	64
4407651	0.0530356	0.191032	0.3252	0.45364	0.0149836	0.0682983	0.147856	0.250118	0.144944	0.43778	0.62479	0.717456	66
5796672	0.0151792	0.0579412	0.105821	0.161769	0.0070925	0.0328049	0.072684	0.127046	0.079087	0.263592	0.41682	0.529121	69
5056597	-0.003317	-0.0130239	-0.0246443	-0.0395442	0.00077	0.0036036	0.0081357	0.0146102	-0.0012392	-0.0046515	-0.0084383	-0.0125081	47
2064667	0.0599298	0.213589	0.359094	0.49321	0.0041399	0.0192533	0.0430335	0.076168	0.0860771	0.283917	0.443892	0.556857	59
3077644	0.0141323	0.0540316	0.0988775	0.15156	0.0041107	0.0191184	0.0427359	0.0756506	0.0333914	0.119101	0.203342	0.280765	64
5187416	0.0181567	0.0689921	0.125296	0.190093	0.0055708	0.0258393	0.0575094	0.101171	0.0413366	0.145716	0.245417	0.333674	68
1805049	0.0627791	0.222765	0.37261	0.508557	0.0055282	0.0256438	0.0570815	0.100437	0.0754754	0.252911	0.402299	0.513877	59
2772413	0.093178	0.315495	0.500288	0.640952	0.0122446	0.0560974	0.12242	0.209429	0.145801	0.439802	0.626881	0.71904	64
4798830	0.0097795	0.0376389	0.0694523	0.107658	0.0012962	0.0060602	0.0136605	0.0244758	0.0202787	0.0737447	0.1288	0.182557	49
4888414	0.0236961	0.0892808	0.160456	0.240069	0.0057165	0.0265078	0.0589717	0.10368	0.0808716	0.268825	0.42386	0.53642	63
2853595	0.0154923	0.0591081	0.107889	0.164798	0.0036149	0.0168282	0.037672	0.066828	0.0316298	0.113111	0.193704	0.268385	61
3974773	0.197404	0.568642	0.765584	0.834798	0.0122434	0.0560919	0.122408	0.209411	0.170912	0.496456	0.682437	0.758549	67
1959910	0.0104483	0.0401719	0.0740317	0.114558	0.0048738	0.0226356	0.0504834	0.0890749	0.033081	0.118047	0.201652	0.278601	69
2409138	0.0149728	0.0571716	0.104457	0.159768	0.0025825	0.0120448	0.0270468	0.0481925	0.0173512	0.0633717	0.111251	0.158626	56
4033106	0.0107168	0.0411874	0.0758643	0.117312	0.0034987	0.0162906	0.0364811	0.0647477	0.0242282	0.0875951	0.151942	0.213647	59
4884537	0.240317	0.647563	0.823024	0.859604	0.0088433	0.0407707	0.0898675	0.15593	0.175003	0.505221	0.690503	0.763859	62
4048213	0.0009268	0.0036155	0.0067856	0.0107656	0.0069405	0.032111	0.0711786	0.124495	0.0600166	0.205786	0.335822	0.44091	60
1021844	0.162319	0.493779	0.699924	0.798203	0.0259361	0.115848	0.242973	0.393505	0.274238	0.681655	0.822128	0.832762	60
3800343	0.0657616	0.232279	0.386456	0.524022	0.0130681	0.0597787	0.130139	0.221881	0.183511	0.523041	0.706462	0.774031	67
5453162	0.0027657	0.0107592	0.0201217	0.0317686	0.0005164	0.0024179	0.005463	0.0098212	0.0037173	0.0138519	0.0249083	0.0365354	47
2230859	0.0146192	0.0558513	0.102113	0.156324	0.0046052	0.0213989	0.0477632	0.0843716	0.0382172	0.135344	0.229167	0.31346	61
1772639	0.0231914	0.087447	0.15731	0.235659	0.0128387	0.0587545	0.127995	0.218432	0.123857	0.386108	0.568807	0.67262	69
2738050	0.0484113	0.175619	0.30149	0.425052	0.0228918	0.102828	0.217561	0.356561	0.149586	0.448663	0.63596	0.725835	60
3229513	0.11392	0.373554	0.57195	0.704785	0.0073466	0.0339643	0.0751962	0.131297	0.115101	0.363545	0.542841	0.650285	65
2977034	0.0437274	0.159772	0.276649	0.39431	0.009526	0.0438623	0.0964876	0.166939	0.146292	0.440958	0.628074	0.71994	65
2348338	0.0406662	0.149287	0.259954	0.373199	0.0057928	0.0268579	0.059737	0.104991	0.0465326	0.162775	0.271734	0.365812	58
3641808	0.078426	0.27166	0.441953	0.583337	0.0112688	0.05172	0.113191	0.194424	0.14347	0.434288	0.621159	0.714691	64
1336703	0.0075364	0.0291052	0.0539364	0.0840962	0.0028908	0.0134752	0.0302309	0.0537948	0.0343112	0.122215	0.208329	0.287133	55
2306094	0.162231	0.49358	0.699734	0.798086	0.0197661	0.0893035	0.190659	0.316364	0.202791	0.561444	0.738842	0.793244	68
2911576	0.0115867	0.0444717	0.081778	0.126173	0.0073187	0.0338371	0.0749208	0.130831	0.0639982	0.218144	0.353635	0.460964	65
1551588	0.0247951	0.0932648	0.167271	0.249581	0.004518	0.0209971	0.0468785	0.0828398	0.0496409	0.17285	0.287038	0.384156	61
2888150	0.0090152	0.0347378	0.0641927	0.0997029	0.0084274	0.0388829	0.0858115	0.149152	0.131567	0.405431	0.59031	0.69039	67
4292722	-0.0050232	-0.0197745	-0.037542	-0.0605167	0.0001879	0.0008804	0.0019912	0.0035849	-0.0056236	-0.0212452	-0.0388435	-0.0581212	49
5008882	0.009411	0.0362412	0.0669203	0.103832	0.0035734	0.0166361	0.0372464	0.0660849	0.051956	0.180291	0.298226	0.397406	59
1402585	0.0830214	0.285547	0.460827	0.602518	0.0071697	0.0331572	0.0734478	0.128339	0.18321	0.522419	0.705916	0.77369	65
3962034	0.173429	0.518549	0.722846	0.811915	0.0119197	0.0546416	0.119357	0.204463	0.22775	0.60725	0.773833	0.811708	69
5348626	0.13331	0.424204	0.629232	0.750004	0.0097741	0.0449844	0.0988837	0.170908	0.106969	0.341994	0.517185	0.627299	65
2216612	0.0060712	0.0234991	0.0436698	0.0683501	0.0030198	0.0140732	0.0315603	0.0561293	0.0254922	0.0919932	0.159221	0.223315	61
4483817	0.0833462	0.28652	0.462136	0.603829	0.0109841	0.0504401	0.110482	0.189996	0.166348	0.486527	0.673127	0.752282	67
5037766	0.0357812	0.132342	0.232538	0.337759	0.0098209	0.0451956	0.0993342	0.171653	0.101813	0.328027	0.50011	0.611511	69
4515298	0.0779786	0.270296	0.440081	0.581406	0.0018299	0.0085469	0.0192353	0.0343851	0.0241662	0.087379	0.151583	0.213169	49
5562915	0.0279558	0.104646	0.186574	0.276212	0.0075703	0.0349838	0.0774023	0.135021	0.0608891	0.208507	0.339768	0.445383	66
4320397	0.0100124	0.0385216	0.0710495	0.110067	0.0054157	0.0251271	0.0559501	0.0984931	0.0721122	0.242854	0.388441	0.499093	56
1442022	0.0979663	0.329263	0.51786	0.657328	0.0123384	0.0565169	0.123301	0.210856	0.129381	0.400003	0.584338	0.685522	58
3385120	0.0507728	0.183519	0.313698	0.439864	0.009425	0.0434056	0.0955115	0.16532	0.128659	0.398201	0.582344	0.683885	65
3503523	0.0086598	0.0333866	0.0617378	0.0959786	0.0049866	0.0231544	0.0516232	0.0910422	0.0738997	0.248213	0.395848	0.507023	64
4655318	0.0048724	0.0188939	0.0351925	0.0552552	0.0042365	0.0196989	0.0440171	0.0778767	0.0520983	0.180747	0.298908	0.398209	59
3538995	-0.002861	-0.0112257	-0.0212231	-0.0340129	0.0004117	0.001928	0.0043574	0.0078372	-0.004423	-0.01668	-0.0304315	-0.045417	47
4109947	0.0010216	0.0039849	0.0074776	0.0118604	0.0018084	0.0084465	0.0190106	0.0339865	0.0067783	0.0251448	0.0449708	0.0655398	60
1022911	0.0194651	0.0738159	0.133725	0.202211	0.0019611	0.0091572	0.0206008	0.0368051	0.0277338	0.0997514	0.171979	0.240131	51
1417534	0.0134698	0.0515507	0.0944564	0.145029	0.0109642	0.0503502	0.110292	0.189684	0.0665124	0.225868	0.364631	0.473163	65
4577335	0.0249041	0.0936591	0.167943	0.250516	0.0045603	0.021192	0.0473077	0.0835831	0.0379602	0.134485	0.227813	0.311763	64
4334915	0.056979	0.203996	0.344797	0.476706	0.0173233	0.0786215	0.169047	0.283266	0.164446	0.482343	0.66915	0.74956	67
4387448	0.0122448	0.0469502	0.0862275	0.132812	0.0043091	0.0200339	0.0447558	0.0791592	0.0360363	0.128033	0.2176	0.298902	63
1981875	0.0436173	0.159397	0.276055	0.393565	0.009337	0.0430072	0.0946592	0.163905	0.0781041	0.260698	0.412905	0.525036	69
2595588	0.0186041	0.0706437	0.128187	0.194259	0.0077499	0.0358021	0.0791707	0.138002	0.0525637	0.182236	0.301134	0.400827	59
3739479	0.0155804	0.0594361	0.108469	0.165647	0.0039528	0.0183896	0.041126	0.0728499	0.0382912	0.135591	0.229556	0.313947	62
1632795	0.0232035	0.0874907	0.157385	0.235764	0.0039537	0.0183937	0.0411352	0.0728659	0.0314608	0.112535	0.192773	0.267185	52
1395755	0.0442095	0.161414	0.279245	0.39756	0.007407	0.0342396	0.0757924	0.132304	0.0510716	0.177455	0.293973	0.392385	68
3486160	0.0370867	0.136896	0.239959	0.347448	0.0052911	0.0245547	0.0546956	0.0963358	0.0287177	0.10314	0.177519	0.247382	53
2896566	0.0448478	0.163585	0.282668	0.401832	0.0045734	0.0212521	0.0474401	0.0838123	0.0628468	0.214586	0.348534	0.455258	48
5665326	0.0972103	0.327104	0.515129	0.654812	0.0075921	0.035083	0.0776169	0.135383	0.10178	0.327936	0.499997	0.611406	61
2705774	0.0085917	0.0331275	0.0612666	0.095263	0.0029543	0.0137694	0.0308852	0.054944	0.0274216	0.0986742	0.170214	0.237815	53
4398143	-0.000833	-0.0032584	-0.0061363	-0.009781	0.0005087	0.0023819	0.0053819	0.0096757	0.0025676	0.009584	0.0172691	0.0253918	44
1242251	0.119892	0.389519	0.590533	0.720035	0.0099348	0.0457101	0.100431	0.173466	0.146471	0.441379	0.628508	0.720267	63
5334345	0.0029976	0.0116571	0.0217911	0.0343833	0.0013888	0.0064917	0.0146293	0.0262012	0.0017011	0.0063579	0.0114736	0.0169014	56
1901483	0.0139714	0.0534294	0.0978054	0.149978	0.0041313	0.0192133	0.0429454	0.0760148	0.0469106	0.164005	0.273613	0.368077	61
2626472	0.0102499	0.0394213	0.072676	0.112518	0.0041491	0.0192956	0.0431269	0.0763304	0.0270216	0.0972922	0.167946	0.234834	66
3892482	0.0314976	0.117265	0.207695	0.304823	0.0114764	0.0526527	0.115162	0.19764	0.0942255	0.30704	0.473796	0.586432	67
4118639	0.0271622	0.101799	0.181768	0.269624	0.0040865	0.0190067	0.0424891	0.0752215	0.0217719	0.0790004	0.137621	0.19447	63
2621036	0.0533756	0.192157	0.326912	0.455675	0.0056257	0.0260911	0.0580603	0.102117	0.0560082	0.193188	0.317387	0.419776	68
1721725	0.0042083	0.0163351	0.0304651	0.0479164	0.001297	0.0060636	0.0136683	0.0244897	-0.0018058	-0.006784	-0.0123193	-0.018283	41
4097408	0.0635728	0.225306	0.376324	0.512732	0.0091697	0.04225	0.0930385	0.161212	0.136865	0.418419	0.604383	0.701653	67
4129138	0.0540697	0.194448	0.330394	0.459803	0.0287432	0.12772	0.265733	0.42574	0.208693	0.572667	0.747782	0.798197	69
1961633	0.0278614	0.104307	0.186003	0.275432	0.0029252	0.0136348	0.030586	0.0544185	0.0393584	0.13915	0.235152	0.320937	56
5755172	0.0498676	0.180498	0.309043	0.434239	0.00768	0.0354838	0.0784831	0.136843	0.104235	0.334619	0.508212	0.619051	67
1629809	-0.0022452	-0.0088013	-0.0166198	-0.0265916	0.003133	0.0145978	0.0327258	0.0581738	0.0210059	0.0763073	0.133107	0.188383	67
2116777	0.0137387	0.0525582	0.0962533	0.147686	0.0027804	0.0129632	0.0290919	0.0517924	0.0169975	0.0621123	0.109107	0.155682	60
3064405	0.0191881	0.0727964	0.131947	0.199662	0.005208	0.0241725	0.0538576	0.0948935	0.0415498	0.146422	0.246516	0.33503	68
3088879	0.0236705	0.0891879	0.160297	0.239847	0.0058159	0.0269639	0.0599688	0.105388	0.0586586	0.201535	0.329633	0.433858	67
4500001	0.0040186	0.0156032	0.0291108	0.0458092	0.0039159	0.0182191	0.0407492	0.0721939	0.0357365	0.127024	0.215996	0.296873	64
4553036	0.0351064	0.12998	0.228675	0.332689	0.0139827	0.0638542	0.13864	0.235489	0.130559	0.402934	0.58757	0.688163	68
4877827	0.165598	0.501196	0.706911	0.802486	0.0260823	0.116469	0.244174	0.395226	0.290219	0.704189	0.834635	0.837263	67
5541837	-0.003584	-0.0140782	-0.0266531	-0.0427981	0.0001631	0.0007643	0.0017287	0.0031127	-0.005421	-0.0204738	-0.0374197	-0.0559664	47
1921058	0.12006	0.389962	0.591042	0.720445	0.0254349	0.113715	0.238842	0.387567	0.319266	0.741475	0.853129	0.843091	68
4088578	0.051486	0.185893	0.317344	0.444249	0.0031616	0.0147301	0.0330196	0.0586889	0.0640426	0.218281	0.35383	0.461182	55
4706468	0.024459	0.0920479	0.165192	0.246686	0.0068083	0.0315069	0.0698668	0.122269	0.0935924	0.305266	0.471534	0.584235	64
5941017	0.0236675	0.089177	0.160278	0.23982	0.0037137	0.0172845	0.0386822	0.0685911	0.0549236	0.189752	0.312311	0.413889	60
1963864	0.0191157	0.0725298	0.131482	0.198995	0.0043054	0.0200166	0.0447176	0.0790929	0.0194396	0.0707806	0.123804	0.175775	56
5242235	0.149631	0.464236	0.67104	0.779564	0.0097689	0.0449607	0.0988331	0.170824	0.168439	0.491097	0.677435	0.7552	65
5655237	-0.0004586	-0.0017927	-0.0033736	-0.0053721	0.003189	0.0148569	0.0333012	0.0591825	0.0174068	0.0635694	0.111587	0.159087	57
2530240	0.0238518	0.0898462	0.161425	0.241425	0.0048074	0.02233	0.0498116	0.0879143	0.067001	0.227362	0.366746	0.475493	59
2188592	0.0945769	0.31954	0.505488	0.645846	0.0036484	0.0169828	0.0380142	0.0674256	0.0614205	0.210161	0.342159	0.448086	56
2217844	0.0164777	0.0627732	0.114365	0.174251	0.0024975	0.0116503	0.0261675	0.0466428	0.0283124	0.101746	0.175242	0.244405	58
2292151	0.0483641	0.17546	0.301243	0.424751	0.0036649	0.0170592	0.0381834	0.0677209	0.0533456	0.184732	0.304857	0.405194	57
3714477	0.0592659	0.211439	0.355905	0.489552	0.0098602	0.0453731	0.0997127	0.172279	0.110005	0.350109	0.526944	0.636148	60
5312518	0.0063864	0.0247073	0.0458873	0.0717616	0.0029285	0.0136502	0.0306201	0.0544785	0.0272852	0.0982032	0.169441	0.2368	61
3094425	0.0026069	0.0101438	0.0189766	0.0299732	0.0030466	0.0141976	0.0318368	0.0566145	0.0192147	0.0699851	0.122461	0.173948	62
1839554	0.0097636	0.0375788	0.0693435	0.107494	0.0017215	0.0080419	0.0181047	0.0323792	0.0096018	0.0354714	0.0631243	0.0914556	51
4040167	0.211829	0.596659	0.787365	0.845045	0.010449	0.0480302	0.105369	0.181606	0.186078	0.52831	0.711068	0.776883	68
5098427	0.003413	0.0132641	0.0247754	0.0390492	0.0042803	0.0199012	0.0444631	0.0786511	0.0419618	0.147783	0.248633	0.337641	62
2583018	0.0498748	0.180522	0.30908	0.434284	0.0047855	0.0222292	0.04959	0.0875313	0.0566423	0.195191	0.320337	0.423183	60
4184609	0.0195867	0.0742631	0.134504	0.203327	0.0039092	0.0181883	0.040681	0.0720752	0.0248029	0.0895967	0.155259	0.218059	63
3488555	0.0136703	0.0523019	0.0957963	0.147011	0.00397	0.0184687	0.0413007	0.073154	0.0372099	0.131973	0.223845	0.306779	62
5106299	0.0100657	0.0387236	0.0714149	0.110618	0.0027129	0.0126503	0.0283954	0.0505672	0.016973	0.062025	0.108958	0.155478	62
3591936	0.0903472	0.30725	0.489593	0.630762	0.0066384	0.0307303	0.0681791	0.119401	0.0682512	0.231175	0.372124	0.481395	67
2167947	0.0326931	0.121494	0.214706	0.314196	0.0053825	0.0249744	0.0556154	0.0979178	0.0507223	0.176333	0.292286	0.390389	66
2477147	0.0047717	0.018506	0.0344766	0.0541456	0.001573	0.0073501	0.0165545	0.0296257	0.0107677	0.0397101	0.0705224	0.101927	58
4043085	0.0759133	0.263976	0.431355	0.572344	0.0119299	0.0546871	0.119453	0.204619	0.148963	0.447213	0.634484	0.724739	70
5199543	0.0062507	0.0241876	0.0449337	0.0702952	0.0046305	0.0215155	0.0480198	0.0848159	0.0479278	0.167309	0.278643	0.374126	63
1169874	0.0056923	0.0220456	0.0409984	0.0642326	0.0038831	0.0180675	0.0404141	0.0716103	0.0261191	0.0941681	0.162808	0.22806	68
1226691	0.0524751	0.189176	0.322368	0.450265	0.0127006	0.0581372	0.126702	0.216347	0.159982	0.472409	0.659578	0.742901	68
4942667	0.0140106	0.0535762	0.0980669	0.150364	0.0042601	0.0198077	0.0442569	0.0782932	0.0537768	0.186106	0.306902	0.407585	61
1214230	0.0431164	0.157688	0.273346	0.390162	0.0047312	0.0219791	0.0490398	0.0865803	0.050641	0.176071	0.291893	0.389923	56
5219070	-0.0015882	-0.0062194	-0.0117294	-0.018734	0.0021797	0.0101741	0.0228734	0.040827	0.010483	0.0386764	0.0687211	0.099382	64
1960204	0.0251594	0.0945824	0.169518	0.252704	0.0045651	0.021214	0.0473561	0.0836668	0.0608762	0.208467	0.339709	0.445317	60
4077973	0.0065563	0.0253583	0.047081	0.0735956	0.0035727	0.0166328	0.0372391	0.0660722	0.0396706	0.140189	0.236781	0.322966	64
3685399	0.0280334	0.104924	0.187042	0.276853	0.0055775	0.02587	0.0575765	0.101287	0.0343168	0.122234	0.208359	0.287172	58
1545718	0.110746	0.364934	0.561715	0.696152	0.0096838	0.0445762	0.0980124	0.169466	0.164656	0.482806	0.669592	0.749864	66
2191344	0.0280046	0.10482	0.186868	0.276614	0.0058635	0.0271821	0.0604456	0.106205	0.0829093	0.274763	0.43179	0.544569	66
5627095	-0.0052301	-0.0205957	-0.0391167	-0.0630902	0.0004076	0.0019087	0.004314	0.0077593	-0.0063068	-0.0238503	-0.04366	-0.0654243	48
5323710	0.10283	0.343023	0.535063	0.672908	0.0179054	0.081176	0.174245	0.291291	0.151074	0.452116	0.639458	0.728419	69
5472151	0.0190389	0.0722466	0.130987	0.198285	0.0032562	0.0151684	0.0339926	0.0603938	0.0342925	0.122152	0.208228	0.287004	63
3662734	0.0725153	0.253484	0.416702	0.556883	0.0101315	0.0465984	0.102324	0.17659	0.121168	0.379248	0.56101	0.666013	69
2377544	0.0180625	0.0686441	0.124686	0.189213	0.0090777	0.041833	0.0921452	0.159725	0.0555967	0.191886	0.315465	0.41755	62
4746916	0.0393367	0.144701	0.252588	0.363772	0.0061462	0.0284781	0.0632743	0.111042	0.0912007	0.298528	0.462898	0.575785	58
2328275	0.057155	0.204571	0.345658	0.477708	0.007173	0.0331724	0.0734808	0.128395	0.0733567	0.246588	0.393608	0.504631	66
5719953	0.0207454	0.0785172	0.141898	0.213879	0.0052135	0.0241979	0.0539133	0.0949893	0.0624651	0.213404	0.346834	0.45335	59
1474641	0.0524655	0.189144	0.32232	0.450207	0.0105204	0.0483521	0.106053	0.182731	0.0793771	0.264445	0.41797	0.530318	68
2474084	0.0087615	0.0337735	0.062441	0.0970461	0.0077488	0.0357972	0.0791601	0.137984	0.0564708	0.19465	0.319541	0.422264	70
4318155	0.0134457	0.0514604	0.0942953	0.144791	0.0062872	0.0291234	0.0646811	0.113443	0.0818146	0.271578	0.427544	0.540215	66
4790209	0.0118704	0.0455407	0.0836985	0.129042	0.0048703	0.0226193	0.0504474	0.0890127	0.0443061	0.155499	0.260571	0.352271	62
3773052	0.0746298	0.260027	0.425864	0.566585	0.0172773	0.0784196	0.168636	0.282629	0.134038	0.411518	0.596944	0.695735	66
5220468	0.0203841	0.0771922	0.139599	0.210605	0.0070894	0.0327909	0.0726536	0.126995	0.0857856	0.283079	0.44279	0.555745	68
5230634	0.0204033	0.0772626	0.139721	0.210779	0.0077645	0.0358685	0.0793141	0.138243	0.077318	0.258376	0.409754	0.521735	69
1156475	0.0259624	0.097481	0.17445	0.259539	0.0092707	0.0427073	0.0940176	0.162839	0.0669687	0.227264	0.366606	0.475339	58
5572307	0.045453	0.165638	0.285899	0.405851	0.0066908	0.0309698	0.0686997	0.120286	0.0667774	0.226679	0.365779	0.474428	62
2189273	0.0034074	0.0132424	0.0247352	0.0389865	0.0015968	0.0074614	0.016804	0.0300691	0.0078766	0.0291718	0.052072	0.0757147	58
5704285	0.0620595	0.220455	0.369223	0.504735	0.0126715	0.058007	0.126429	0.215907	0.218508	0.590789	0.761715	0.805598	65
2733658	0.0085138	0.032831	0.0607273	0.0944436	0.0021586	0.0100758	0.0226539	0.0404388	0.0172129	0.0628791	0.110412	0.157475	61
2197554	0.0461738	0.168079	0.289728	0.410596	0.006689	0.0309619	0.0686826	0.120257	0.081373	0.27029	0.425822	0.538443	64
4058366	0.0125573	0.0481257	0.0883339	0.135947	0.0054552	0.0253083	0.0563468	0.099175	0.0697557	0.235743	0.378535	0.488386	65
4346503	0.0030278	0.0117741	0.0220087	0.0347238	0.0018871	0.0088131	0.0198309	0.0354411	0.0234757	0.0849688	0.147579	0.207827	54
5055049	0.0426156	0.155976	0.270628	0.386738	0.0062648	0.0290208	0.0644576	0.113062	0.116431	0.367015	0.546895	0.653833	68
5980354	0.0674169	0.23752	0.39401	0.532348	0.0173115	0.0785698	0.168942	0.283103	0.140433	0.427036	0.61355	0.70883	66
1362698	0.176418	0.525042	0.72866	0.815236	0.0133717	0.061133	0.132969	0.226423	0.197756	0.551675	0.730867	0.788695	69
3408893	0.0723891	0.253092	0.416151	0.556295	0.0078947	0.036461	0.0805932	0.140396	0.13696	0.418652	0.604633	0.70185	69
4377552	0.0264162	0.0991159	0.177225	0.263371	0.0058108	0.0269405	0.0599176	0.105301	0.0883276	0.290365	0.452326	0.565312	64
1833030	0.0896087	0.305086	0.486765	0.628038	0.0100172	0.0460823	0.101225	0.174777	0.140814	0.427951	0.614516	0.709579	56
2919202	0.0002074	0.0008101	0.0015225	0.0024201	0.0029601	0.0137964	0.0309451	0.0550493	0.0292114	0.104837	0.180285	0.250991	61
3409989	0.0062279	0.0241002	0.0447734	0.0700486	0.0076699	0.0354375	0.078383	0.136675	0.0410457	0.144753	0.243917	0.331819	54
5293143	0.0252763	0.0950047	0.170237	0.253703	0.005727	0.026556	0.059077	0.10386	0.0920717	0.300987	0.46606	0.57889	62
6002857	0.114822	0.375988	0.574814	0.707171	0.0207125	0.0934152	0.198892	0.328784	0.155485	0.462242	0.649592	0.735795	69
1242381	0.0008695	0.0033922	0.0063672	0.0101033	0.0014818	0.0069251	0.0156015	0.0279312	0.0055032	0.020453	0.0366623	0.0535742	58
5457611	0.0260715	0.0978743	0.175118	0.260462	0.0052756	0.0244834	0.0545392	0.0960667	0.0463575	0.162205	0.270863	0.364759	66
1587686	0.308208	0.747411	0.878153	0.87605	0.0123116	0.0563974	0.12305	0.21045	0.191924	0.540132	0.721213	0.783026	60
3331892	0.0327081	0.121547	0.214793	0.314312	0.0040716	0.0189379	0.0423372	0.0749574	0.0508452	0.176728	0.29288	0.391092	63
4073619	0.0071713	0.0277108	0.0513882	0.0801996	0.00316	0.0147226	0.033003	0.0586598	0.0227541	0.0824447	0.143375	0.2022	48
3055760	0.0442287	0.16148	0.279348	0.397689	0.0122169	0.0559733	0.122159	0.209007	0.113101	0.358298	0.536672	0.64484	65
4429044	0.002759	0.0107332	0.0200733	0.0316928	0.0009163	0.004287	0.0096744	0.0173623	-0.0012819	-0.004812	-0.0087301	-0.0129417	47
3734483	0.0775134	0.268876	0.438127	0.579387	0.0138808	0.0634007	0.137696	0.233984	0.162089	0.477116	0.664136	0.746091	65
4187969	0.0217426	0.0821658	0.148213	0.222838	0.001949	0.0091008	0.0204745	0.0365816	0.0396345	0.140069	0.236593	0.322732	52
4250351	-9.92e-05	-0.0003875	-0.0007286	-0.0011591	2.2e-06	1.03e-05	2.34e-05	4.22e-05	-0.0068639	-0.0259784	-0.0476029	-0.0714186	41
5871613	0.184129	0.541463	0.742998	0.823151	0.0155268	0.0707032	0.152819	0.257944	0.147238	0.443181	0.63036	0.721659	61
5998366	0.005142	0.019931	0.037105	0.0582168	0.0011828	0.0055311	0.0124721	0.0223576	0.0115468	0.0425344	0.0754347	0.108851	50
1304124	0.0337661	0.125275	0.220946	0.322488	0.0031032	0.0144598	0.0324194	0.0576365	0.0374463	0.132765	0.225098	0.308354	62
3100518	0.0072084	0.0278527	0.0516477	0.0805967	0.0029813	0.0138949	0.0311641	0.0554338	0.0183846	0.0670436	0.117484	0.167161	63
3230469	0.0710538	0.248935	0.410285	0.550018	0.0044167	0.0205301	0.0458498	0.0810568	0.0524183	0.181771	0.300439	0.400011	66
5473328	0.0003552	0.001387	0.002606	0.0041407	0.0023755	0.0110837	0.0249039	0.0444137	0.0121157	0.0445929	0.0790063	0.11387	60
4529757	0.0437904	0.159987	0.276989	0.394736	0.0078904	0.0364414	0.080551	0.140325	0.0961218	0.312334	0.480508	0.592914	50
2804158	0.0831152	0.285828	0.461205	0.602897	0.0144521	0.0659407	0.142974	0.242385	0.142683	0.432417	0.619205	0.713194	66
3016502	0.0045126	0.0175082	0.0326339	0.0512866	0.0005607	0.0026251	0.0059305	0.0106597	0.0067896	0.0251864	0.0450444	0.0656455	44
3741705	0.0434298	0.158757	0.275042	0.392293	0.0093106	0.0428877	0.0944036	0.163481	0.130583	0.402993	0.587635	0.688215	69
5530323	0.0151723	0.0579154	0.105776	0.161702	0.0081327	0.0375436	0.0829279	0.144318	0.0365195	0.129657	0.220177	0.302158	63
3106771	0.121874	0.394745	0.596511	0.724824	0.0061066	0.0282963	0.0628778	0.110365	0.0885782	0.29108	0.453257	0.56624	46
5702938	0.0213772	0.0808304	0.145905	0.219569	0.0042792	0.0198957	0.0444511	0.0786302	0.0288571	0.10362	0.178301	0.248403	67
2090683	0.0048016	0.018621	0.0346889	0.0544747	0.0064389	0.0298177	0.0661935	0.116021	0.0904192	0.296315	0.460044	0.572971	64
5315632	0.0173517	0.0660144	0.120071	0.182539	0.004593	0.0213424	0.0476388	0.0841564	0.0963869	0.313072	0.481439	0.593809	65
5622703	0.085227	0.292137	0.469656	0.611314	0.012702	0.0581436	0.126715	0.216369	0.0826411	0.273984	0.430752	0.543507	68
4280057	0.0943826	0.31898	0.504769	0.645172	0.0070484	0.0326034	0.072247	0.126306	0.0665214	0.225896	0.36467	0.473206	54
4517482	0.064331	0.227727	0.379853	0.516679	0.0093016	0.0428469	0.0943163	0.163336	0.0626687	0.214035	0.347741	0.454369	53
4747664	0.007302	0.0282104	0.0523016	0.0815971	0.001119	0.005233	0.0118022	0.0211626	0.0090128	0.0333242	0.0593649	0.0861145	52
1385701	0.0020656	0.008044	0.0150641	0.0238276	0.0017992	0.0084039	0.0189152	0.0338174	0.0170344	0.0622437	0.109331	0.15599	57
2774480	-0.004019	-0.0157972	-0.0299327	-0.0481205	0.00027	0.0012645	0.0028591	0.0051455	-0.0035545	-0.0133879	-0.0243874	-0.0363288	45
2910739	0.0022638	0.0088133	0.0164983	0.0260826	0.0026409	0.0123161	0.0276512	0.0492571	0.0287109	0.103117	0.177481	0.247333	58
3211143	-0.0013214	-0.0051725	-0.00975	-0.0155615	0.0016744	0.0078226	0.0176134	0.0315068	0.0111024	0.0409245	0.0726362	0.104909	48
4641958	0.0246568	0.0927642	0.166416	0.248391	0.0073479	0.03397	0.0752085	0.131317	0.0829162	0.274783	0.431816	0.544596	68
2110089	0.0103947	0.0399694	0.0736661	0.114008	0.0031993	0.0149046	0.033407	0.0593678	0.0242704	0.0877424	0.152186	0.213972	65
2577587	-0.0054203	-0.021351	-0.0405661	-0.0654613	0.0002532	0.001186	0.0026818	0.0048268	0.0002592	0.0009709	0.0017566	0.0025955	46
3184209	0.0068917	0.0266417	0.0494321	0.0772031	0.0026063	0.0121555	0.0272933	0.0486268	0.0184835	0.0673945	0.118079	0.167973	64
4091102	-0.0035804	-0.0140637	-0.0266255	-0.0427533	0.0009744	0.0045581	0.0102846	0.0184528	-0.0003248	-0.0012176	-0.0022052	-0.0032624	41
4330972	0.0056285	0.0218003	0.0405472	0.0635364	0.0027756	0.0129408	0.029042	0.0517047	0.0455209	0.159475	0.266683	0.359701	55
4612217	0.0061923	0.0239636	0.0445226	0.0696628	0.0006231	0.0029166	0.0065877	0.0118378	0.0084907	0.0314181	0.0560208	0.081352	47
5290488	0.0900097	0.306262	0.488303	0.62952	0.0130062	0.0595026	0.129561	0.220952	0.104382	0.335015	0.508696	0.619499	61
5583652	0.0459894	0.167455	0.288751	0.409386	0.0093971	0.0432791	0.0952409	0.164871	0.103005	0.331278	0.504115	0.615249	64
2100343	0.0727436	0.254193	0.417699	0.557944	0.0054282	0.0251845	0.0560756	0.0987089	0.0711022	0.239813	0.384216	0.49454	64
3011375	0.0090364	0.0348185	0.0643393	0.0999251	0.0018831	0.0087942	0.0197886	0.035366	0.0134133	0.0492743	0.0871016	0.125201	61
5256760	0.0258442	0.0970549	0.173726	0.258537	0.0207091	0.0934005	0.198862	0.328739	0.197105	0.5504	0.729813	0.788085	69
3557210	-0.0038411	-0.0150938	-0.0285902	-0.0459402	0.003244	0.0151115	0.0338663	0.0601726	0.0176738	0.0645192	0.113201	0.161301	67
3179039	-0.0025625	-0.0100498	-0.018989	-0.0304082	0.0027457	0.0128025	0.0287341	0.0511631	0.0176818	0.0645477	0.113249	0.161367	63
3271128	0.072321	0.252881	0.415853	0.555978	0.0068642	0.0317625	0.0704219	0.123211	0.108876	0.3471	0.523339	0.632894	62
4116481	0.0235624	0.0887952	0.159624	0.238904	0.009168	0.042242	0.0930214	0.161183	0.104549	0.335469	0.509251	0.620012	68
1199101	0.0400353	0.147113	0.256467	0.368746	0.0102513	0.0471389	0.103474	0.178486	0.132187	0.406963	0.591987	0.691747	66
3691078	0.0216007	0.0816473	0.147317	0.22157	0.0094226	0.0433947	0.0954881	0.165281	0.0633753	0.216221	0.35088	0.457886	68
5510403	0.0317484	0.118154	0.209171	0.306801	0.0085211	0.0393084	0.0867267	0.150684	0.0703162	0.237439	0.380906	0.490959	62
5038848	0.0379161	0.13978	0.244638	0.353519	0.0058123	0.0269474	0.0599326	0.105327	0.0829092	0.274763	0.431789	0.544568	64
5258453	0.0019963	0.0077752	0.0145626	0.0230386	0.0022463	0.0104832	0.0235638	0.0420473	0.0132016	0.0485118	0.0857856	0.123364	53
5258994	0.0029861	0.0116125	0.0217084	0.0342538	0.002006	0.0093661	0.0210679	0.0376325	0.0093559	0.0345754	0.0615566	0.0892299	60
1376437	0.0456891	0.166438	0.287155	0.40741	0.0063604	0.0294586	0.0654114	0.114688	0.082834	0.274544	0.431499	0.544271	67
3757657	0.0104365	0.0401272	0.0739511	0.114437	0.0007877	0.0036863	0.0083221	0.0149437	0.0058172	0.0216101	0.038715	0.0565364	45
5231343	0.006826	0.0263903	0.0489719	0.0764974	0.0051267	0.0237988	0.0530378	0.0934813	0.0394607	0.13949	0.235686	0.321602	63
1479287	0.0025534	0.0099366	0.0185908	0.029368	-5.22e-05	-0.0002446	-0.0005536	-0.0009978	-0.0054848	-0.0207166	-0.0378677	-0.0566442	41
3321733	0.0948204	0.320242	0.506388	0.646689	0.0158803	0.0722657	0.156036	0.262994	0.202316	0.560531	0.738103	0.792828	66
5703238	0.0388192	0.142911	0.249701	0.360058	0.0043569	0.0202542	0.0452416	0.0800021	0.0637799	0.21747	0.35267	0.459888	61
3648349	-0.0041072	-0.016146	-0.030599	-0.0492032	0.0005325	0.0024929	0.0056322	0.0101248	-0.0051299	-0.0193661	-0.0353768	-0.0528778	51
2680660	0.0293637	0.109679	0.195034	0.287738	0.0076455	0.0353266	0.0781434	0.136271	0.0575513	0.198056	0.324545	0.428026	67
5525924	0.0262565	0.098541	0.17625	0.262025	0.0049633	0.0230474	0.0513881	0.0906366	0.0450491	0.157933	0.264315	0.356827	66
5980481	-0.0021661	-0.0084901	-0.0160297	-0.025642	0.0006522	0.0030527	0.0068945	0.0123875	-0.0002088	-0.0007827	-0.0014173	-0.0020963	51
1228734	-0.0035841	-0.0140786	-0.0266539	-0.0427994	0.0026792	0.0124939	0.0280471	0.0499541	0.0214487	0.0778647	0.135719	0.191908	57
1556221	0.0203936	0.0772271	0.13966	0.210691	0.0035153	0.0163675	0.0366515	0.0650455	0.0442253	0.155234	0.260163	0.351773	54
1826897	0.0096374	0.0371003	0.0684771	0.106186	0.0053721	0.0249269	0.0555114	0.097739	0.0346794	0.123459	0.210317	0.289664	66
1490118	0.0430144	0.157339	0.272794	0.389467	0.011368	0.0521658	0.114133	0.195962	0.129945	0.401407	0.585889	0.686791	65
4507340	0.0009639	0.0037603	0.0070568	0.0111947	0.0023186	0.0108193	0.024314	0.0433725	0.0165624	0.060561	0.106463	0.152045	56
5770542	0.0787455	0.272632	0.443287	0.584709	0.017777	0.0806131	0.173101	0.289529	0.189888	0.536044	0.717735	0.780941	62
3510459	-0.0064407	-0.0254097	-0.0483731	-0.0782748	0.0143114	0.0653157	0.141677	0.240324	0.0879413	0.289261	0.450888	0.563876	65
1030171	9.74e-05	0.0003804	0.0007151	0.001137	0.0019249	0.0089887	0.0202239	0.0361375	0.0250839	0.0905744	0.156876	0.220207	55
1650599	-0.0060246	-0.0237531	-0.045183	-0.0730307	0.0001286	0.0006028	0.0013634	0.0024553	0.0004902	0.0018353	0.0033191	0.0049019	42
1931486	0.0006437	0.002512	0.0047172	0.0074896	0.0034777	0.0161933	0.0362655	0.0643709	0.0584463	0.20087	0.328661	0.432746	63
2874258	0.216339	0.605102	0.79363	0.847807	0.0241556	0.108251	0.228203	0.372154	0.221981	0.597044	0.76638	0.807987	67
4512507	0.274455	0.701336	0.855167	0.870164	0.0100494	0.0462275	0.101534	0.175287	0.111033	0.352838	0.5302	0.639071	61
4923074	-0.0005106	-0.0019962	-0.003757	-0.0059834	0.0013718	0.0064123	0.014451	0.0258838	0.0181504	0.0662125	0.116075	0.165235	43
5093229	0.0039888	0.0154884	0.0288981	0.0454781	0.0001147	0.0005375	0.0012159	0.0021898	-0.0018046	-0.0067794	-0.0123108	-0.0182703	42
3209822	0.101061	0.338043	0.528879	0.667359	0.0096642	0.0444877	0.0978234	0.169153	0.142422	0.431795	0.618554	0.712695	67
3586045	0.0120515	0.0462227	0.0849227	0.130868	0.0013413	0.0062705	0.0141326	0.0253168	0.0156866	0.0574326	0.101119	0.144672	51
4129517	0.0177131	0.067352	0.12242	0.185939	0.0020129	0.0093984	0.0211402	0.0377604	0.0331301	0.118214	0.20192	0.278944	54
4394127	0.0147203	0.0562289	0.102784	0.15731	0.003991	0.0185656	0.041515	0.073527	0.0306962	0.109924	0.188549	0.261725	64
4826024	0.011743	0.0450607	0.0828365	0.127754	0.004944	0.0229584	0.0511926	0.0902992	0.0609745	0.208773	0.340152	0.445818	61
2227895	0.220885	0.613465	0.799698	0.850401	0.0270936	0.120759	0.252435	0.407004	0.163882	0.481096	0.667959	0.74874	66
2346779	0.0540374	0.194341	0.330232	0.459612	0.0069437	0.0321254	0.0712099	0.124548	0.100283	0.323838	0.49492	0.606637	62
3589662	-0.0069262	-0.0273452	-0.0521068	-0.0844273	0.0044278	0.0205813	0.0459625	0.0812523	0.0257896	0.0930254	0.160924	0.22557	66
5927987	0.0509392	0.184073	0.31455	0.440891	0.0061441	0.0284681	0.0632527	0.111005	0.0922205	0.301407	0.466598	0.579417	68
4800406	0.0804297	0.277741	0.450263	0.591845	0.0094935	0.0437157	0.0961743	0.16642	0.0756619	0.253466	0.403058	0.51468	69
5883010	0.0143024	0.0546674	0.100009	0.153227	0.0036649	0.0170589	0.0381828	0.0677198	0.025426	0.0917632	0.158841	0.222812	64
1093269	0.020383	0.0771882	0.139592	0.210595	0.0023046	0.0107544	0.0241691	0.0431165	0.0477684	0.166792	0.277857	0.373182	55
1248692	0.0635134	0.225116	0.376047	0.512421	0.0058476	0.0271094	0.0602867	0.105933	0.062166	0.212476	0.345499	0.451849	57
2029672	0.0608605	0.216595	0.363541	0.498286	0.0029619	0.013805	0.0309644	0.0550831	0.0613375	0.209903	0.341786	0.447665	55
3341872	0.0066574	0.0257453	0.0477902	0.0746845	0.0029177	0.0136	0.0305085	0.0542824	0.0147325	0.0540154	0.0952614	0.136559	60
5681560	0.0536948	0.193211	0.328515	0.457578	0.0104441	0.0480081	0.105322	0.181529	0.0694941	0.23495	0.377425	0.487179	64
1091781	0.0002773	0.001083	0.0020352	0.0032345	0.0008758	0.0040977	0.0092484	0.0166008	0.0169897	0.0620843	0.109059	0.155617	49
1441085	-0.0042815	-0.0168357	-0.0319168	-0.0513463	0.0002814	0.001318	0.0029801	0.005363	-0.0035144	-0.0132359	-0.0241089	-0.0359109	42
1500198	0.0488707	0.17716	0.303881	0.427968	0.0144461	0.0659137	0.142918	0.242295	0.103835	0.333532	0.506882	0.617819	64
4825939	0.0318643	0.118564	0.209852	0.307713	0.00947	0.043609	0.0959463	0.166042	0.107632	0.343773	0.519334	0.629259	62
5661129	0.0095137	0.0366309	0.0676265	0.1049	0.0047227	0.02194	0.0489538	0.0864316	0.0328537	0.117276	0.200412	0.277012	67
1387926	-0.0026119	-0.0102443	-0.0193583	-0.0310037	0.0016305	0.0076183	0.0171556	0.0306937	0.0056933	0.0211536	0.0379055	0.0553687	59
1863405	0.0466568	0.169711	0.292284	0.413752	0.0025365	0.0118315	0.0265715	0.047355	0.0551586	0.190497	0.313414	0.415171	54
1946564	0.010997	0.0422463	0.0777731	0.120177	0.0058588	0.0271608	0.0603989	0.106125	0.0307033	0.109949	0.188589	0.261777	60
2579730	0.0740877	0.258354	0.423529	0.564124	0.0132061	0.0603948	0.131427	0.22395	0.177158	0.509785	0.694646	0.766543	68
5055422	0.0012321	0.0048042	0.0090113	0.0142852	0.0028656	0.0133585	0.0299713	0.0533385	0.0158777	0.0581161	0.102288	0.146287	64
2701417	0.0867241	0.296583	0.475565	0.617139	0.0177894	0.0806677	0.173212	0.2897	0.18151	0.518898	0.702804	0.77174	68
1373191	0.209239	0.591742	0.783654	0.843369	0.0216527	0.097486	0.206996	0.340907	0.279307	0.688962	0.826293	0.834308	68
3660178	-0.0060405	-0.0238161	-0.0453042	-0.0732297	0.0037429	0.0174197	0.0389812	0.0691127	0.0399638	0.141163	0.238308	0.324865	51
3683697	0.0436116	0.159377	0.276024	0.393526	0.0101251	0.0465693	0.102262	0.176488	0.122853	0.383553	0.565913	0.670178	67
4191513	0.0082841	0.0319563	0.0591353	0.0920227	0.0036316	0.016905	0.0378421	0.0671251	0.0472808	0.165209	0.275448	0.370287	63
5243469	0.0343724	0.127406	0.224452	0.327124	0.0065802	0.0304644	0.0676008	0.118417	0.105675	0.338512	0.512961	0.62343	66
1290605	0.026607	0.0998028	0.178389	0.264976	0.0067199	0.0311029	0.0689891	0.120777	0.0668519	0.226907	0.366102	0.474783	62
3668150	0.007	0.0270559	0.0501902	0.0783649	0.002367	0.011044	0.0248155	0.0442577	0.0283911	0.102017	0.175684	0.244985	59
3724731	-0.0030436	-0.0119456	-0.0225921	-0.0362247	0.0019562	0.0091344	0.0205498	0.0367149	0.0045321	0.0168682	0.0302885	0.0443508	61
2854682	-0.0009304	-0.0036397	-0.0068555	-0.0109304	0.0013032	0.0060927	0.0137336	0.0246061	0.0194766	0.0709116	0.124025	0.176076	56
3592957	0.0069079	0.0267037	0.0495456	0.077377	0.0045092	0.0209564	0.046789	0.0826847	0.0645972	0.21999	0.356272	0.463902	67
3860984	0.002119	0.0082516	0.0154512	0.0244365	0.0054819	0.025431	0.0566155	0.0996366	0.0454593	0.159274	0.266374	0.359326	65
5063235	0.182834	0.538739	0.740656	0.821885	0.0108268	0.0497321	0.108982	0.187538	0.245699	0.6376	0.79482	0.821531	70
5911429	0.0045914	0.0178116	0.0331943	0.0521564	0.0079293	0.0366188	0.0809338	0.140968	0.0949749	0.309136	0.476459	0.589011	68
4117681	0.0209919	0.07942	0.143463	0.216104	0.0046366	0.0215435	0.0480816	0.0849228	0.0397353	0.140404	0.237118	0.323386	61
5265315	0.0361273	0.133551	0.234512	0.340344	0.0034522	0.0160756	0.0360045	0.0639145	0.0347489	0.123694	0.210691	0.29014	65
5330114	0.0067094	0.0259442	0.0481547	0.075244	0.0057935	0.0268612	0.0597443	0.105004	0.0719324	0.242313	0.387691	0.498287	68
1553908	0.0291319	0.108852	0.193647	0.285855	0.0076852	0.0355076	0.0785344	0.13693	0.0864672	0.285038	0.445364	0.558338	59
3789953	0.005804	0.0224742	0.0417864	0.0654481	0.0041911	0.0194895	0.0435548	0.0770738	0.0437831	0.153782	0.257924	0.34904	64
4256040	0.0157217	0.0599624	0.1094	0.167009	0.0034316	0.0159802	0.0357931	0.0635449	0.0366069	0.12995	0.220643	0.302745	47
5134926	0.0518156	0.186988	0.319022	0.446263	0.0139313	0.0636258	0.138164	0.234731	0.0820356	0.272222	0.428404	0.541099	65
5905084	-0.0056009	-0.0220682	-0.0419435	-0.0677171	0.0017652	0.0082454	0.0185604	0.0331879	0.0027312	0.0101923	0.0183599	0.0269863	59
5981161	0.0504249	0.182359	0.311912	0.43771	0.010722	0.0492605	0.107982	0.185897	0.142223	0.431319	0.618055	0.712311	66
3458813	0.0274751	0.102922	0.183666	0.27223	0.0036879	0.0171656	0.038419	0.068132	0.0492962	0.171738	0.285356	0.382153	55
4427010	0.0404482	0.148536	0.25875	0.371664	0.0095819	0.0441155	0.0970287	0.167836	0.0961528	0.31242	0.480617	0.593019	64
5149561	0.0700019	0.245647	0.405623	0.544993	0.0099748	0.0458907	0.100816	0.174102	0.134333	0.412241	0.597727	0.696363	60
3632969	0.0854833	0.292899	0.470672	0.61232	0.0064786	0.0299997	0.0665896	0.116696	0.0784909	0.261838	0.414449	0.526649	67
3651158	0.0276872	0.103683	0.18495	0.27399	0.0061223	0.0283684	0.0630351	0.110633	0.0406618	0.143481	0.241931	0.329361	68
3157013	0.0149027	0.0569099	0.103993	0.159086	0.002599	0.0121216	0.0272179	0.0484939	0.0148532	0.0544482	0.0960043	0.13759	61
2007911	0.0081494	0.0314434	0.0582011	0.0906007	0.0039826	0.0185272	0.0414299	0.073379	0.03189	0.113998	0.195134	0.270229	62
1141860	0.192717	0.559201	0.757901	0.83095	0.0077631	0.0358621	0.0793003	0.13822	0.127931	0.39638	0.580323	0.68222	63
2867150	0.98593	0.96246	0.928112	0.882715	0.0194425	0.0878942	0.187826	0.312066	0.314215	0.735319	0.850266	0.842258	58
5754938	0.0456269	0.166227	0.286824	0.407	0.009782	0.0450199	0.0989595	0.171033	0.0935774	0.305223	0.471481	0.584183	69
5779215	0.0206786	0.0782724	0.141474	0.213275	0.0091054	0.0419584	0.0924139	0.160172	0.0543044	0.187785	0.309395	0.410495	51
2412143	0.0332586	0.123488	0.218001	0.31858	0.0068678	0.0317786	0.070457	0.12327	0.0430842	0.151484	0.254373	0.344693	58
1299065	-0.0035683	-0.0140162	-0.026535	-0.0426067	0.0008088	0.0037848	0.0085439	0.0153407	-0.0014745	-0.0055366	-0.0100481	-0.0149018	50
1711223	-0.0010016	-0.0039188	-0.0073823	-0.0117725	0.0007992	0.0037397	0.0084424	0.015159	0.0143323	0.0525792	0.0927937	0.133131	50
3217530	0.0246756	0.0928322	0.166532	0.248553	0.0079919	0.0369033	0.0815476	0.142	0.0932545	0.304317	0.470323	0.583056	62
5165559	0.0474811	0.172491	0.296623	0.419093	0.0042769	0.0198855	0.0444286	0.0785913	0.0616832	0.210978	0.343338	0.449416	64
1134745	0.0327696	0.121764	0.215152	0.31479	0.0130888	0.0598711	0.130332	0.222192	0.124718	0.38829	0.571269	0.674689	62
1885687	0.0315152	0.117328	0.207799	0.304962	0.0094143	0.043357	0.0954076	0.165148	0.0863284	0.28464	0.444841	0.557812	60
3700128	0.009702	0.0373451	0.0689204	0.106855	0.0057463	0.0266446	0.0592707	0.104192	0.035355	0.125739	0.213951	0.294281	68
2477710	0.0181722	0.0690494	0.125396	0.190238	0.0096601	0.0444688	0.0977832	0.169086	0.114617	0.36228	0.541359	0.648981	66
5981731	-0.0008916	-0.003488	-0.0065693	-0.0104728	0.0023845	0.0111257	0.0249975	0.044579	0.0073649	0.0272973	0.0487701	0.0709895	42
3038779	0.0354008	0.131011	0.230363	0.334906	0.0155804	0.0709401	0.153307	0.258711	0.146848	0.442265	0.629419	0.720953	52
3549734	0.171846	0.515081	0.719709	0.810096	0.0199876	0.0902672	0.192592	0.31929	0.235758	0.621052	0.783595	0.8164	69
5742796	0.0117454	0.0450699	0.082853	0.127779	0.0047404	0.0220214	0.049133	0.0867415	0.0625271	0.213596	0.34711	0.453661	63
1663668	-0.0026696	-0.0104715	-0.0197899	-0.0316998	0.000228	0.0010683	0.0024158	0.0043484	-0.0052495	-0.019821	-0.0362155	-0.0541453	44
1580288	0.0504624	0.182484	0.312105	0.437942	0.0074926	0.0346299	0.0766369	0.13373	0.0812621	0.269966	0.425388	0.537997	64
3097099	0.658359	0.950559	0.927935	0.882714	0.0163439	0.0743115	0.160236	0.269567	0.204178	0.564103	0.740981	0.794444	59
2712074	0.0045831	0.0177797	0.0331354	0.052065	0.0034906	0.0162531	0.0363979	0.0646023	0.03634	0.129053	0.219221	0.30095	63
2718875	0.0013951	0.0054385	0.0101979	0.0161592	0.003949	0.018372	0.0410871	0.0727823	0.0293936	0.105463	0.181304	0.252318	68
3289098	0.0262278	0.0984375	0.176074	0.261783	0.005279	0.0244992	0.054574	0.0961267	0.0798598	0.265862	0.419879	0.5323	66
3426096	0.0060272	0.0233305	0.04336	0.067873	0.0041028	0.019082	0.0426554	0.0755108	0.0347824	0.123807	0.210872	0.29037	54
5442706	-0.0014847	-0.0058134	-0.0109615	-0.0175028	0.0056277	0.0261005	0.0580809	0.102152	0.0332934	0.118768	0.202809	0.280083	60
5666481	0.289975	0.723356	0.866679	0.873297	0.0080923	0.0373599	0.0825319	0.143654	0.0900188	0.295179	0.458575	0.57152	61
5436318	0.0365929	0.135176	0.23716	0.343802	0.0040139	0.0186717	0.0417492	0.0739346	0.0398786	0.14088	0.237865	0.324314	63
1015973	-0.0021813	-0.0085499	-0.0161431	-0.0258245	0.0011278	0.0052742	0.0118947	0.0213276	0.0028374	0.0105868	0.0190668	0.028019	54
1133999	0.0649227	0.229613	0.382593	0.519733	0.0088043	0.0405936	0.0894874	0.155296	0.134492	0.412631	0.598149	0.6967	66
1139483	0.0340799	0.126379	0.222763	0.324892	0.0059309	0.0274914	0.061121	0.107361	0.0726974	0.244612	0.390876	0.501707	64
2350979	0.0495987	0.179599	0.307654	0.432556	0.0065609	0.030376	0.0674085	0.11809	0.0682578	0.231195	0.372152	0.481426	68
2737985	-0.0051502	-0.0202786	-0.0385084	-0.0620957	0.0018778	0.0087696	0.0197338	0.0352688	0.0062485	0.0231977	0.0415275	0.0605888	64
2987046	0.0117555	0.045108	0.0829215	0.127882	0.0005298	0.0024802	0.0056036	0.0100734	-0.002031	-0.0076326	-0.0138658	-0.0205881	45
1850123	0.078231	0.271066	0.441138	0.582497	0.0037864	0.0176209	0.0394264	0.069889	0.0319235	0.114112	0.195319	0.270466	49
3165784	-0.00096	-0.0037558	-0.0070747	-0.0112807	0.0032054	0.0149332	0.0334704	0.059479	0.0115867	0.0426791	0.075686	0.109204	61
4573673	0.143901	0.450446	0.656985	0.769961	0.0205091	0.0925329	0.197129	0.326133	0.139176	0.424012	0.610348	0.706338	65
5321072	0.113058	0.371223	0.569196	0.702478	0.0069327	0.0320755	0.0711014	0.124364	0.110631	0.351772	0.528929	0.637931	57
1753307	0.0993468	0.333192	0.522808	0.661855	0.0067099	0.0310575	0.0688903	0.12061	0.151732	0.453637	0.640992	0.729546	67
3202503	0.0540669	0.194438	0.330379	0.459786	0.0061085	0.0283051	0.0628971	0.110398	0.108785	0.346858	0.523048	0.632631	64
3472264	-0.0036985	-0.0145303	-0.0275152	-0.044196	0.0003145	0.0014732	0.0033306	0.005993	-0.0055117	-0.0208189	-0.0380566	-0.05693	45
2215066	0.100298	0.335889	0.526188	0.664926	0.0047161	0.0219097	0.0488873	0.0863166	0.0913571	0.29897	0.463467	0.576345	61
2942089	0.0094802	0.0365036	0.0673959	0.104552	0.0068196	0.0315585	0.0699789	0.122459	0.0470775	0.164548	0.27444	0.369075	59
3188198	0.0627149	0.222559	0.372308	0.508218	0.0088825	0.0409484	0.0902487	0.156566	0.129738	0.400892	0.585321	0.686326	67
3351918	0.166196	0.502537	0.708164	0.803245	0.0154851	0.0705186	0.152439	0.257345	0.23299	0.61633	0.780296	0.814837	69
4603006	0.0337222	0.12512	0.220692	0.322151	0.0061506	0.0284979	0.0633176	0.111116	0.0527172	0.182726	0.301867	0.401687	65
3554853	0.0044473	0.0172564	0.0321686	0.050564	0.0031968	0.0148932	0.0333818	0.0593238	0.0208484	0.0757525	0.132175	0.187125	56
4660997	0.0176964	0.0672905	0.122312	0.185783	0.0043476	0.0202113	0.045147	0.079838	0.0560491	0.193317	0.317578	0.419996	66
4962377	0.0021115	0.0082223	0.0153966	0.0243506	0.0008224	0.0038482	0.0086868	0.0155962	-0.0011569	-0.0043421	-0.0078759	-0.0116724	49
1426068	0.0120579	0.046247	0.0849663	0.130933	0.0034946	0.0162718	0.0364394	0.0646748	0.0262148	0.0945	0.163355	0.228782	62
1921209	0.0731363	0.25541	0.419408	0.559761	0.0029003	0.0135191	0.0303286	0.0539664	0.0601829	0.206305	0.336576	0.441766	52
5645641	0.161934	0.492904	0.699092	0.797687	0.0131988	0.0603621	0.131359	0.22384	0.14289	0.432908	0.619719	0.713589	64
1953934	-0.0043149	-0.0169681	-0.0321699	-0.0517582	0.0010682	0.0049963	0.0112699	0.0202126	0.0022645	0.0084566	0.0152458	0.0224312	54
1741538	0.0101327	0.0389775	0.0718739	0.11131	0.0025181	0.0117461	0.0263812	0.0470195	0.0333335	0.118904	0.203027	0.280362	45
1866138	0.0376327	0.138795	0.243042	0.351452	0.0075401	0.0348462	0.0771048	0.134519	0.1136	0.359611	0.538221	0.646212	65
2897963	0.0027328	0.0106315	0.0198842	0.0313963	0.0004075	0.0019082	0.0043128	0.007757	-0.0015461	-0.005806	-0.0105384	-0.0156314	47
2913859	0.0526183	0.189651	0.323093	0.451129	0.0071495	0.0330651	0.0732482	0.128001	0.072867	0.24512	0.39158	0.502462	69
4538996	-0.0008796	-0.003441	-0.0064807	-0.0103313	0.0006947	0.0032515	0.0073426	0.0131902	-0.0012048	-0.0045221	-0.008203	-0.0121584	49
2014477	0.175807	0.523721	0.727483	0.814569	0.0104275	0.0479335	0.105164	0.181268	0.1437	0.434833	0.621728	0.715125	62
3173919	0.0043086	0.0167221	0.0311808	0.0490291	0.0033009	0.0153751	0.0344512	0.0611968	0.016708	0.0610803	0.107349	0.153264	66
3094006	0.0741419	0.258521	0.423763	0.564371	0.005425	0.0251697	0.0560432	0.0986533	0.0701821	0.237033	0.380339	0.490345	61
2810201	0.25653	0.674044	0.839565	0.86536	0.0193258	0.0873855	0.186802	0.310509	0.190045	0.53636	0.718005	0.781104	64
1681693	0.0015943	0.0062132	0.0116461	0.0184442	0.0022026	0.0102801	0.0231103	0.0412458	0.0088878	0.032868	0.058565	0.0849763	58
1094205	-0.0031411	-0.0123299	-0.0233232	-0.0374066	0.0027157	0.0126632	0.0284241	0.0506177	0.0254957	0.0920052	0.159241	0.223341	64
1129266	-0.00063	-0.0024636	-0.0046376	-0.0073882	0.0061068	0.0282973	0.06288	0.110368	0.0494384	0.172197	0.286051	0.382981	57
2851790	0.0413754	0.151725	0.263854	0.378164	0.0069753	0.0322699	0.0715234	0.125079	0.0502349	0.174764	0.289925	0.387589	51
3073600	0.0034218	0.0132982	0.0248387	0.0391481	0.0010549	0.0049341	0.0111302	0.0199631	0.0040783	0.0151891	0.0272955	0.0400064	53
4239534	-0.0068164	-0.0269074	-0.0512618	-0.0830334	0.0003509	0.0016433	0.0037146	0.0066829	-0.0059562	-0.0225128	-0.0411857	-0.0616701	46
4539517	0.0073972	0.0285738	0.0529657	0.0826127	0.004093	0.0190366	0.0425551	0.0753363	0.0762824	0.255309	0.405576	0.517339	60
3754619	0.0700123	0.24568	0.405669	0.545043	0.0066568	0.0308145	0.0683621	0.119712	0.0842277	0.278584	0.43686	0.549738	68
5637668	0.0009233	0.0036018	0.00676	0.0107251	0.0028133	0.0131157	0.0294312	0.0523891	0.0208603	0.0757945	0.132246	0.18722	66
2291569	0.0349378	0.129389	0.227707	0.331415	0.0033415	0.0155633	0.0348687	0.0619276	0.0270699	0.0974593	0.16822	0.235195	67
3552387	0.0673903	0.237436	0.393889	0.532215	0.0115653	0.0530518	0.116004	0.199012	0.166517	0.486898	0.673479	0.752521	56
1919077	0.0081	0.0312549	0.0578578	0.0900779	0.0028777	0.0134143	0.0300955	0.0535568	0.0273759	0.0985163	0.169955	0.237474	54
3108493	0.0057148	0.022132	0.0411573	0.0644778	0.001299	0.0060728	0.0136889	0.0245264	0.0218605	0.0793115	0.138141	0.195171	51
4161530	0.0246274	0.0926577	0.166234	0.248138	0.0132862	0.0607521	0.132174	0.225148	0.105385	0.33773	0.512008	0.622554	68
5015066	-0.0059523	-0.0234653	-0.0446292	-0.0721215	0.0003165	0.0014826	0.0033518	0.006031	-0.0062417	-0.0236016	-0.0431997	-0.0647255	44
4213825	-0.0023475	-0.0092038	-0.0173832	-0.0278206	0.0015978	0.0074659	0.0168141	0.0300871	-2.08e-05	-7.79e-05	-0.0001411	-0.0002086	55
4247244	0.0130414	0.0499439	0.0915869	0.140778	0.0045721	0.0212462	0.0474271	0.0837898	0.0592863	0.203502	0.332501	0.437131	64
4474983	0.0002319	0.0009055	0.0017017	0.0027047	0.005799	0.0268864	0.0597994	0.105098	0.0495784	0.172649	0.286733	0.383794	67
5695636	0.185496	0.544326	0.745445	0.824461	0.0317052	0.140111	0.289069	0.45795	0.360693	0.787091	0.871962	0.847871	65
2902842	0.0644387	0.228071	0.380352	0.517237	0.0026773	0.012485	0.0280272	0.0499191	0.0403499	0.142446	0.240314	0.327356	55
3840464	0.058014	0.207371	0.349847	0.482567	0.0063362	0.029348	0.0651705	0.114278	0.095805	0.311452	0.479392	0.591841	65
4860453	0.113723	0.373021	0.571321	0.704259	0.0093272	0.042963	0.0945646	0.163748	0.132873	0.408655	0.593833	0.693237	56
4712025	0.0058587	0.022684	0.0421722	0.0660429	0.0030129	0.0140411	0.0314891	0.0560042	0.0245858	0.088841	0.154007	0.216396	66
1634665	-0.0040607	-0.015962	-0.0302476	-0.0486321	0.0009531	0.0044587	0.0100609	0.0180531	-0.0008923	-0.0033475	-0.0060689	-0.0089893	57
1105843	0.0100995	0.0388518	0.0716466	0.110967	0.0095846	0.0441276	0.0970543	0.167879	0.0825606	0.273749	0.430441	0.543188	60
3392681	0.0367419	0.135695	0.238006	0.344904	0.0054619	0.0253394	0.0564149	0.099292	0.0572446	0.197091	0.323128	0.426398	65
4598496	0.0384716	0.141707	0.247756	0.35755	0.0046193	0.0214636	0.0479057	0.0846183	0.0379477	0.134443	0.227747	0.31168	67
1246218	0.0527242	0.190001	0.323628	0.451768	0.0052283	0.024266	0.0540626	0.0952463	0.0568503	0.195848	0.321303	0.424296	67
2013212	0.0128558	0.0492471	0.090341	0.13893	0.005828	0.0270196	0.0600904	0.105597	0.0298348	0.106976	0.183765	0.25552	57
5474408	-0.0006659	-0.002604	-0.0049022	-0.0078105	0.0054268	0.025178	0.0560614	0.0986845	0.0266922	0.096153	0.166075	0.232369	66
1551724	-0.0071809	-0.028362	-0.0540711	-0.0876704	0.002877	0.0134111	0.0300884	0.0535444	0.0252319	0.0910887	0.157726	0.221334	53
1758290	0.0186235	0.0707153	0.128312	0.194439	0.0046004	0.0213768	0.0477145	0.0842874	0.0522699	0.181296	0.299729	0.399176	61
2153918	0.0179135	0.0680933	0.12372	0.187819	0.0041696	0.0193901	0.0433355	0.0766928	0.0523906	0.181682	0.300307	0.399855	63
3456636	0.0506544	0.183124	0.31309	0.439132	0.0036465	0.016974	0.0379947	0.0673915	0.0744853	0.249962	0.398254	0.509585	60
5251859	0.0656977	0.232076	0.386163	0.523697	0.0083029	0.0383176	0.0845951	0.147115	0.084514	0.279412	0.437954	0.550851	54
6021526	0.0334131	0.124033	0.218898	0.319772	0.0062846	0.0291115	0.0646552	0.113399	0.0985414	0.319042	0.48894	0.600976	63
5326866	0.0091816	0.0353701	0.0653404	0.101442	0.0018354	0.0085721	0.0192917	0.034485	0.0144461	0.0529878	0.0934961	0.134107	61
3661605	0.037035	0.136716	0.239667	0.347067	0.0085094	0.0392553	0.0866124	0.150492	0.116499	0.367193	0.547102	0.654014	67
4388520	0.0882007	0.300946	0.481329	0.622771	0.0026755	0.0124767	0.0280089	0.0498868	0.0367718	0.130504	0.22152	0.303851	52
3612661	0.0824825	0.283929	0.458647	0.600329	0.0098998	0.0455522	0.100095	0.17291	0.10407	0.33417	0.507662	0.618542	59
4716000	0.0148088	0.0565593	0.10337	0.158172	0.0050162	0.0232909	0.0519229	0.0915592	0.0833902	0.276159	0.433644	0.546464	67
2163447	0.0058175	0.0225259	0.0418816	0.0655948	0.0054793	0.0254191	0.0565895	0.0995919	0.0510755	0.177467	0.293992	0.392408	68
4480610	0.0709401	0.24858	0.409783	0.549478	0.0099522	0.0457888	0.100599	0.173744	0.149688	0.448901	0.636201	0.726014	67
4565802	0.0561131	0.201163	0.340542	0.471741	0.007928	0.0366127	0.0809206	0.140946	0.0960256	0.312067	0.48017	0.592589	64
5319206	7.83e-05	0.0003059	0.000575	0.0009143	0.0024665	0.0115062	0.0258463	0.0460764	0.0265319	0.0955981	0.165162	0.231166	51
4035215	0.0010679	0.0041653	0.0078153	0.0123946	0.0051661	0.0239799	0.0534352	0.0941658	0.0459115	0.16075	0.268637	0.362069	58
3171387	0.095204	0.321348	0.507802	0.648011	0.0068954	0.0319049	0.0707312	0.123736	0.0769541	0.2573	0.408289	0.520196	55
3295168	-0.0050336	-0.019816	-0.0376215	-0.0606464	0.0017962	0.0083899	0.0188837	0.0337615	0.0044797	0.0166743	0.0299431	0.0438498	60
4401296	-0.003165	-0.0124242	-0.0235027	-0.037697	0.0004113	0.0019263	0.0043536	0.0078304	-0.002935	-0.0110445	-0.0200964	-0.029897	50
2534988	0.0364057	0.134523	0.236097	0.342413	0.0012032	0.0056263	0.0126859	0.0227388	0.0144502	0.0530026	0.0935216	0.134143	50
1338506	0.0178538	0.0678726	0.123333	0.18726	0.0035763	0.0166496	0.0372765	0.0661375	0.0446166	0.156517	0.262138	0.35418	56
2597795	0.0107122	0.0411702	0.0758333	0.117266	0.0019104	0.0089214	0.0200734	0.0358708	0.0101261	0.0373795	0.0664584	0.0961811	49
3859222	-0.003219	-0.0126372	-0.0239081	-0.0383528	0.0039986	0.0186008	0.0415928	0.0736624	0.0282739	0.101613	0.175024	0.244121	68
2638172	0.0732594	0.255792	0.419943	0.560328	0.0053403	0.0247809	0.0551913	0.0971886	0.0750371	0.251607	0.400512	0.511983	62
2715048	0.0098363	0.0378545	0.0698426	0.108247	0.0032933	0.0153402	0.0343738	0.0610612	0.0418389	0.147377	0.248002	0.336863	55
4149876	0.0222389	0.0839777	0.15134	0.227257	0.0045801	0.0212831	0.0475083	0.0839305	0.025798	0.0930547	0.160972	0.225634	65
5106523	0.041081	0.150714	0.262238	0.376109	0.01721	0.0781241	0.168033	0.281695	0.304423	0.722997	0.844309	0.840441	69
5136865	0.035466	0.131239	0.230736	0.335396	0.0005026	0.0023531	0.0053169	0.0095593	-0.0037066	-0.0139636	-0.0254431	-0.0379138	45
5344365	0.178971	0.530531	0.73351	0.817958	0.0161884	0.0736258	0.15883	0.267369	0.204633	0.564974	0.741679	0.794833	70
5512603	-0.0011109	-0.0043472	-0.008191	-0.0130658	0.0021058	0.0098303	0.0221054	0.0394687	0.0059124	0.0219608	0.0393366	0.0574327	56
2542751	0.0294487	0.109982	0.195542	0.288428	0.0098491	0.0453232	0.0996065	0.172103	0.130471	0.402716	0.58733	0.687967	59
3525943	0.0087075	0.0335681	0.0620677	0.0964795	0.0020231	0.0094455	0.0212455	0.0379469	0.0160911	0.0588786	0.103591	0.148086	58
1412492	0.0620384	0.220388	0.369124	0.504622	0.009126	0.0420519	0.0926142	0.160506	0.0982862	0.318337	0.488057	0.600136	66
3076472	0.0163206	0.0621897	0.113335	0.172752	0.003497	0.0162826	0.0364633	0.0647166	0.0468143	0.163692	0.273135	0.367501	62
1731801	0.0259403	0.0974013	0.174315	0.259352	0.0061542	0.0285146	0.063354	0.111178	0.102408	0.329652	0.502114	0.613384	64
1898333	0.110326	0.363786	0.560341	0.694981	0.0152987	0.069694	0.150738	0.254667	0.124064	0.386633	0.5694	0.673119	69
2599229	0.073908	0.257799	0.422753	0.563304	0.0087859	0.0405103	0.0893086	0.154997	0.115025	0.363347	0.54261	0.650081	65
3050259	0.0061451	0.0237828	0.0441906	0.0691519	0.0014127	0.0066034	0.0148798	0.0266471	0.0060613	0.022509	0.0403079	0.0588324	57
4259362	0.0019675	0.0076631	0.0143535	0.0227095	0.0018048	0.0084297	0.018973	0.0339198	0.0087513	0.0323698	0.0576912	0.0837322	60
4119625	0.0077999	0.0301109	0.055772	0.0868985	0.0032184	0.0149932	0.0336038	0.0597127	0.0183279	0.0668425	0.117143	0.166695	60
3646320	0.0258461	0.0970615	0.173737	0.258553	0.0034905	0.0162524	0.0363965	0.0645999	0.0341436	0.121648	0.207423	0.285978	67
5266143	0.0132341	0.0506668	0.0928784	0.142693	0.0099789	0.0459094	0.100856	0.174168	0.107499	0.343418	0.518905	0.628869	68
1826450	0.0636246	0.225472	0.376566	0.513003	0.0083814	0.0386741	0.0853624	0.1484	0.121996	0.381367	0.563427	0.66807	55
1354522	0.0225568	0.0851366	0.153337	0.230072	0.0057474	0.0266499	0.0592825	0.104213	0.0647854	0.220569	0.357098	0.464822	59
1775208	0.135723	0.430269	0.635764	0.754818	0.0132763	0.0607076	0.132081	0.224999	0.124013	0.386503	0.569253	0.672995	56
3160968	0.026074	0.0978835	0.175133	0.260484	0.0038319	0.0178308	0.0398906	0.0706981	0.0482184	0.168251	0.280075	0.375841	57
1227352	0.138378	0.436882	0.642805	0.759927	0.0110861	0.0508988	0.111453	0.191585	0.087127	0.286931	0.447844	0.560829	60
2217986	0.0041377	0.0160629	0.0299615	0.0471332	0.0007512	0.0035155	0.0079372	0.0142549	0.0016674	0.0062322	0.0112475	0.0165694	50
5581195	0.0801102	0.276774	0.448946	0.590503	0.0095456	0.0439512	0.0966775	0.167254	0.0609102	0.208573	0.339863	0.445491	59
5370035	-0.0015958	-0.0062492	-0.0117858	-0.0188245	0.0020093	0.0093815	0.0211023	0.0376934	0.0125827	0.0462798	0.0819277	0.117967	43
3588388	0.0124767	0.0478223	0.0877906	0.135139	0.0027476	0.0128113	0.0287537	0.0511977	0.0424248	0.149312	0.251006	0.340561	60
5196018	2.08e-05	8.13e-05	0.0001529	0.0002432	0.002303	0.0107471	0.0241529	0.0430879	0.0241533	0.087334	0.151509	0.21307	64
5792744	0.281194	0.711076	0.860378	0.871627	0.0393761	0.171554	0.346379	0.533404	0.507027	0.890859	0.898634	0.852002	69
2588775	-0.0058365	-0.0230047	-0.0437435	-0.070668	-0.0001893	-0.0008874	-0.0020093	-0.0036233	-0.00901	-0.0342084	-0.0629251	-0.0948458	43
4928561	0.0601057	0.214158	0.359937	0.494174	0.0088356	0.0407358	0.0897925	0.155805	0.119507	0.37498	0.556116	0.661821	65
5393210	0.0061117	0.0236546	0.0439553	0.0687897	0.0037777	0.0175804	0.0393369	0.0697329	0.0436868	0.153466	0.257436	0.348443	58
5621894	0.0026543	0.0103274	0.0193183	0.0305091	0.0034283	0.0159649	0.0357591	0.0634855	0.0356326	0.126674	0.21544	0.296168	64
5849688	0.0123288	0.0472664	0.0867945	0.133657	0.0011757	0.005498	0.0123978	0.022225	0.0152866	0.0560012	0.0986675	0.141281	47
1677855	0.0219949	0.0830872	0.149804	0.225088	0.0055839	0.0258992	0.0576405	0.101397	0.0457686	0.160284	0.267923	0.361204	66
3175330	0.0039821	0.0154625	0.0288502	0.0454035	0.0089786	0.041384	0.091183	0.158123	0.0715722	0.241229	0.386186	0.496665	64
2060328	0.0245714	0.0924548	0.165888	0.247655	0.0068531	0.0317118	0.0703118	0.123024	0.0551524	0.190478	0.313385	0.415137	69
4192908	0.0244308	0.0919456	0.165018	0.246442	0.0035864	0.0166963	0.0373798	0.0663179	0.0353174	0.125612	0.213749	0.294025	61
4302030	0.0767988	0.266691	0.435113	0.57626	0.0110252	0.0506247	0.110873	0.190635	0.136407	0.417307	0.60319	0.70071	64
5121966	0.240398	0.647699	0.823112	0.859637	0.013249	0.0605858	0.131826	0.224591	0.153455	0.457602	0.644972	0.732453	56
3766398	0.0037704	0.0146452	0.0273365	0.0430452	0.0004942	0.0023138	0.0052281	0.0093999	0.0032945	0.0122843	0.0221062	0.0324541	43
5702372	0.008186	0.0315828	0.0584551	0.0909875	0.0060267	0.0279305	0.0620797	0.109001	0.0353016	0.125558	0.213664	0.293917	66
3264189	0.0442357	0.161504	0.279386	0.397736	0.0054408	0.0252425	0.0562028	0.0989276	0.0422883	0.148861	0.250308	0.339702	50
4027315	0.0645937	0.228565	0.38107	0.518038	0.0052767	0.0244884	0.0545502	0.0960856	0.0757746	0.253801	0.403517	0.515165	52
4633505	0.0110562	0.0424697	0.0781757	0.12078	0.0004452	0.0020847	0.0047111	0.0084721	-0.0005919	-0.0022196	-0.004022	-0.0059535	48
5391186	0.018406	0.0699128	0.126908	0.192418	0.006183	0.0286464	0.0636415	0.111669	0.0988838	0.319987	0.490122	0.602098	62
1165668	0.0191719	0.0727367	0.131843	0.199513	0.0033705	0.0156974	0.0351662	0.0624482	0.0238626	0.0863198	0.149825	0.210825	61
1692119	0.0429377	0.157077	0.272377	0.388943	0.0106103	0.0487572	0.106913	0.184144	0.161595	0.476016	0.663075	0.745351	68
3979087	0.0024726	0.0096233	0.0180074	0.0284526	0.0011612	0.0054302	0.0122454	0.0219533	0.0101145	0.0373371	0.0663845	0.0960764	51
4255012	0.0390902	0.143849	0.251214	0.362006	0.0099412	0.0457391	0.100493	0.173569	0.0999858	0.323021	0.493904	0.605678	68
5627490	0.0233647	0.0880771	0.158392	0.237177	0.0062695	0.0290423	0.0645044	0.113142	0.082465	0.273471	0.43007	0.542809	64
2961955	0.0016405	0.006393	0.0119819	0.0189737	0.0034093	0.0158768	0.0355638	0.0631439	0.0314442	0.112479	0.192682	0.267067	67
2762116	0.0188276	0.0714681	0.129628	0.196332	0.0053923	0.0250195	0.0557143	0.0980879	0.101732	0.327807	0.499838	0.611257	60
3802627	0.0078078	0.030141	0.055827	0.0869823	0.0054192	0.0251431	0.0559851	0.0985534	0.0548831	0.189624	0.312121	0.413668	68
2161245	0.011428	0.0438732	0.0807019	0.124564	0.0049353	0.0229187	0.0511054	0.0901487	0.0499272	0.173773	0.288431	0.385814	67
4617686	0.0562642	0.201658	0.341286	0.472612	0.0159429	0.0725419	0.156603	0.263884	0.179434	0.51457	0.69895	0.769299	69
1632161	0.0430512	0.157465	0.272993	0.389718	0.0076793	0.0354804	0.0784756	0.136831	0.127359	0.394947	0.578727	0.680901	67
3709229	0.0140134	0.0535868	0.0980857	0.150392	0.0074624	0.0344923	0.0763391	0.133227	0.0605503	0.207451	0.338238	0.443651	63
1033755	0.0549515	0.197351	0.334791	0.464993	0.0052477	0.0243552	0.0542583	0.0955833	0.0726133	0.244359	0.390527	0.501333	59
2237262	0.0100253	0.0385707	0.0711384	0.110201	0.0028657	0.0133588	0.0299721	0.0533399	0.0244393	0.0883309	0.153162	0.215271	57
2527452	0.0162292	0.0618499	0.112736	0.171877	0.005402	0.0250644	0.0558126	0.0982568	0.0624648	0.213403	0.346833	0.453349	65
3689601	0.0661642	0.233556	0.388302	0.526063	0.0399707	0.173953	0.35064	0.538804	0.229643	0.610551	0.776201	0.812864	53
4161495	0.0158091	0.0602877	0.109976	0.16785	0.0038798	0.0180523	0.0403805	0.0715517	0.0254739	0.0919296	0.159116	0.223176	56
4696296	-0.0032944	-0.0129347	-0.0244745	-0.0392694	0.0036223	0.0168621	0.0377471	0.0669592	0.0259905	0.0937222	0.162073	0.227089	65
3294586	0.0159908	0.0609636	0.11117	0.169594	0.0039367	0.0183153	0.0409618	0.0725641	0.0482919	0.16849	0.280436	0.376274	66
3200846	0.0244497	0.0920142	0.165135	0.246605	0.0090953	0.0419127	0.092316	0.160009	0.0748656	0.251096	0.399811	0.511239	66
3338848	-0.0012311	-0.0048185	-0.009081	-0.0144903	0.0014271	0.0066705	0.0150304	0.0269151	0.0044809	0.0166788	0.0299512	0.0438616	50
3473232	0.00685	0.0264823	0.0491403	0.0767557	0.002696	0.0125716	0.0282202	0.0502587	0.0298532	0.107039	0.183867	0.255653	58
3807660	0.060643	0.215893	0.362504	0.497105	0.0044701	0.0207762	0.046392	0.0819967	0.0538167	0.186234	0.307091	0.407806	65
2454290	0.262696	0.683663	0.845232	0.867177	0.0066024	0.0305656	0.0678208	0.118791	0.0989332	0.320123	0.490292	0.60226	62
2489388	0.0169528	0.064536	0.11747	0.178767	0.0041298	0.0192064	0.0429301	0.0759882	0.0536845	0.185812	0.306465	0.407074	62
3330653	0.0167152	0.0636548	0.115918	0.176512	0.002721	0.0126879	0.028479	0.0507142	0.0438388	0.153965	0.258207	0.349385	55
5192480	0.038622	0.142228	0.248598	0.358637	0.005705	0.0264554	0.0588571	0.103483	0.0501593	0.174521	0.289558	0.387153	67
1056242	-0.0007266	-0.0028419	-0.0053507	-0.0085265	0.0031303	0.0145852	0.0326979	0.0581249	0.0308614	0.110489	0.189464	0.262909	63
1389849	0.0009339	0.0036433	0.0068376	0.0108479	0.0008372	0.0039172	0.0088421	0.015874	-0.0031482	-0.0118505	-0.0215713	-0.0321058	49
2233532	0.0055217	0.0213903	0.0397927	0.0623715	0.0022027	0.0102809	0.023112	0.0412487	0.00715	0.0265094	0.0473802	0.0689975	59
2664527	-0.0043521	-0.0171154	-0.0324514	-0.0522164	0.0009041	0.0042301	0.0095465	0.0171337	0.0003956	0.0014814	0.0026795	0.003958	47
3637112	0.0579285	0.207093	0.349431	0.482086	0.0350484	0.153929	0.31459	0.492194	0.184042	0.524135	0.707423	0.774629	65
4718598	0.0346107	0.128242	0.225825	0.328936	0.0073701	0.0340713	0.075428	0.131688	0.0466272	0.163083	0.272205	0.36638	60
3076597	-0.0042023	-0.0165222	-0.0313177	-0.0503719	0.0009039	0.0042288	0.0095436	0.0171285	0.0069163	0.0256515	0.0458659	0.066825	51
3292431	0.0344914	0.127824	0.225138	0.32803	0.0057181	0.0265152	0.0589878	0.103708	0.0706719	0.238514	0.382406	0.492583	67
4554360	0.0136207	0.0521164	0.0954654	0.146522	0.0038119	0.0177383	0.0396862	0.0703419	0.0365741	0.12984	0.220468	0.302525	53
2501386	0.0421953	0.154537	0.268339	0.383848	0.0036057	0.0167857	0.0375777	0.0666635	0.0387537	0.137135	0.231986	0.316987	54
3395529	0.0246004	0.0925598	0.166067	0.247905	0.0027299	0.0127289	0.0285704	0.0508751	0.0283039	0.101717	0.175194	0.244343	56
4631069	0.0689863	0.242462	0.401087	0.540076	0.0085396	0.0393925	0.0869074	0.150986	0.0556002	0.191897	0.315482	0.417569	60
5165165	0.199057	0.571932	0.768221	0.836091	0.0094288	0.0434227	0.0955479	0.165381	0.149632	0.448769	0.636068	0.725915	69
5967930	-0.0001273	-0.0004973	-0.0009353	-0.0014881	0.0011896	0.0055626	0.0125428	0.0224836	0.0035716	0.0133121	0.0239439	0.0351315	52
1364461	0.016042	0.061154	0.111507	0.170085	0.0038561	0.0179427	0.0401381	0.0711294	0.0469783	0.164226	0.273949	0.368482	56
5188380	0.0062247	0.0240878	0.0447505	0.0700134	0.001845	0.008617	0.0193921	0.0346631	0.0156587	0.0573331	0.100948	0.144436	46
2770275	0.0110475	0.0424369	0.0781165	0.120692	0.0031847	0.0148373	0.0332576	0.059106	0.0153045	0.0560654	0.0987776	0.141433	58
3441597	0.108504	0.358787	0.55433	0.689821	0.0033738	0.0157128	0.0352002	0.0625078	0.090495	0.29653	0.460321	0.573245	59
4026221	0.0318334	0.118455	0.209671	0.30747	0.0051567	0.0239367	0.0533404	0.0940026	0.0571325	0.196737	0.322609	0.425801	60
4030600	0.460458	0.884537	0.921209	0.882471	0.0417997	0.181297	0.363586	0.555036	0.564954	0.913294	0.90128	0.852155	62
5202858	0.0311953	0.116194	0.205913	0.30243	0.0019009	0.0088774	0.0199748	0.035696	0.0308239	0.110361	0.189256	0.262641	51
5406511	0.0191045	0.0724885	0.13141	0.198891	0.0047785	0.0221969	0.0495189	0.0874085	0.0301537	0.108068	0.185539	0.257824	68
2474997	0.0016725	0.0065172	0.0122141	0.0193397	0.0019564	0.0091355	0.0205523	0.0367193	0.0109984	0.0405472	0.0719797	0.103983	55
5280281	0.064889	0.229505	0.382436	0.519559	0.0251889	0.112666	0.236807	0.384632	0.272192	0.678661	0.820392	0.832104	66
1378194	0.0383673	0.141345	0.247172	0.356795	0.0111058	0.0509875	0.111641	0.191892	0.17424	0.503595	0.689018	0.76289	70
2293602	0.172511	0.51654	0.721032	0.810865	0.0157544	0.0717092	0.154891	0.261199	0.23789	0.624655	0.786084	0.817562	69
1051698	0.0136522	0.0522342	0.0956756	0.146832	0.0046214	0.0214735	0.0479274	0.0846558	0.0246009	0.0888935	0.154094	0.216511	60
1641517	0.0076425	0.0295105	0.0546764	0.0852263	0.0027785	0.0129545	0.0290725	0.0517584	0.0146495	0.0537177	0.0947501	0.135849	64
1979838	0.0046118	0.0178905	0.03334	0.0523826	0.0057019	0.0264408	0.0588252	0.103429	0.0412029	0.145274	0.244728	0.332822	69
1958800	0.0084408	0.0325533	0.0602219	0.0936754	0.0019031	0.0088873	0.019997	0.0357355	0.0071429	0.0264833	0.0473343	0.0689316	54
3231043	-0.0039092	-0.015363	-0.0291039	-0.0467743	0.0004908	0.0022981	0.0051928	0.0093366	0.0030241	0.0112806	0.0203096	0.0298336	46
3465254	0.0117881	0.0452309	0.0831422	0.128211	0.0019511	0.0091109	0.0204971	0.0366215	0.0138279	0.0507666	0.0896741	0.128789	57
4270411	-0.0045165	-0.0177663	-0.0336963	-0.0542434	0.0007083	0.0033148	0.0074853	0.0134457	-0.0016077	-0.0060381	-0.010961	-0.0162602	52
5794443	-0.0033	-0.0129569	-0.0245169	-0.0393379	0.0003451	0.0016161	0.0036533	0.0065728	-0.0053837	-0.0203319	-0.0371577	-0.0555701	47
2476265	0.0263425	0.0988506	0.176775	0.26275	0.0035927	0.0167254	0.0374443	0.0664306	0.0302747	0.108483	0.186212	0.258697	61
2614801	0.0327766	0.121789	0.215193	0.314845	0.0040977	0.0190586	0.0426038	0.075421	0.0354836	0.126172	0.214641	0.295156	64
1176822	0.0472441	0.171692	0.295378	0.417563	0.0047682	0.0221493	0.0494141	0.0872274	0.0693723	0.234581	0.376908	0.486615	51
1628534	0.0006322	0.0024672	0.0046332	0.0073564	0.002414	0.0112624	0.0253026	0.0451173	0.0115366	0.0424977	0.075371	0.108761	60
1929431	0.0645945	0.228567	0.381074	0.518042	0.0066553	0.0308078	0.0683475	0.119687	0.116267	0.366587	0.546397	0.653398	64
3573400	0.0154117	0.0588079	0.107357	0.164019	0.0036478	0.0169801	0.0380083	0.0674151	0.0562671	0.194006	0.318593	0.42117	62
3911328	0.0008012	0.0031262	0.0058687	0.009314	0.0004217	0.0019748	0.0044631	0.0080271	-0.0020537	-0.0077182	-0.0140219	-0.0208208	46
4698145	0.0013444	0.0052414	0.0098292	0.0155771	0.0042584	0.0197998	0.0442394	0.0782629	0.0117127	0.043135	0.0764776	0.110317	63
1084006	-0.0014166	-0.0055461	-0.0104561	-0.0166927	0.0090165	0.0415556	0.0915508	0.158736	0.0781261	0.260763	0.412993	0.525128	67
4188745	-0.0029055	-0.0114013	-0.0215569	-0.034552	0.0032419	0.0151018	0.0338447	0.0601348	0.0266311	0.0959416	0.165727	0.231911	64
5344316	0.0227566	0.0858646	0.15459	0.231836	0.0055247	0.0256279	0.0570466	0.100377	0.0400616	0.141489	0.238817	0.325497	62
5901343	0.006985	0.0269985	0.0500852	0.078204	0.0005488	0.0025695	0.005805	0.0104347	0.005338	0.019844	0.035581	0.0520123	48
4109540	0.0443949	0.162045	0.280241	0.398805	0.0121483	0.0556661	0.121513	0.207961	0.128114	0.396839	0.580833	0.68264	70
1446121	0.404669	0.845941	0.912987	0.881811	0.0274761	0.122377	0.255538	0.411401	0.334984	0.759784	0.861195	0.845293	69
2668256	0.0931004	0.31527	0.499998	0.640678	0.0083473	0.0385193	0.0850293	0.147842	0.140978	0.428343	0.614928	0.709898	64
2327597	0.0120491	0.0462135	0.0849063	0.130843	0.0045922	0.0213388	0.0476308	0.0841426	0.0250108	0.09032	0.156455	0.219648	49
4625476	0.0032731	0.0127233	0.0237717	0.0374811	0.0034712	0.0161631	0.0361986	0.0642539	0.0130591	0.0479983	0.0848988	0.122124	66
4689700	0.0050125	0.0194327	0.0361862	0.0567946	0.002179	0.0101708	0.022866	0.0408139	0.0233536	0.0845422	0.146869	0.206878	58
5661131	0.0756295	0.263104	0.430145	0.571079	0.0042625	0.0198187	0.0442812	0.0783353	0.0613369	0.209901	0.341783	0.447661	65
5330707	0.0189982	0.0720967	0.130726	0.197909	0.0097815	0.0450175	0.0989543	0.171024	0.0628434	0.214576	0.348519	0.455241	64
5980469	0.0251253	0.0944588	0.169307	0.252412	0.0042782	0.0198914	0.0444416	0.0786138	0.0953186	0.310096	0.477676	0.590186	64
5058777	0.0650422	0.229993	0.383144	0.520347	0.0035248	0.0164112	0.0367482	0.0652146	0.0438686	0.154063	0.258358	0.349569	57
5924681	-4.41e-05	-0.0001724	-0.0003242	-0.0005157	0.0025263	0.0117843	0.0264662	0.0471694	0.0139073	0.051052	0.0901656	0.129474	59
3842727	0.308151	0.747338	0.87812	0.876042	0.0062018	0.0287325	0.0638292	0.111989	0.0817283	0.271326	0.427207	0.539869	60
4362285	0.0333263	0.123727	0.218394	0.319102	0.0110989	0.0509564	0.111575	0.191784	0.107299	0.342881	0.518257	0.628278	55
4531782	0.0199412	0.0755664	0.136773	0.206572	0.0046032	0.0213896	0.0477428	0.0843364	0.0361504	0.128416	0.218209	0.299672	57
3437368	0.0211436	0.0799754	0.144425	0.21747	0.0094508	0.0435224	0.0957611	0.165734	0.0526864	0.182628	0.301719	0.401515	62
1060958	-0.004911	-0.0193296	-0.0366893	-0.0591243	0.0018856	0.0088061	0.0198153	0.0354133	0.0085379	0.0315905	0.0563235	0.0817836	63
1794692	0.0913986	0.310321	0.493592	0.634592	0.0060001	0.0278083	0.0618129	0.108545	0.0956464	0.31101	0.478834	0.591303	62
2275603	0.0036586	0.0142131	0.0265355	0.0417964	0.0032572	0.015173	0.0340027	0.0604115	0.0434037	0.152536	0.255999	0.346685	57
3131602	0.0181808	0.069081	0.125451	0.190318	0.0036372	0.0169309	0.0378994	0.0672251	0.032423	0.115812	0.198057	0.27399	65
5303319	0.131326	0.419176	0.623765	0.745919	0.005928	0.0274781	0.061092	0.107311	0.0551537	0.190482	0.313391	0.415144	65
2736015	0.0230677	0.0869968	0.156536	0.234573	0.0064733	0.0299753	0.0665365	0.116605	0.0743241	0.24948	0.397592	0.508881	64
2796124	-0.0005761	-0.0022527	-0.0042401	-0.006754	0.0016157	0.0075493	0.0170009	0.030419	0.0098788	0.0364799	0.0648873	0.0939556	59
3597253	0.144319	0.45146	0.658031	0.770688	0.0146334	0.0667453	0.144642	0.245031	0.213764	0.582112	0.755122	0.802145	65
1128787	0.0047528	0.0184335	0.0343427	0.053938	0.00224	0.0104541	0.0234988	0.0419323	0.0104942	0.038717	0.0687918	0.099482	59
1334395	0.0074396	0.0287359	0.0532619	0.0830655	0.0022887	0.0106807	0.0240046	0.042826	0.0107626	0.0396916	0.0704901	0.101881	59
2672345	0.0692458	0.243277	0.402249	0.541339	0.0147847	0.0674164	0.146031	0.247232	0.13418	0.411866	0.597321	0.696038	59
4262567	-0.002575	-0.010099	-0.0190824	-0.0305588	0.0009418	0.0044058	0.0099418	0.0178403	0.0013413	0.0050157	0.0090573	0.0133521	56
6000091	0.0116496	0.0447089	0.0822044	0.12681	0.0015009	0.0070144	0.0158019	0.0282876	0.0093561	0.0345762	0.061558	0.0892318	56
1263632	0.0092077	0.0354693	0.0655204	0.101714	0.0046891	0.0217852	0.0486133	0.0858427	0.0741633	0.249	0.396932	0.508178	65
2670291	-0.0025159	-0.0098665	-0.018641	-0.0298471	0.0005029	0.0023548	0.0053206	0.0095659	0.0078642	0.0291267	0.0519926	0.0756012	45
4493291	0.0151508	0.0578355	0.105634	0.161495	0.0085626	0.0394968	0.0871317	0.151361	0.0762359	0.255171	0.405388	0.517141	69
4638029	0.0384045	0.141474	0.24738	0.357065	0.0090725	0.0418093	0.0920944	0.159641	0.111704	0.354612	0.532309	0.640957	64
1363366	0.0466042	0.169533	0.292005	0.413409	0.0054779	0.0254127	0.0565755	0.0995678	0.0453123	0.158793	0.265637	0.358432	65
1713409	0.962988	0.96246	0.928112	0.882715	0.0370768	0.162226	0.329662	0.511933	0.349111	0.775183	0.867454	0.846844	67
3935606	0.0169813	0.064642	0.117657	0.179038	0.0012317	0.0057591	0.0129843	0.0232707	0.0059709	0.0221761	0.0397181	0.0579826	49
4916887	0.0314522	0.117105	0.207428	0.304464	0.0065298	0.0302338	0.0670991	0.117563	0.0495248	0.172476	0.286472	0.383483	68
5886926	-0.0023642	-0.0092694	-0.0175078	-0.0280213	0.0015771	0.0073696	0.0165982	0.0297034	0.0053339	0.0198289	0.0355542	0.0519734	60
1800774	-0.0059373	-0.0234058	-0.0445149	-0.0719338	0.0002522	0.0011813	0.0026711	0.0048076	-0.0069819	-0.0264295	-0.0484398	-0.0726926	44
1394269	0.0779154	0.270103	0.439816	0.581133	0.0085239	0.0393212	0.0867542	0.150729	0.0776594	0.259385	0.411125	0.523172	68
3822817	0.0184104	0.0699288	0.126936	0.192458	0.0058887	0.0272979	0.0606985	0.106638	0.0561047	0.193493	0.317837	0.420296	67
1643005	0.0363335	0.134271	0.235686	0.341877	0.0078337	0.0361835	0.0799943	0.139388	0.103565	0.3328	0.505984	0.616987	67
3220300	0.0386414	0.142295	0.248706	0.358776	0.0072688	0.0336095	0.0744278	0.129997	0.0748945	0.251182	0.399929	0.511365	62
3542583	0.005553	0.0215106	0.0400141	0.0627134	0.0019447	0.0090809	0.0204301	0.0365028	0.0318551	0.113879	0.194943	0.269982	56
1524807	0.13147	0.419543	0.624166	0.74622	0.0124778	0.0571408	0.124612	0.212974	0.171905	0.498595	0.684419	0.759864	67
4527397	0.028006	0.104826	0.186877	0.276627	0.0065411	0.0302852	0.0672109	0.117753	0.049468	0.172292	0.286195	0.383153	65
4837757	0.0949402	0.320588	0.50683	0.647103	0.0111906	0.0513685	0.112448	0.19321	0.060556	0.207469	0.338264	0.44368	58
5290312	0.0370201	0.136664	0.239582	0.346957	0.006995	0.0323597	0.0717183	0.12541	0.0752841	0.252342	0.40152	0.513051	67
3812631	0.0263362	0.0988278	0.176736	0.262697	0.0057197	0.0265226	0.0590041	0.103735	0.059068	0.202819	0.331506	0.435995	68
5624170	0.0550251	0.197593	0.335157	0.465424	0.0172586	0.0783376	0.168469	0.28237	0.175429	0.506125	0.691327	0.764396	55
5498074	0.0357037	0.132071	0.232096	0.33718	0.010326	0.0474758	0.104191	0.179667	0.175557	0.506398	0.691576	0.764557	68
1139476	0.132404	0.421911	0.626745	0.748152	0.0066898	0.0309653	0.06869	0.120269	0.101506	0.327187	0.499072	0.61054	62
3240485	0.0012086	0.0047129	0.0088405	0.0140152	0.0017155	0.0080143	0.0180427	0.0322691	0.0216509	0.0785754	0.136909	0.193512	57
3254784	0.0144809	0.0553347	0.101195	0.154974	0.0048441	0.0224988	0.0501826	0.0885553	0.0380553	0.134802	0.228314	0.312391	65
4527517	0.0405621	0.148928	0.259379	0.372467	0.0083376	0.0384749	0.0849337	0.147682	0.11715	0.368885	0.549071	0.655729	68
5478582	0.0679266	0.239128	0.396318	0.534875	0.0047606	0.0221147	0.0493381	0.0870959	0.067092	0.22764	0.367139	0.475925	60
2166623	0.0525555	0.189443	0.322775	0.45075	0.0068991	0.031922	0.0707683	0.123799	0.108993	0.347414	0.523716	0.633235	61
5870236	-0.0018485	-0.0072418	-0.0136645	-0.0218399	0.0004056	0.0018995	0.0042932	0.007722	-0.0028699	-0.0107985	-0.0196466	-0.0292238	47
1062339	0.0186147	0.0706829	0.128255	0.194357	0.0085211	0.0393086	0.086727	0.150684	0.119566	0.375132	0.556291	0.661972	61
1417059	0.0273756	0.102565	0.183062	0.271402	0.0022984	0.0107253	0.0241043	0.043002	0.0371058	0.131624	0.223293	0.306085	51
1456465	0.0109364	0.0420175	0.0773608	0.119558	0.0030539	0.0142313	0.0319118	0.0567461	0.0397651	0.140503	0.237273	0.323578	56
1596498	0.0450879	0.1644	0.283952	0.40343	0.0025524	0.011905	0.0267353	0.0476436	0.0525603	0.182225	0.301118	0.400808	56
2147315	0.107056	0.354793	0.549493	0.685629	0.0133813	0.0611758	0.133058	0.226567	0.195502	0.547242	0.727189	0.786556	69
2758159	0.0271284	0.101677	0.181562	0.269342	0.0046933	0.0218048	0.0486564	0.0859172	0.0653651	0.222351	0.359637	0.46764	62
3090217	-0.0023898	-0.00937	-0.0176985	-0.0283285	0.0023014	0.0107394	0.0241357	0.0430575	0.0157789	0.0577628	0.101684	0.145452	61
5754085	0.0325609	0.121027	0.213933	0.313166	0.0056064	0.0260025	0.0578665	0.101784	0.0386751	0.136872	0.231574	0.316471	56
1504895	0.111788	0.367773	0.565101	0.699026	0.0100954	0.0464353	0.101977	0.176017	0.13565	0.415463	0.601207	0.699137	68
3262268	0.0133115	0.0509572	0.0933971	0.143461	0.007986	0.0368763	0.0814894	0.141902	0.097082	0.315002	0.483872	0.596141	68
2197053	-0.0014141	-0.0055364	-0.0104377	-0.0166633	0.0069104	0.0319734	0.07088	0.123988	0.0327546	0.116939	0.199871	0.276318	62
4436426	0.0019499	0.0075949	0.0142262	0.0225091	0.0006189	0.0028971	0.0065438	0.011759	-0.001956	-0.00735	-0.0133506	-0.0198199	45
3976158	-0.0038573	-0.0151578	-0.0287122	-0.0461384	0.0015381	0.0071875	0.0161899	0.0289776	-0.000137	-0.0005133	-0.0009293	-0.0013742	59
5350583	0.0265609	0.0996369	0.178108	0.264589	0.0036569	0.0170221	0.0381013	0.0675776	0.0422701	0.148801	0.250214	0.339587	55
5874517	0.0484019	0.175587	0.301441	0.424992	0.0060325	0.0279568	0.062137	0.109099	0.073404	0.24673	0.393803	0.50484	62
5907973	0.0030503	0.0118611	0.0221702	0.0349766	0.0040411	0.0187972	0.0420266	0.0744172	0.0369641	0.131149	0.222542	0.305139	63
1383146	0.0034068	0.0132402	0.024731	0.0389799	0.0037883	0.0176293	0.039445	0.0699215	0.0396693	0.140184	0.236774	0.322957	62
3023052	0.0064387	0.0249077	0.0462548	0.0723264	0.005438	0.0252296	0.0561744	0.0988787	0.0646222	0.220067	0.356382	0.464024	62
4840386	0.0048427	0.0187793	0.0349809	0.0549274	0.0032665	0.0152159	0.0340979	0.0605782	0.0211963	0.0769774	0.134231	0.189901	67
5136643	0.381739	0.826492	0.907675	0.88122	0.0209762	0.0945583	0.201172	0.332205	0.348828	0.774884	0.867337	0.846817	58
5518933	0.0392874	0.144531	0.252313	0.363419	0.0063446	0.0293861	0.0652535	0.114419	0.105065	0.336864	0.510954	0.621583	67
1684204	0.010073	0.0387514	0.0714651	0.110694	0.0064987	0.0300913	0.0667888	0.117035	0.0860336	0.283793	0.443728	0.556691	66
4340929	0.0019339	0.0075329	0.0141105	0.0223271	0.0018647	0.0087086	0.0195972	0.0350268	0.0090933	0.033618	0.0598798	0.0868468	59
2197475	0.0267985	0.100492	0.179556	0.266583	0.004874	0.0226366	0.0504855	0.0890784	0.037205	0.131957	0.22382	0.306747	56
3674528	0.0091723	0.0353346	0.0652761	0.101344	0.0042204	0.0196248	0.0438534	0.0775924	0.0330687	0.118006	0.201585	0.278516	62
3736413	-0.0034086	-0.0133856	-0.0253334	-0.0406598	0.0008003	0.003745	0.0084544	0.0151805	0.0046529	0.0173147	0.0310835	0.0455033	47
3786027	0.0266678	0.100021	0.17876	0.265487	0.0069764	0.0322746	0.0715337	0.125097	0.0837891	0.277315	0.435178	0.548028	64
4743837	-0.0005876	-0.0022974	-0.0043244	-0.0068885	0.0008438	0.0039481	0.0089117	0.0159986	-0.0004172	-0.0015643	-0.0028336	-0.0041929	54
4402672	0.0221859	0.0837843	0.151007	0.226786	0.0071143	0.0329043	0.0728995	0.127411	0.061067	0.209061	0.340569	0.446289	62
1243512	0.058339	0.208428	0.351425	0.484391	0.0080689	0.0372537	0.0823031	0.143269	0.105524	0.338103	0.512463	0.622973	65
1355031	0.0286913	0.107278	0.191004	0.282259	0.0057178	0.0265139	0.0589852	0.103703	0.0567606	0.195565	0.320887	0.423817	68
1645902	0.178436	0.529385	0.732503	0.817396	0.0057564	0.026691	0.0593722	0.104366	0.107848	0.344352	0.520032	0.629894	60
3250362	-0.0030527	-0.0119813	-0.0226599	-0.0363342	0.0006119	0.0028644	0.00647	0.0116268	0.0039285	0.0146346	0.026306	0.0385683	46
3682952	0.013079	0.050085	0.0918391	0.141152	0.0112707	0.0517286	0.113209	0.194454	0.100133	0.323426	0.494408	0.606154	65
4030789	0.0159222	0.0607085	0.110719	0.168936	0.0020078	0.0093746	0.0210868	0.037666	0.0249435	0.090086	0.156068	0.219134	55
1381361	0.116514	0.380528	0.580127	0.711563	0.0314905	0.139218	0.287401	0.455675	0.180856	0.517538	0.701597	0.770978	69
2302310	0.0143228	0.0547438	0.100145	0.153427	0.0039623	0.0184331	0.0412221	0.0730173	0.0503676	0.175192	0.290569	0.388353	62
3080518	0.0138869	0.0531131	0.097242	0.149147	0.0015404	0.0071982	0.0162139	0.0290203	0.0102813	0.0379435	0.0674429	0.0975744	54
4411053	0.0081277	0.0313608	0.0580507	0.0903717	0.0029658	0.0138228	0.0310039	0.0551524	0.0178916	0.0652934	0.114516	0.163101	59
5799987	0.0170667	0.0649585	0.118214	0.179846	0.0075379	0.0348363	0.0770834	0.134483	0.0634469	0.216442	0.351197	0.458241	61
2265288	0.0061694	0.0238757	0.0443613	0.0694145	0.0018792	0.0087761	0.0197481	0.0352943	0.0144427	0.0529755	0.0934749	0.134078	56
4106175	0.0086802	0.0334643	0.061879	0.096193	0.0029455	0.0137287	0.0307947	0.0547852	0.0264221	0.0952181	0.164537	0.230342	58
1279749	-0.001463	-0.0057283	-0.0108006	-0.0172448	8.83e-05	0.0004137	0.0009358	0.0016855	-0.0075591	-0.0286386	-0.052543	-0.0789487	41
2607419	0.0462123	0.168209	0.289932	0.410849	0.0104165	0.0478837	0.105058	0.181094	0.070932	0.239299	0.383501	0.493767	67
4556181	-0.0059777	-0.0235663	-0.0448236	-0.0724405	6e-06	2.82e-05	6.38e-05	0.000115	-0.0082383	-0.031243	-0.0573909	-0.0863598	44
5468659	0.0539424	0.194028	0.329756	0.459049	0.0052835	0.0245197	0.0546189	0.0962038	0.104503	0.335344	0.509099	0.619871	67
5879498	0.0045596	0.0176894	0.0329686	0.0518061	0.002574	0.0120057	0.0269597	0.048039	0.0257344	0.0928339	0.160608	0.225152	52
2341867	0.311391	0.751415	0.87995	0.876446	0.0225888	0.101524	0.214989	0.352766	0.257623	0.656617	0.807069	0.826796	65
5039796	0.0132085	0.0505709	0.0927071	0.142439	0.0042146	0.0195979	0.0437941	0.0774895	0.0470263	0.164382	0.274187	0.368769	64
2443770	0.044091	0.161011	0.278608	0.396763	0.0098955	0.0455326	0.100053	0.172841	0.15059	0.450993	0.638323	0.727583	70
4914995	0.0061723	0.0238869	0.0443818	0.0694461	0.0029735	0.0138586	0.0310835	0.0552923	0.0147854	0.0542053	0.0955874	0.137011	61
5972775	0.0646186	0.228644	0.381186	0.518166	0.0045896	0.021327	0.047605	0.0840979	0.0422562	0.148755	0.250143	0.3395	57
1333926	0.0264397	0.0992006	0.177369	0.263569	0.0081094	0.0374378	0.0827	0.143936	0.0964409	0.313222	0.481628	0.593991	69
3262475	0.0010596	0.0041329	0.0077547	0.0122988	0.000727	0.0034025	0.0076828	0.0137994	-0.0036499	-0.0137489	-0.0250492	-0.0373223	47
5670270	0.0117389	0.0450452	0.0828088	0.127713	0.0036575	0.0170252	0.0381081	0.0675893	0.0225522	0.0817375	0.142195	0.200618	60
3083848	0.0010192	0.0039753	0.0074595	0.0118318	0.0034986	0.0162902	0.0364802	0.0647461	0.0303717	0.108814	0.18675	0.259395	63
3179223	0.0219013	0.0827457	0.149215	0.224255	0.0013304	0.0062196	0.0140184	0.0251134	0.0144565	0.0530252	0.0935604	0.134197	47
5057912	-0.0006399	-0.0025025	-0.0047109	-0.0075052	0.0021343	0.0099627	0.0224012	0.039992	0.0193619	0.070506	0.123341	0.175145	52
2167592	0.0510067	0.184298	0.314895	0.441306	0.0076079	0.0351553	0.077773	0.135646	0.158345	0.468727	0.655983	0.740362	65
5827622	0.0414898	0.152118	0.264482	0.37896	0.0019064	0.0089026	0.0200312	0.035796	0.0441816	0.15509	0.259942	0.351503	50
5992203	0.0215522	0.0814702	0.147011	0.221137	0.006081	0.028179	0.0626219	0.109927	0.0702377	0.237202	0.380574	0.490599	66
1526697	0.0092413	0.035597	0.065752	0.102065	0.0120432	0.0551952	0.120522	0.206354	0.0577912	0.198811	0.325651	0.429296	57
1544202	0.0368851	0.136194	0.238818	0.345962	0.0056686	0.026288	0.058491	0.102856	0.0493825	0.172016	0.285778	0.382656	58
1811742	0.0916201	0.310967	0.494431	0.635392	0.0045068	0.0209454	0.0467647	0.0826426	0.0839086	0.277661	0.435637	0.548495	62
5209309	0.0146226	0.0558641	0.102136	0.156358	0.0039169	0.0182239	0.0407597	0.0722121	0.0479153	0.167269	0.278582	0.374052	57
3010606	0.025094	0.0943457	0.169114	0.252144	0.0083528	0.0385443	0.0850831	0.147932	0.114996	0.36327	0.54252	0.650002	57
3521296	0.035484	0.131302	0.230839	0.335532	0.0033626	0.0156608	0.035085	0.0623062	0.0473521	0.165441	0.275801	0.370711	60
2334315	0.0288494	0.107843	0.191953	0.283551	0.0086173	0.0397454	0.0876659	0.152254	0.0990169	0.320354	0.49058	0.602533	69
1174315	0.0523328	0.188704	0.321647	0.449404	0.0139734	0.063813	0.138554	0.235352	0.149171	0.447696	0.634976	0.725105	57
1522420	0.0406129	0.149104	0.25966	0.372825	0.0115159	0.0528302	0.115537	0.19825	0.147247	0.443201	0.630381	0.721674	68
3299857	0.0655858	0.231721	0.385648	0.523127	0.0040365	0.0187757	0.041979	0.0743344	0.0750946	0.251778	0.400747	0.512232	59
3789655	0.0279612	0.104665	0.186606	0.276256	0.0196829	0.0889413	0.189931	0.315261	0.108861	0.34706	0.523291	0.63285	70
5925408	0.0222308	0.083948	0.151289	0.227184	0.0038977	0.0181348	0.0405628	0.0718692	0.0262923	0.0947682	0.163796	0.229365	60
2667100	0.0235943	0.0889111	0.159823	0.239182	0.0059593	0.0276212	0.0614045	0.107846	0.0544619	0.188286	0.310138	0.411361	66
5360706	-0.0011158	-0.0043664	-0.0082272	-0.0131238	0.0023256	0.010852	0.024387	0.0435013	0.0085998	0.0318164	0.0567201	0.0823489	50
1580961	-0.0062444	-0.0246277	-0.0468667	-0.075797	0.000643	0.0030097	0.0067975	0.0122137	-0.0009767	-0.0036648	-0.0066453	-0.0098448	53
5546219	0.066642	0.23507	0.390485	0.528472	0.0125149	0.0573067	0.12496	0.213537	0.149361	0.44814	0.635428	0.725441	68
3868581	0.0756732	0.263239	0.430332	0.571274	0.0078654	0.0363276	0.0803055	0.139912	0.12889	0.39878	0.582985	0.684412	68
1056080	0.0311367	0.115986	0.205567	0.301965	0.0028153	0.0131253	0.0294526	0.0524267	0.0339666	0.121049	0.206464	0.284755	47
2717913	0.01552	0.0592111	0.108071	0.165064	0.0021581	0.0100732	0.0226482	0.0404288	0.0368121	0.130639	0.221734	0.304121	56
1198473	0.0098678	0.0379737	0.0700583	0.108573	0.0030251	0.0140978	0.031615	0.0562253	0.0318131	0.113736	0.194712	0.269685	64
5282491	-0.0003692	-0.0014431	-0.0027152	-0.0043226	0.0051252	0.0237923	0.0530234	0.0934564	0.0338072	0.120509	0.2056	0.283652	68
2300459	0.21198	0.596944	0.787579	0.845141	0.0103075	0.0473924	0.104013	0.179375	0.176684	0.508784	0.693742	0.76596	66
3816706	0.0152658	0.058264	0.106394	0.162608	0.0081875	0.037793	0.0834653	0.14522	0.100654	0.324854	0.496182	0.607826	69
3906314	0.0031547	0.012265	0.0229206	0.0361505	0.0074889	0.0346131	0.0766004	0.133668	0.0758607	0.254057	0.403866	0.515534	55
5319135	0.0130962	0.0501494	0.0919541	0.141323	0.0028545	0.013307	0.0298569	0.0531374	0.0246149	0.0889425	0.154175	0.216619	56
2311502	0.0030374	0.0118111	0.0220774	0.0348313	0.0032983	0.015363	0.0344243	0.0611498	0.0205251	0.0746135	0.130261	0.184536	48
4707963	-0.0003332	-0.0013022	-0.00245	-0.0039	0.0012661	0.0059196	0.0133447	0.0239132	0.0144078	0.0528504	0.0932599	0.133779	56
6025115	-0.004737	-0.0186398	-0.0353682	-0.0569686	0.001145	0.0053546	0.0120755	0.0216502	-0.0017464	-0.0065601	-0.0119115	-0.0176755	50
2402479	0.0183714	0.0697848	0.126684	0.192095	0.0047519	0.0220743	0.0492493	0.0869425	0.0377674	0.13384	0.226795	0.310486	63
5461669	0.0044735	0.0173573	0.0323551	0.0508536	0.0027734	0.0129307	0.0290196	0.0516654	0.0455081	0.159433	0.266619	0.359623	60
2522416	0.0264019	0.0990645	0.177138	0.263251	0.0026795	0.0124952	0.02805	0.0499593	0.0549753	0.189916	0.312553	0.414171	58
3528502	0.0313661	0.1168	0.206921	0.303784	0.0023367	0.0109035	0.0245018	0.0437039	0.0469288	0.164065	0.273703	0.368186	56
5953127	0.0104042	0.0400052	0.0737306	0.114105	0.0033477	0.0155917	0.0349316	0.0620378	0.029096	0.104441	0.17964	0.25015	64
3594543	0.0775429	0.268966	0.438251	0.579515	0.0038669	0.0179925	0.0402483	0.0713214	0.0301919	0.108199	0.185752	0.258099	61
5503816	-0.0071344	-0.028176	-0.0537116	-0.0870765	0.0008101	0.0037908	0.0085575	0.015365	-0.0023373	-0.0087874	-0.0159724	-0.0237314	58
1012678	0.0246515	0.092745	0.166383	0.248345	0.0043945	0.0204279	0.0456244	0.080666	0.0592187	0.203291	0.332193	0.436779	56
2750270	0.0127292	0.0487715	0.08949	0.137666	0.0024378	0.0113729	0.0255491	0.0455522	0.0334861	0.119422	0.203857	0.281424	56
4984528	0.0230121	0.0867947	0.156189	0.234085	0.0014307	0.006687	0.0150675	0.026981	0.0217817	0.0790347	0.137678	0.194547	57
5461658	0.0058269	0.022562	0.0419479	0.065697	0.0015072	0.0070437	0.0158676	0.0284045	0.0194255	0.0707307	0.12372	0.175661	56
2952787	0.0059741	0.0231271	0.0429863	0.0672975	0.0027331	0.012744	0.028604	0.0509341	0.01101	0.0405894	0.0720532	0.104087	60
4002579	0.0076438	0.0295152	0.0546849	0.0852395	0.0034192	0.0159227	0.0356655	0.0633218	0.0411569	0.145122	0.244491	0.332529	60
1644697	0.164501	0.498724	0.704595	0.801076	0.01252	0.0573298	0.125008	0.213615	0.200266	0.556568	0.734884	0.791002	65
4083351	0.0569195	0.203802	0.344505	0.476367	0.0068772	0.0318216	0.0705502	0.123429	0.11399	0.360637	0.539428	0.647279	64
3188660	0.0227682	0.0859069	0.154663	0.231938	0.0046277	0.0215025	0.0479913	0.0847665	0.0766872	0.256509	0.407213	0.519064	62
2123924	0.0527729	0.190163	0.323874	0.452061	0.0042428	0.0197278	0.0440807	0.0779873	0.040367	0.142503	0.240403	0.327466	65
2342657	0.0281209	0.105237	0.187571	0.277575	0.0057395	0.0266136	0.059203	0.104076	0.0714565	0.24088	0.385701	0.496143	69
3187847	0.0941457	0.318295	0.503891	0.644348	0.0019936	0.0093083	0.0209386	0.0374035	0.0214173	0.0777546	0.135534	0.191659	41
4405232	0.0194862	0.0738934	0.13386	0.202405	0.00743	0.0343446	0.0760196	0.132688	0.0748348	0.251004	0.399685	0.511105	69
1935866	0.0326899	0.121483	0.214687	0.314171	0.0122854	0.0562799	0.122803	0.21005	0.122322	0.382199	0.564375	0.668874	69
3242155	0.0157636	0.0601181	0.109676	0.167411	0.0054434	0.0252542	0.0562284	0.0989714	0.0616935	0.211009	0.343384	0.449467	66
5191973	0.0514455	0.185758	0.317137	0.444001	0.0184202	0.0834302	0.178816	0.298315	0.199108	0.554316	0.73304	0.789947	60
5329349	-0.0020032	-0.0078496	-0.0148158	-0.0236898	0.0016087	0.0075166	0.0169278	0.030289	0.0160647	0.0587844	0.10343	0.147864	53
1264455	0.0133264	0.051013	0.0934967	0.143609	0.0095517	0.043979	0.0967369	0.167352	0.0822298	0.272787	0.429158	0.541873	55
3254476	0.0512907	0.185243	0.316347	0.443052	0.0154237	0.070247	0.151879	0.256464	0.221195	0.595634	0.765336	0.807456	69
3901154	0.0168627	0.0642018	0.116882	0.177912	0.0059018	0.0273578	0.0608294	0.106862	0.0501727	0.174564	0.289624	0.387231	69
5812009	0.0037525	0.014576	0.0272082	0.0428453	0.002508	0.011699	0.026276	0.0468341	0.032414	0.115781	0.198008	0.273926	59
2368862	0.060258	0.21465	0.360666	0.495007	0.0076304	0.0352575	0.077994	0.136019	0.125046	0.389121	0.572204	0.675472	65
4422604	-0.0056209	-0.0221478	-0.0420964	-0.0679676	0.0005855	0.0027407	0.0061911	0.011127	-0.0035405	-0.0133347	-0.0242899	-0.0361825	53
2053688	0.0802522	0.277204	0.449532	0.5911	0.0289079	0.128413	0.267049	0.427579	0.229553	0.610395	0.776089	0.81281	67
5807059	0.848606	0.96207	0.928112	0.882715	0.0214004	0.096395	0.204828	0.337675	0.160735	0.474095	0.661215	0.744051	70
1786298	0.0248434	0.0934395	0.167569	0.249995	0.0091862	0.0423244	0.0931979	0.161477	0.0919409	0.300619	0.465586	0.578426	63
1185415	0.0080427	0.0310366	0.05746	0.0894719	0.0026498	0.0123573	0.0277428	0.0494184	0.0146705	0.0537929	0.0948793	0.136029	64
2401334	0.0134752	0.0515711	0.0944927	0.145083	0.0081285	0.0375245	0.0828867	0.144249	0.0885991	0.291139	0.453334	0.566317	66
5899799	0.057275	0.204962	0.346245	0.47839	0.0098876	0.0454971	0.0999773	0.172716	0.130703	0.403292	0.587963	0.688483	69
5411106	0.016017	0.0610611	0.111342	0.169846	0.0052377	0.0243093	0.0541576	0.0954099	0.0609184	0.208598	0.339899	0.445532	62
2217025	0.0105536	0.0405703	0.0747509	0.11564	0.0026712	0.0124567	0.0279644	0.0498085	0.0343068	0.1222	0.208305	0.287103	55
3180231	0.0014069	0.0054844	0.0102837	0.0162946	0.0007281	0.0034078	0.0076947	0.0138208	0.0020196	0.0075444	0.0136073	0.0200309	48
5744574	0.0149071	0.0569264	0.104022	0.159129	0.0074082	0.0342449	0.0758038	0.132323	0.0763951	0.255643	0.406032	0.51782	68
1629423	0.110653	0.364678	0.561409	0.695891	0.0102411	0.0470927	0.103376	0.178324	0.119937	0.376088	0.557389	0.662915	61
4984616	0.0113876	0.0437206	0.0804275	0.124153	0.0057532	0.0266762	0.0593399	0.104311	0.0576386	0.198331	0.324947	0.428489	69
4406648	0.0792644	0.274209	0.445445	0.586925	0.0083146	0.0383707	0.0847094	0.147306	0.164515	0.482495	0.669295	0.74966	65
1481600	0.003038	0.0118135	0.0220819	0.0348383	0.004556	0.0211718	0.0472634	0.0835063	0.0271396	0.0977	0.168616	0.235714	58
4549951	0.0426041	0.155937	0.270566	0.386659	0.0056847	0.0263622	0.0586532	0.103134	0.0703314	0.237485	0.38097	0.491029	66
4571805	0.0013587	0.0052969	0.009933	0.0157409	0.0011695	0.005469	0.0123326	0.0221088	0.0133969	0.0492155	0.0870001	0.12506	50
3388184	0.0020713	0.0080664	0.0151059	0.0238933	0.0003277	0.0015348	0.0034697	0.0062429	0.0045185	0.0168179	0.0301989	0.0442208	42
1451795	0.0168689	0.0642249	0.116923	0.177971	0.0174727	0.0792779	0.170385	0.285335	0.192922	0.542126	0.722898	0.784029	64
1669569	0.0313039	0.116579	0.206554	0.303291	0.0049595	0.02303	0.0513499	0.0905707	0.0400425	0.141425	0.238717	0.325373	64
3326592	0.0920208	0.312134	0.495944	0.636834	0.0084217	0.038857	0.0857558	0.149059	0.133768	0.410855	0.596225	0.69516	66
4890233	0.0004405	0.0017196	0.0032304	0.0051318	0.0020922	0.0097669	0.0219637	0.039218	0.0121948	0.0448786	0.0795014	0.114565	60
3337068	-0.0035491	-0.0139401	-0.0263899	-0.0423715	0.0014418	0.0067391	0.0151843	0.0271889	0.0071612	0.0265504	0.0474527	0.0691014	60
3363883	0.0192879	0.0731636	0.132587	0.200581	0.0046911	0.0217946	0.048634	0.0858784	0.0382671	0.13551	0.229429	0.313788	65
4917344	0.0406356	0.149182	0.259785	0.372985	0.0060273	0.027933	0.0620852	0.10901	0.0577973	0.19883	0.325678	0.429328	67
1172939	0.011363	0.0436279	0.0802606	0.123903	0.0032684	0.0152246	0.0341173	0.0606122	0.050993	0.177203	0.293594	0.391937	56
1485821	0.0199816	0.0757148	0.137031	0.206941	0.003316	0.0154449	0.034606	0.0614679	0.0602898	0.206639	0.33706	0.442315	52
2340235	0.0011137	0.0043436	0.0081491	0.0129224	0.0023554	0.0109902	0.0246952	0.0440455	0.02043	0.0742784	0.129698	0.183773	60
5143542	0.0554657	0.199041	0.337343	0.467993	0.0106072	0.0487433	0.106884	0.184095	0.125447	0.390133	0.573342	0.676423	68
5494995	0.0456612	0.166344	0.287007	0.407226	0.0066858	0.0309471	0.0686503	0.120202	0.0918664	0.300409	0.465317	0.578161	65
2294495	-0.0019728	-0.0077303	-0.0145896	-0.0233263	0.0007836	0.0036671	0.0082788	0.0148662	-0.0026738	-0.0100575	-0.0182921	-0.0271975	54
1388711	-0.0031829	-0.0124949	-0.0236373	-0.0379147	0.0013185	0.0061641	0.0138938	0.0248915	0.008848	0.0327229	0.0583106	0.0846141	53
1567824	0.026013	0.0976633	0.17476	0.259967	0.0016766	0.0078329	0.0176364	0.0315478	0.0207601	0.0754415	0.131653	0.186418	53
2957326	0.0289043	0.108039	0.192282	0.283999	0.0044512	0.0206889	0.0461997	0.0816634	0.0438755	0.154086	0.258393	0.349612	61
3549406	-0.0003323	-0.0012988	-0.0024434	-0.0038896	0.0023942	0.0111707	0.025098	0.0447563	0.011231	0.0413905	0.0734467	0.106051	62
5044008	0.0638227	0.226105	0.377489	0.514037	0.0078294	0.0361637	0.0799516	0.139316	0.103626	0.332965	0.506186	0.617174	67
1985618	0.120398	0.390856	0.592067	0.72127	0.0163278	0.0742405	0.160091	0.26934	0.180372	0.516529	0.700699	0.77041	61
2549466	0.0254727	0.0957141	0.171445	0.255379	0.0084201	0.0388501	0.0857409	0.149034	0.092647	0.302608	0.468138	0.580923	68
3453729	0.0086156	0.0332186	0.0614323	0.0955147	0.0029745	0.0138634	0.0310941	0.0553109	0.0356766	0.126822	0.215676	0.296467	61
3785407	0.0169537	0.0645394	0.117476	0.178775	0.0040919	0.0190317	0.0425444	0.0753176	0.0330762	0.118031	0.201626	0.278568	61
4407503	0.0242306	0.0912203	0.163777	0.244712	0.0050746	0.0235593	0.052512	0.0925751	0.0449978	0.157765	0.264057	0.356514	68
4793717	0.112975	0.370996	0.568927	0.702252	0.0211429	0.0952807	0.202611	0.334361	0.262728	0.664489	0.811935	0.828787	69
5574393	0.0540846	0.194497	0.330468	0.459891	0.0117195	0.0537439	0.117465	0.201389	0.14661	0.441707	0.628845	0.720521	67
1441816	1.74e-05	6.8e-05	0.0001279	0.0002035	0.0003143	0.0014723	0.0033286	0.0059893	-0.0037522	-0.0141363	-0.0257598	-0.0383895	45
1749229	0.0098104	0.0377563	0.0696649	0.107979	0.0023853	0.0111295	0.0250061	0.0445942	0.0308248	0.110364	0.189261	0.262647	56
4264716	-0.0018837	-0.0073802	-0.0139264	-0.0222607	0.0027633	0.012884	0.0289156	0.0514823	0.0123319	0.045374	0.0803596	0.115769	58
1435510	0.010238	0.0393762	0.0725944	0.112395	0.0049228	0.0228612	0.0509791	0.0899307	0.042874	0.150792	0.253301	0.34338	66
3525248	0.167894	0.506335	0.711691	0.805364	0.0289529	0.128602	0.267408	0.428081	0.255657	0.653544	0.805137	0.82599	69
3842952	0.0027928	0.0108642	0.020317	0.0320747	0.0040905	0.019025	0.0425297	0.0752921	0.0151882	0.0556488	0.0980636	0.140444	66
4834297	0.0121821	0.0467144	0.0858049	0.132183	0.0050326	0.0233664	0.0520886	0.0918449	0.0778193	0.259857	0.411765	0.523843	63
5960758	0.0356014	0.131713	0.231511	0.336413	0.007249	0.0335189	0.0742316	0.129666	0.0620389	0.212082	0.344931	0.45121	65
5992661	0.0278026	0.104097	0.185648	0.274945	0.0040532	0.0188532	0.0421503	0.0746323	0.0682139	0.231061	0.371964	0.48122	58
3862243	0.0084657	0.0326479	0.0603942	0.0939373	0.0050565	0.0234761	0.0523295	0.0922605	0.0434356	0.15264	0.25616	0.346883	53
4737318	0.034615	0.128258	0.22585	0.328969	0.0043019	0.0200008	0.0446829	0.0790327	0.040102	0.141623	0.239027	0.325757	66
1203992	0.0324358	0.120585	0.213202	0.312191	0.0074529	0.0344489	0.0762453	0.133069	0.160965	0.474609	0.661713	0.7444	67
1457910	0.0046579	0.018068	0.0336679	0.0528913	0.0018935	0.0088427	0.0198972	0.0355585	0.014738	0.0540352	0.0952954	0.136606	61
3101735	0.0006765	0.0026402	0.0049575	0.0078704	0.0056967	0.026417	0.0587732	0.10334	0.0346527	0.123369	0.210173	0.289481	68
3378321	0.0361952	0.133788	0.234899	0.340849	0.0071135	0.0329009	0.0728923	0.127399	0.0984107	0.318681	0.488488	0.600546	60
4301825	0.0112093	0.0430479	0.0792168	0.122341	0.0090917	0.0418964	0.092281	0.159951	0.0985735	0.31913	0.489051	0.601081	65
1397053	0.0477989	0.17356	0.298289	0.421136	0.0045768	0.0212677	0.0474744	0.0838716	0.0377018	0.13362	0.226449	0.310051	68
1369801	0.105766	0.35122	0.54514	0.681825	0.0102435	0.0471038	0.1034	0.178364	0.209907	0.574945	0.749567	0.799168	67
3030776	0.0430957	0.157617	0.273234	0.390021	0.0052481	0.0243573	0.0542627	0.0955909	0.0674618	0.228769	0.368734	0.477678	63
4125644	0.0263243	0.098785	0.176664	0.262597	0.0083182	0.0383868	0.0847441	0.147364	0.119546	0.375083	0.556234	0.661923	69
5517510	-0.0041605	-0.0163571	-0.0310023	-0.0498589	0.0015316	0.0071575	0.0161228	0.0288582	0.0051585	0.0191818	0.0344046	0.0503115	57
1990213	0.0021208	0.0082583	0.0154637	0.0244561	0.0005904	0.002764	0.0062436	0.011221	0.0039907	0.0148648	0.0267168	0.0391654	49
2055140	0.132681	0.422614	0.627508	0.748721	0.0079283	0.0366142	0.0809238	0.140952	0.0866397	0.285534	0.446013	0.558991	56
3770157	0.0029249	0.0113755	0.0212677	0.0335639	-4.48e-05	-0.00021	-0.0004752	-0.0008563	-0.0065781	-0.0248863	-0.0455784	-0.0683391	40
4862064	0.0034525	0.0134168	0.0250588	0.0394918	0.0047912	0.0222552	0.0496471	0.0876301	0.054604	0.188737	0.310808	0.41214	62
1711172	0.219521	0.610972	0.797903	0.849642	0.0133258	0.0609284	0.132542	0.225739	0.198096	0.55234	0.731416	0.789012	59
2215039	0.0078241	0.0302033	0.0559406	0.0871556	0.0025999	0.0121258	0.0272271	0.0485102	0.0201302	0.0732207	0.127918	0.181361	60
2402394	0.156597	0.480623	0.687268	0.79022	0.0111565	0.0512153	0.112124	0.19268	0.130799	0.40353	0.588225	0.688696	63
2409119	0.0066377	0.0256698	0.0476519	0.0744722	0.0026346	0.0122866	0.0275854	0.0491412	0.0277209	0.0997071	0.171906	0.240036	61
2666044	0.0378744	0.139635	0.244404	0.353216	0.0059824	0.0277273	0.0616361	0.108242	0.0724859	0.243977	0.389997	0.500765	61
3957041	0.003477	0.0135117	0.0252348	0.0397666	0.0079096	0.0365291	0.0807402	0.140643	0.0635322	0.216706	0.351575	0.458664	68
2136908	0.0183053	0.0695408	0.126257	0.191479	0.0037203	0.0173153	0.0387503	0.0687099	0.0502064	0.174673	0.289787	0.387425	60
5768461	0.0038401	0.0149143	0.0278349	0.043822	0.0077272	0.0356985	0.0789469	0.137625	0.0433868	0.15248	0.255912	0.346579	61
5838882	0.0007068	0.0027582	0.0051787	0.008221	0.0014913	0.0069696	0.0157013	0.0281087	0.0017134	0.0064036	0.011556	0.0170222	56
1186689	0.157673	0.483119	0.689695	0.791774	0.0102774	0.0472567	0.103725	0.178899	0.166837	0.4876	0.674143	0.752973	70
2282537	-0.0002222	-0.0008682	-0.0016331	-0.0025988	0.0027641	0.0128875	0.0289233	0.051496	0.0231044	0.0836706	0.145418	0.204937	59
2437305	0.0190025	0.0721125	0.130753	0.197949	0.0006555	0.0030683	0.0069295	0.0124503	0.0080326	0.029743	0.0530769	0.0771508	44
4158777	0.0513543	0.185455	0.316672	0.443443	0.0088737	0.0409085	0.0901632	0.156423	0.0937588	0.305732	0.47213	0.584814	69
4478497	0.0196969	0.0746685	0.13521	0.204338	0.0035053	0.0163213	0.036549	0.0648665	0.0539245	0.186577	0.307601	0.408401	54
5061340	0.014105	0.0539293	0.0986955	0.151291	0.0026114	0.0121792	0.0273462	0.0487199	0.0210078	0.0763138	0.133118	0.188398	61
3595598	0.0013417	0.0052309	0.0098096	0.0155461	0.0023778	0.0110945	0.024928	0.0444564	0.0329751	0.117688	0.201074	0.277861	60
4631579	0.115452	0.37768	0.576799	0.708817	0.0096315	0.0443396	0.0975073	0.168629	0.177754	0.511043	0.695782	0.767274	68
4704386	0.0299419	0.11174	0.198484	0.292413	0.0052269	0.0242597	0.0540489	0.0952228	0.0769493	0.257285	0.40827	0.520176	62
[truncated: 442,933+ more rows]
