# Supplementary material for: Personalized prediction for multiple chronic diseases by developing the multi-task Cox learning model
Source: PLoS Comput Biol. 2023 Sep 21;19(9):e1011396. doi: 10.1371/journal.pcbi.1011396 (PMC10569718; doi:10.1371/journal.pcbi.1011396)
Supplement: S13 Table — Taking the fifth year as an example, the absolute risk of nine chronic diseases per subject was ranked. The values in the table are absolute risk, and the darker the color, the higher the risk. (XLSX) [file pcbi.1011396.s013.xlsx]

## Sheet: Sheet1
eid	t5_Lung cancer	t5_Gastric cancer	t5_Esophagus cancer	t5_Colorectal cancer	t5_Liver cancer	t5_Hypertension	t5_Diabetes	t5_Stroke	t5_CHD
2025907	0.0499784	0.00669207	0.00871691	0.052225	0.00449126	0.744085	0.505811	0.0586623	0.520774
2907262	0.0209427	0.00963572	0.0127981	0.0583918	0.0083774	0.988462	0.753005	0.0797732	0.628431
5538853	0.040047	0.00899444	0.0114186	0.0642648	0.00565333	1	0.64611	0.0720806	0.702591
1269537	0.0340675	0.00640675	0.00835065	0.0637786	0.00487349	0.539033	0.169405	0.0789127	0.39613
4529614	0.0880923	0.00731458	0.00887935	0.0462242	0.00438396	0.637537	0.443854	0.0886829	0.34933
4308706	0.199763	0.011522	0.0227134	0.0587096	0.00898492	1	0.663184	0.188727	0.861967
5796466	0.0539373	0.00677401	0.0096987	0.105126	0.00503555	0.738502	0.323003	0.104637	0.69167
4161089	0.00766076	0.00281794	0.00337175	0.0317928	0.00244045	0.193612	0.0436567	0.0276818	0.14302
4170342	0.0874565	0.00457441	0.00744446	0.0462789	0.00566776	0.348519	0.0893378	0.0749221	0.237967
1864972	0.00961027	0.0034123	0.00442281	0.0208166	0.00257367	0.687392	0.160973	0.0196748	0.232927
4379768	0.0332652	0.0082131	0.0107424	0.058022	0.00575164	0.622583	0.398185	0.0756555	0.586525
1776005	0.302379	0.0102486	0.0188862	0.0584911	0.00622308	0.546681	0.330032	0.167524	0.680301
2154684	0.00589902	0.00321271	0.00365649	0.0129421	0.00270545	0.45037	0.0777811	0.01177	0.0800288
5634642	0.0330878	0.00372437	0.00533012	0.046557	0.00431899	0.391826	0.103102	0.0415948	0.190342
2959618	0.10912	0.00673349	0.010051	0.052143	0.00409434	0.381823	0.213996	0.0992202	0.512437
4434546	0.0252856	0.00517034	0.00652502	0.0585347	0.00357493	0.602736	0.145511	0.0481947	0.320585
3258346	0.0225959	0.00587509	0.00797606	0.0275905	0.00457782	0.89116	0.424948	0.0292888	0.358358
3948149	0.0111967	0.0122193	0.0120283	0.0488848	0.00749549	1	0.953013	0.0667012	0.695414
5261438	0.00371558	0.0026457	0.00307411	0.0169829	0.00185554	0.382485	0.0537192	0.0122976	0.128784
5517879	0.0145195	0.00519248	0.00660588	0.0302546	0.00451904	0.360871	0.136686	0.03135	0.221885
2665116	0.066976	0.00556823	0.010147	0.043523	0.0705831	0.368778	0.190261	0.274741	0.730151
2911721	0.0126651	0.00338263	0.00431691	0.0150968	0.0024291	0.547141	0.111257	0.0140637	0.197667
6011931	0.0257029	0.00546094	0.00604654	0.0573168	0.0033999	0.381628	0.18543	0.0920262	0.536463
2347164	0.0267204	0.00678941	0.00836491	0.0686459	0.00481852	0.633542	0.275344	0.0711473	0.371589
5964212	0.0723541	0.00753126	0.0108601	0.0314733	0.00520859	0.430452	0.447029	0.0714888	0.414007
2552805	0.00704756	0.00316924	0.00391843	0.0238602	0.00971684	0.298413	0.0975448	0.0283976	0.230896
4143127	0.00403673	0.00487891	0.00532731	0.0259077	0.00264412	0.367697	0.0558282	0.026579	0.163661
4662392	0.0093846	0.00792975	0.00844053	0.0433864	0.00553513	0.877644	0.328533	0.0469509	0.359334
4059187	0.211673	0.0481038	0.0482243	0.293376	0.346583	1	0.999949	0.996389	1
4378248	0.0372471	0.006078	0.00782325	0.0607562	0.00411423	0.360307	0.126961	0.0875832	0.588917
4245522	0.0240838	0.00342825	0.0047359	0.0410924	0.00238818	0.417209	0.083841	0.030443	0.154015
3931984	0.0168931	0.00690408	0.00902682	0.0575559	0.00780456	0.929688	0.201057	0.0864639	0.542539
4354589	0.0293483	0.00551889	0.00691616	0.087212	0.00561022	0.488016	0.263488	0.103105	0.438097
2482612	0.417508	0.0160309	0.0303163	0.062481	0.0105374	0.957012	0.780599	0.299223	0.905046
5074341	0.0148456	0.00450249	0.00502558	0.0541357	0.0030208	0.435469	0.128978	0.0556062	0.373828
5077597	0.0233979	0.00404946	0.00519692	0.0403389	0.0031613	0.744744	0.126844	0.0377823	0.308818
5552811	0.0297172	0.00788811	0.0109181	0.0587694	0.00748682	0.5271	0.243074	0.0885313	0.50158
3444034	0.0134678	0.00432954	0.00466169	0.0426366	0.00422318	0.421417	0.348882	0.0478931	0.334725
4337723	0.0751143	0.00996219	0.0135583	0.0813231	0.00787481	1	0.666826	0.117836	0.747474
1498031	0.0478707	0.00560172	0.00753785	0.0714923	0.00440508	0.364468	0.160954	0.067715	0.326408
5005096	0.0162762	0.00280642	0.00367359	0.0349341	0.00217985	0.330509	0.0375391	0.0228558	0.153463
5296064	0.0383586	0.00816845	0.0104347	0.0738684	0.00335443	0.684734	0.278874	0.064515	0.527778
5492439	0.040093	0.01004	0.0127199	0.0618178	0.00856879	0.925414	0.749466	0.0952847	0.644208
2686014	0.0468641	0.00498278	0.00605981	0.035092	0.00327357	0.681046	0.226229	0.0468698	0.26551
2793173	0.234557	0.00879868	0.0126357	0.0624307	0.00462428	0.510295	0.485285	0.160832	0.740029
3824248	0.0592796	0.0129566	0.0177422	0.123542	0.00779324	1	0.567316	0.134608	0.854131
5791552	0.0109303	0.00304816	0.0039397	0.0125123	0.00235053	0.379047	0.0552645	0.0136027	0.0671479
5913579	0.0250629	0.00575107	0.0079029	0.0586823	0.00323483	0.352007	0.0899941	0.0531495	0.431929
1806684	0.0703938	0.00491099	0.00850054	0.05652	0.0043517	0.350568	0.076309	0.102232	0.432298
3314555	0.0137809	0.00611363	0.00717173	0.0238013	0.0042368	0.882663	0.230653	0.0261768	0.295551
5182172	0.0342213	0.00609024	0.00891303	0.0568158	0.00343033	0.537688	0.138586	0.0542203	0.386313
5609470	0.0359979	0.0114931	0.0144715	0.0511777	0.00687584	1	0.868473	0.0684773	0.73543
2155954	0.100292	0.0056326	0.00852681	0.0505635	0.00350683	0.361329	0.147194	0.0983292	0.419279
1844282	0.00386433	0.00280938	0.0027721	0.0148383	0.00176102	0.281104	0.095751	0.012423	0.133742
2331247	0.00977613	0.00493394	0.00547097	0.0359255	0.00542957	0.429587	0.132072	0.0418981	0.248581
5505080	0.0189874	0.00441815	0.00527673	0.035283	0.00245681	0.312361	0.10844	0.036273	0.236383
1889909	0.0489085	0.01026	0.0131142	0.0962059	0.00979066	1	0.782436	0.140673	0.967481
5220048	0.0097962	0.00500814	0.00544461	0.0417289	0.00293361	0.349631	0.102504	0.0420738	0.418236
2135680	0.117951	0.00560061	0.0086797	0.0482088	0.00432234	0.726768	0.172438	0.101988	0.510832
3788399	0.00517253	0.0046099	0.0047132	0.0151547	0.00208525	0.778236	0.242847	0.013537	0.178436
2255538	0.0285114	0.00393751	0.00557107	0.00982236	0.00332588	0.415974	0.176389	0.0229025	0.172639
4615224	0.00479168	0.00404057	0.00448555	0.0144707	0.0021387	0.530761	0.0973533	0.0102915	0.112199
1176067	0.0122121	0.00336647	0.00478203	0.0263583	0.00282419	0.409972	0.0541516	0.0225322	0.134473
1657653	0.0444214	0.00800887	0.0100934	0.0611938	0.00565421	1	0.547896	0.0795817	0.648631
2616129	0.0747425	0.00760426	0.0108147	0.0735827	0.00557422	0.48094	0.211031	0.104827	0.616296
1841943	0.00967064	0.0040145	0.0046511	0.0245892	0.00340069	0.384332	0.182745	0.0308082	0.224363
4819951	0.333378	0.0135116	0.0230058	0.08077	0.00842262	1	0.571466	0.282683	0.897876
2988907	0.0243886	0.00525863	0.00709797	0.0435528	0.00394203	0.58868	0.172069	0.0410002	0.337876
3576979	0.053219	0.00876872	0.0120372	0.094379	0.00570501	0.780331	0.376135	0.113534	0.675488
2958105	0.0211561	0.00429474	0.00559957	0.0448352	0.00367794	0.443035	0.0752582	0.037534	0.214635
1848650	0.0822873	0.0103396	0.0117723	0.0767082	0.00498373	0.468471	0.689642	0.0803704	0.621875
6008237	0.0209113	0.00438439	0.00501273	0.0487319	0.00296944	0.428199	0.127805	0.0443061	0.28306
2257748	0.00497715	0.00310418	0.00385706	0.0218333	0.0030404	0.27397	0.035066	0.0221594	0.151709
1079707	0.0137149	0.00385403	0.00507597	0.045563	0.00333428	0.267093	0.0741153	0.0456354	0.207363
4238505	0.10198	0.0071133	0.0112387	0.0620429	0.0050093	1	0.39627	0.100928	0.440082
2668940	0.0188701	0.00475292	0.00637059	0.0466794	0.00293901	0.42857	0.0710897	0.0401754	0.290223
3070736	0.0303279	0.00620113	0.00926821	0.0549551	0.00407686	0.652437	0.220837	0.0552429	0.385224
1695583	0.00727989	0.00405648	0.00406725	0.0168865	0.00390164	0.858326	0.369664	0.01944	0.170444
4263398	0.0126519	0.00315785	0.00383755	0.0378141	0.00294548	0.265017	0.0665656	0.0360052	0.190345
5803172	0.00823381	0.00551579	0.00670408	0.0373167	0.0043815	0.462363	0.114545	0.047957	0.296663
1154202	0.0617878	0.00434365	0.00801052	0.0536455	0.0044667	0.304459	0.0741364	0.0759213	0.292742
2067376	0.021622	0.00591552	0.00719195	0.0610138	0.00432962	0.39028	0.185177	0.0737569	0.388803
1312268	0.0408573	0.00595739	0.00798712	0.0556098	0.00449453	0.518223	0.277134	0.0626821	0.40482
3986436	0.0112717	0.00530586	0.00562493	0.0394723	0.00272128	0.421909	0.278075	0.0325051	0.200096
4658596	0.00761086	0.00307228	0.00369018	0.0296231	0.00318491	0.287686	0.0566174	0.0293054	0.149835
4544071	0.00329567	0.00268131	0.00217993	0.0100764	0.0021769	0.427426	0.326961	0.0109553	0.128313
4703079	0.116797	0.00520156	0.00787768	0.0336709	0.00303157	0.303643	0.126758	0.0828179	0.372854
5823210	0.108591	0.0054977	0.00738299	0.0518175	0.00595305	0.358071	0.387823	0.10566	0.68954
1900467	0.198978	0.0126666	0.0188731	0.100544	0.0063934	0.723925	0.684304	0.207108	0.86775
4117778	0.221397	0.0154397	0.0192993	0.16504	0.00920631	0.754552	0.732974	0.251007	0.947369
4752951	0.174387	0.0093301	0.0142893	0.0480923	0.00472468	0.669959	0.49605	0.108335	0.503498
5677356	0.0205057	0.00506904	0.00598503	0.0556991	0.00381436	0.359786	0.189689	0.0594516	0.319186
1033734	0.0780194	0.00750796	0.0108674	0.0850365	0.00466362	0.615928	0.374674	0.10287	0.679687
2811198	0.00831137	0.00523038	0.0057118	0.0294126	0.00337021	0.532729	0.146886	0.0327737	0.304809
3390972	0.058086	0.0104487	0.0148358	0.0635556	0.00638919	1	0.526291	0.0927293	0.624478
3107916	0.0728999	0.00653208	0.00883653	0.025748	0.0033243	0.567092	0.291363	0.0547348	0.382177
4580647	0.0922812	0.00834738	0.0115374	0.0763097	0.00566545	0.356121	0.324166	0.146085	0.758504
5497727	0.420982	0.0152383	0.0210946	0.110959	0.00992799	1	0.887425	0.384751	0.994705
1956767	0.0448231	0.00620648	0.00875982	0.0585756	0.00341009	0.629636	0.220178	0.0620283	0.417907
3025249	0.00489378	0.00334091	0.00370295	0.0201536	0.00275249	0.391011	0.0910909	0.0169941	0.101466
4211182	0.0297034	0.00664143	0.0076775	0.0379242	0.00391604	0.690214	0.380131	0.0406781	0.400566
4877657	0.0156086	0.00447678	0.00473249	0.0481337	0.00301396	0.304711	0.0996586	0.0561255	0.34602
1884931	0.0857393	0.0137609	0.020151	0.0739231	0.00888731	1	0.953165	0.157664	0.884041
4313632	0.136357	0.0127871	0.0164947	0.0603344	0.00782585	0.827363	0.97582	0.178249	0.767963
3807756	0.0524765	0.00809657	0.0097552	0.0818309	0.00960482	0.418768	0.360891	0.131617	0.624267
1519226	0.0174047	0.00567165	0.00768992	0.0654913	0.00377379	0.329203	0.127433	0.0678699	0.457306
1757092	0.0521024	0.0067446	0.00946249	0.0663648	0.00498033	0.891366	0.346101	0.0692349	0.438416
2801320	0.064012	0.00824759	0.0120538	0.0611716	0.00524749	0.639364	0.356491	0.0808885	0.477999
5662336	0.0121514	0.00569792	0.00672834	0.0577281	0.0052712	0.466714	0.197972	0.064589	0.477623
1162077	0.0715597	0.0125467	0.015713	0.052656	0.00919622	0.988665	0.822126	0.121654	0.806901
2220077	0.0195555	0.00858446	0.00904026	0.0536463	0.00517413	0.588364	0.450518	0.0768142	0.484088
4535930	0.0802651	0.0162997	0.0162311	0.151471	0.021561	1	0.988898	0.285196	0.886814
2759271	0.0483172	0.00449684	0.00663692	0.0493828	0.00344789	0.483165	0.141016	0.0513121	0.312573
1426833	0.147358	0.00856491	0.0127005	0.0373853	0.00481802	0.598428	0.439768	0.0965198	0.672656
3604539	0.00493705	0.00516075	0.00552166	0.0294997	0.00287437	0.805972	0.194009	0.0240187	0.251318
1707555	0.17703	0.0102923	0.0151786	0.0389683	0.006836	0.624202	0.696707	0.133173	0.643627
2832638	0.0362744	0.00548614	0.0081748	0.0633917	0.00385982	0.548562	0.150163	0.0591376	0.404519
4280049	0.0175073	0.00402442	0.00518498	0.0308755	0.00364671	0.449498	0.19612	0.0379479	0.417379
1473038	0.0241632	0.00482334	0.00642876	0.0565215	0.00298247	0.36601	0.0885798	0.048932	0.374508
5193009	0.00663512	0.00281365	0.0034421	0.013889	0.00241768	0.435626	0.0549649	0.0106421	0.0607938
3901513	0.00743103	0.00417743	0.00411252	0.0180476	0.00226289	0.545411	0.15618	0.0172529	0.180502
5321700	0.0159215	0.00476599	0.00731444	0.0439873	0.00452771	0.3354	0.124086	0.0490018	0.292001
4371673	0.0210798	0.0040083	0.00561953	0.0359583	0.00291302	0.500051	0.116721	0.0350483	0.190836
4702661	0.0490354	0.00454501	0.00534743	0.0554541	0.00337079	0.449592	0.214419	0.0613602	0.274562
1208342	0.0116258	0.00409729	0.00480952	0.0278517	0.00280463	0.45658	0.112507	0.0193112	0.133955
3340129	0.00726845	0.0051353	0.0061365	0.0403406	0.00411138	0.508187	0.132234	0.0416894	0.347775
5423741	0.00689906	0.00453492	0.00542914	0.0185646	0.00310517	0.434891	0.110127	0.0185101	0.16227
3248206	0.0046105	0.00426953	0.00473798	0.0237808	0.00355047	0.490919	0.132792	0.0228741	0.18482
2990527	0.0408881	0.00627311	0.00916428	0.0769536	0.00431838	0.613876	0.252893	0.0768687	0.50576
3782199	0.0132763	0.00512569	0.0066569	0.0356353	0.00366094	0.331582	0.202477	0.0474629	0.399949
2461567	0.059671	0.0100668	0.0142753	0.0869023	0.00710086	0.850911	0.684787	0.115383	0.730887
4857738	0.199732	0.00665974	0.00964679	0.0465349	0.00305449	0.48574	0.228372	0.103702	0.620827
3697359	0.0642797	0.00626743	0.00890005	0.0857431	0.00470064	0.669765	0.284905	0.0893269	0.471029
3440575	0.0277674	0.00788213	0.0102674	0.0451907	0.00398955	0.699727	0.293537	0.0471788	0.49354
5946839	0.0186628	0.00250599	0.00311469	0.0431491	0.00265196	0.148372	0.0438359	0.0416365	0.148452
2265101	0.0376633	0.00580943	0.00761626	0.0558544	0.00474471	0.410965	0.15414	0.0656236	0.301794
4853635	0.0100402	0.00578823	0.00693729	0.0283745	0.00388645	0.546637	0.167029	0.0316858	0.28873
1187827	0.0364067	0.00691456	0.00912922	0.0700491	0.00328062	0.763	0.260806	0.0617909	0.473551
3402642	0.00503948	0.0045331	0.00517994	0.0168223	0.00444517	0.67847	0.279065	0.0184734	0.171697
3570237	0.0219881	0.00630816	0.00719251	0.0567233	0.00389108	0.569417	0.354174	0.0736035	0.639182
2054943	0.383668	0.0101806	0.0194615	0.0972584	0.00893724	0.532464	0.424011	0.294045	0.872921
1013606	0.0222407	0.00850414	0.00963513	0.0596155	0.00470323	0.981286	0.710736	0.0728273	0.698678
2370956	0.0722499	0.00679431	0.0103591	0.0920061	0.00522115	0.459658	0.245399	0.112678	0.550582
4948437	0.0202901	0.00561718	0.00661994	0.0554881	0.00428844	0.391011	0.253733	0.0714995	0.412997
1080482	0.0493636	0.0058777	0.00815063	0.0669814	0.00414101	0.398206	0.206093	0.0746815	0.347145
2086005	0.0174399	0.00470766	0.00594497	0.0200931	0.00321703	0.410566	0.0967097	0.0291727	0.224941
3757544	0.253071	0.00812552	0.0124416	0.0476146	0.00530107	0.426719	0.456866	0.136239	0.497336
4964329	0.0474304	0.0113179	0.0128976	0.0928248	0.00858596	0.621159	0.912838	0.166658	0.660749
5315774	0.0263888	0.00383268	0.00435149	0.0324642	0.00261177	0.437417	0.130507	0.0320681	0.341838
3599050	0.0293352	0.00843212	0.0099882	0.0842754	0.00501967	0.726468	0.496613	0.104276	0.733211
2568214	0.0458243	0.00445821	0.00538295	0.0130177	0.00273494	0.416249	0.161872	0.029885	0.241437
2626903	0.0137969	0.00394231	0.00407195	0.0347568	0.00435745	0.330849	0.285641	0.0391188	0.298853
3493267	0.0510321	0.00696152	0.00968595	0.0747162	0.00447019	0.698637	0.295717	0.08447	0.653201
4606449	0.0151383	0.00523992	0.00650412	0.0450225	0.0038352	0.45133	0.214308	0.0538915	0.424647
5630169	0.016179	0.00677906	0.00823466	0.0585287	0.00503631	0.395687	0.166682	0.0753604	0.505444
1791813	0.0669316	0.0116795	0.0149557	0.0815944	0.00889237	1	0.766686	0.106133	0.78053
4890812	0.325214	0.0108173	0.0200036	0.0662216	0.00557672	0.825137	0.407307	0.217974	0.781163
5217286	0.0110417	0.00617148	0.00543973	0.0474926	0.00381983	0.46311	0.530074	0.0529998	0.458799
4526058	0.0829279	0.00478519	0.00770746	0.0398301	0.00408615	0.48861	0.189522	0.0680282	0.319351
3272091	0.00424849	0.00596146	0.00624721	0.0213678	0.00369341	0.864964	0.18754	0.0195404	0.259989
4996270	0.0201984	0.00450313	0.00544461	0.051111	0.00362742	0.356862	0.141331	0.0658614	0.370817
4918966	0.117191	0.00944696	0.0138344	0.104545	0.00569763	0.914077	0.348833	0.135023	0.789246
3457956	0.0268654	0.00567557	0.00769679	0.0592132	0.00402606	0.512139	0.176576	0.0598661	0.429039
5198332	0.0235981	0.00686184	0.00907462	0.0636098	0.00602321	1	0.494918	0.0795553	0.537385
3174473	0.0378214	0.00649413	0.00811413	0.0678188	0.00526341	0.560271	0.307625	0.0802305	0.500017
1516126	0.0325917	0.00511091	0.00557968	0.0319999	0.00429783	0.560752	0.255512	0.0441522	0.288586
2672193	0.0466792	0.0116602	0.0161908	0.0876705	0.00964573	0.928949	0.908131	0.133823	0.741533
3094960	0.00783408	0.0046106	0.00486622	0.0210374	0.00309347	0.710576	0.173961	0.0167147	0.232425
5340324	0.00689685	0.00433684	0.00539949	0.0264892	0.00350762	0.607006	0.166127	0.0284474	0.293247
2165156	0.0113899	0.00664168	0.00755385	0.0274301	0.0142568	0.79033	0.482166	0.0644748	0.507087
4359758	0.0826035	0.00735117	0.010013	0.0587464	0.00520873	0.516976	0.270653	0.106446	0.5459
5759312	0.0483433	0.00628187	0.00823311	0.0571733	0.00477095	0.622801	0.413538	0.0778933	0.583813
5799615	0.0143281	0.00990534	0.0122579	0.0577615	0.00800249	0.986057	0.204532	0.105983	0.532648
1659511	0.0722022	0.0051833	0.0070946	0.0233212	0.00311922	0.365062	0.183569	0.0499423	0.301898
1067064	0.0249532	0.00603096	0.00748558	0.0537717	0.00283386	1	0.254255	0.0515844	0.508026
3237777	0.0178647	0.00432489	0.00509118	0.0440011	0.00337376	0.228698	0.174017	0.0482998	0.305565
4349707	0.144156	0.00669105	0.0105321	0.0352987	0.00460109	0.445044	0.335858	0.106259	0.626309
4140672	0.0954091	0.00890005	0.0125597	0.0574115	0.0054852	0.532997	0.356618	0.116436	0.678497
2450452	0.0387007	0.00643372	0.00769835	0.0768136	0.00701835	0.574659	0.283017	0.13239	0.636806
5006031	0.0182459	0.00485147	0.00578256	0.0419246	0.00432225	0.355391	0.245153	0.0666032	0.56102
5853284	0.02452	0.0116736	0.0150704	0.0856484	0.008543	0.899557	0.742039	0.10648	0.704871
4898185	0.017931	0.00415377	0.00595828	0.0498845	0.00339542	0.451019	0.165311	0.0465117	0.205279
3061286	0.0392161	0.00950971	0.0111945	0.0628511	0.00658921	0.953948	0.422332	0.0962301	0.77412
2552146	0.171308	0.0109166	0.0156002	0.0764234	0.00534069	0.64841	0.33547	0.179625	0.867231
4303931	0.0121885	0.00343861	0.00430711	0.02305	0.00225686	0.503089	0.0863609	0.0184646	0.194298
1283942	0.00758656	0.00489284	0.00498953	0.0190308	0.00319091	0.739871	0.349017	0.0214444	0.217226
2311329	0.0295848	0.00664249	0.00948485	0.0557118	0.00367924	0.596003	0.168761	0.0508596	0.394215
3620564	0.0581346	0.00923169	0.0127109	0.0915914	0.0056458	0.70946	0.514671	0.112928	0.629937
3307655	0.0348283	0.00950659	0.011147	0.0774695	0.00638982	0.653158	0.54472	0.114052	0.598952
6016673	0.0669495	0.00654073	0.0098015	0.043647	0.00344887	0.357523	0.162408	0.0822008	0.520145
1230759	0.0254456	0.00633004	0.00812416	0.0688678	0.00436348	0.469947	0.242131	0.0822446	0.531393
1293721	0.0758321	0.0120929	0.0166609	0.105843	0.0100781	1	0.76628	0.176306	0.879456
4923069	0.0128226	0.00355132	0.00432295	0.0199501	0.00221328	0.351844	0.101539	0.0170097	0.216237
5452765	0.0183038	0.00832477	0.0109039	0.0606926	0.006753	0.951535	0.488851	0.0738994	0.498438
3206692	0.0219005	0.00578548	0.00668232	0.0661572	0.00355357	0.348154	0.178791	0.0732948	0.563184
1920758	0.0330815	0.00793057	0.0112495	0.0637265	0.00441858	0.67507	0.281546	0.0614396	0.541286
4935027	0.0121848	0.00498373	0.00660313	0.0298558	0.00362403	0.447447	0.118763	0.0272781	0.288659
2182652	0.0135677	0.00547103	0.00698845	0.0292941	0.00455316	0.748632	0.27301	0.0264156	0.23524
3565239	0.0759765	0.00910504	0.0115447	0.0755455	0.00714568	0.86029	0.839768	0.108219	0.819835
6021122	0.130479	0.00565423	0.0101234	0.0377802	0.00305048	0.195998	0.0616984	0.0881636	0.336688
1424037	0.00927382	0.00515884	0.00687802	0.032608	0.00379359	0.475254	0.144602	0.037317	0.353485
2642863	0.0171113	0.00773709	0.00881966	0.0496757	0.00699539	0.721857	0.487695	0.0818486	0.557294
3088144	0.0186995	0.00409612	0.00514924	0.0498049	0.0037381	0.247869	0.11114	0.0461191	0.234687
2731611	0.0129472	0.00558377	0.00653519	0.0264285	0.00805025	1	0.990902	0.0432711	0.5659
1419630	0.0569696	0.00597283	0.00848863	0.0782306	0.00446487	0.432051	0.191954	0.103128	0.566988
2290720	0.0448774	0.00695161	0.00957058	0.0678424	0.00390933	0.575223	0.317078	0.0692644	0.490477
4579103	0.0193198	0.00514793	0.00605555	0.0352085	0.00335383	0.498976	0.195168	0.0315951	0.223323
6020152	0.0569982	0.00909044	0.0123251	0.0679986	0.00695706	0.849845	0.554292	0.0917601	0.671852
1713176	0.0486372	0.00634302	0.00987645	0.0705709	0.005272	0.563666	0.171955	0.0755578	0.367064
3787408	0.174375	0.00701142	0.0109202	0.0439795	0.00468599	0.391011	0.316037	0.122204	0.533811
3296855	0.0615864	0.00679349	0.00905044	0.0261951	0.00613284	0.36811	0.755894	0.079332	0.318221
4061101	0.128995	0.00533983	0.00875857	0.0334638	0.00320522	0.442756	0.137747	0.0804759	0.349128
4068634	0.116514	0.00807789	0.0112905	0.0480715	0.00417514	0.536205	0.297009	0.100535	0.622078
3905443	0.0136603	0.00397095	0.00607405	0.0273824	0.00331255	0.610257	0.125896	0.0214739	0.182954
5208658	0.0174388	0.00466189	0.00666077	0.0330642	0.00315184	0.505117	0.141485	0.0308968	0.313585
5616954	0.186666	0.00898106	0.016077	0.0873423	0.00557954	0.48241	0.278565	0.16279	0.623144
5704092	0.0389065	0.0062519	0.00895344	0.0723281	0.00438217	0.58868	0.212703	0.0735229	0.527005
1067558	0.0133584	0.00531273	0.00611087	0.0552159	0.00361733	0.505415	0.168468	0.0623432	0.574412
3653587	0.00635291	0.0036809	0.00433217	0.0257168	0.0028939	0.510663	0.0785069	0.0196077	0.102088
5118622	0.0292142	0.00541585	0.00635537	0.056892	0.00370498	0.493355	0.174604	0.0612765	0.373707
4464728	0.0388434	0.00492595	0.00666545	0.0339307	0.00318084	0.466161	0.169681	0.0375667	0.22991
4954988	0.0408167	0.00650702	0.00896237	0.0766038	0.00462855	0.512139	0.288985	0.0905845	0.614605
4133180	0.0676437	0.0120163	0.0145579	0.11707	0.00833149	1	0.903579	0.125899	0.822537
2623742	0.0191071	0.00973767	0.0119008	0.0596104	0.00873758	1	0.823863	0.101036	0.634335
1687846	0.0313264	0.0059297	0.00841512	0.0491595	0.0053688	0.632588	0.217826	0.0643133	0.426395
2511658	0.0235469	0.00436886	0.00540289	0.0282821	0.00316356	0.733729	0.101958	0.0260359	0.187325
1912116	0.00969651	0.00323013	0.00461294	0.0186316	0.00299799	0.0537534	0.00921472	0.021148	0.0868924
2152445	0.0124784	0.0036102	0.00526649	0.0468526	0.002944	0.110325	0.0307107	0.0482219	0.226514
4169379	0.0443136	0.00618679	0.00890177	0.0623954	0.00426966	0.512139	0.185536	0.0731017	0.480735
4215215	0.160437	0.00682063	0.0111597	0.0422683	0.00446626	0.488516	0.202107	0.10758	0.38144
5491621	0.042527	0.00612857	0.00850028	0.058485	0.00534793	0.679669	0.254685	0.0658686	0.315511
5523184	0.30919	0.0175605	0.0281047	0.0441324	0.0114426	1	0.790646	0.234884	0.874955
5628672	0.0131128	0.00459709	0.00538162	0.0391871	0.00473053	0.476581	0.249131	0.0439584	0.282773
1478356	0.00984407	0.00336437	0.00347231	0.0409697	0.00250893	0.260946	0.0649696	0.0348304	0.223536
4920252	0.235871	0.0171525	0.0225202	0.0500158	0.0120802	0.951063	0.999999	0.26061	0.975507
2230257	0.0280069	0.00789458	0.0112531	0.0708651	0.12604	0.454191	0.234973	0.293372	0.891921
2071982	0.00921193	0.0040615	0.00469824	0.0298994	0.00329784	0.391011	0.152684	0.0308069	0.191755
4042809	0.0200474	0.00638845	0.00796817	0.0597038	0.00470047	0.650649	0.23077	0.060266	0.457881
4743039	0.213494	0.00840121	0.0145544	0.0647733	0.00519702	0.609839	0.3486	0.155015	0.635403
4852629	0.00524573	0.00411357	0.00477702	0.0206069	0.00324211	0.365289	0.0670639	0.0229897	0.212455
5649920	0.0259994	0.0196863	0.0179807	0.0762973	0.0282974	0.670493	1	0.324792	0.966285
1400401	0.0528161	0.00870049	0.0111006	0.0689443	0.005088	1	0.689416	0.0685942	0.537888
2416992	0.0458553	0.00556748	0.00714526	0.0510811	0.00463274	0.520169	0.278702	0.0598303	0.358311
2767522	0.0179446	0.00527457	0.00595801	0.0547247	0.0032767	0.634657	0.180487	0.0546593	0.336222
5262044	0.0316271	0.0107657	0.0130168	0.092056	0.00755313	1	0.746644	0.106671	0.774542
1702236	0.147808	0.00723725	0.0106206	0.0366636	0.00586911	0.492434	0.490278	0.0983793	0.484584
2678204	0.0104945	0.00306706	0.00326958	0.0281205	0.00506984	0.358326	0.159035	0.0319395	0.222842
2784181	0.0247861	0.00354429	0.00478037	0.0308387	0.00282399	0.218067	0.0775265	0.0444054	0.254563
4970384	0.031642	0.0071888	0.00968747	0.0643778	0.00468395	0.561022	0.305333	0.0663848	0.45208
5212439	0.00361004	0.00329209	0.00399816	0.0203309	0.00233306	0.356919	0.040315	0.0175751	0.141689
2871410	0.0133104	0.00527276	0.00594677	0.0452665	0.00492269	0.514654	0.201651	0.0579586	0.455772
2560431	0.0049158	0.00308416	0.00322818	0.0197828	0.00379531	0.290528	0.0915983	0.0176164	0.0997573
3516410	0.00538171	0.00355522	0.0038332	0.0179621	0.00295716	0.391011	0.111108	0.0194077	0.135024
4353530	0.0278584	0.00563516	0.0086345	0.0525298	0.00423591	0.464549	0.186657	0.0541294	0.432321
4756994	0.00929572	0.00670578	0.00732047	0.0237779	0.00369629	0.852299	0.347206	0.0212296	0.224245
5110135	0.0283357	0.00624849	0.00865038	0.0563735	0.00613921	1	0.354162	0.0512224	0.466727
2035156	0.0147393	0.00446491	0.00547075	0.0192449	0.00407969	0.828981	0.357962	0.0207111	0.178511
2595690	0.0990316	0.0120256	0.0181078	0.0913301	0.00766978	1	0.856884	0.131945	0.777678
4504146	0.0309779	0.00708847	0.00877568	0.0439078	0.00447052	0.611117	0.43132	0.046235	0.336025
1522451	0.133457	0.0101315	0.0152114	0.0651961	0.00534039	0.897277	0.787363	0.130206	0.743827
2836343	0.0497455	0.00780057	0.011408	0.0825397	0.00446557	0.706335	0.225588	0.0904465	0.524591
2124512	0.057669	0.00784845	0.0116133	0.079361	0.00488124	0.639305	0.377545	0.0883757	0.657131
4933800	0.0773187	0.0130916	0.0182714	0.101455	0.00776448	0.851797	0.694449	0.14511	0.918561
3501680	0.30215	0.0110098	0.0181359	0.102683	0.00632099	0.624461	0.413897	0.276247	0.915405
4848064	0.0277685	0.00475236	0.00616583	0.0273015	0.00358968	0.391011	0.141792	0.0395195	0.215027
3269767	0.00701767	0.00376569	0.00413836	0.0207554	0.0031844	0.391011	0.144891	0.022285	0.154823
4175760	0.0118019	0.00392153	0.00515018	0.0144101	0.0037809	0.276977	0.0646607	0.0206349	0.0860637
4804456	0.0309189	0.00533805	0.00641937	0.0448275	0.00554945	0.800822	0.304137	0.0489604	0.346412
3527643	0.00908303	0.00431657	0.0059603	0.0312465	0.029433	0.451338	0.0879305	0.0549976	0.374971
5423794	0.0504611	0.00714517	0.00910286	0.0714275	0.00507608	0.953599	0.47641	0.0721704	0.639367
4050602	0.0105429	0.00468765	0.00523883	0.0406499	0.00283094	0.399385	0.165669	0.0363991	0.232963
1914676	0.0515208	0.0116775	0.0148824	0.072661	0.00728995	0.738693	0.618187	0.100644	0.745555
5100146	0.00642611	0.00241048	0.00305834	0.0239998	0.00232496	0.223425	0.0390716	0.0220588	0.0935053
2914228	0.0151222	0.00409954	0.00451201	0.0317819	0.00225311	0.357477	0.0992965	0.0293411	0.419535
1317520	0.020576	0.00556324	0.00652409	0.0590117	0.00417785	0.429123	0.208196	0.0747731	0.452182
1208493	0.0213414	0.00606085	0.0071741	0.0676978	0.00361867	0.452299	0.166643	0.0784745	0.569297
4697667	0.00983737	0.00522199	0.00594891	0.048342	0.00320838	0.379395	0.125333	0.0533491	0.437937
4807769	0.0409792	0.00653262	0.00898297	0.0561535	0.00362785	0.776734	0.285772	0.0611841	0.478702
3118509	0.00690785	0.00355249	0.00411677	0.0165574	0.0038805	0.35302	0.198049	0.0220137	0.142561
4464624	0.0797151	0.00701577	0.00997857	0.0675533	0.00494561	0.403422	0.172398	0.104172	0.426638
2989763	0.0145087	0.00518213	0.00636723	0.0459176	0.00393707	0.445044	0.144822	0.0501054	0.366416
4477429	0.0127532	0.00581111	0.00743956	0.0392877	0.00461333	0.477329	0.235542	0.0566249	0.446103
2653409	0.0393394	0.00506846	0.00686523	0.0635777	0.00289243	0.303738	0.0877542	0.0761892	0.442505
2466207	0.0736825	0.00907158	0.0117716	0.0946101	0.00474513	0.780132	0.385478	0.113184	0.72642
3356627	0.0392312	0.00762788	0.0100532	0.0538535	0.00692061	0.620633	0.492331	0.0828184	0.661645
3807116	0.0202261	0.00881312	0.0104979	0.0706611	0.00570264	0.488781	0.396466	0.0912633	0.500141
4140570	0.00573659	0.00245263	0.00284407	0.0130693	0.00164582	0.210902	0.017234	0.0104882	0.0702097
1939977	0.026852	0.00613131	0.00699892	0.0393901	0.00501668	0.495771	0.305411	0.0385691	0.23637
1964518	0.0124057	0.00527386	0.0069238	0.0559007	0.00545303	0.449419	0.17646	0.0668282	0.393475
2030291	0.0373863	0.00603081	0.00782565	0.0674051	0.00450059	0.45037	0.293789	0.0753895	0.416942
5879655	0.0136011	0.00626082	0.00746303	0.0558505	0.0040969	0.525211	0.263292	0.0614438	0.484674
3189768	0.0579403	0.00513653	0.00741904	0.0613538	0.00314305	0.290632	0.120432	0.0643362	0.35601
1823850	0.0386366	0.00400751	0.00542256	0.0476522	0.00297579	0.472532	0.135595	0.0421404	0.217155
2110283	0.0776663	0.00934914	0.0131451	0.098064	0.00638803	0.884848	0.367279	0.122074	0.700592
2032101	0.0970808	0.00512018	0.00908671	0.0407372	0.00321417	0.202527	0.0796989	0.0829507	0.41487
2782544	0.171706	0.00789627	0.012199	0.0359814	0.00442755	0.588599	0.444874	0.107401	0.521236
3396280	0.00437602	0.00208504	0.00275849	0.012363	0.00292638	0.248002	0.0281491	0.0120183	0.043272
1733617	0.0382608	0.00588068	0.00844025	0.0228376	0.00355233	0.539609	0.167437	0.047919	0.415399
2900750	0.01136	0.00368159	0.00520492	0.0506513	0.00976025	0.25842	0.0542518	0.068231	0.331419
5261662	0.0036232	0.00323984	0.00325603	0.0241026	0.00189535	0.192345	0.0274961	0.0237834	0.207167
5920978	0.0299378	0.00703552	0.00771437	0.048224	0.00531271	0.744428	0.270942	0.0728641	0.357958
2170671	0.0184703	0.00402468	0.00492848	0.0228391	0.00258807	0.556344	0.124087	0.0237359	0.24405
2740740	0.0103609	0.00609643	0.00688871	0.0393177	0.00415017	0.615906	0.251925	0.041111	0.409884
3034243	0.0576013	0.00865457	0.011859	0.0775181	0.00646393	1	0.659121	0.0957949	0.698186
5422619	0.0218545	0.00761521	0.00953284	0.0551445	0.00441401	0.883412	0.317017	0.0515512	0.426225
1616069	0.0093688	0.00451381	0.0053891	0.0258727	0.00345129	1	0.30823	0.0329384	0.243591
3653253	0.0158489	0.0052933	0.00613796	0.0412041	0.00414797	0.445044	0.310548	0.0551041	0.478639
3994850	0.113415	0.0071644	0.0111717	0.0580671	0.0045506	0.284345	0.12846	0.132675	0.706219
4226632	0.00572281	0.00202085	0.00265814	0.0184933	0.00254773	0.331197	0.0396624	0.0136265	0.0570454
4688934	0.0114588	0.00300733	0.00402384	0.0305283	0.00252515	0.210255	0.0436896	0.0269544	0.210477
3923443	0.0801615	0.0143485	0.0180607	0.0589448	0.00800731	1	0.984205	0.0954227	0.827806
2807973	0.0905342	0.011032	0.0155818	0.116704	0.00633952	0.931321	0.676675	0.132889	0.804272
4972945	0.0806725	0.00429677	0.00667238	0.0243314	0.00275373	0.365335	0.109054	0.0520366	0.280726
4618547	0.094551	0.0195223	0.0242946	0.113726	0.026557	1	0.973561	0.325803	0.873305
1244454	0.0164181	0.00729993	0.00797025	0.0457486	0.00936694	0.657889	0.453969	0.0677705	0.298416
2195048	0.0369141	0.00725915	0.00910368	0.0656718	0.00387145	0.549786	0.234753	0.0710665	0.517122
4510149	0.0185052	0.00427399	0.0045928	0.0350895	0.00356062	0.438701	0.305491	0.0395173	0.191466
4326541	0.00641528	0.00277447	0.00279754	0.028035	0.00175255	0.21209	0.0388675	0.0230276	0.165351
3261234	0.00404861	0.00284518	0.00348329	0.0170758	0.00265954	0.24301	0.0452485	0.015672	0.0784859
4497385	0.0616393	0.0046834	0.00644433	0.0649058	0.00572395	0.756098	0.207942	0.0845703	0.317679
4658626	0.00785405	0.0035163	0.00429747	0.0278631	0.00301849	0.32563	0.0853375	0.0274466	0.187949
1890686	0.194578	0.00732533	0.0124534	0.0460571	0.00496747	0.287826	0.262452	0.107875	0.601736
1113689	0.00319936	0.00347842	0.00400454	0.0155151	0.0023252	0.445133	0.0629423	0.0141273	0.136155
5539624	0.040867	0.0164452	0.0156954	0.0709244	0.0208656	1	0.931579	0.229278	0.957465
1977835	0.0577033	0.00597958	0.00853426	0.0322651	0.00403693	0.646269	0.250909	0.060436	0.464987
2653107	0.0408527	0.00874898	0.00895303	0.118997	0.00712496	0.910345	0.463219	0.107051	0.693378
4326845	0.00289706	0.0021423	0.00234113	0.013067	0.00193944	0.219667	0.0488417	0.00707623	0.0731468
2462112	0.050599	0.0209662	0.0248774	0.147104	0.0230997	1	0.822125	0.301908	0.957337
4524881	0.00716643	0.00402524	0.00442105	0.0327261	0.00479061	0.312886	0.0986213	0.0314592	0.149328
3987164	0.0730881	0.00468422	0.00652834	0.0532606	0.00327325	0.455299	0.178793	0.0550614	0.321599
1010580	0.0510591	0.0081107	0.0120051	0.0902663	0.00528597	0.61006	0.26211	0.0964879	0.635185
4552383	0.0369274	0.00974611	0.0108026	0.0841851	0.00900659	1	0.899229	0.13929	0.8737
4494812	0.0144827	0.00598377	0.00605867	0.0375222	0.00678017	0.686661	0.705619	0.0551233	0.338734
5518846	0.0178761	0.00566403	0.00619569	0.0568577	0.00313718	0.542952	0.257867	0.0534486	0.364492
1284217	0.0462685	0.00803791	0.0107318	0.0894761	0.00474829	0.743972	0.355877	0.0864846	0.744605
1534083	0.0188691	0.005988	0.00717579	0.0615375	0.00355452	0.374574	0.132122	0.0763004	0.582695
4885680	0.0138639	0.00963367	0.00961578	0.0406096	0.00805547	1	0.974532	0.0828423	0.618682
5071909	0.0166963	0.00409762	0.00501704	0.0519284	0.00298168	0.340924	0.100272	0.0482385	0.264822
3170376	0.0155132	0.00679308	0.00792818	0.058077	0.00540725	0.562991	0.308578	0.0720403	0.549866
5865998	0.0117692	0.00452713	0.0055689	0.03271	0.00342503	0.336471	0.137162	0.0407108	0.27938
2269663	0.00687135	0.00448998	0.0060259	0.0334545	0.00264914	0.348795	0.0497386	0.0301307	0.233922
2594648	0.136869	0.00660657	0.0113103	0.0821832	0.00571166	0.649397	0.31186	0.0942443	0.535922
3410027	0.0220034	0.00937537	0.0116321	0.0747327	0.008355	0.758207	0.690584	0.107965	0.564899
4416196	0.449846	0.00899876	0.0142588	0.083309	0.00575288	0.443559	0.563063	0.234171	0.888052
4571202	0.0105427	0.00284425	0.0041723	0.0187133	0.00258585	0.285743	0.0267026	0.0202766	0.117271
4990722	0.017983	0.00341701	0.0048244	0.0465414	0.00312574	0.211917	0.0819254	0.0481777	0.204604
5374117	0.0595096	0.00899643	0.0123407	0.0512047	0.00456898	0.530244	0.317541	0.0947406	0.690029
5241696	0.10511	0.00898725	0.0101411	0.071532	0.00611677	0.725798	0.691609	0.126921	0.627408
4621856	0.0270413	0.00544732	0.00735519	0.0231073	0.00357423	0.478462	0.240968	0.0343835	0.218929
2135466	0.0559624	0.0131932	0.0188723	0.119367	0.00817714	1	0.486404	0.154444	0.814469
4767843	0.00178648	0.00185619	0.00207134	0.0089857	0.00162235	0.208549	0.0150261	0.00646833	0.029714
5857163	0.00453166	0.00245179	0.0030576	0.0156724	0.00241641	0.167203	0.0308481	0.0122141	0.061771
5229075	0.0180634	0.00683402	0.00824732	0.0569419	0.00458825	0.671368	0.292619	0.0801933	0.611119
1400647	0.0205614	0.00509326	0.00711551	0.0880685	0.00687104	0.197762	0.0579828	0.126941	0.567255
4968495	0.00988385	0.00522138	0.0062184	0.0335756	0.00305906	0.523427	0.157162	0.0321652	0.251588
2132330	0.0118299	0.00484385	0.00506778	0.029892	0.00292819	0.391937	0.147788	0.0339791	0.191389
4574789	0.0737557	0.00244114	0.00531279	0.0167451	0.00318631	0.215951	0.0300792	0.0375324	0.114639
5069186	0.0212458	0.0047114	0.00662763	0.0440311	0.00500229	0.261281	0.160163	0.0743414	0.294654
5214010	0.00913089	0.00400161	0.00735203	0.0590883	0.0642898	0.0832103	0.0157281	0.162851	0.414187
5487935	0.0474752	0.00696307	0.0113689	0.0796707	0.00508451	0.826945	0.176986	0.0773494	0.464801
3166958	0.0277314	0.00951635	0.0103859	0.0786961	0.00659202	0.622735	0.69711	0.122282	0.737804
4711456	0.0622337	0.0113724	0.0127051	0.162551	0.0100158	0.856189	0.789395	0.20267	0.86949
4733234	0.0231826	0.00924947	0.0102496	0.0320391	0.00548085	0.983248	0.770956	0.0478253	0.347533
5528103	0.0127751	0.00403342	0.00439502	0.033799	0.00357293	0.348268	0.180439	0.0383512	0.279427
2821509	0.0569862	0.00622044	0.0079829	0.0589974	0.00409676	0.60166	0.249072	0.0617913	0.382743
3454036	0.0576874	0.00833599	0.010975	0.0795202	0.0077613	1	0.443557	0.0954303	0.605381
4258956	0.0249718	0.00561855	0.0082075	0.0486202	0.00446078	0.617915	0.14433	0.0514382	0.429963
4449651	0.0222502	0.00568625	0.00717388	0.0551197	0.00438142	0.437486	0.325514	0.0791162	0.615213
1588736	0.00747592	0.00304409	0.0034312	0.0149465	0.00256351	0.323003	0.0538595	0.0130059	0.0694658
2481512	0.0552062	0.00640591	0.00924212	0.0760248	0.00640672	1	0.394113	0.0881621	0.536258
1060277	0.0211153	0.00434522	0.0054448	0.0668985	0.00319987	0.261623	0.0954897	0.0622876	0.269644
4968869	0.0336916	0.007474	0.00949873	0.0481537	0.00594963	0.647916	0.480576	0.07279	0.578086
1508335	0.0372092	0.00523346	0.00567646	0.0435923	0.00340307	0.439548	0.334892	0.051417	0.376869
4308119	0.015533	0.00398713	0.00467223	0.0530432	0.0025047	0.236386	0.118156	0.0440356	0.346556
5240296	0.102281	0.00693395	0.0112289	0.0424611	0.00349329	0.331998	0.122032	0.0917405	0.426515
1830519	0.0926912	0.00802494	0.0125154	0.033536	0.00340142	0.422116	0.209277	0.0815601	0.534506
4761643	0.034461	0.00839296	0.00970145	0.0661136	0.00625913	0.677205	0.759517	0.0990108	0.678042
5397196	0.0281418	0.00726293	0.00770986	0.0800738	0.00553051	1	0.539618	0.0771527	0.56072
1554864	0.033081	0.00656169	0.00809416	0.0678687	0.00591441	0.608981	0.522904	0.0924766	0.47079
4402617	0.0173435	0.0128366	0.0131829	0.051009	0.0127527	0.711755	0.999388	0.159464	0.843679
5502252	0.0201789	0.00519841	0.00648218	0.0651133	0.00439811	0.407399	0.217366	0.0749644	0.515622
1276069	0.139215	0.00713456	0.0129295	0.0291435	0.0029373	0.372697	0.135993	0.0773798	0.449733
1795621	0.0337064	0.00448102	0.00543247	0.0399239	0.00387821	0.432343	0.21378	0.0456815	0.328852
5098968	0.0795217	0.00589267	0.00817423	0.0570314	0.00406974	0.358084	0.268551	0.101934	0.472173
3121587	0.0702746	0.0090054	0.0119941	0.0649591	0.00629849	0.986584	0.77239	0.0986929	0.609651
5523028	0.0918971	0.00870973	0.0119252	0.109318	0.00544687	0.773187	0.446396	0.131372	0.741536
4508538	0.104411	0.00904215	0.0123066	0.108688	0.00971375	1	0.756133	0.174618	0.920175
4150226	0.0404711	0.00598897	0.00867839	0.0585502	0.00455008	0.776489	0.161078	0.0553225	0.422082
4526482	0.0142686	0.00341109	0.00438887	0.0471996	0.00231994	0.235939	0.0401537	0.0415961	0.213004
5799100	0.139407	0.0147335	0.0214381	0.114413	0.0123964	0.847468	0.771414	0.181137	0.834763
3747958	0.0564452	0.00995641	0.0129586	0.103322	0.00635748	0.646879	0.408363	0.131405	0.745804
1108257	0.0165745	0.00358282	0.00481588	0.0198984	0.00310504	0.362786	0.0607222	0.0187027	0.12545
2442799	0.0246917	0.00530269	0.00771165	0.0549365	0.00339353	0.401225	0.100307	0.0516308	0.315842
3023173	0.0464589	0.00842443	0.0102873	0.0793693	0.00492767	0.811157	0.51805	0.0818791	0.691881
1331974	0.0432135	0.00760233	0.0109333	0.0509441	0.00543308	0.875213	0.422652	0.0679656	0.548023
5460582	0.016164	0.00446738	0.00569008	0.045008	0.00326094	0.664132	0.18061	0.0397634	0.259323
3347283	0.0842353	0.0068282	0.00999636	0.108404	0.00553081	0.586005	0.198045	0.129583	0.685288
4247611	0.0338181	0.00585547	0.00922731	0.0400667	0.00389923	0.352134	0.232011	0.048768	0.341062
1906276	0.0879776	0.0146016	0.0197939	0.0925314	0.0108329	0.973061	0.972804	0.171036	0.859598
3388306	0.011897	0.00519326	0.00698918	0.0275828	0.00358013	0.59127	0.131398	0.0276212	0.220915
5186818	0.0509852	0.00725831	0.0109085	0.0721137	0.00622509	0.970375	0.330301	0.085431	0.601858
3521616	0.0250554	0.0046818	0.0059713	0.0452185	0.00369017	0.395576	0.100957	0.0377769	0.208669
1718964	0.0829632	0.00551688	0.00853722	0.0327936	0.00307039	0.291615	0.0895511	0.0723144	0.391554
2010639	0.0398174	0.0095341	0.0124036	0.0655337	0.00847327	0.723955	0.399326	0.103975	0.560878
2811800	0.00936605	0.00414365	0.00476059	0.0355308	0.00422899	0.707999	0.437619	0.0416774	0.263254
5869452	0.110375	0.00970829	0.01278	0.129594	0.0137116	0.974187	0.78326	0.173228	0.731664
5683777	0.0168249	0.00274639	0.00355012	0.020424	0.00235186	0.390758	0.0600706	0.0178924	0.104043
2781320	0.00510605	0.00294207	0.0033822	0.0134606	0.00182243	0.386842	0.0513435	0.0086717	0.100825
3274918	0.450333	0.0139349	0.0225114	0.0900794	0.00895535	1	0.753974	0.253557	0.87217
4115981	0.0271801	0.00523961	0.00664541	0.0318913	0.00409013	0.378459	0.223006	0.0506325	0.269144
2865702	0.0175185	0.00551677	0.00683231	0.0446726	0.0044679	0.635514	0.296187	0.0595898	0.350578
2881885	0.00541422	0.00278829	0.00317201	0.0194951	0.00247077	0.260044	0.0645605	0.0156313	0.0939636
5301900	0.250594	0.0102589	0.0160532	0.0804815	0.00700726	1	0.463283	0.216318	0.870885
1106668	0.0648262	0.00554936	0.00849497	0.0638418	0.00432308	0.631591	0.309724	0.0567859	0.292446
1892305	0.0533915	0.00565889	0.00774034	0.0676822	0.00312636	0.382035	0.141048	0.0654396	0.440965
3223847	0.0136058	0.00710138	0.00696162	0.0445433	0.00557406	0.753515	0.511961	0.0588233	0.355964
1750794	0.053103	0.00675629	0.00864195	0.0429145	0.00510549	0.83309	0.473434	0.0630801	0.408009
1091824	0.612455	0.05024	0.080516	0.18411	0.0419542	1	0.999915	0.682842	0.999963
2035241	0.00959435	0.00594723	0.00705775	0.0240422	0.00448394	0.602773	0.187451	0.0286763	0.237266
5075564	0.0245871	0.00438518	0.00582577	0.0438224	0.00318556	0.295733	0.0994583	0.0412559	0.257402
1940850	0.164283	0.0146436	0.0216532	0.156386	0.0116206	0.992298	0.647498	0.250324	0.89542
5470399	0.0567966	0.00661242	0.00945234	0.0356401	0.00412185	0.514935	0.311616	0.0742188	0.514224
1346581	0.0422961	0.00576598	0.00801175	0.0770295	0.00432428	0.453907	0.238073	0.0861487	0.563278
3616137	0.0458812	0.0088553	0.0127031	0.09159	0.00536639	0.593349	0.245994	0.107045	0.746207
1549482	0.0222432	0.00688416	0.00904263	0.0377868	0.00456241	0.990725	0.361826	0.0361195	0.352878
1574402	0.0167516	0.00607727	0.00730703	0.0586887	0.00389714	0.540104	0.26995	0.0686538	0.52954
4658825	0.0340913	0.00618529	0.0071126	0.0685863	0.00503067	0.362412	0.445787	0.100211	0.60675
5959724	0.0180052	0.0051268	0.00550052	0.0426298	0.00439588	0.444342	0.18465	0.0557079	0.278752
3044835	0.0083839	0.00477891	0.00551214	0.0319113	0.00304031	0.452871	0.10718	0.0345372	0.294383
2654308	0.0348481	0.00710727	0.0090919	0.0577229	0.00424044	1	0.48495	0.0671051	0.644934
1561170	0.104924	0.0106232	0.0154962	0.0679301	0.00756838	0.996688	0.723717	0.131646	0.867511
3425630	0.0172266	0.00552393	0.00701069	0.0542264	0.00450461	0.729163	0.292337	0.0628436	0.453839
4963233	0.0197159	0.00482688	0.00582143	0.0388477	0.00331329	0.440761	0.154226	0.035873	0.254892
5756972	0.00448855	0.00323102	0.00327374	0.012462	0.00254976	0.276901	0.0927731	0.0132798	0.111461
1555070	0.0068396	0.00535538	0.00537214	0.0271745	0.00335378	0.464125	0.340019	0.0260663	0.414481
1894420	0.0322684	0.0076507	0.00933823	0.074972	0.00394796	0.52228	0.294277	0.0751784	0.560542
5716039	0.117884	0.0127698	0.0169458	0.102591	0.00889173	1	0.988103	0.157511	0.772343
2380602	0.113012	0.0142949	0.0189199	0.162361	0.0092964	1	0.466195	0.219949	0.803644
3201263	0.0283671	0.00641068	0.00863175	0.0497229	0.00483428	0.651209	0.179365	0.0548511	0.460113
4681129	0.0556484	0.00923222	0.0133903	0.0915023	0.0078227	1	0.5303	0.110339	0.646394
4829753	0.0397596	0.00598242	0.00701285	0.0673157	0.00371336	0.330019	0.129601	0.0727886	0.494914
5239451	0.0864044	0.00750993	0.0105713	0.0650628	0.00536939	0.576258	0.428309	0.100662	0.689214
2520031	0.00858693	0.00414641	0.00498508	0.0338825	0.0029297	0.266892	0.106651	0.0354195	0.301942
2581101	0.0151816	0.00662682	0.00826835	0.0330256	0.00511749	1	0.642147	0.0276656	0.408785
2694313	0.00804431	0.00458904	0.00454669	0.0338974	0.00474153	0.365146	0.108205	0.0389297	0.197271
4667894	0.428751	0.0150512	0.0242468	0.0896552	0.00588138	0.92308	0.936999	0.259495	0.949988
4863713	0.0063988	0.00489148	0.00482005	0.0253372	0.00382018	0.621828	0.364258	0.0298313	0.306291
5745805	0.00463304	0.00400775	0.00433704	0.0197918	0.00271696	0.493147	0.133888	0.0183072	0.217328
2585874	0.078479	0.0056844	0.0081918	0.0279375	0.00401912	0.513123	0.243359	0.0593198	0.326066
2722107	0.482198	0.00847949	0.0176356	0.0674444	0.00386961	0.736668	0.314805	0.215471	0.664745
3322341	0.00367267	0.00460495	0.00461229	0.0206518	0.00341898	0.43581	0.169617	0.0217824	0.190308
3819494	0.0144609	0.00740591	0.00832373	0.0361721	0.00351689	0.595013	0.236911	0.0449646	0.307485
2092833	0.0364885	0.00454554	0.00648696	0.0152121	0.00229701	0.333956	0.102803	0.0344709	0.357005
5108402	0.00249841	0.00198547	0.00207613	0.0099442	0.00179557	0.349141	0.0430355	0.00704115	0.0484046
1364542	0.0164363	0.00461108	0.00561478	0.0634884	0.00327388	0.382003	0.114712	0.0685469	0.433351
1751317	0.0135175	0.00522414	0.00586951	0.0487846	0.00306406	0.546135	0.286015	0.0498952	0.512187
1102759	0.0481603	0.00473203	0.00613391	0.0318528	0.00762002	0.430311	0.230953	0.0557578	0.245423
1920496	0.049881	0.00608331	0.00846287	0.0696156	0.00431555	0.513833	0.209944	0.0657441	0.369385
2027661	0.110052	0.00964991	0.0143636	0.0733924	0.00714329	0.513192	0.312592	0.167647	0.722025
2121729	0.0446098	0.00480137	0.00719154	0.0196389	0.00552053	0.290301	0.0954491	0.052186	0.386579
2953829	0.0899177	0.00963877	0.0136388	0.100977	0.00443322	0.747359	0.416173	0.13471	0.753235
1914496	0.177278	0.00624031	0.010442	0.0508422	0.00442331	0.318125	0.227857	0.126219	0.45489
5910007	0.131314	0.00924418	0.0109628	0.102023	0.00530429	1	0.795576	0.125111	0.712043
3984328	0.143777	0.00519516	0.0105244	0.0397943	0.003504	0.290183	0.130809	0.0849725	0.350201
2892091	0.193961	0.0112327	0.01731	0.117292	0.00900749	0.462563	0.610362	0.262811	0.748032
5659213	0.0207649	0.00598963	0.0066141	0.0442892	0.00490384	0.652218	0.401904	0.0553206	0.341737
4585939	0.0376269	0.0109255	0.0117752	0.0436023	0.0129996	1	0.346842	0.0922755	0.541438
4894293	0.0509653	0.00844773	0.0116906	0.0579344	0.00602263	0.903905	0.624792	0.091524	0.570855
5337462	0.00787847	0.00375203	0.00404284	0.0273004	0.00256513	0.328983	0.14878	0.0250919	0.194528
2388822	0.0185486	0.00829397	0.00955195	0.0655827	0.00509499	0.696983	0.466971	0.0732301	0.58723
4286520	0.0121718	0.00449245	0.00540325	0.0369072	0.0035777	0.391011	0.122175	0.0369062	0.207309
2527487	0.0384636	0.00684025	0.00833814	0.0696779	0.00457739	0.630884	0.280718	0.0695411	0.379746
1255480	0.0161441	0.00734177	0.00792791	0.0425753	0.00696543	1	0.58588	0.0603884	0.450874
2351330	0.0121269	0.004707	0.00594712	0.042904	0.00379143	0.439455	0.13969	0.0469308	0.316183
3652000	0.0546105	0.00879542	0.0110046	0.0659219	0.00569503	0.907534	0.4415	0.0802283	0.596661
5561829	0.0677085	0.0087499	0.0146009	0.0965102	0.00517742	0.537766	0.348856	0.106429	0.604143
1256665	0.0170175	0.00501609	0.00648631	0.0383319	0.00460192	0.420694	0.279982	0.0545391	0.445889
4317652	0.0398392	0.00781166	0.0104814	0.0471632	0.00514794	0.783691	0.565174	0.0612052	0.530394
1864383	0.0485596	0.00738463	0.010183	0.0813091	0.00522314	0.677441	0.353414	0.0876951	0.590906
5943364	0.0672233	0.00686422	0.00949067	0.0473253	0.0045218	0.75537	0.397476	0.0665521	0.447881
2359505	0.0127795	0.00570112	0.00669798	0.0389859	0.00441862	0.874964	0.366272	0.0390231	0.221517
2753837	0.02669	0.00710776	0.00966563	0.0576278	0.00619947	0.789032	0.220528	0.0727501	0.463987
3502369	0.0626598	0.0124523	0.0184879	0.0864227	0.00677764	0.93023	0.555024	0.13609	0.750704
2716157	0.0437525	0.005126	0.00708991	0.0601166	0.00407003	0.454365	0.236309	0.0590297	0.396241
3410163	0.0461898	0.00384479	0.00577591	0.0101706	0.00297024	0.405981	0.164323	0.0196964	0.118783
5001573	0.0090258	0.00637574	0.00658089	0.0299712	0.00633641	1	0.354578	0.0382338	0.454481
2152575	0.0650289	0.00972757	0.0151003	0.0741951	0.00913543	1	0.313134	0.123899	0.655544
2491516	0.0176666	0.00334913	0.00490093	0.037204	0.00289055	0.263362	0.0744372	0.028442	0.145636
2944625	0.0237373	0.00585368	0.00740724	0.0637368	0.00440287	0.445044	0.326948	0.0854306	0.613995
5076628	0.0387121	0.00637952	0.00849252	0.0684893	0.00426979	0.53318	0.273011	0.0751857	0.570603
5821748	0.10722	0.00447897	0.00653532	0.0252312	0.00205655	0.248208	0.0659462	0.0537024	0.241183
3700212	0.00869813	0.00468879	0.0056131	0.0294191	0.00407078	0.59557	0.206415	0.0299749	0.234992
1182872	0.0158197	0.00709769	0.00888635	0.052143	0.00462266	0.603092	0.313265	0.0603723	0.464363
1677439	0.0449558	0.0043361	0.00602393	0.0123992	0.00398879	0.572869	0.163947	0.0288998	0.18636
5965218	0.013098	0.00488828	0.00652091	0.0359986	0.00337323	0.391409	0.08017	0.0347392	0.253799
4221434	0.0511291	0.00630851	0.00782156	0.053496	0.00512139	0.608155	0.554125	0.0597916	0.506386
3619730	0.0147899	0.0045619	0.00507483	0.0460304	0.00309364	0.444511	0.157397	0.0532861	0.40915
5290933	0.0148337	0.00757489	0.00873612	0.0494269	0.0051007	0.687669	0.308161	0.0545055	0.476242
3879348	0.021886	0.00594275	0.00864994	0.0431491	0.0184022	0.515963	0.0997378	0.0691137	0.411102
1122236	0.0356291	0.00475998	0.00621034	0.0548182	0.00272072	0.251765	0.0578327	0.0694671	0.35031
4205695	0.0254323	0.00246328	0.00416805	0.045863	0.0026038	0.152625	0.0202235	0.0370065	0.156562
5841862	0.0795451	0.00854911	0.0124517	0.0710643	0.0047077	0.664009	0.314925	0.0910938	0.683133
1905863	0.00690464	0.00233931	0.00329443	0.0216499	0.00428649	0.199987	0.0202794	0.0289551	0.159681
2585276	0.0625417	0.00572117	0.00885252	0.0500249	0.00423864	0.575683	0.348051	0.0775323	0.432165
6022272	0.0169974	0.00512614	0.00580133	0.0443735	0.00375263	0.424163	0.274357	0.0552945	0.312761
4738049	0.0338575	0.00382075	0.00566371	0.0492245	0.00337223	0.441589	0.157776	0.045348	0.238469
1262558	0.0105857	0.00574138	0.00626495	0.035047	0.00382146	0.387332	0.280757	0.0436335	0.439793
1745045	0.0201172	0.0073773	0.00857077	0.0786587	0.00627608	1	0.363345	0.0881395	0.649575
2234778	0.0184924	0.0051412	0.00615009	0.0363506	0.00391885	0.666431	0.169996	0.0332122	0.248314
5617404	0.0105522	0.00254012	0.00315932	0.0236201	0.00158152	0.304056	0.0190529	0.0173412	0.0878634
1809121	0.168165	0.00743366	0.0115542	0.0692186	0.00393082	0.382778	0.201968	0.157276	0.728538
2800217	0.0983919	0.00918909	0.013921	0.0955234	0.00712182	0.866147	0.371454	0.131831	0.724187
5899114	0.00696806	0.0036406	0.00385621	0.0280791	0.00258943	0.313171	0.0875058	0.0246165	0.183319
2436969	0.0601078	0.00878779	0.0123762	0.108052	0.00561753	0.697073	0.374409	0.0964823	0.660391
4323271	0.0259835	0.00925975	0.00995273	0.0449727	0.00743409	0.686367	0.688096	0.0578859	0.576335
1624310	0.0493606	0.00539312	0.00693401	0.0533689	0.00483236	1	0.392184	0.0560911	0.302877
4372824	0.0551537	0.0122684	0.0172994	0.0826576	0.0138692	1	0.994936	0.130465	0.795484
4116422	0.0132223	0.0038684	0.00488551	0.0181485	0.00382745	0.499844	0.177661	0.0178166	0.112041
4995126	0.105328	0.00532181	0.00892953	0.128955	0.00605184	0.328275	0.174516	0.14755	0.388614
3473170	0.0173315	0.00537703	0.00633152	0.0386594	0.00390524	0.546334	0.3612	0.051372	0.417052
5844192	0.0553593	0.0108506	0.013564	0.105727	0.00625586	0.851171	0.700035	0.117251	0.765989
3362694	0.0104487	0.00389	0.0052099	0.0357084	0.00291223	0.446883	0.13121	0.0316984	0.231487
4889976	0.0208771	0.00739341	0.00811999	0.0582272	0.0051273	0.736125	0.426915	0.0798273	0.583441
5587485	0.0459018	0.00736906	0.00933307	0.0548247	0.00698244	0.448019	0.483432	0.0854712	0.462061
3863756	0.0439458	0.00384966	0.00482758	0.042769	0.00328849	0.523876	0.181595	0.0435599	0.290527
1012449	0.0416562	0.00569628	0.00809554	0.0463929	0.00412119	0.58868	0.234213	0.0522969	0.417702
4217893	0.145769	0.00520058	0.00759344	0.0366652	0.00362039	0.493328	0.262735	0.0842374	0.382302
2274713	0.0266624	0.00655135	0.0080032	0.0603176	0.00420876	0.494584	0.433416	0.088983	0.671957
2551557	0.379465	0.0139978	0.0205345	0.126079	0.0134006	1	0.85936	0.33622	0.91078
2614464	0.00737898	0.00385084	0.00427603	0.0214915	0.00323009	0.391011	0.136995	0.0242477	0.167339
3748437	0.0381002	0.00438382	0.00616764	0.0502337	0.00341835	0.400236	0.162379	0.0443393	0.306145
3798509	0.0523286	0.00931635	0.0125701	0.0964224	0.00641718	0.622222	0.46728	0.116691	0.786754
1145581	0.244913	0.0101385	0.016984	0.0731566	0.00442064	0.372006	0.416532	0.170707	0.704548
1008186	0.0205944	0.00672731	0.00808525	0.0253664	0.00601519	0.973327	0.727968	0.0308638	0.37263
2909399	0.0184748	0.00737604	0.00983536	0.040151	0.0193563	0.84614	0.483748	0.0655235	0.424654
2024934	0.0512637	0.00645136	0.0100201	0.0689415	0.00505117	0.703982	0.282455	0.072065	0.452465
4666968	0.0144769	0.00315809	0.00421152	0.0576613	0.00321555	0.196903	0.0402805	0.0486244	0.180709
1881175	0.0227523	0.00294129	0.00432164	0.0307969	0.00276611	0.352844	0.066116	0.0253033	0.120494
4026786	0.0373027	0.0108074	0.0117531	0.139321	0.007151	1	0.475367	0.115595	0.806178
4532508	0.0275313	0.00301526	0.00484306	0.0377287	0.00279581	0.450545	0.076002	0.0320515	0.150833
4820599	0.0266711	0.00658542	0.00926069	0.0598647	0.00420113	0.527931	0.25936	0.065747	0.451481
2535496	0.00615454	0.00362982	0.00363699	0.0242761	0.00321568	0.310052	0.1342	0.0262615	0.159284
3800504	0.0274431	0.00415736	0.00550841	0.0118808	0.00285792	0.397386	0.1585	0.0229552	0.113097
5484141	0.0224314	0.00840099	0.00711273	0.094516	0.00973756	0.897745	0.523274	0.0972322	0.575197
5676573	0.00266071	0.00249054	0.00248305	0.00978665	0.00216024	0.34576	0.0385404	0.00878012	0.0548754
5699729	0.0559456	0.00717879	0.00874947	0.0776343	0.0050925	0.722393	0.333407	0.100085	0.78057
1885486	0.0189287	0.00649797	0.00793052	0.0726184	0.00406147	0.536449	0.18594	0.0780017	0.496626
1934257	0.0617932	0.00693327	0.00977856	0.0698523	0.00664035	0.846479	0.351171	0.0872636	0.377056
5736588	0.0807258	0.00669634	0.00953584	0.0376508	0.00418356	0.454083	0.27111	0.0873869	0.46283
1990855	0.0394894	0.00751697	0.00928439	0.102336	0.00486393	0.366206	0.268109	0.11265	0.634908
5143740	0.0210723	0.00575297	0.00643021	0.047397	0.00564982	0.371693	0.329091	0.0713422	0.495418
2419599	0.33502	0.0121888	0.0202255	0.0878052	0.00711783	0.613795	0.429979	0.26697	0.880053
3114820	0.0296888	0.00803863	0.0105565	0.0627849	0.00904264	1	0.884958	0.109785	0.623489
5280826	0.0181932	0.00575654	0.00823175	0.0525138	0.00472173	0.32105	0.149369	0.0681889	0.395829
1606406	0.070136	0.0120518	0.0152731	0.0848688	0.0101219	1	0.872568	0.149716	0.822178
4185600	0.0105439	0.00522767	0.00578327	0.0442028	0.0032499	0.372791	0.15346	0.0449508	0.4053
1480644	0.0106137	0.00480766	0.00601908	0.044998	0.00378292	0.607943	0.150978	0.0465738	0.27618
1587109	0.00430824	0.00292235	0.00300301	0.0127717	0.00352028	0.311032	0.169693	0.0185098	0.172921
2961319	0.0414671	0.00564677	0.00685142	0.0687819	0.0036166	0.423285	0.147212	0.0616195	0.362887
3913049	0.00680753	0.00399548	0.00528456	0.0172326	0.00287371	0.424561	0.0976543	0.0174259	0.139017
5414704	0.0491085	0.00489723	0.00813143	0.0517975	0.00483099	0.545408	0.215498	0.0754277	0.378694
1861028	0.0857999	0.00755713	0.0103635	0.0308287	0.00377465	0.385255	0.237794	0.0821953	0.505726
2366673	0.0313933	0.00701691	0.00964018	0.0682168	0.00415662	0.461304	0.188585	0.0721798	0.602599
1377620	0.109239	0.00570048	0.0100111	0.0350245	0.00343745	0.349304	0.120521	0.0772546	0.436707
1550420	0.0114271	0.00335822	0.0044793	0.0215762	0.0026057	0.767034	0.107153	0.0145077	0.100292
3644970	0.197706	0.00876773	0.0139034	0.0578857	0.00451375	0.460276	0.304748	0.146356	0.765052
3766658	0.0377911	0.0103937	0.0129073	0.0737842	0.00950634	1	0.5878	0.130847	0.768462
4828246	0.00507988	0.0031293	0.00347936	0.0220154	0.00194336	0.427795	0.0694062	0.0169272	0.219038
3361541	0.0466778	0.00419303	0.00560686	0.0600886	0.00333604	0.472579	0.10727	0.0495924	0.246527
5778207	0.0142874	0.00330631	0.00407979	0.040989	0.00321891	0.331869	0.0705334	0.0359165	0.173148
2186710	0.0287067	0.00587859	0.00789576	0.0535504	0.00415728	0.416553	0.199886	0.0655995	0.450696
1223827	0.0803353	0.00654058	0.00951355	0.0304254	0.00421822	0.761786	0.479053	0.0641363	0.295124
1575793	0.0784595	0.0272689	0.0302439	0.126684	0.0361901	1	1	0.377367	0.987239
2083242	0.00436473	0.00327956	0.00341735	0.0152207	0.00279639	0.391011	0.119004	0.0153571	0.108076
4393300	0.156172	0.00842198	0.0119248	0.0533024	0.00447334	0.55169	0.415765	0.12815	0.636915
3275617	0.00845418	0.0035884	0.00462012	0.0180116	0.00285061	0.58868	0.0826432	0.014732	0.139704
3237948	0.0972758	0.0125569	0.0216275	0.0674983	0.0458214	0.993723	0.340287	0.31263	0.848886
4862795	0.0203453	0.00660238	0.00818093	0.0514601	0.0050594	1	0.64616	0.0673036	0.577374
3597909	0.00462302	0.00409245	0.00458718	0.0218362	0.00347221	0.413072	0.111156	0.026695	0.21292
5261599	0.0241777	0.00896114	0.0104552	0.0741661	0.00704878	0.854108	0.497346	0.114053	0.70957
1020516	0.0207136	0.00532756	0.00694731	0.0665195	0.00317938	0.345192	0.190894	0.0658048	0.549575
2494077	0.0416884	0.00570103	0.00828556	0.0273634	0.00390975	0.460267	0.161161	0.0455313	0.256028
1906675	0.00646655	0.00271877	0.00306186	0.0172661	0.00162958	0.280848	0.0438713	0.0122955	0.110529
2577082	0.0322122	0.00872111	0.0132904	0.0741695	0.00814697	0.838753	0.356588	0.097062	0.59146
3905875	0.0489162	0.0121276	0.017667	0.0874183	0.00746345	1	0.655089	0.112807	0.740259
2711946	0.0220307	0.00623277	0.0070806	0.0394596	0.00559188	0.379854	0.761093	0.0770761	0.437335
2785945	0.0308598	0.0090912	0.0116598	0.0619298	0.00891484	1	0.934418	0.0877296	0.525258
4519645	0.0752749	0.00873454	0.0130122	0.0784787	0.00607856	0.583887	0.438511	0.127623	0.68297
5507853	0.0392916	0.010118	0.0105178	0.100332	0.0073203	0.743316	0.747426	0.16882	0.871261
1239877	0.0730916	0.00751991	0.0112284	0.0907027	0.00461255	0.574211	0.408365	0.101116	0.687827
5950405	0.408981	0.0125114	0.0233558	0.0883344	0.00546569	0.715518	0.372392	0.282912	0.890165
4480140	0.0113493	0.0050342	0.00547182	0.0402541	0.00393386	0.350024	0.187511	0.0437626	0.308968
5711674	0.0150787	0.00476137	0.00619066	0.0363447	0.00339527	0.657801	0.225655	0.0289278	0.253891
5889055	0.0145716	0.00577379	0.0073847	0.0334756	0.00446885	0.61552	0.200125	0.0387738	0.291151
2534728	0.0677593	0.00570449	0.00834134	0.0231066	0.00333802	0.437145	0.221713	0.0458397	0.294572
2910901	0.00475519	0.00238061	0.00274206	0.0168615	0.00197434	0.299596	0.0584467	0.0128053	0.0846178
3546853	0.0125407	0.00610575	0.00758083	0.0616461	0.00448904	0.465832	0.232809	0.0569008	0.474573
1087856	0.016383	0.00624889	0.00554385	0.0648315	0.00501169	0.740867	0.322763	0.056178	0.327657
1174245	0.0320763	0.00735912	0.0099022	0.0496609	0.0055994	0.899795	0.28751	0.0637036	0.5336
3586449	0.00620757	0.00467832	0.00473202	0.0199943	0.00316416	0.564618	0.139971	0.0185856	0.159867
5442175	0.011498	0.0037988	0.00434646	0.035484	0.00254838	0.440929	0.0950809	0.031245	0.192871
3505765	0.0154311	0.00666828	0.00681166	0.0735695	0.00854397	0.6044	0.380412	0.0920463	0.607412
4552240	0.0850336	0.0149256	0.0189404	0.0761446	0.00767855	0.990516	0.968648	0.131906	0.792559
4852525	0.0129768	0.00760232	0.0087539	0.0737537	0.00309612	0.342181	0.119127	0.0741211	0.589204
4949926	0.0096094	0.00389886	0.00471322	0.0363627	0.00333423	0.334695	0.102696	0.0348166	0.190508
1054120	0.113043	0.00961259	0.0145561	0.134512	0.00626765	1	0.365758	0.141693	0.723472
2978862	0.00646913	0.00302878	0.00318915	0.0150318	0.00300635	0.533727	0.139385	0.015762	0.117152
3573361	0.0829841	0.0165456	0.0240885	0.101508	0.0165944	1	0.880966	0.166944	0.9457
4255511	0.0677009	0.0102514	0.0154418	0.0904276	0.0149795	0.744228	0.510824	0.164944	0.799586
1151188	0.00834215	0.00277137	0.00311213	0.0321194	0.00225151	0.271846	0.0578055	0.024662	0.119868
4003519	0.0423184	0.00898772	0.0116472	0.079631	0.00531773	0.631132	0.405425	0.0903367	0.672524
4076284	0.0506542	0.0100047	0.013807	0.077279	0.00554393	0.885178	0.37045	0.0904412	0.5983
3777724	0.00253716	0.00244835	0.00239678	0.0109089	0.00208834	0.31792	0.0450149	0.00790315	0.0476402
2049298	0.0133338	0.00441159	0.00496446	0.0136312	0.00289475	0.429051	0.158431	0.0202549	0.235668
1292440	0.0241681	0.0060715	0.00855643	0.0585869	0.00370803	0.443562	0.1562	0.0601886	0.415353
2580360	0.0416001	0.00635265	0.00992248	0.0313322	0.00375748	0.626839	0.206234	0.0492308	0.393615
3217800	0.085652	0.0113562	0.0154618	0.130316	0.00557393	0.524557	0.337229	0.16981	0.856012
3509330	0.00474463	0.00307088	0.00333054	0.0194183	0.00298787	0.343073	0.0829265	0.0172899	0.113625
5920204	0.0172756	0.0146674	0.0139531	0.0806504	0.0212736	1	0.40977	0.227176	0.871256
3747614	0.192717	0.00636887	0.00977362	0.0478098	0.00395213	0.301575	0.183615	0.125401	0.557375
5071623	0.00854053	0.0031835	0.00371744	0.0254931	0.00289414	0.322781	0.0965779	0.0236816	0.129588
5217870	0.048276	0.00403064	0.00552342	0.0443813	0.00298119	0.427323	0.0924756	0.062435	0.318893
5940340	0.00230447	0.00313285	0.00304539	0.0133373	0.00224624	0.425193	0.0371934	0.0125216	0.128341
1937451	0.00486801	0.00348771	0.00395451	0.0190302	0.00280321	0.445044	0.102801	0.0182342	0.16555
5298535	0.0124762	0.0065986	0.00767881	0.0516998	0.0042807	0.388107	0.214067	0.0485288	0.306773
3497964	0.0123859	0.00252249	0.00313918	0.0208262	0.00229015	0.455503	0.0481707	0.0154887	0.101934
2432360	0.0344957	0.0059422	0.00794889	0.0576528	0.00416672	0.75851	0.220299	0.0595696	0.459003
2471022	0.0356478	0.00721183	0.0104989	0.0665068	0.00421949	0.399726	0.22097	0.0686265	0.577366
3205016	0.0827655	0.00657882	0.00950964	0.0319565	0.00504602	0.381395	0.315521	0.0750872	0.327581
4634212	0.0633184	0.00998339	0.0131779	0.0865632	0.00730732	0.873169	0.635416	0.123418	0.790571
5291185	0.0381913	0.0122248	0.0123709	0.0500651	0.012042	1	0.924251	0.0944896	0.567165
2356073	0.0250356	0.00590293	0.00661191	0.0491369	0.00385008	0.567159	0.417	0.0656695	0.501734
1481973	0.021148	0.00582579	0.00680549	0.0526458	0.0034492	0.473132	0.207626	0.0666954	0.594551
1664200	0.0163146	0.00388179	0.00550882	0.0390795	0.00364305	0.341523	0.0910027	0.0340476	0.164178
3808702	0.0472984	0.00571571	0.00950451	0.0634145	0.00491857	0.749438	0.17564	0.078052	0.500534
3027551	0.0445929	0.00650366	0.0094031	0.0773735	0.00460488	0.570428	0.196546	0.081553	0.555497
4597958	0.0180041	0.00403463	0.00455969	0.0451352	0.00318032	0.347879	0.137369	0.0455867	0.240126
5015334	0.0124289	0.00455551	0.00543692	0.0380069	0.00333378	0.410524	0.144493	0.0368554	0.207111
2522793	0.0436476	0.0090623	0.0123451	0.0757358	0.00524798	0.646066	0.344295	0.107313	0.68442
3620579	0.0285586	0.00431478	0.00515653	0.040565	0.00302648	0.722897	0.182699	0.036362	0.173997
4074476	0.0456811	0.00784092	0.00865702	0.0525808	0.00568643	0.748333	0.561673	0.0740965	0.485087
4314478	0.00488269	0.0034258	0.00407454	0.0204492	0.00272254	0.445044	0.0790538	0.0184727	0.157449
2862804	0.0147714	0.00417472	0.00470856	0.0308018	0.00364812	0.401013	0.304965	0.0376397	0.261647
1813819	0.0772317	0.00866424	0.0104215	0.0688399	0.00501035	0.995817	0.52271	0.0818235	0.529984
5049543	0.0422735	0.00512292	0.00670226	0.0610237	0.00422531	0.774159	0.516118	0.0592379	0.454186
2656477	0.246872	0.00754424	0.0136195	0.060053	0.00666574	0.546215	0.236574	0.179793	0.614901
4020722	0.0231543	0.00572134	0.00757082	0.0401526	0.00366787	0.591766	0.226897	0.0387247	0.334254
3056388	0.0222727	0.00544727	0.00640183	0.0334519	0.00376258	0.558696	0.250588	0.0310842	0.209471
1480093	0.0602639	0.00448611	0.00558459	0.0462678	0.00313915	0.161491	0.112133	0.0776036	0.448975
3990869	0.157252	0.00632359	0.0110121	0.0276429	0.00435329	0.494883	0.205022	0.0877743	0.536735
5028813	0.0249991	0.00461591	0.00567028	0.0348928	0.00401841	0.485148	0.301079	0.0363566	0.23554
1608340	0.0148061	0.00522859	0.00730864	0.0372297	0.00404164	0.307681	0.09863	0.0420225	0.292623
3887002	0.0427118	0.00727116	0.00951607	0.0680496	0.00593413	0.75268	0.460368	0.079478	0.525158
4703903	0.0216772	0.0029115	0.00442481	0.0276105	0.00326563	1	0.0805444	0.0280069	0.143781
4287580	0.164896	0.00556227	0.00944628	0.0396029	0.00311291	0.311435	0.22903	0.103433	0.575464
2592813	0.0297347	0.00685782	0.00957005	0.0515003	0.00544478	0.40091	0.207929	0.0773931	0.552189
5570789	0.0249682	0.00920514	0.0121389	0.0618684	0.00701039	0.898299	0.778044	0.0932453	0.615452
3565458	0.0530578	0.00539676	0.00737668	0.0561282	0.00474119	0.536352	0.198165	0.0722382	0.321809
2322568	0.0265239	0.00559066	0.00764878	0.0446752	0.00419477	0.330281	0.106438	0.0584992	0.443342
4184087	0.0301662	0.0037446	0.00511568	0.042499	0.00280105	0.366495	0.0820338	0.0389948	0.246603
2875316	0.0193751	0.00561614	0.00672161	0.0380961	0.0034126	0.351441	0.0993674	0.043713	0.357638
4567238	0.0105795	0.0041238	0.0050785	0.0391693	0.00344262	0.311074	0.0838195	0.0455889	0.314311
5621731	0.149533	0.0120289	0.013055	0.172637	0.00758687	1	0.747273	0.258188	0.965135
4004834	0.0353483	0.00438046	0.00679765	0.0474021	0.00479879	0.322058	0.121383	0.0509548	0.256228
1347867	0.108129	0.0107289	0.014064	0.107693	0.00774942	0.757899	0.571079	0.158081	0.882294
1671603	0.00666413	0.00540666	0.00606874	0.0287554	0.00618958	0.616085	0.259216	0.0419733	0.387688
3541745	0.0438579	0.00644088	0.00824084	0.0506928	0.00472144	0.986074	0.471166	0.0643254	0.466665
1380749	0.0177679	0.00431709	0.00549203	0.0534854	0.00304769	0.323668	0.0959387	0.0548497	0.277646
1469031	0.0320921	0.0123777	0.0144884	0.118216	0.00910742	1	0.909789	0.161304	0.741529
3263565	0.044062	0.0118524	0.0161691	0.0928618	0.00703264	1	0.636286	0.11154	0.686626
4488119	0.0147158	0.00498151	0.00765387	0.0564585	0.00471395	0.520089	0.15893	0.0698667	0.492553
5571431	0.0129453	0.00680308	0.00805732	0.0326461	0.00400433	0.815208	0.366292	0.028208	0.371607
2263953	0.0190017	0.00361733	0.00482704	0.0386996	0.00304222	0.459111	0.221818	0.0442548	0.235911
4367966	0.0121983	0.00292634	0.00339181	0.0242175	0.00185227	0.427994	0.0603883	0.0176804	0.165133
1543402	0.0579226	0.00718876	0.0102497	0.0775863	0.0058273	0.665243	0.363988	0.0897478	0.543785
2373006	0.33502	0.0126321	0.0209138	0.0881388	0.0054877	0.693669	0.603528	0.237539	0.913616
3049685	0.0018444	0.00332328	0.00325557	0.0108038	0.00238105	0.492728	0.0941693	0.00902254	0.103692
1459510	0.163159	0.00645482	0.0103373	0.0389654	0.00530257	0.351021	0.336811	0.111453	0.516031
1075029	0.0258047	0.00588664	0.00738618	0.0430462	0.00326636	0.553727	0.144051	0.0540784	0.444089
1790778	0.00580467	0.00300266	0.00342718	0.0175942	0.00248281	0.318974	0.0525631	0.0155057	0.084227
2025264	0.044384	0.00507653	0.00741513	0.0924786	0.0038261	0.132784	0.0662437	0.0952123	0.323623
4936991	0.0530941	0.00882944	0.0130114	0.0695013	0.00566908	1	0.659595	0.0823685	0.624854
3017657	0.010083	0.00314317	0.00410605	0.0179498	0.00258928	0.317585	0.069493	0.0136426	0.0980686
3341357	0.0152087	0.00547064	0.00566403	0.0257719	0.00403181	0.60989	0.332561	0.0247962	0.267251
4763103	0.0307978	0.0050219	0.00704753	0.0615688	0.00346016	0.277953	0.0675989	0.0760294	0.443126
2698445	0.0455465	0.00633283	0.0108385	0.0773088	0.00470401	0.432563	0.113883	0.0931906	0.484659
1575395	0.0303132	0.00724997	0.0106832	0.0171573	0.00437835	0.82589	0.42307	0.0368629	0.251477
4048405	0.0171116	0.00341851	0.00425141	0.0291405	0.00310758	0.308929	0.0801895	0.0272024	0.128237
4677970	0.0315116	0.00672986	0.00778504	0.0788108	0.0052697	0.429869	0.297985	0.108049	0.626896
1057181	0.0882829	0.00669766	0.0104751	0.0572315	0.00450886	0.445044	0.197667	0.103904	0.575521
2187640	0.110898	0.0106839	0.0162359	0.0887686	0.0065421	0.610534	0.39734	0.134877	0.752076
5599767	0.0188108	0.00537683	0.00652591	0.0355457	0.00414541	0.745226	0.209215	0.0301691	0.22421
5809033	0.151844	0.0103034	0.0171359	0.0871383	0.00740434	0.725656	0.456861	0.17655	0.861776
3204277	0.00476225	0.00406737	0.00417894	0.0163447	0.0033736	0.608555	0.389769	0.0185559	0.250782
4524735	0.0339054	0.00524754	0.00774298	0.0609071	0.00412137	0.420254	0.165575	0.0696925	0.439635
1946112	0.022717	0.00738677	0.00952593	0.0597246	0.00466946	0.442222	0.302638	0.0776295	0.548308
5203086	0.0554496	0.0119176	0.0132263	0.100138	0.0104465	1	0.511513	0.18014	0.718304
5809474	0.0101378	0.00440432	0.00504851	0.0345608	0.00347017	0.391011	0.150599	0.0358159	0.217416
2958166	0.029119	0.00976142	0.0112753	0.115547	0.00547151	0.743826	0.276617	0.128634	0.765779
4419029	0.0153714	0.00456435	0.00546204	0.042057	0.00382	0.370112	0.151433	0.0442758	0.230727
5141270	0.0107392	0.00335749	0.00381364	0.0427475	0.00249831	0.215004	0.036187	0.0324294	0.158878
2225466	0.0572704	0.0109973	0.0158358	0.0752591	0.0073545	0.706801	0.479105	0.123541	0.800549
2297948	0.0105422	0.0045646	0.00550825	0.035351	0.00383831	0.700498	0.163179	0.0399377	0.358541
2557219	0.0495473	0.0115232	0.0147831	0.0659195	0.00670479	0.941882	0.933977	0.0865376	0.84882
4878046	0.00863357	0.00239472	0.00297461	0.0318428	0.00210856	0.186666	0.0372756	0.0262046	0.140428
1896977	0.0338996	0.00544602	0.00672182	0.0466871	0.00344729	0.66056	0.302007	0.0392761	0.327385
2361880	0.0649409	0.00599693	0.00896924	0.0526269	0.00579312	0.61921	0.218201	0.0797376	0.450051
1457604	0.0680251	0.00860893	0.01347	0.0895395	0.00583196	0.845942	0.456491	0.112654	0.608344
4575951	0.0762444	0.00958516	0.0137742	0.111298	0.00529326	1	0.686058	0.112152	0.725802
2397924	0.016276	0.00529841	0.00591033	0.0430567	0.00415531	0.391011	0.279047	0.0574452	0.369668
3365296	0.0174016	0.00322086	0.00448498	0.0445722	0.00235691	0.34863	0.0388346	0.0346732	0.276294
3373187	0.0285624	0.00755545	0.0105969	0.0704705	0.00616564	0.629378	0.368249	0.107288	0.651422
3528984	0.0149397	0.00481553	0.00609107	0.0490951	0.00400198	0.393171	0.182307	0.0575615	0.429781
3934686	0.0202357	0.0056757	0.00781032	0.0462407	0.0041386	0.757957	0.177859	0.0435374	0.432669
5013431	0.0290118	0.00644741	0.00909819	0.0456741	0.00467827	0.469112	0.280801	0.0678019	0.54675
2073889	0.013242	0.00449708	0.00569872	0.0450098	0.00427126	0.251085	0.0747711	0.0571046	0.259003
5701421	0.011865	0.00457695	0.00537772	0.0386935	0.00286736	0.308798	0.104233	0.0390339	0.213268
1626999	0.00601425	0.00190331	0.00242619	0.0196893	0.00205166	0.20483	0.0331599	0.0160905	0.086019
4091188	0.0567322	0.00932151	0.0126592	0.0855342	0.00630435	1	0.609914	0.101612	0.705899
4305240	0.00556959	0.00290978	0.00313726	0.0183483	0.00226517	0.300024	0.0592607	0.0174233	0.11787
4663397	0.00923813	0.00376854	0.00454909	0.0224492	0.00297485	0.45037	0.0875134	0.0195622	0.118494
3079384	0.264474	0.0113417	0.016672	0.0864947	0.00491906	0.701921	0.443219	0.232628	0.88182
3523913	0.0777711	0.00824412	0.0105752	0.0880866	0.00545206	0.656379	0.586897	0.126252	0.782132
4161198	0.00947998	0.00416365	0.00477884	0.0222594	0.00386966	0.406843	0.326216	0.0298776	0.182164
5085790	0.0266573	0.00347961	0.00484883	0.0493471	0.00254606	0.409002	0.0761825	0.038227	0.205626
2171220	0.0796915	0.00541923	0.00912368	0.0552048	0.00404526	0.570187	0.145448	0.0650764	0.308962
1324447	0.059993	0.00529006	0.00811909	0.0423747	0.00564011	0.461284	0.277489	0.086808	0.455347
3372964	0.0547358	0.00969953	0.0125968	0.0770798	0.00753289	1	0.779469	0.0969872	0.723555
5988186	0.034424	0.00741911	0.00871557	0.0736636	0.00463381	0.378655	0.357304	0.0986912	0.535087
1874228	0.0597529	0.00847975	0.0110275	0.0932006	0.00529313	0.719496	0.3948	0.118097	0.771511
5181769	0.0258533	0.00699565	0.00794904	0.061323	0.00566474	0.739052	0.58837	0.0896442	0.747334
5740674	0.00523409	0.00625598	0.00795737	0.02396	0.0311505	0.765507	0.298361	0.0542509	0.322228
3506606	0.0340744	0.0055773	0.00642826	0.0649344	0.00271395	0.439833	0.18908	0.0658926	0.604118
5307796	0.0699048	0.00635848	0.00838726	0.113634	0.00639454	0.896422	0.290994	0.115507	0.661403
5883669	0.0372298	0.00788646	0.0114774	0.042685	0.00431345	0.713138	0.261065	0.0532963	0.465799
1076615	0.0830514	0.00799641	0.0124031	0.114521	0.0045539	0.524079	0.134409	0.160537	0.79469
3185351	0.0192283	0.00672419	0.00832242	0.0577683	0.00631373	0.486006	0.363734	0.0982218	0.628271
3507398	0.108336	0.00904099	0.014312	0.0951589	0.00549275	0.463673	0.301386	0.186385	0.732199
4073248	0.115877	0.0240232	0.028263	0.146453	0.0423516	1	0.867587	0.433194	0.994661
1044235	0.0238588	0.00422572	0.00571773	0.0553503	0.00296326	0.310704	0.0506091	0.0450769	0.238471
1510097	0.0121138	0.00284502	0.00374083	0.0125212	0.00234947	0.337045	0.0456349	0.0141702	0.067261
3100224	0.0154649	0.00412914	0.00531138	0.04698	0.00375585	0.262945	0.101689	0.0457237	0.183367
5536545	0.0336985	0.00802811	0.0101071	0.0509397	0.00495649	0.918541	0.61607	0.0572418	0.651873
1937982	0.00865611	0.00366237	0.00456539	0.0107301	0.00339041	0.600303	0.150735	0.0109609	0.108717
3505487	0.00525064	0.00428986	0.00505108	0.0271055	0.00259275	0.337298	0.0836869	0.024327	0.184752
3819025	0.0794395	0.0093063	0.0145354	0.0984904	0.00638914	0.639758	0.271877	0.133232	0.677523
5308988	0.0074844	0.00234435	0.00271907	0.0128985	0.00212611	0.500927	0.12829	0.01188	0.0941508
6013769	0.0629859	0.00785088	0.0112323	0.0907088	0.00625971	0.439887	0.313926	0.158694	0.788481
2097906	0.0445655	0.00522958	0.00752023	0.054484	0.00346133	0.368434	0.143899	0.0591045	0.333729
3882055	0.0660089	0.00463011	0.00624432	0.0155577	0.00216704	0.300535	0.104421	0.030796	0.174234
3588418	0.0165781	0.00660113	0.00805103	0.0673454	0.00381342	0.490003	0.269618	0.0652533	0.478773
2693949	0.0118911	0.00423099	0.00446347	0.0416988	0.00333245	0.542117	0.199014	0.0390349	0.308176
4165411	0.0103989	0.00426911	0.00481251	0.0331428	0.00344614	0.356489	0.16292	0.033951	0.219396
5194948	0.0107862	0.0039255	0.00474987	0.0393763	0.00318464	0.357216	0.0897243	0.0389536	0.201279
1169902	0.0229604	0.00538063	0.00748027	0.0392715	0.00830967	0.767174	0.181532	0.0533901	0.311064
2741510	0.0127416	0.00379799	0.00515047	0.02444	0.00392888	0.34455	0.0878158	0.0286999	0.158903
5422874	0.010557	0.00386995	0.00457748	0.0287327	0.00265008	0.408598	0.0937222	0.0254521	0.302791
1855888	0.0338652	0.00768642	0.00900865	0.0786462	0.00444429	0.770168	0.161953	0.0851219	0.697633
1946130	0.124853	0.00624649	0.0121215	0.112701	0.00518811	0.419631	0.160118	0.124986	0.498841
1987603	0.0190043	0.00802022	0.0108002	0.0798402	0.00642826	0.510011	0.251856	0.115362	0.566477
2410167	0.381493	0.0109379	0.0190238	0.0736244	0.00660982	0.414344	0.549931	0.248708	0.917886
2669348	0.0208083	0.00431739	0.00536602	0.0480063	0.00402324	0.338232	0.226304	0.0537815	0.244469
1513988	0.0209565	0.00640554	0.00708379	0.0667471	0.0041452	0.506376	0.23001	0.0694599	0.463101
2303537	0.0174273	0.00400492	0.00458437	0.0484109	0.00362005	0.389997	0.139062	0.0458679	0.254542
3450136	0.0277096	0.00554493	0.00780557	0.0334892	0.00382828	0.354498	0.0748599	0.0494578	0.29194
5319223	0.0666318	0.00814105	0.0116961	0.0466498	0.00547345	0.774242	0.373019	0.09251	0.661896
5335499	0.207233	0.00885543	0.0157697	0.0586771	0.00380132	0.515701	0.299909	0.161155	0.566729
1140800	0.0451306	0.00805475	0.00883595	0.120286	0.00606854	0.950505	0.649125	0.1179	0.803654
3197100	0.0462758	0.00747102	0.0111638	0.0511539	0.00462485	0.604235	0.302108	0.0751317	0.563888
3473003	0.0255107	0.0034898	0.00448809	0.0513043	0.00284616	0.361317	0.0656081	0.0382985	0.186699
3494759	0.0435208	0.00905296	0.0104195	0.0537636	0.00480297	1	0.470205	0.0648234	0.467371
2047851	0.115642	0.0126284	0.0186644	0.0492621	0.00843812	0.76946	0.628461	0.186831	0.919334
2103508	0.00314902	0.00337081	0.00385523	0.0114795	0.00253698	0.35821	0.0489372	0.0123074	0.127865
2308650	0.111359	0.0058564	0.00842618	0.0339911	0.00363609	0.651091	0.206199	0.0680628	0.373587
1562980	0.0531298	0.0104243	0.0136652	0.0738525	0.00775931	1	0.560229	0.103403	0.74525
3937761	0.012402	0.00609527	0.00682835	0.0584895	0.00413386	0.248879	0.144694	0.078169	0.513938
4977395	0.0346598	0.00805556	0.0111737	0.0694787	0.00482536	0.527255	0.383138	0.0748664	0.599714
5552200	0.0624764	0.00412853	0.0061748	0.0358867	0.00444152	0.559251	0.188704	0.0678398	0.295785
2323670	0.0495832	0.0107847	0.0148654	0.0733475	0.00740843	1	0.761846	0.0837038	0.63978
1382104	0.0326097	0.00727688	0.00995827	0.0618106	0.00975709	0.627198	0.515841	0.125817	0.518147
2105363	0.0711952	0.017609	0.0191138	0.106765	0.0184028	1	0.558736	0.305856	0.97284
2550498	0.0301449	0.00437938	0.00578728	0.0450223	0.00333616	0.389457	0.137235	0.0543333	0.413495
3494670	0.0404952	0.00536408	0.00695253	0.0497688	0.0039645	0.49056	0.260253	0.0552504	0.337997
2931009	0.00882127	0.00538501	0.00651347	0.0244564	0.00483245	1	0.269501	0.0249162	0.235035
2931044	0.016833	0.00438392	0.00457923	0.0546787	0.00252564	0.230919	0.110917	0.0592773	0.432733
1283597	0.00342603	0.00312483	0.00324444	0.0135182	0.00254404	0.291364	0.0693928	0.0117499	0.0691801
3977255	0.0196526	0.0039592	0.00504187	0.0529529	0.00320361	0.48682	0.137604	0.0580806	0.293261
5513659	0.195332	0.00748247	0.0130716	0.0448157	0.00609278	0.382599	0.189553	0.129976	0.625608
5962214	0.0636174	0.00853873	0.0127891	0.0847804	0.00499797	0.480357	0.196856	0.121764	0.668168
2107078	0.00470059	0.00202786	0.00199127	0.0145546	0.00187633	0.327384	0.0501287	0.0134775	0.108701
4279319	0.0405646	0.00598184	0.00627264	0.0461162	0.00417157	0.462223	0.341506	0.054855	0.396611
2064373	0.0217753	0.00530867	0.00653016	0.0490825	0.0042716	0.384332	0.294465	0.0685729	0.434637
2461792	0.00979101	0.00393454	0.00505897	0.0257249	0.00463377	0.194006	0.132549	0.0360908	0.140934
3863594	0.0126887	0.00581705	0.0073497	0.0446033	0.00435346	0.387731	0.169375	0.0582353	0.410196
4326693	0.00436465	0.00418999	0.00457075	0.021601	0.00291595	0.60361	0.174462	0.0191929	0.222301
4359211	0.00731854	0.00626441	0.00713227	0.0365745	0.00480612	0.92718	0.265257	0.0376947	0.354981
4471412	0.0238584	0.00417664	0.00617155	0.0427425	0.00344768	0.400721	0.142	0.046203	0.311236
3678292	0.0489661	0.00712597	0.0110697	0.0779939	0.00430945	0.53906	0.245027	0.0841545	0.638316
4424077	0.0158094	0.00429982	0.00509949	0.0399878	0.00508483	0.321347	0.252826	0.0560839	0.35015
4540479	0.041505	0.0085455	0.0113931	0.0490618	0.005408	0.737312	0.348878	0.0730927	0.489825
3400455	0.0159852	0.00614358	0.00744031	0.0243913	0.00398849	0.66285	0.351306	0.0251609	0.253917
4722757	0.0439405	0.0166849	0.0221119	0.156729	0.38616	0.737532	0.812033	0.743834	0.999782
3580694	0.0206525	0.00495019	0.0055173	0.0323628	0.00408424	0.389383	0.201707	0.0352655	0.274835
1303341	0.00300684	0.00265955	0.00259888	0.00984268	0.00188997	0.28845	0.107936	0.00825968	0.0751703
4265049	0.0298465	0.0138753	0.0156086	0.0677722	0.0133464	1	0.8996	0.127972	0.825612
4329830	0.0440666	0.00903512	0.0123929	0.0850044	0.0065816	0.619528	0.27634	0.0975036	0.635036
5284741	0.296569	0.00981718	0.0141004	0.041855	0.00531937	0.696049	0.622392	0.127041	0.613175
5657562	0.158618	0.0103229	0.0183062	0.0564579	0.00565924	0.579348	0.355499	0.159295	0.68791
5782131	0.0548713	0.00698504	0.0100323	0.0964164	0.00443941	0.46646	0.190023	0.0932575	0.652281
4994888	0.0142453	0.00430313	0.00501984	0.0224676	0.00358523	0.45037	0.207714	0.0265858	0.202187
2920701	0.0327997	0.0136862	0.0158799	0.11895	0.0103297	1	0.309224	0.182571	0.75342
4873410	0.00530678	0.00365744	0.00411642	0.0252343	0.00192829	0.359464	0.0693134	0.018097	0.201185
2250184	0.0191048	0.00605745	0.00695949	0.0577426	0.00683166	0.997228	0.504152	0.0740056	0.443631
1365576	0.00358611	0.002772	0.00317583	0.0156859	0.00224163	0.231215	0.0348572	0.0154623	0.08764
3756992	0.020362	0.00470208	0.00554364	0.0524119	0.00334723	0.571501	0.188531	0.054048	0.34493
5771510	0.00850738	0.00424499	0.00486819	0.0301366	0.00337289	0.391011	0.0953617	0.0294118	0.169392
1462700	0.0181094	0.00665508	0.00782332	0.0403341	0.00470858	0.401909	0.329992	0.0623916	0.533973
5302949	0.0422065	0.008413	0.0116644	0.0840048	0.00794263	0.944442	0.599513	0.103474	0.686039
5515382	0.0160843	0.00459069	0.00584118	0.0461826	0.00345503	0.450304	0.124653	0.0466331	0.216937
5861428	0.0132489	0.00400428	0.0048632	0.0517611	0.00301282	0.329278	0.120457	0.0423749	0.245803
3055939	0.0434153	0.00608151	0.00786843	0.083856	0.00378119	0.407392	0.155776	0.080003	0.538651
5888665	0.0962786	0.00611376	0.00985367	0.0547481	0.00453774	0.362099	0.249477	0.102877	0.466606
2104124	0.122495	0.00410175	0.00801334	0.0260903	0.00402439	0.289816	0.0932491	0.0565617	0.242754
5551369	0.0386249	0.00624381	0.00757936	0.0448237	0.00370814	0.761099	0.419564	0.0480225	0.402769
5705189	0.0132181	0.0053852	0.0062323	0.0661083	0.00325938	0.295509	0.112067	0.0597098	0.495332
4886151	0.0531633	0.00883731	0.0113582	0.0759564	0.00903743	0.780314	0.713025	0.120285	0.65669
4819165	0.100357	0.00543233	0.00780034	0.0707839	0.00316113	0.456725	0.177639	0.0952621	0.429958
1093114	0.0119207	0.00490837	0.00564687	0.0459512	0.0032277	0.317583	0.137328	0.0485203	0.298584
1803316	0.0194157	0.00484622	0.00616326	0.042711	0.00479755	0.304987	0.252743	0.0666869	0.331666
2165311	0.0305086	0.0080201	0.0125979	0.101179	0.0547341	0.419511	0.302378	0.294556	0.641117
3108109	0.00653561	0.00242173	0.00324293	0.0233431	0.00236892	0.209428	0.0225617	0.020123	0.0831585
1744359	0.0535861	0.00757934	0.00816101	0.0564603	0.00611622	0.92382	0.524835	0.059746	0.290423
2766147	0.0313258	0.00850584	0.00866299	0.0363737	0.00675134	1	0.867267	0.0442188	0.411016
4635909	0.0257824	0.00624576	0.00830187	0.0648975	0.00463206	0.482167	0.35625	0.0907907	0.577037
5091249	0.0766958	0.00830575	0.0146884	0.105778	0.0091012	0.556023	0.291388	0.140249	0.5751
2040490	0.012893	0.00553078	0.00640735	0.0488899	0.0035082	0.375667	0.295685	0.0552446	0.4673
2265563	0.00333138	0.00333564	0.00312104	0.0107969	0.00234604	0.425768	0.142581	0.0111038	0.162332
2518065	0.0431056	0.00638211	0.00809535	0.0497967	0.00401146	0.86222	0.424836	0.0500282	0.4562
1750535	0.0144961	0.00438004	0.00464359	0.0412141	0.00270828	0.176255	0.138259	0.0577881	0.373124
1257449	0.0593511	0.0115231	0.0150141	0.0724439	0.00611928	0.809538	0.606649	0.108848	0.779342
1370298	0.0124212	0.00712565	0.00816126	0.0385495	0.00489819	0.83711	0.503141	0.0555961	0.475696
2658675	0.0401687	0.00623158	0.00862102	0.0600629	0.00462095	0.58868	0.271031	0.0664601	0.52413
3607727	0.0408343	0.00863619	0.0123675	0.0767098	0.00488129	0.601776	0.28088	0.0911309	0.5962
3419975	0.0887714	0.00733785	0.0100547	0.0396236	0.00491657	0.448421	0.353583	0.0980513	0.5647
3632879	0.1288	0.00683186	0.00955684	0.0443467	0.00430862	0.663143	0.304055	0.097584	0.410667
3377324	0.0662763	0.00526094	0.0072782	0.0303214	0.0033123	0.285992	0.136867	0.069617	0.398402
2539662	0.00600986	0.00309177	0.00342313	0.0213708	0.0034033	0.463234	0.123991	0.0185959	0.124629
4756732	0.236306	0.0129627	0.0202521	0.0599272	0.0059869	1	0.694721	0.158215	0.763032
5084046	0.0537517	0.00783073	0.01075	0.0866652	0.00452736	0.7097	0.364578	0.0852748	0.613735
2243550	0.0350272	0.00591314	0.0075858	0.0531791	0.00389944	0.368712	0.284883	0.0618465	0.429904
5158744	0.00477484	0.00424284	0.00474239	0.0203469	0.00309518	0.374691	0.0921125	0.0212085	0.165481
1153774	0.037147	0.00608788	0.00887565	0.0785769	0.00483834	0.528163	0.219482	0.0734291	0.524647
1164922	0.0810104	0.0121416	0.0142045	0.0871782	0.0116279	1	0.883851	0.162257	0.953596
3162435	0.022833	0.00660051	0.00713607	0.0559742	0.00383784	0.728312	0.374005	0.0731227	0.438553
3708061	0.00647744	0.00325127	0.00325619	0.0118156	0.00278459	0.414575	0.104435	0.0116364	0.102376
5822682	0.00624837	0.00429796	0.00432813	0.028641	0.0035893	0.558116	0.110852	0.0252795	0.172063
5522393	0.0623088	0.00810165	0.0122975	0.09609	0.00477528	0.9139	0.208849	0.111236	0.640502
2770238	0.0324038	0.00765734	0.00875045	0.06408	0.00502018	0.631583	0.305698	0.0703088	0.613407
5741371	0.0179547	0.00424269	0.0052669	0.0509995	0.00444677	0.229214	0.138864	0.0575757	0.25114
5876424	0.0474347	0.00836407	0.0112718	0.0715607	0.00500551	0.542733	0.315177	0.0941811	0.650192
2709629	0.0149469	0.00490445	0.00636495	0.0428147	0.00483977	0.324988	0.18323	0.0605637	0.349312
4920224	0.113356	0.00593756	0.00849722	0.0372602	0.00294402	0.282855	0.131184	0.0805706	0.427978
5104453	0.0601271	0.0146785	0.0168668	0.0676124	0.0204172	1	1	0.214715	0.937885
2163089	0.0387657	0.00491617	0.00649983	0.0638923	0.00358375	0.420941	0.167965	0.0696879	0.442359
2904584	0.0452461	0.00722794	0.00999871	0.0745938	0.00483013	0.649678	0.252201	0.0804644	0.60266
2315593	0.0236562	0.00803451	0.00923223	0.075537	0.00414	0.386379	0.378699	0.0894399	0.540912
2367067	0.0173505	0.00762073	0.0100013	0.068963	0.00706317	0.43324	0.570113	0.115233	0.647556
4666617	0.0546783	0.00826083	0.0103459	0.0706202	0.00468476	0.594612	0.388783	0.0769479	0.406749
4679799	0.00885951	0.00436928	0.00444913	0.0226809	0.00305447	0.300309	0.146746	0.0283811	0.213714
5604426	0.150822	0.00968033	0.0154307	0.0382362	0.00552967	0.742552	0.391155	0.106871	0.611433
4338533	0.0191198	0.00509617	0.00654508	0.0458229	0.00313977	0.448636	0.0982573	0.0499748	0.414017
1600100	0.0214391	0.00530719	0.00604907	0.0522671	0.00360301	0.528449	0.296638	0.0540733	0.350161
5718134	0.0363287	0.00437403	0.00624476	0.0276031	0.00265078	0.219298	0.0676084	0.0421419	0.209091
2319003	0.0101852	0.00508202	0.00597353	0.0413586	0.00360813	0.58544	0.193969	0.0408753	0.350178
2424575	0.571471	0.0157441	0.0258438	0.134328	0.00931423	0.876381	0.784604	0.424425	0.963533
2654832	0.0155754	0.00546892	0.00720734	0.0494322	0.00473607	0.402412	0.197699	0.0706482	0.450294
3155823	0.321095	0.0079539	0.0117095	0.0508396	0.00461052	0.341999	0.307243	0.171453	0.715994
5536978	0.035039	0.00653587	0.00770553	0.0785185	0.00732341	0.669324	0.585581	0.110524	0.627156
1130820	0.00354817	0.005002	0.00542026	0.0204961	0.00371134	0.896677	0.206422	0.0188405	0.228835
1901975	0.137337	0.0085616	0.0146674	0.0953364	0.00574762	0.747317	0.432128	0.11863	0.669852
4600399	0.0397353	0.00504719	0.00625278	0.06441	0.00344912	0.457717	0.200672	0.0519595	0.326284
2831361	0.151258	0.00884615	0.0142554	0.0443726	0.00799113	0.42587	0.702059	0.151522	0.56862
2987297	0.0291395	0.00582164	0.00670944	0.0524419	0.00380986	0.654331	0.186384	0.0435727	0.317023
3242422	0.058902	0.00952949	0.0117184	0.077984	0.00649023	1	0.865011	0.105102	0.860389
4799415	0.0108765	0.00484658	0.00457985	0.0416068	0.00276201	0.45638	0.189806	0.0417005	0.340636
5438359	0.0276568	0.00713056	0.0105902	0.0563202	0.00453455	0.645761	0.197827	0.061644	0.421966
2552657	0.135457	0.0163567	0.0222601	0.0869383	0.0112245	1	0.995919	0.191561	0.91882
2467144	0.0264665	0.0076661	0.00997152	0.0809872	0.00480196	0.465493	0.279897	0.0821097	0.588588
2737364	0.0326676	0.00512384	0.00825033	0.0586128	0.00347776	0.376812	0.0957222	0.0580177	0.338562
3276703	0.0404464	0.00601876	0.00766506	0.0518497	0.00463349	0.518223	0.375689	0.0624169	0.427231
5340990	0.10925	0.0154056	0.0210509	0.141535	0.014457	1	0.926657	0.213764	0.948365
1762076	0.00977854	0.00344786	0.00423752	0.0155033	0.00206126	0.529769	0.0747138	0.0166214	0.191836
2914876	0.0346081	0.00947255	0.012534	0.101052	0.00850052	0.474041	0.360147	0.185116	0.772106
3592573	0.0193674	0.00630629	0.00855494	0.0498613	0.00474271	0.739399	0.299148	0.0524459	0.403776
2500562	0.269737	0.00893982	0.0145571	0.0481842	0.00571286	0.743973	0.5106	0.16809	0.713851
4966120	0.00295008	0.00309361	0.00299806	0.0182823	0.00245645	0.413214	0.097699	0.0132811	0.11984
2318478	0.00646047	0.0030644	0.00352345	0.0236077	0.00237356	0.323687	0.0577848	0.0199199	0.110193
4344536	0.0210299	0.00398669	0.00616207	0.0329545	0.00385549	0.149656	0.0335126	0.0402387	0.190224
2225878	0.0446469	0.00813794	0.0111903	0.0805016	0.00639861	0.827178	0.427192	0.0892198	0.540595
4822915	0.056515	0.00855534	0.0115024	0.0491762	0.00748139	0.628397	0.312403	0.100522	0.622835
2420261	0.248915	0.0108505	0.0171305	0.0437459	0.00549643	0.947188	0.643524	0.141687	0.632278
3704998	0.0217434	0.00800474	0.00790446	0.0545291	0.00685022	0.701998	0.723348	0.0869887	0.520615
5139710	0.0121106	0.00618226	0.00655163	0.0461452	0.00464585	0.495074	0.353909	0.055327	0.413155
3451452	0.0477695	0.006517	0.00821673	0.0901401	0.00466587	0.673014	0.29953	0.0803656	0.606922
2039661	0.0104074	0.00584062	0.00675515	0.0413172	0.00443985	0.628413	0.171806	0.0460641	0.336569
1569582	0.395014	0.0127058	0.0211141	0.0865144	0.00784367	0.919392	0.919209	0.274186	0.938958
5564860	0.00760604	0.00404974	0.00446528	0.0261146	0.00281617	0.354017	0.132155	0.0247343	0.177011
3141691	0.0139541	0.0043424	0.00568586	0.0326865	0.00428334	0.450975	0.135366	0.0347235	0.171806
3488344	0.011251	0.00291727	0.00370473	0.0457147	0.00232963	0.147884	0.0277862	0.0412849	0.185425
3766412	0.0107702	0.00267326	0.00344714	0.0230934	0.00287796	0.371267	0.103532	0.0245109	0.165562
4951692	0.23333	0.0109056	0.0186534	0.0541299	0.0071093	1	0.556521	0.156488	0.754557
2714351	0.0483133	0.0111207	0.0146882	0.0811017	0.00793091	0.761604	0.582443	0.117715	0.763928
4983140	0.0137069	0.00303871	0.00414028	0.06204	0.00348572	0.198068	0.0443832	0.0647211	0.283544
1644835	0.0474454	0.00645313	0.00998704	0.0373061	0.00460741	0.529208	0.222976	0.0572313	0.332516
1809836	0.00643635	0.00324877	0.00370574	0.0286415	0.00224314	0.23879	0.0620462	0.0229817	0.142397
5277159	0.0193396	0.00560897	0.00744071	0.0366327	0.00383437	0.670229	0.233357	0.0395268	0.325528
1604112	0.0110881	0.00203227	0.00228947	0.0319558	0.00214484	0.193087	0.0226889	0.031169	0.230802
1722657	0.109669	0.00642849	0.0105467	0.0327124	0.00340893	0.429874	0.177012	0.0741064	0.410687
2832104	0.0275699	0.0069802	0.00904897	0.0629387	0.0041076	0.644131	0.298499	0.0687327	0.539969
1159123	0.0506769	0.00787489	0.0104509	0.0572113	0.00608985	1	0.852665	0.0721352	0.603123
3406431	0.0089284	0.00288649	0.00336982	0.0165784	0.00206924	0.325838	0.0573401	0.0135871	0.085054
2259541	0.0981209	0.00619421	0.00916045	0.0354985	0.00430535	0.381936	0.235732	0.0818895	0.361445
1359707	0.00859674	0.00269469	0.00301137	0.0202953	0.00237466	0.34439	0.0479265	0.014196	0.0921937
2213003	0.00902574	0.00455064	0.00526359	0.032291	0.00270504	0.404776	0.143171	0.0310235	0.317691
4888937	0.16602	0.00754114	0.0144115	0.0721051	0.00540244	0.82038	0.288095	0.134573	0.69181
5986123	0.0393541	0.0111391	0.0142925	0.0743312	0.0176325	1	0.498932	0.152512	0.745059
1308348	0.0417703	0.0085024	0.0113224	0.0763136	0.00449533	0.925408	0.407168	0.0724863	0.620643
5885497	0.0945874	0.0113262	0.0166927	0.14084	0.00862332	1	0.52936	0.178758	0.824296
3994587	0.138868	0.00709559	0.0100596	0.0371107	0.00661521	0.758907	0.0627774	0.132846	0.424504
3180425	0.0102635	0.00353969	0.00420871	0.0359054	0.00346358	0.237714	0.0345766	0.0443954	0.20729
3321109	0.0158916	0.00403513	0.00531101	0.0168927	0.00239261	0.449443	0.116789	0.0220056	0.186054
3977846	0.00385952	0.0034364	0.00376812	0.0174945	0.0025605	0.386773	0.0728534	0.0136723	0.106663
4137372	0.0115817	0.00361479	0.00389245	0.0335429	0.00293375	0.2838	0.102386	0.0363714	0.215388
2187729	0.0421156	0.00685066	0.00794913	0.0583955	0.0066802	0.48514	0.320801	0.0881368	0.51161
5598158	0.00976037	0.00370383	0.00407647	0.0271351	0.00321242	0.400584	0.129093	0.0275842	0.173978
4398179	0.271065	0.0197589	0.0292381	0.0743352	0.0145524	1	0.998251	0.29344	0.939299
1369234	0.0293024	0.00420748	0.00565849	0.0379541	0.00346522	0.231545	0.0914843	0.0461843	0.269805
3007239	0.0213573	0.00644498	0.00753374	0.0507275	0.00546801	0.473045	0.433471	0.0764125	0.650426
3076393	0.0162074	0.00484018	0.00650768	0.0617361	0.00485108	0.701929	0.174518	0.0759995	0.456326
4635422	0.0107471	0.00471438	0.00717014	0.0292867	0.00452511	0.337511	0.0863099	0.0419964	0.260357
2308230	0.0565343	0.0051559	0.00750198	0.0231191	0.00301023	0.403075	0.129762	0.0518572	0.394451
2315623	0.100771	0.00928324	0.0130014	0.0969396	0.00565569	0.858571	0.473261	0.103171	0.599132
3590753	0.0561028	0.0095983	0.0125849	0.0707694	0.006889	0.75941	0.569498	0.112532	0.753852
4048427	0.0104594	0.00390864	0.00449834	0.027788	0.00381664	0.503687	0.172037	0.0290733	0.182909
1127865	0.0160315	0.00803429	0.00914157	0.0433514	0.00610565	0.548656	0.43727	0.0755802	0.597932
4458140	0.00396083	0.00323363	0.00362686	0.0150468	0.00268348	0.445044	0.0874039	0.01434	0.134864
2017705	0.0525665	0.00451908	0.00712896	0.0156862	0.00229233	0.418228	0.089427	0.0322944	0.212159
3366059	0.014728	0.00264016	0.0040752	0.0311524	0.00265651	0.276784	0.0363428	0.0221149	0.106642
4587967	0.0241675	0.0060208	0.00738017	0.0492878	0.00320028	0.525691	0.245037	0.0539566	0.485882
5306201	0.0126122	0.00367196	0.00493548	0.0253841	0.00421185	0.394024	0.0605466	0.0261659	0.110712
5512678	0.125116	0.00642647	0.0126556	0.0366245	0.00369329	0.362279	0.116349	0.0767109	0.349954
1135752	0.0419391	0.0087105	0.00943633	0.0600929	0.0115928	1	0.959877	0.100911	0.505967
3340761	0.0229658	0.00777079	0.00889878	0.0415047	0.00661497	0.757874	0.425779	0.0749795	0.335878
3348895	0.0130426	0.0034834	0.00451655	0.0280908	0.00293948	0.317069	0.0567238	0.0213658	0.121828
5321998	0.0192525	0.00432331	0.00537725	0.0372064	0.00376533	0.493549	0.141413	0.0345808	0.230128
1247382	0.0119432	0.00375131	0.00465331	0.0435635	0.00298049	0.194633	0.0921711	0.044954	0.198234
5912575	0.0493369	0.0121315	0.0166998	0.120133	0.013826	1	0.536773	0.230983	0.776174
3312528	0.150189	0.00741576	0.00993314	0.068911	0.0048005	0.51278	0.371173	0.144599	0.677973
2489533	0.055508	0.00485412	0.00771991	0.0506595	0.00451681	0.476543	0.144605	0.0518037	0.4399
5939335	0.193893	0.00952665	0.0144906	0.0649826	0.00489827	0.435909	0.407112	0.178284	0.819221
5714871	0.0327268	0.00377997	0.00644771	0.0570302	0.00409281	0.318551	0.0786867	0.0557111	0.248571
2313260	0.00648849	0.00292968	0.00333293	0.0203687	0.00276646	0.380847	0.0828466	0.0191177	0.0982588
2346361	0.129506	0.0138414	0.0152225	0.107096	0.0111502	1	0.853538	0.221639	0.924202
3051659	0.403175	0.0147823	0.0214788	0.219564	0.0172066	1	0.952883	0.553939	0.981041
3709113	0.00476151	0.00299692	0.00364353	0.0252405	0.00222417	0.187731	0.0327691	0.0190069	0.117298
5353187	0.00829541	0.00366044	0.00403092	0.0185542	0.00253165	0.404733	0.104814	0.0211518	0.156792
4719647	0.018923	0.0057073	0.00701751	0.0426402	0.00341073	0.572353	0.146347	0.0401581	0.392412
5542368	0.0390526	0.0108839	0.0152669	0.0634995	0.00652209	1	0.706244	0.0700498	0.583523
4541386	0.15678	0.0092877	0.0147922	0.0475924	0.00587894	0.640735	0.330013	0.12238	0.622927
4714601	0.00915975	0.00419519	0.00487774	0.0249471	0.00347803	0.452725	0.203876	0.031186	0.299233
2250676	0.158345	0.00556243	0.00774514	0.0527008	0.00261584	0.299384	0.122838	0.105904	0.578091
2896767	0.0459606	0.00569671	0.00697141	0.0721222	0.00469494	0.79351	0.374321	0.0610544	0.374039
4177597	0.0341728	0.00621296	0.00761107	0.0527516	0.00428517	0.679769	0.214209	0.0624846	0.453275
5375310	0.264866	0.00800944	0.0134085	0.0748897	0.00504228	0.326306	0.285609	0.19119	0.600048
3515840	0.0228106	0.00458513	0.00554277	0.0502603	0.00423106	0.419973	0.27401	0.0599715	0.350988
4789093	0.0113883	0.006252	0.00540002	0.0408247	0.0041881	0.582255	0.341684	0.0418585	0.382268
5746113	0.0049855	0.00249027	0.00267214	0.0205074	0.00174175	0.227599	0.044616	0.0198906	0.223242
5106392	0.0463985	0.0068568	0.00981353	0.0503356	0.00440128	0.495947	0.230252	0.0733377	0.470603
5202964	0.193377	0.0123621	0.0189989	0.059361	0.00629195	0.679605	0.588159	0.215514	0.815091
2750868	0.0216625	0.00645728	0.00775425	0.0455496	0.00342134	1	0.40888	0.0382222	0.453909
1157800	0.0182262	0.00811539	0.00979157	0.038524	0.00627347	0.721153	0.442929	0.0645193	0.569006
4761250	0.00344285	0.00438476	0.00473628	0.0115473	0.00325719	0.708054	0.2266	0.0125539	0.226431
2516390	0.0984084	0.00832741	0.0134967	0.0530819	0.00519169	0.507228	0.213048	0.131054	0.571206
1842239	0.0344725	0.00998284	0.0146279	0.0746696	0.00862901	0.764418	0.584015	0.10841	0.611159
1940155	0.0096231	0.00395307	0.0046405	0.029388	0.0042639	0.371146	0.148449	0.0351288	0.189107
2197614	0.027608	0.00832475	0.0101591	0.053228	0.00721544	0.882866	0.504455	0.0874056	0.472779
3322234	0.0105388	0.00391294	0.0046155	0.0321737	0.00296663	0.410643	0.0913464	0.0326936	0.236021
5749557	0.0140926	0.00621349	0.00702095	0.0512155	0.00399179	0.679722	0.254693	0.0524338	0.497322
3931141	0.016938	0.0049849	0.00587628	0.0393495	0.00505787	0.514721	0.332889	0.0654874	0.40131
5083103	0.0271144	0.00408492	0.00539121	0.0470291	0.00334833	0.391718	0.132143	0.0413768	0.259735
2124414	0.0398647	0.00617803	0.00699867	0.0340346	0.00462974	1	0.844097	0.0413287	0.43842
2758876	0.0691084	0.00531837	0.00705336	0.0364287	0.0025874	0.346379	0.113218	0.0618065	0.320579
3345542	0.025818	0.00550064	0.00778519	0.0534637	0.00454626	0.679762	0.261273	0.0586741	0.606555
4329319	0.0435682	0.00806105	0.0100221	0.0434077	0.00598234	0.687995	0.433706	0.0796266	0.642121
2475606	0.0332575	0.00488549	0.00696268	0.0705442	0.00388505	0.369755	0.0851045	0.0637913	0.311164
1722818	0.00653451	0.00322691	0.00393928	0.0206174	0.00293435	0.427183	0.0890659	0.0199236	0.10954
1758226	0.0183321	0.00572862	0.00646913	0.0726905	0.00423704	0.500986	0.102298	0.0792628	0.375762
2363860	0.011183	0.00430868	0.00514979	0.0386279	0.00345684	0.458425	0.142787	0.0395995	0.261774
4656529	0.0515547	0.0224201	0.0220475	0.168753	0.0261966	1	0.860035	0.495464	0.993746
5464397	0.0309295	0.00610906	0.00876161	0.0743311	0.00657079	0.501827	0.266943	0.1062	0.457399
5641373	0.0597859	0.00802818	0.0124383	0.0851943	0.00544369	0.732397	0.197207	0.103111	0.645046
4084354	0.0392475	0.00629451	0.00886927	0.0610679	0.00427977	0.567478	0.245468	0.0666225	0.519082
2271743	0.0573121	0.0123206	0.0153334	0.0853509	0.00676011	1	0.938421	0.106024	0.905223
2405396	0.0742369	0.00720861	0.010501	0.0666109	0.00458357	0.638396	0.249888	0.0898623	0.381492
2709053	0.0587358	0.00587769	0.00867101	0.0712929	0.00500778	0.328934	0.154764	0.0887549	0.354328
4413868	0.00596766	0.00391054	0.00406747	0.0193927	0.00329988	0.345886	0.153921	0.0200476	0.180846
4834628	0.021553	0.00578156	0.00731553	0.0436785	0.00418595	0.690306	0.304948	0.0457444	0.412243
1773562	0.0949291	0.0075112	0.0117794	0.0191053	0.0033468	0.679457	0.236536	0.0468319	0.376408
2359973	0.0703591	0.0111241	0.0148161	0.0985099	0.0119683	0.956775	0.807317	0.163963	0.819827
5728838	0.0161968	0.00863964	0.0102385	0.0749566	0.00530125	0.460251	0.32744	0.0930757	0.619728
1573884	0.0136491	0.00448342	0.00537918	0.0340074	0.00349161	0.371131	0.196288	0.0296524	0.146997
3279871	0.0225867	0.00672767	0.0086755	0.0372129	0.00440063	0.989163	0.383372	0.0340931	0.371056
3818356	0.0203598	0.00568897	0.00589277	0.0242648	0.00386162	1	0.301297	0.0209215	0.153223
2652009	0.0527261	0.00678927	0.00967925	0.0712634	0.00441791	0.567559	0.287592	0.0894609	0.598039
1483140	0.0547816	0.00744076	0.0111029	0.0798246	0.00515679	0.481687	0.191165	0.108436	0.628746
4564448	0.0352697	0.00562117	0.00749969	0.0551361	0.00426366	0.518223	0.260602	0.0565472	0.349493
4609294	0.0239964	0.00531691	0.00684493	0.0429702	0.00444298	0.443845	0.299748	0.0607144	0.311817
5807651	0.0250488	0.00559665	0.00774207	0.0362602	0.00422496	0.88537	0.225678	0.0368743	0.390901
5820953	0.113109	0.0121919	0.0181925	0.0876572	0.00789493	1	0.625826	0.166234	0.891628
2229381	0.0537852	0.00924536	0.0136703	0.0820789	0.00624084	0.838237	0.433155	0.107434	0.729203
2302134	0.00424747	0.00317668	0.00343669	0.0150312	0.00272021	0.391011	0.0880043	0.0137674	0.0910648
2302980	0.0440265	0.00766595	0.00968459	0.0615156	0.00693045	0.535667	0.559281	0.110442	0.633271
4242969	0.0100464	0.00379984	0.00412795	0.0329273	0.00289565	0.296153	0.101055	0.0320823	0.230986
5336018	0.00869007	0.00219584	0.00264009	0.0356022	0.00168545	0.179968	0.0265116	0.0246941	0.114111
4190190	0.0691027	0.00835052	0.0121462	0.0961616	0.00503621	0.402514	0.20422	0.142269	0.721864
3394756	0.0585971	0.0107491	0.0157601	0.117699	0.010345	0.937002	0.457672	0.149548	0.75831
4188852	0.0177489	0.00403401	0.00527823	0.0403287	0.00512248	0.517899	0.127958	0.036808	0.293855
4665373	0.0177071	0.00475565	0.00626727	0.0571625	0.0041398	0.329728	0.138148	0.0694614	0.445203
4822248	0.0211611	0.00346732	0.00425768	0.0133763	0.00261585	0.381811	0.0965253	0.0179646	0.103696
5767081	0.180042	0.017491	0.0198548	0.146341	0.0161927	1	0.970646	0.243077	0.927146
2028487	0.0206687	0.00929981	0.0132743	0.0749832	0.00674064	1	0.756617	0.0861729	0.699281
2047452	0.0242417	0.00802278	0.0106662	0.0555982	0.00898739	0.692158	0.378907	0.0673089	0.45727
3117364	0.0473538	0.00537074	0.0081488	0.113672	0.00663878	0.344728	0.122131	0.138546	0.579943
3580227	0.255519	0.0104713	0.0183897	0.0840271	0.00526295	0.666288	0.317208	0.224041	0.876359
3492955	0.0352747	0.00728244	0.00928369	0.0765346	0.00535493	0.444512	0.433945	0.116708	0.723194
3570759	0.0146974	0.0047749	0.00601373	0.0443013	0.00338829	0.400998	0.135915	0.0487962	0.254023
2398395	0.0316112	0.00443813	0.00521673	0.0484174	0.00412653	0.605681	0.16296	0.0516346	0.338866
1995901	0.0113799	0.00420662	0.00465787	0.0372242	0.00303545	0.284393	0.143612	0.0399092	0.327071
3183051	0.00758962	0.00372055	0.0039147	0.0244547	0.00375465	0.299309	0.110971	0.0236088	0.141263
3313568	0.00552051	0.00294715	0.00310311	0.023893	0.0018384	0.256054	0.0749243	0.0194821	0.16299
5157814	0.0339532	0.00599034	0.00788892	0.0443796	0.0111148	0.263512	0.151773	0.0803204	0.272356
5999215	0.0281963	0.00277323	0.00358334	0.0251658	0.00212581	0.194823	0.0308482	0.0314211	0.165384
5761437	0.108861	0.00621291	0.0100802	0.0368327	0.00400413	0.436483	0.177222	0.0883836	0.483559
2010148	0.0558262	0.00883385	0.0134356	0.0983238	0.0082067	1	0.415783	0.111556	0.66753
3827730	0.0647965	0.0100303	0.0128568	0.0816429	0.00699602	1	0.941596	0.100264	0.762657
4537593	0.032482	0.00967251	0.0138821	0.0950245	0.00893704	0.796671	0.437527	0.14967	0.739193
5913807	0.0103146	0.00793979	0.00750241	0.0359943	0.00929465	0.867923	0.914091	0.0796868	0.542013
1187556	0.0280333	0.00431713	0.00631213	0.0597234	0.00326615	0.336203	0.099457	0.0514354	0.347811
1810093	0.0465963	0.00508609	0.00770916	0.0319808	0.00460047	0.345181	0.145153	0.0564511	0.213678
1761249	0.0093857	0.00244523	0.00315299	0.0262566	0.00255954	0.220513	0.0448176	0.0240178	0.105147
3544524	0.118939	0.00948955	0.0128835	0.08967	0.00574518	1	0.663968	0.12287	0.770433
2657474	0.0232381	0.0105292	0.0120794	0.0832825	0.00813678	1	0.791136	0.117865	0.837458
1003023	0.00899032	0.00390062	0.00474519	0.0337358	0.00328017	0.255272	0.100732	0.0397245	0.325317
5408206	0.0377715	0.00799724	0.00929884	0.0548648	0.00522986	0.706901	0.45932	0.0633563	0.468967
5667287	0.0440925	0.00871918	0.0135432	0.0830173	0.00584842	0.638689	0.292617	0.121747	0.629614
1301382	0.0133793	0.00503277	0.00615327	0.0489532	0.00324943	0.388225	0.126535	0.0527598	0.437922
2164454	0.0222697	0.00577432	0.00733583	0.0603549	0.00468808	0.353994	0.218987	0.069849	0.291131
2357386	0.0227721	0.00622048	0.00766452	0.061974	0.00446286	0.299801	0.165381	0.0736596	0.385461
5506194	0.156268	0.00952401	0.0153484	0.0528676	0.0057537	0.505283	0.422713	0.149139	0.712082
1787038	0.0188019	0.00734533	0.00828983	0.0518308	0.00523475	0.623618	0.499808	0.0661428	0.339703
5881927	0.182047	0.00961509	0.0152245	0.0822847	0.00498347	0.546173	0.454759	0.208244	0.799114
1171865	0.10302	0.00478019	0.00789488	0.0455652	0.00369805	0.334384	0.123599	0.0918944	0.305856
1477314	0.0308395	0.00452123	0.00650151	0.0524486	0.00421499	0.852994	0.187	0.0491157	0.385757
1903400	0.0424238	0.00694677	0.0109828	0.0278833	0.00733412	1	0.517534	0.0562138	0.474301
2880519	0.0207665	0.00826262	0.00859498	0.0727034	0.00487778	0.837043	0.670315	0.0879089	0.779421
3444858	0.0416287	0.00663421	0.00963004	0.0797799	0.00567663	0.515287	0.327541	0.0804163	0.611171
5268822	0.0115099	0.00370524	0.00450021	0.0312684	0.00248146	0.24337	0.0872792	0.0307614	0.194505
5816423	0.00408576	0.00825583	0.00757926	0.0178942	0.0077917	0.731242	0.999995	0.04953	0.458485
2335076	0.0431031	0.00471403	0.00613886	0.0177386	0.00285091	0.23478	0.128717	0.0359793	0.211339
2035294	0.0105339	0.00384199	0.00492313	0.0307021	0.00210535	0.339302	0.0433304	0.0291279	0.249422
2673353	0.0120009	0.00513786	0.00626899	0.0371904	0.003715	0.392233	0.216338	0.0395169	0.251785
3173816	0.00286972	0.00272714	0.00289111	0.0103191	0.00240436	0.391011	0.0651635	0.00910227	0.06111
5429391	0.00750814	0.0032617	0.00396285	0.0239943	0.00321977	0.554884	0.135607	0.0179134	0.0857721
2419608	0.0498361	0.00684705	0.00797842	0.0826842	0.00450539	0.491894	0.287083	0.0934667	0.604786
2923149	0.0521294	0.0061784	0.00782513	0.0955845	0.00407517	0.329867	0.130621	0.0862744	0.454909
4069944	0.0204704	0.00640948	0.00725696	0.0654922	0.00391631	0.401105	0.220624	0.0817944	0.385695
5816143	0.041476	0.00745659	0.00905952	0.0772967	0.00489157	0.82766	0.311151	0.0905484	0.755317
5339457	0.0600218	0.00773879	0.0106644	0.0570395	0.0063738	0.911304	0.433262	0.0831704	0.652656
5334152	0.00265681	0.00231133	0.00241524	0.0101917	0.00187164	0.288758	0.0452097	0.00770474	0.0506123
5432502	0.0603654	0.00860983	0.0111289	0.0661362	0.00504315	1	0.364871	0.0696666	0.498598
4485436	0.0578958	0.00406044	0.00584351	0.0131091	0.00311002	0.436351	0.231497	0.0358165	0.241303
5812769	0.0955057	0.00623355	0.00812419	0.0507261	0.00347406	0.328618	0.226047	0.0979862	0.495198
1424729	0.0128161	0.00532611	0.00611508	0.0468275	0.00377411	0.478216	0.252673	0.0471334	0.332676
3257406	0.0297139	0.00414717	0.00618103	0.0563054	0.00512141	0.324613	0.0915864	0.0689765	0.296999
5536859	0.0288507	0.0140998	0.0153677	0.11267	0.00951029	1	0.910323	0.141867	0.910199
2468267	0.114967	0.00505623	0.00729602	0.0330164	0.00401696	0.421553	0.274056	0.0792669	0.411455
5075746	0.0417457	0.00752434	0.0095381	0.0664814	0.00610997	1	0.338004	0.0810682	0.592003
1814698	0.0252689	0.00777836	0.00924011	0.0682519	0.0050881	0.541936	0.379629	0.107632	0.721179
1136060	0.0154666	0.00599118	0.00554432	0.0601768	0.00471295	0.463471	0.425904	0.0630191	0.309826
3066601	0.17156	0.00723359	0.0139044	0.0600184	0.00387624	0.40435	0.124523	0.152543	0.616355
4251406	0.153585	0.0141113	0.0173194	0.192574	0.0104739	1	0.91588	0.246052	0.878427
4579715	0.00773825	0.00260412	0.00292438	0.019038	0.00194485	0.256517	0.073529	0.0186329	0.136703
4889777	0.0264144	0.00371909	0.00522185	0.0318352	0.00279613	0.456919	0.119739	0.0322703	0.208426
2690754	0.0178769	0.00549817	0.00712197	0.0476998	0.00389263	0.449199	0.194303	0.0422167	0.389436
5427125	0.0552476	0.00876793	0.0132815	0.0947803	0.00813956	0.318874	0.207186	0.13596	0.6146
5580515	0.0526582	0.00629644	0.00924031	0.0829782	0.00411211	0.425531	0.123269	0.0997541	0.552517
1027772	0.00325734	0.00238517	0.0025798	0.0125359	0.00216525	0.278214	0.049908	0.00943657	0.0474581
4203920	0.159159	0.00825314	0.0120312	0.0748649	0.00486575	0.537881	0.346331	0.146768	0.555078
4905291	0.0716596	0.00357704	0.00517797	0.0216725	0.00251259	0.324155	0.133247	0.0472655	0.252452
4537743	0.0128787	0.00535601	0.00619949	0.0402397	0.00419345	0.608431	0.31972	0.0437745	0.264067
4614707	0.0155721	0.00511867	0.00657568	0.0388424	0.0033148	0.686859	0.137831	0.0353729	0.351166
5716303	0.0359657	0.00593414	0.00771367	0.0525855	0.0045112	0.518223	0.224223	0.0577153	0.351888
3649136	0.0878894	0.00675411	0.0103583	0.0551526	0.00440826	0.459263	0.267187	0.0884203	0.367777
1116821	0.0856068	0.0106982	0.0122774	0.0359583	0.00856541	1	0.397849	0.124947	0.669204
3038944	0.00490795	0.00442636	0.00489579	0.0235637	0.00300849	0.716896	0.169378	0.0193053	0.231527
3840166	0.0767083	0.00637988	0.00852305	0.0451567	0.00441194	0.298323	0.213931	0.0895159	0.470977
5871622	0.00970879	0.00249412	0.0028419	0.0335388	0.0018585	0.179828	0.0324622	0.0233467	0.134773
2285697	0.0222134	0.00572967	0.00759199	0.0411267	0.00459814	0.461963	0.234771	0.0411904	0.274699
2741945	0.0280295	0.00803373	0.0107544	0.0788914	0.00583281	0.602669	0.297911	0.119928	0.726505
1418291	0.0623379	0.00553038	0.00880175	0.072783	0.00492205	0.941292	0.194431	0.0772762	0.397139
3223560	0.0130451	0.00318807	0.00407303	0.0397912	0.00249496	0.296252	0.052013	0.0387599	0.181562
1420947	0.0536696	0.00831569	0.0116263	0.07307	0.00596098	0.895962	0.560528	0.0896423	0.644562
2113245	0.0431889	0.00599753	0.00833693	0.0339404	0.00554907	0.44427	0.349208	0.0602266	0.40889
5008262	0.0487028	0.00616869	0.00871059	0.0685406	0.00464269	0.518223	0.224465	0.0709138	0.393861
2855407	0.0193541	0.00383856	0.00547126	0.037229	0.00261932	0.525095	0.0933945	0.0324948	0.262029
4234323	0.0531701	0.00619271	0.008895	0.0420989	0.00514391	0.483828	0.271302	0.0755059	0.527166
2115409	0.0220948	0.00487973	0.00550308	0.0423247	0.00493101	0.389449	0.218233	0.0633005	0.351027
2256249	0.139353	0.00492008	0.00964921	0.0300338	0.0026461	0.444982	0.083829	0.076621	0.242488
3974096	0.0150907	0.00388894	0.00525235	0.0542939	0.00358608	0.241455	0.0768962	0.0536037	0.247108
4655340	0.025411	0.00465345	0.00564018	0.0311158	0.0035385	0.66021	0.19888	0.0293498	0.210422
2762392	0.0536705	0.00927556	0.0141679	0.0887524	0.0069281	0.891686	0.546853	0.100815	0.73406
3870428	0.0116467	0.00593875	0.00649986	0.0260589	0.00290764	0.957051	0.360674	0.0206665	0.325376
1421858	0.0513552	0.00578888	0.00975327	0.0765509	0.0053872	0.637669	0.231709	0.0953553	0.490226
2471404	0.0303577	0.00784684	0.0102401	0.0544886	0.00494874	0.630332	0.34304	0.0637098	0.507705
3168694	0.0160508	0.00471984	0.00605988	0.0277615	0.00431429	0.3654	0.148372	0.030309	0.182292
3393511	0.0299647	0.00817199	0.0100417	0.0584843	0.00749689	0.698474	0.84941	0.102111	0.7382
4939852	0.0350262	0.00520746	0.00722013	0.0548973	0.00524832	0.827248	0.2926	0.0486893	0.303009
1593407	0.0108616	0.00647043	0.00717968	0.0585739	0.00356244	0.678032	0.381616	0.051169	0.522664
2960847	0.0225678	0.00451028	0.00576796	0.0329223	0.00346902	0.538953	0.223349	0.0327133	0.253135
5192125	0.0663979	0.00964882	0.0143043	0.0927654	0.00813171	1	0.540498	0.110795	0.519332
5514826	0.00750818	0.00311531	0.00467251	0.0164234	0.00292846	0.472749	0.0830117	0.016758	0.105631
3506167	0.310347	0.0143395	0.0207627	0.0802114	0.00773873	1	0.814228	0.255402	0.929026
4611476	0.186691	0.00915445	0.0128982	0.0333494	0.00494723	0.859879	0.543527	0.116247	0.728172
1501290	0.00645834	0.00349078	0.00403776	0.0189074	0.00302968	0.391011	0.108108	0.0198925	0.133377
2280591	0.0202106	0.0062574	0.00832142	0.0396942	0.00413003	0.619049	0.221469	0.0417005	0.398693
3828985	0.0566669	0.00501964	0.0086301	0.0920179	0.00753737	0.470868	0.111495	0.133754	0.493394
4061490	0.00729277	0.00330393	0.00357084	0.0239241	0.00339728	0.365776	0.0678924	0.0217724	0.109967
4221467	0.00845521	0.00396463	0.00407383	0.0246892	0.00445774	0.314968	0.167623	0.0288882	0.162338
1374485	0.0317948	0.00519535	0.00707932	0.0366478	0.00534013	0.601219	0.365098	0.0484827	0.36308
2288550	0.0590653	0.00864085	0.011722	0.0601033	0.00693686	1	0.721601	0.0900701	0.687294
3747191	0.0902592	0.00506668	0.00845672	0.0242719	0.00295349	0.514957	0.147881	0.043686	0.168716
5291579	0.472148	0.0129338	0.0211281	0.0592755	0.00626541	0.665121	0.737324	0.241778	0.869677
3850872	0.164561	0.00669264	0.0108743	0.0362896	0.00427033	0.445044	0.23111	0.100594	0.514322
3681984	0.0168883	0.00363223	0.00383868	0.0479028	0.00330398	0.251773	0.104967	0.0577683	0.347021
4805580	0.0365326	0.00591159	0.00878508	0.0743254	0.00425148	0.485472	0.187197	0.0718882	0.544131
1919792	0.00472196	0.00256181	0.0026565	0.0170916	0.00197032	0.259261	0.0558275	0.0144328	0.0855702
2575492	0.0193373	0.00580404	0.00657054	0.0378952	0.00479802	0.46464	0.246972	0.0522331	0.33872
5210569	0.011769	0.00330531	0.00337901	0.0454884	0.00281999	0.206145	0.0592863	0.0356452	0.204915
1317482	0.0119196	0.00295337	0.00461907	0.00762237	0.00305883	0.283245	0.0588255	0.0129993	0.057014
4933067	0.0362765	0.00563662	0.00782333	0.0614606	0.00373289	0.61475	0.165953	0.0579048	0.354982
1081672	0.0134449	0.004203	0.00505744	0.032194	0.0033052	0.365016	0.18223	0.035492	0.194544
1674040	0.0256137	0.0064589	0.00862449	0.0374204	0.00376769	0.500504	0.291424	0.036292	0.43904
3121436	0.0207151	0.00497279	0.00604945	0.0368606	0.003053	0.579225	0.165813	0.0325107	0.246553
4694004	0.00718443	0.00665347	0.00712994	0.0325665	0.00476491	0.793061	0.32623	0.0358808	0.391139
4697984	0.00518584	0.00336487	0.00378829	0.0180859	0.00279066	0.391011	0.0863257	0.016971	0.110386
5503317	0.110344	0.005837	0.00730852	0.0324577	0.0032807	0.499661	0.174818	0.06817	0.376114
5834474	0.0277743	0.0118874	0.0142187	0.0816799	0.00793166	1	0.860762	0.0782758	0.724357
1142135	0.19922	0.0073899	0.0124472	0.0493659	0.00518396	0.609436	0.358251	0.129804	0.501002
4493971	0.0461953	0.00792659	0.0108445	0.0728906	0.00677343	0.463843	0.335142	0.098851	0.670109
1706852	0.0313574	0.00482532	0.00524397	0.0554524	0.00352347	0.391563	0.214645	0.0512623	0.434587
1911189	0.0183974	0.00485586	0.00587091	0.0510871	0.00463884	0.500596	0.228904	0.0591129	0.317807
2229840	0.0256374	0.00375219	0.00485633	0.0489301	0.00309638	0.334181	0.0800361	0.0468183	0.260476
2352230	0.0495561	0.00618726	0.00790995	0.0530241	0.00452972	1	0.331514	0.056764	0.375901
2838054	0.012776	0.00300401	0.00347003	0.00808932	0.00232941	0.3011	0.122783	0.011914	0.0954805
4070185	0.01143	0.00270921	0.00359781	0.0265177	0.0022126	0.346351	0.0326469	0.0166543	0.0925471
2834547	0.00815666	0.00306569	0.00327185	0.0257541	0.00233344	0.29867	0.0811876	0.0272884	0.159046
3550302	0.0267329	0.00521563	0.0073816	0.0617343	0.00363372	0.905766	0.150774	0.0578602	0.432887
2656947	0.180897	0.00710397	0.0109548	0.0393982	0.00482563	0.553658	0.462389	0.103742	0.481144
3448521	0.0356659	0.00495741	0.0063681	0.0573992	0.00330145	0.41035	0.135616	0.0566983	0.389844
4568463	0.00496715	0.00260821	0.00290248	0.0221278	0.00202925	0.278842	0.0407874	0.0161102	0.0878868
4614471	0.0535267	0.00657608	0.00778523	0.0553027	0.00486146	0.876368	0.386638	0.0562534	0.304714
5624299	0.0228613	0.00567376	0.0074666	0.0483973	0.00542503	0.613213	0.271095	0.0574808	0.44648
1127363	0.153388	0.00584036	0.00984571	0.0336778	0.00310014	0.385652	0.136356	0.0845592	0.504884
2519069	0.0442479	0.00675024	0.00876581	0.0771349	0.00522305	0.596855	0.284428	0.0879535	0.544268
2618789	0.0578318	0.0123707	0.0142581	0.0945499	0.00952597	1	0.935918	0.111624	0.857777
1246814	0.104118	0.0064647	0.00950981	0.0469015	0.00432661	0.391011	0.247805	0.0995439	0.435377
5562585	0.0112185	0.0129597	0.013544	0.0430298	0.0183555	0.530315	1	0.137381	0.648091
1651519	0.0600532	0.00918657	0.0136935	0.080999	0.00689141	0.867093	0.465394	0.117918	0.758592
3515062	0.0758163	0.00628762	0.00849605	0.0219296	0.00411926	0.465875	0.342093	0.0588766	0.304972
4383510	0.309149	0.00828084	0.016452	0.0704506	0.00535308	0.508496	0.30262	0.191779	0.669246
3073809	0.0161803	0.00561022	0.00711366	0.0276086	0.00333969	0.586083	0.198835	0.0320767	0.256694
2058131	0.00772379	0.00553355	0.00612798	0.0344386	0.00409405	0.403976	0.303769	0.0372081	0.308291
2605734	0.0100569	0.00323981	0.00361552	0.0166024	0.00277241	0.566784	0.104179	0.0140209	0.0999435
3661435	0.0835482	0.0206809	0.0261203	0.123439	0.0259191	1	0.999855	0.322683	0.939362
5958422	0.152738	0.00597066	0.0095638	0.0470156	0.00381085	0.3182	0.127531	0.114631	0.400426
5603255	0.00702302	0.00303812	0.00366854	0.0281796	0.00293509	0.253926	0.0709263	0.0269083	0.13346
5703995	0.0621613	0.00652531	0.0105278	0.047623	0.00386866	0.425287	0.140855	0.0853052	0.488908
2469536	0.00883322	0.00392898	0.00458339	0.0379725	0.0028579	0.332637	0.0723849	0.0390318	0.276616
1842400	0.0551656	0.0056821	0.00859458	0.0603623	0.00437219	0.421735	0.156739	0.0637971	0.338276
2202156	0.0065109	0.00392469	0.00480736	0.0226923	0.0040495	0.439613	0.129241	0.028259	0.251481
3261769	0.00914022	0.00291678	0.00399963	0.0243803	0.0032982	0.270582	0.0782336	0.0242793	0.105859
4217437	0.0656113	0.00431246	0.00620023	0.0191251	0.00304868	0.371296	0.146108	0.0385841	0.179756
4848806	0.0329346	0.00610731	0.00891596	0.0400817	0.00454614	0.441238	0.107546	0.0644808	0.404054
5464220	0.0471714	0.00537525	0.0072766	0.0236689	0.00411557	0.452725	0.310151	0.0534715	0.443616
5932003	0.0112747	0.00527074	0.00568298	0.0292748	0.00567638	0.463792	0.340901	0.0370189	0.166006
3770915	0.0248184	0.00664791	0.00781936	0.0485367	0.00385805	0.713185	0.271036	0.0470685	0.449655
3770920	0.0555849	0.00480202	0.00544378	0.0172017	0.00290758	0.41021	0.176469	0.0365674	0.208032
1252900	0.0453584	0.0104864	0.0132801	0.0799211	0.00643468	1	0.609828	0.082021	0.690173
4318743	0.0207342	0.00588823	0.0069325	0.053641	0.00396611	0.423143	0.214572	0.0629994	0.339605
5329645	0.0179564	0.00559006	0.00688409	0.0439848	0.00317106	0.576244	0.21875	0.0561533	0.431347
1031918	0.137956	0.00662255	0.0124504	0.0665639	0.00513253	0.386447	0.31791	0.112258	0.502554
2900051	0.0113173	0.0058819	0.00663103	0.0490378	0.00428299	0.725597	0.14256	0.0605829	0.474415
3496452	0.300416	0.0146548	0.024474	0.0665282	0.00804218	0.897194	0.809455	0.241564	0.905073
4404986	0.0855813	0.00944199	0.0123343	0.117314	0.0107187	0.693763	0.521087	0.212891	0.73207
3043922	0.040006	0.0100407	0.0122075	0.0661763	0.00620626	0.829786	0.750078	0.080135	0.624958
2451292	0.00807579	0.00368982	0.00437522	0.0188629	0.0027235	0.614087	0.15853	0.0156368	0.151707
4094288	0.0211279	0.00558859	0.00672146	0.0488486	0.00401156	0.411946	0.298314	0.0674546	0.387053
4192613	0.331965	0.0127395	0.0223752	0.0967033	0.00807633	0.505212	0.503923	0.313422	0.906664
5050774	0.0145041	0.00362539	0.00470461	0.0362456	0.0036869	0.377534	0.0786735	0.0378086	0.140892
4524813	0.0456446	0.00467057	0.00697782	0.0596451	0.00391931	0.4371	0.102211	0.055861	0.244604
1998310	0.0058487	0.00285881	0.00290748	0.015838	0.00285042	0.309734	0.176965	0.0171697	0.140074
2320294	0.00704004	0.00528185	0.00567438	0.0312429	0.00360022	0.580076	0.189605	0.0337377	0.293853
3307810	0.0268898	0.00414856	0.00517699	0.0659617	0.00317356	0.287548	0.109938	0.0524259	0.352434
5340692	0.0349677	0.00467697	0.00677747	0.0428881	0.00633432	0.339529	0.0887536	0.0565084	0.230097
4131489	0.00313538	0.00245232	0.00250783	0.0137665	0.00202384	0.358775	0.0813151	0.0109948	0.0924112
3328170	0.013273	0.00509991	0.0050159	0.0535089	0.00283826	0.705302	0.289764	0.0384305	0.363135
4407651	0.224264	0.00853662	0.0126548	0.0629222	0.00531847	0.548233	0.397088	0.155421	0.721853
5796672	0.013183	0.00689486	0.00828885	0.0653052	0.0054532	0.471309	0.177709	0.0802495	0.513884
5056597	0.00484838	0.00208737	0.00280701	0.0198315	0.00291398	0.380855	0.0472435	0.0157012	0.0886252
2064667	0.0413875	0.0069209	0.0083841	0.0464897	0.00356758	0.50925	0.430982	0.050599	0.540956
3077644	0.0264261	0.00490469	0.00617135	0.0449336	0.00340235	0.305642	0.170765	0.0503014	0.300406
5187416	0.0305552	0.00580485	0.00752195	0.0645405	0.00422129	0.45037	0.197183	0.0650749	0.342481
1805049	0.0684894	0.00748543	0.0115247	0.0627522	0.00424862	0.843966	0.444498	0.064647	0.499363
2772413	0.160552	0.00907943	0.012896	0.0425412	0.00704188	0.519823	0.572176	0.129985	0.723945
4798830	0.00678957	0.0047164	0.0053233	0.0239634	0.00340715	0.40035	0.14134	0.021226	0.225863
4888414	0.0390276	0.00648728	0.00884091	0.0737087	0.0047033	0.724039	0.232344	0.0665372	0.520923
2853595	0.0304133	0.00492758	0.0058048	0.0500916	0.00417362	0.558834	0.179777	0.0452374	0.290767
3974773	0.0941339	0.0121741	0.0173539	0.102401	0.00778224	1	0.837472	0.129974	0.779501
1959910	0.0415862	0.00439835	0.0065107	0.0665672	0.00350399	0.634536	0.14592	0.0580489	0.298715
2409138	0.00981758	0.00494351	0.00570888	0.0300402	0.00439583	0.712595	0.176345	0.0346123	0.208314
4033106	0.029103	0.00375137	0.00618864	0.0492606	0.00450926	0.470278	0.147752	0.0440466	0.249005
4884537	0.034055	0.0124109	0.0140411	0.0809294	0.0111418	1	0.894912	0.097433	0.787566
4048213	0.0682851	0.00473632	0.00804363	0.0417077	0.00310107	0.353392	0.0786734	0.0787441	0.432886
1021844	0.384701	0.0141085	0.0224885	0.0645559	0.0072183	0.689691	0.771811	0.250539	0.919191
3800343	0.0927646	0.00862958	0.0128281	0.105724	0.0063632	0.843155	0.458344	0.137704	0.803526
5453162	0.00964883	0.00317437	0.0037339	0.0153408	0.00237143	0.403392	0.0920095	0.0130285	0.121972
2230859	0.0544417	0.00489145	0.00676344	0.0376338	0.00294014	0.262793	0.174001	0.0553287	0.32623
1772639	0.0642839	0.00730856	0.0119142	0.0986	0.00702423	0.595546	0.229198	0.135561	0.665871
2738050	0.127447	0.0110173	0.0203038	0.118043	0.0078798	0.449913	0.373378	0.225126	0.733024
3229513	0.0673674	0.00787944	0.0101933	0.0665576	0.00548055	1	0.643838	0.0827617	0.639905
2977034	0.0557044	0.00750352	0.0103219	0.0924977	0.0057223	1	0.348537	0.104053	0.725138
2348338	0.0753004	0.00717031	0.0107759	0.0450236	0.00572471	0.613244	0.331841	0.0673025	0.368798
3641808	0.05586	0.0138965	0.0215795	0.0763402	0.00853795	1	0.513841	0.120756	0.718223
1336703	0.0147652	0.00544536	0.00686072	0.0356338	0.00353254	0.52907	0.125824	0.0377964	0.305393
2306094	0.135936	0.0134069	0.0186605	0.121258	0.0081244	0.987202	0.771622	0.198224	0.835905
2911576	0.0504681	0.00510677	0.00804485	0.0723553	0.00601686	0.618209	0.153666	0.0824863	0.450698
1551588	0.0310322	0.00667932	0.00991001	0.0575627	0.00426789	0.830489	0.239159	0.054444	0.384101
2888150	0.062904	0.00586381	0.00893389	0.0652856	0.00354852	0.354195	0.136081	0.093377	0.687373
4292722	0.00256795	0.00213624	0.002218	0.0133609	0.00175213	0.209726	0.0343458	0.00955673	0.05822
5008882	0.0240122	0.00583572	0.00771633	0.0500913	0.00352957	0.494038	0.138808	0.0448119	0.39529
1402585	0.0324716	0.00884144	0.010822	0.0908164	0.0049877	1	0.532715	0.0810133	0.802979
3962034	0.0644284	0.0116676	0.0144656	0.101009	0.00754185	1	0.794734	0.126922	0.870897
5348626	0.0184585	0.00890301	0.0101137	0.0646034	0.00762427	0.806141	0.70112	0.106449	0.614248
2216612	0.0249041	0.00466684	0.00566083	0.0385902	0.00319569	0.528732	0.115558	0.0391258	0.256284
4483817	0.085125	0.0102687	0.0142588	0.109675	0.00783873	0.851591	0.534024	0.118048	0.770191
5037766	0.0474745	0.00776089	0.0114432	0.0787038	0.0053735	0.613755	0.304426	0.1069	0.597173
4515298	0.0119666	0.00465085	0.00585627	0.021469	0.0046998	0.833102	0.511969	0.0268008	0.248647
5562915	0.0496603	0.00718588	0.00821601	0.0884461	0.00437301	0.897166	0.258462	0.0849678	0.436831
4320397	0.0755496	0.00593211	0.00917642	0.0313952	0.00265912	0.261341	0.142937	0.0635155	0.485505
1442022	0.224756	0.00978417	0.0144991	0.0403953	0.00491311	0.581257	0.589748	0.130867	0.681402
3385120	0.049926	0.00902708	0.0119866	0.0765959	0.00585481	0.722402	0.385585	0.103077	0.679407
3503523	0.0269711	0.0057769	0.0071754	0.0610946	0.00337806	0.48466	0.133626	0.0591887	0.492911
4655318	0.0236461	0.0051898	0.00731637	0.0467679	0.00413416	0.531771	0.10708	0.0515825	0.395972
3538995	0.00375368	0.00270906	0.00271942	0.0162422	0.00205467	0.231315	0.0506647	0.0119229	0.0666321
4109947	0.0228961	0.00314331	0.00453248	0.0364201	0.00304331	0.385635	0.0793654	0.0265761	0.142034
1022911	0.00603883	0.00568587	0.00661836	0.0208364	0.00410029	0.515626	0.205613	0.0281663	0.269042
1417534	0.173854	0.00580658	0.0098414	0.0536522	0.00378051	0.453952	0.166344	0.117857	0.461695
4577335	0.034548	0.00527914	0.00622697	0.0598471	0.00429596	0.624221	0.239831	0.0548732	0.324876
4334915	0.0533701	0.0111562	0.0156818	0.0986858	0.00877118	0.900594	0.416685	0.176613	0.766214
4387448	0.0253189	0.00588358	0.00886687	0.0541847	0.0041043	0.462693	0.158115	0.0523213	0.314663
1981875	0.0724771	0.00674544	0.00982556	0.0944404	0.00578166	0.795246	0.347943	0.102225	0.509969
2595588	0.123947	0.00658082	0.00983749	0.0424744	0.00370836	0.474355	0.200074	0.0867362	0.398197
3739479	0.0206249	0.00502625	0.00685914	0.0422787	0.00365263	0.427996	0.180357	0.0486915	0.32662
1632795	0.102939	0.00563412	0.00819444	0.0235397	0.00237021	0.475691	0.229273	0.0487006	0.289837
1395755	0.0290822	0.00730171	0.010062	0.0618918	0.00777144	0.705613	0.351133	0.0833579	0.391036
3486160	0.096427	0.00693072	0.0106224	0.0282989	0.00443825	0.510605	0.311847	0.0622611	0.274582
2896566	0.0911939	0.00756626	0.0113077	0.0219298	0.00328817	0.626133	0.354556	0.0550056	0.445597
5665326	0.0558187	0.00999008	0.013326	0.0546362	0.00524418	0.777427	0.587016	0.0851824	0.597061
2705774	0.0249288	0.00457257	0.00703333	0.0244356	0.0042492	0.329292	0.133154	0.0384507	0.267277
4398143	0.00348513	0.00309706	0.00354647	0.0150289	0.00254643	0.445044	0.0657516	0.0129474	0.114333
1242251	0.0374157	0.0124882	0.0167744	0.0802012	0.00925694	1	0.662421	0.107997	0.725572
5334345	0.0157788	0.00355624	0.00485916	0.0217071	0.003268	0.295174	0.093679	0.0221948	0.108537
1901483	0.0124824	0.00534009	0.00668062	0.0407698	0.0052215	0.423704	0.169693	0.0505109	0.370676
2626472	0.0254126	0.0047798	0.00604305	0.0470071	0.00362857	0.314821	0.144564	0.0506924	0.26501
3892482	0.0708999	0.008117	0.0118692	0.0664976	0.00699039	0.814559	0.279583	0.122727	0.570859
4118639	0.0116126	0.00510754	0.00602007	0.0400085	0.00470731	0.310077	0.253655	0.0500546	0.234684
2621036	0.0317079	0.00687212	0.00842282	0.0686196	0.00463507	0.573691	0.3988	0.0656258	0.414451
1721725	0.0339939	0.00379262	0.00544208	0.0105751	0.00304583	0.366483	0.102353	0.0212338	0.0847442
4097408	0.0625838	0.00846184	0.0113865	0.0739627	0.00533743	0.649668	0.448212	0.100604	0.701447
4129138	0.474591	0.00980859	0.0213391	0.101724	0.00701323	0.48802	0.402282	0.273299	0.844845
1961633	0.00826703	0.00705942	0.00803323	0.0369558	0.0053919	0.794656	0.257891	0.0381515	0.332215
5755172	0.0471043	0.00830621	0.0114323	0.0822382	0.00538174	0.720462	0.380931	0.0860486	0.605275
1629809	0.0122823	0.00348954	0.00395139	0.0478621	0.00220818	0.305171	0.055268	0.0402913	0.23017
2116777	0.0130818	0.00390397	0.00416499	0.0411456	0.00329834	0.451555	0.168141	0.0366574	0.206171
3064405	0.0179222	0.00526113	0.00634355	0.0538392	0.00401615	0.391011	0.203835	0.0614231	0.343579
3088879	0.0406842	0.00486005	0.00582448	0.0555379	0.0043099	0.359224	0.232185	0.0675343	0.426697
4500001	0.0263947	0.0044296	0.00563012	0.0533512	0.00304951	0.283283	0.100999	0.0483147	0.31306
4553036	0.0842785	0.00888835	0.015562	0.108154	0.00884826	0.891381	0.300563	0.146205	0.684634
4877827	0.0965992	0.0152389	0.0192008	0.159099	0.0171981	1	0.778799	0.251739	0.931699
5541837	0.00317217	0.00217585	0.00269603	0.0112563	0.00239578	0.342761	0.0452347	0.00929423	0.0596438
1921058	0.261788	0.0136402	0.0183614	0.102381	0.00645692	0.879692	0.66293	0.246407	0.950193
4088578	0.0101187	0.00586208	0.00618063	0.0330861	0.00533613	0.647207	0.389231	0.0405851	0.450894
4706468	0.0512555	0.00592569	0.00963043	0.0653354	0.00627599	0.608346	0.23708	0.0774323	0.568598
5941017	0.0238948	0.00611761	0.00753596	0.0470417	0.00397898	0.637664	0.232166	0.0462476	0.409374
1963864	0.0940142	0.00424408	0.00682968	0.0264703	0.00370777	0.594754	0.20337	0.0522831	0.220868
5242235	0.0204898	0.0119341	0.0136047	0.0643685	0.00763922	1	0.742928	0.106399	0.774498
5655237	0.0488769	0.0031343	0.00472448	0.0270608	0.00254561	0.29573	0.0685142	0.0408667	0.20865
2530240	0.0319278	0.00660426	0.00869531	0.0324836	0.00518547	0.385802	0.233313	0.0573771	0.463809
2188592	0.00631492	0.00595964	0.00632285	0.0268401	0.00591013	0.422129	0.577376	0.0455797	0.439222
2217844	0.0237949	0.00475495	0.00712471	0.0345672	0.00341047	0.624174	0.186252	0.033733	0.272305
2292151	0.00987282	0.00596087	0.00748102	0.041302	0.00433549	0.470959	0.373131	0.0457489	0.401921
3714477	0.046198	0.0112628	0.0145514	0.077471	0.00772283	0.989783	0.427792	0.107278	0.624008
5312518	0.0200172	0.00436088	0.00519409	0.0407131	0.00337116	0.514951	0.117775	0.0381856	0.266505
3094425	0.00925415	0.00411198	0.00515591	0.0387776	0.00381201	0.307889	0.0908644	0.0394023	0.219524
1839554	0.0229259	0.00352099	0.00432607	0.0167041	0.00351348	0.323779	0.141231	0.0256702	0.160188
4040167	0.0688744	0.00882692	0.0109901	0.0906996	0.00665294	0.967861	0.859253	0.112935	0.808132
5098427	0.0209571	0.00574127	0.00858221	0.0512051	0.00356951	0.445861	0.0966632	0.0520286	0.345697
2583018	0.0284498	0.00628323	0.00894069	0.0569779	0.00564225	0.927721	0.380968	0.0571555	0.417401
4184609	0.0397201	0.00506492	0.00726938	0.0553611	0.0038339	0.498869	0.206392	0.0482465	0.252322
3488555	0.0152866	0.00479772	0.00658401	0.0410686	0.00426789	0.749222	0.167684	0.0488662	0.320909
5106299	0.025597	0.00404233	0.00556765	0.0390369	0.00311747	0.332263	0.143303	0.0359609	0.206022
3591936	0.0527118	0.00751551	0.0104197	0.0597172	0.00629632	0.726247	0.561481	0.0757446	0.469188
2167947	0.0321136	0.00573041	0.00728486	0.0530795	0.00437248	0.45037	0.286594	0.0631809	0.38935
2477147	0.00744536	0.00345723	0.00387549	0.0246654	0.00256864	0.300778	0.106364	0.02412	0.167586
4043085	0.0721654	0.00844678	0.0118252	0.11117	0.00550382	0.599041	0.503243	0.127018	0.731547
5199543	0.00984383	0.00542559	0.0072537	0.0440553	0.00478282	0.542298	0.116821	0.0555853	0.375707
1169874	0.0154214	0.00393497	0.00486029	0.0517486	0.00367554	0.305492	0.112886	0.0479796	0.259871
1226691	0.0291601	0.0107362	0.0137115	0.0924149	0.0071015	0.864825	0.394256	0.134267	0.756641
4942667	0.0293382	0.00556558	0.00784508	0.054819	0.0039755	0.58868	0.169955	0.0518224	0.403965
1214230	0.0275212	0.00751673	0.0109071	0.0411594	0.00570003	0.621369	0.345234	0.0566053	0.388956
5219070	0.0104447	0.0033922	0.00388099	0.0339873	0.00243316	0.266811	0.0601585	0.0304389	0.165785
1960204	0.0524047	0.00615959	0.00850982	0.0484746	0.00401204	0.551066	0.241406	0.0549216	0.436773
4077973	0.00977861	0.00480507	0.00620643	0.0409588	0.0033611	0.273391	0.118969	0.0448046	0.333844
3685399	0.0321192	0.00540245	0.00731251	0.0445181	0.0054822	0.470707	0.25893	0.065142	0.305423
1545718	0.0619928	0.0119586	0.0169838	0.0907242	0.00762122	1	0.633603	0.105578	0.766656
2191344	0.0347058	0.00684597	0.00950759	0.0658289	0.0039177	0.725143	0.258756	0.0680111	0.528853
5627095	0.00351587	0.00232075	0.00261531	0.0160306	0.00218058	0.281895	0.0327711	0.0118795	0.0534036
5323710	0.101715	0.00924543	0.01382	0.115314	0.0103806	0.768088	0.606951	0.18181	0.736521
5472151	0.0270489	0.00416795	0.00499086	0.0394127	0.00328487	0.709782	0.202875	0.0415581	0.305291
3662734	0.0605609	0.00873122	0.0139841	0.0941969	0.0066814	0.847382	0.48859	0.109889	0.658074
2377544	0.11244	0.00673681	0.0104699	0.0445203	0.00464294	0.376116	0.196574	0.0997107	0.412529
4746916	0.0245965	0.00662168	0.00853515	0.0410595	0.00690016	0.717507	0.324475	0.0708398	0.559961
2328275	0.0584521	0.00707725	0.00872918	0.0771347	0.00625523	0.615627	0.417546	0.0810463	0.490671
5719953	0.0317895	0.00675885	0.00921563	0.0441957	0.00439129	0.54889	0.213786	0.0614788	0.443898
1474641	0.20241	0.00586533	0.0094188	0.0557067	0.00386983	0.312873	0.394207	0.113619	0.515034
2474084	0.0395405	0.00496379	0.00668362	0.0759045	0.0053027	0.333352	0.134329	0.0867256	0.416604
4318155	0.0332984	0.00625193	0.00836012	0.0706474	0.00382394	0.406577	0.166183	0.0722466	0.524607
4790209	0.0260935	0.0056842	0.00785618	0.050783	0.00487418	0.565447	0.155586	0.0580129	0.357635
3773052	0.312951	0.0080613	0.0128335	0.0473423	0.00534265	0.391011	0.497752	0.176201	0.694007
5220468	0.0408381	0.00607738	0.00926355	0.0827713	0.00438705	0.593086	0.211487	0.0802191	0.539853
5230634	0.0213052	0.00688007	0.00897174	0.0677145	0.00517255	0.47611	0.211609	0.0868796	0.506817
1156475	0.160638	0.00701962	0.00901661	0.0527609	0.00304764	0.403429	0.246338	0.101583	0.46367
5572307	0.0324674	0.00781378	0.00919446	0.0888294	0.00743677	0.949575	0.357787	0.0762652	0.462842
2189273	0.0130102	0.0034251	0.00426034	0.0254605	0.00344668	0.408145	0.096623	0.0243695	0.149136
5704285	0.081132	0.00867096	0.0112832	0.101308	0.00710027	1	0.441111	0.133994	0.858779
2733658	0.0103294	0.00329701	0.00341671	0.0321405	0.00286218	0.312533	0.132615	0.0302194	0.207476
2197554	0.0436262	0.00716038	0.00897989	0.0764241	0.00563863	0.659012	0.361616	0.0762481	0.522885
4058366	0.037617	0.00552535	0.00837218	0.0669498	0.00378366	0.482269	0.160222	0.0639123	0.475599
4346503	0.0133151	0.00425422	0.00591589	0.0322661	0.00281259	0.418224	0.0938965	0.0273964	0.244643
5055049	0.0151012	0.00732861	0.00813942	0.0632432	0.00391698	0.506738	0.342516	0.0720231	0.643959
5980354	0.0848261	0.0120539	0.016818	0.142609	0.00589317	0.727708	0.465898	0.176507	0.710613
1362698	0.0969393	0.0127036	0.018556	0.110655	0.00698245	1	0.800548	0.140534	0.82793
3408893	0.0226132	0.0088635	0.00973167	0.0824382	0.00440868	0.700511	0.488039	0.0881587	0.701696
4377552	0.0270521	0.00669382	0.00859807	0.0589596	0.00414005	0.730194	0.249113	0.067483	0.549389
1833030	0.0521249	0.0122192	0.0158266	0.0818009	0.00698624	1	0.558653	0.10879	0.711579
2919202	0.00900626	0.00388754	0.0052397	0.0348691	0.00305573	0.283258	0.0734103	0.0385106	0.277349
3409989	0.109487	0.00534293	0.0101381	0.0450582	0.00615888	0.414995	0.116661	0.0859485	0.34098
5293143	0.0287158	0.00741954	0.0104453	0.053727	0.00494308	0.821774	0.242125	0.0666425	0.563124
6002857	0.297602	0.0100847	0.0159932	0.0665614	0.00680269	0.612996	0.646702	0.206457	0.746656
1242381	0.0081382	0.00319816	0.00359531	0.0266551	0.00262772	0.384685	0.078255	0.023167	0.133726
5457611	0.019515	0.00564538	0.006477	0.063687	0.00403586	0.48906	0.247006	0.0621047	0.367926
1587686	0.0490706	0.0116864	0.0135297	0.0799991	0.0115827	1	0.950041	0.130616	0.818277
3331892	0.014278	0.00573284	0.00624979	0.041342	0.00429319	0.417919	0.286681	0.0499027	0.389943
4073619	0.0583903	0.00453035	0.00742572	0.0210926	0.00306755	0.462299	0.123276	0.0405685	0.240439
3055760	0.0274662	0.00866725	0.0110343	0.0940557	0.00664506	0.776272	0.351236	0.129725	0.633736
4429044	0.0056062	0.0039811	0.00417272	0.0196587	0.00274031	0.527707	0.0919611	0.0172399	0.0883335
3734483	0.0870771	0.0111107	0.0170544	0.0758672	0.0076653	0.675131	0.510015	0.145262	0.7612
4187969	0.0128003	0.00559391	0.00625737	0.0322651	0.00340712	0.818497	0.220101	0.02804	0.333656
4250351	0.00534822	0.00271463	0.00314439	0.0117664	0.0022564	0.57908	0.0711592	0.00758891	0.0494606
5871613	0.132597	0.0138045	0.0211915	0.0723336	0.00972881	1	0.814886	0.160385	0.727424
5998366	0.0279191	0.00358888	0.00440146	0.0237247	0.00238102	0.564369	0.108993	0.0200376	0.172498
1304124	0.023574	0.00539634	0.00706237	0.0432074	0.00353251	0.622894	0.292834	0.0399849	0.322161
3100518	0.0102438	0.00454006	0.00526296	0.0399492	0.00346801	0.391011	0.123536	0.0387296	0.214548
3230469	0.017558	0.00495745	0.0053454	0.0467611	0.00462091	0.575063	0.482173	0.0534153	0.397503
5473328	0.00951975	0.00329338	0.0039939	0.0280958	0.00301592	0.301559	0.0744938	0.0324693	0.17607
4529757	0.171611	0.00768868	0.0108681	0.0304982	0.00340309	0.624858	0.348877	0.0881165	0.577571
2804158	0.0559027	0.0111585	0.015673	0.0710913	0.00985276	0.820519	0.533093	0.150539	0.716269
3016502	0.00965575	0.00331147	0.00463375	0.0153373	0.0030116	0.605936	0.104522	0.013496	0.142108
3741705	0.0620378	0.00725641	0.0103701	0.0869201	0.00523256	0.58868	0.34693	0.101969	0.684698
5530323	0.072149	0.00585332	0.00825759	0.0564272	0.00541509	0.37017	0.177664	0.0904934	0.317241
3106771	0.04439	0.0131014	0.0160988	0.0561364	0.00940646	1	0.668399	0.0704433	0.55032
5702938	0.0230322	0.00470036	0.00548615	0.0426621	0.0037455	0.377967	0.217793	0.0520166	0.275365
2090683	0.0157532	0.00545887	0.006634	0.0604122	0.00579209	0.645435	0.106577	0.073759	0.557107
5315632	0.023614	0.00649902	0.00834332	0.0508682	0.00365462	0.420867	0.191959	0.0552043	0.578502
5622703	0.0634836	0.00956425	0.0137315	0.0705746	0.00939975	0.792431	0.541544	0.134281	0.527816
4280057	0.0232323	0.00948285	0.00927473	0.0462437	0.00606141	0.651958	0.576657	0.0798125	0.461734
4517482	0.157876	0.00785212	0.0111585	0.0390712	0.00467962	0.661615	0.45174	0.101882	0.444805
4747664	0.0166278	0.00313283	0.00412993	0.0213934	0.00274979	0.409664	0.124189	0.0193677	0.156428
1385701	0.018434	0.00416496	0.00464681	0.0269993	0.00282224	0.333152	0.0869519	0.0264807	0.206394
2774480	0.00218057	0.00300396	0.00376821	0.0116363	0.00251247	0.311011	0.0419551	0.0104246	0.0726761
2910739	0.0196874	0.00423935	0.00577842	0.0390455	0.00248832	0.505422	0.0883862	0.0352167	0.274545
3211143	0.022882	0.00304158	0.00373952	0.0197945	0.00214551	0.272125	0.0621378	0.0251788	0.1697
4641958	0.0190302	0.0057824	0.00762741	0.051929	0.00470501	0.298134	0.238304	0.082774	0.52888
2110089	0.0142895	0.0038447	0.00472986	0.0459201	0.00308382	0.340787	0.145554	0.0409725	0.24925
2577587	0.00262322	0.00272612	0.0034002	0.0136195	0.00192209	0.307234	0.0313218	0.0102473	0.0988201
3184209	0.0115794	0.00351108	0.00386035	0.0345384	0.00294199	0.345017	0.12132	0.0348588	0.215142
4091102	0.014063	0.00339719	0.00533304	0.0111355	0.00316866	0.39906	0.0452623	0.0178501	0.0948584
4330972	0.0158348	0.00512376	0.00605943	0.037373	0.00361623	0.695942	0.112435	0.0366075	0.363746
4612217	0.00369144	0.00373081	0.00400259	0.0165632	0.00216029	0.652996	0.11641	0.0141532	0.153084
5290488	0.309671	0.00838983	0.0131267	0.0412708	0.00504305	0.394328	0.56019	0.137127	0.60576
5583652	0.052833	0.00938574	0.0124251	0.0972174	0.00557827	0.832928	0.360638	0.102806	0.601178
2100343	0.041054	0.00610347	0.00725083	0.055754	0.00531883	0.66267	0.489586	0.0636411	0.481279
3011375	0.00846257	0.00364383	0.00427403	0.0285074	0.00298563	0.432352	0.136227	0.0273541	0.184165
5256760	0.0651175	0.0110518	0.0152665	0.104409	0.00921948	0.656912	0.245614	0.206428	0.826876
3557210	0.0217283	0.00341365	0.00464842	0.0529183	0.00264765	0.262965	0.0432977	0.0414318	0.210265
3179039	0.0161141	0.00345812	0.00430805	0.0414002	0.00308666	0.239635	0.0528988	0.0362996	0.210313
3271128	0.0410192	0.00988815	0.0139287	0.0628353	0.00762552	1	0.487741	0.0779874	0.620403
4116481	0.0332564	0.0102571	0.0144029	0.0911973	0.00552789	0.300446	0.231512	0.100587	0.606315
1199101	0.0453404	0.00965078	0.0129662	0.101938	0.00552606	0.760063	0.328355	0.11104	0.68905
3691078	0.0807698	0.006466	0.00969101	0.0660172	0.00412831	0.36405	0.219205	0.103054	0.447944
5510403	0.0704339	0.00647561	0.00859484	0.0441719	0.0043622	0.328243	0.281059	0.0942922	0.47797
5038848	0.017216	0.00570907	0.00679397	0.0441269	0.0046016	0.344776	0.316526	0.0674981	0.528853
5258453	0.00899638	0.00395338	0.00373575	0.0364242	0.0028057	0.336797	0.0864504	0.0311293	0.182849
5258994	0.0215599	0.00338315	0.0047003	0.0362536	0.00266702	0.464734	0.0935962	0.0286334	0.15862
1376437	0.0494458	0.00809986	0.0125414	0.0696376	0.00494595	0.583659	0.359043	0.0729769	0.528562
3757657	0.0113439	0.00453373	0.00533693	0.016845	0.00317791	0.352194	0.145839	0.0158876	0.135779
5231343	0.0370481	0.00478472	0.0077218	0.0510772	0.00433507	0.446937	0.12086	0.0606033	0.332749
1479287	0.00381839	0.00244139	0.00252595	0.0112466	0.00196392	0.409102	0.0904786	0.00701185	0.0591959
3321733	0.0220162	0.0113012	0.012154	0.112008	0.0150987	1	0.578276	0.163601	0.835167
5703238	0.0117613	0.00713811	0.00892087	0.05739	0.00586268	0.809283	0.321589	0.0528071	0.449734
3648349	0.00509262	0.00266322	0.00319289	0.0191679	0.00232584	0.260559	0.0412889	0.0131977	0.0616868
2680660	0.0459806	0.00623638	0.00864185	0.0648282	0.0063672	0.427658	0.266921	0.0857089	0.421608
5525924	0.036016	0.00588435	0.0082217	0.0506336	0.00452976	0.356525	0.248137	0.0589536	0.361379
5980481	0.00477187	0.00286526	0.00309497	0.0163594	0.00223038	0.296049	0.0558582	0.01446	0.0956462
1228734	0.00789159	0.004025	0.00490242	0.0380796	0.00263379	0.191422	0.0452339	0.0356126	0.232782
1556221	0.00904325	0.0067161	0.00846372	0.0416147	0.00457551	0.486379	0.211547	0.044217	0.357227
1826897	0.0388231	0.00532354	0.00743051	0.0622372	0.00406591	0.438722	0.140365	0.0630769	0.30738
1490118	0.136502	0.008219	0.0122832	0.0557435	0.00387321	0.560459	0.344681	0.121699	0.682952
4507340	0.00799123	0.00364836	0.00480385	0.0270846	0.00390665	0.524326	0.0789446	0.0318795	0.203527
5770542	0.199187	0.00962982	0.0141217	0.0619033	0.00685232	0.716955	0.515174	0.180667	0.814798
3510459	0.128811	0.00502592	0.00719015	0.0565178	0.0034914	0.183709	0.0235148	0.149242	0.547951
1030171	0.0121461	0.00417309	0.00524513	0.0328997	0.00245017	0.38701	0.0726029	0.0277894	0.25394
1650599	0.00722611	0.00263193	0.003357	0.0116581	0.00155371	0.215213	0.0267048	0.00892894	0.100383
1931486	0.02562	0.00385498	0.00480278	0.056528	0.00271835	0.302426	0.076605	0.043831	0.425725
2874258	0.131869	0.0143651	0.0187093	0.167887	0.0104191	1	0.865518	0.235769	0.863444
4512507	0.0220954	0.0121795	0.0132632	0.0506625	0.0107866	1	0.927054	0.109099	0.627263
4923074	0.0243895	0.00382327	0.00541277	0.0147964	0.00223343	0.510706	0.0681309	0.0220165	0.213139
5093229	0.00504963	0.00307609	0.00313714	0.0107405	0.00251965	0.388681	0.100786	0.00878144	0.0847527
3209822	0.0253836	0.00999935	0.0130695	0.0715105	0.00623567	1	0.600767	0.105389	0.715618
3586045	0.00990383	0.00451314	0.00532492	0.0241161	0.00303771	0.911728	0.156811	0.0216981	0.198182
4129517	0.00769563	0.00525391	0.00614754	0.0316464	0.00361928	0.67234	0.194308	0.0287056	0.298983
4394127	0.0158779	0.00493043	0.00594733	0.0441536	0.00386873	0.391011	0.174672	0.0490805	0.285613
4826024	0.0232117	0.00680967	0.00915335	0.0539225	0.0047258	0.487913	0.154724	0.0587581	0.437216
2227895	0.336224	0.0120814	0.0185754	0.069268	0.0110937	0.999553	0.871586	0.26	0.765023
2346779	0.0184095	0.0069698	0.00867427	0.0490895	0.00764469	0.860543	0.40212	0.0787754	0.591983
3589662	0.0105936	0.0036491	0.00518669	0.0539722	0.00385332	0.184248	0.019781	0.053528	0.257988
5927987	0.0155476	0.00823617	0.00997832	0.0679761	0.00468973	0.730637	0.386438	0.0708182	0.563662
4800406	0.106601	0.0078098	0.0110368	0.0731951	0.00499313	0.56158	0.522151	0.10374	0.500122
5883010	0.0267851	0.00485079	0.00664335	0.0446552	0.0040461	0.658137	0.171897	0.0457483	0.255905
1093269	0.0158208	0.00549102	0.00677572	0.0346264	0.00395681	0.55147	0.21148	0.0317346	0.374921
1248692	0.0237856	0.00691031	0.00849774	0.0455952	0.00562881	0.336175	0.447935	0.0678522	0.442562
2029672	0.0168949	0.00685794	0.00817466	0.030422	0.00508877	0.709943	0.435428	0.0385299	0.438849
3341872	0.0403012	0.00344384	0.00510094	0.0374686	0.00365471	0.413018	0.119678	0.038074	0.192325
5681560	0.139011	0.00792169	0.0117526	0.0485754	0.00560676	0.625444	0.400403	0.112888	0.474489
1091781	0.00340564	0.00369017	0.00389743	0.0176447	0.00260936	0.36423	0.073923	0.0168139	0.206123
1441085	0.00236492	0.00270409	0.00311971	0.010855	0.0028789	0.409585	0.0399711	0.0105456	0.0729547
1500198	0.178368	0.00659434	0.0104256	0.0442889	0.00565732	0.444517	0.375769	0.150483	0.603945
4825939	0.0542354	0.00962485	0.0139729	0.078195	0.00696297	0.657292	0.28174	0.103512	0.616398
5661129	0.0173365	0.0053765	0.00688492	0.0597503	0.00376251	0.366231	0.139514	0.0565193	0.297476
1387926	0.0077912	0.00314212	0.00398372	0.0308834	0.00261627	0.187134	0.0525295	0.0247211	0.134969
1863405	0.00935581	0.00611126	0.00606399	0.0379744	0.00418587	0.871006	0.364172	0.034137	0.410477
1946564	0.0203359	0.00502662	0.0060299	0.0419726	0.0058246	0.410778	0.149661	0.0679643	0.285652
2579730	0.0827925	0.0108213	0.0159262	0.110923	0.00643354	0.839801	0.495417	0.138992	0.79171
5055422	0.0263793	0.00317031	0.0045101	0.0467634	0.0028406	0.399357	0.0808991	0.0375368	0.199351
2701417	0.199635	0.0105337	0.0159984	0.073321	0.00477329	0.611067	0.547453	0.180777	0.799868
1373191	0.0794331	0.0155123	0.0192882	0.10576	0.0133617	1	0.855541	0.214561	0.923356
3660178	0.00784102	0.00592181	0.00669553	0.0429003	0.00895823	0.155005	0.0265836	0.0465467	0.335371
3683697	0.0379369	0.00823942	0.0105791	0.0846791	0.00550166	0.622415	0.347912	0.109827	0.662977
4191513	0.0108257	0.00527355	0.00681098	0.045808	0.00282385	0.334202	0.131023	0.0454076	0.372511
5243469	0.0360456	0.008308	0.012179	0.06801	0.00541112	0.935245	0.29634	0.0751663	0.610024
1290605	0.0520637	0.00642286	0.0105141	0.0633811	0.00602105	0.621352	0.250277	0.0765545	0.463165
3668150	0.0245493	0.00392996	0.00495897	0.0435677	0.00274964	0.601261	0.122078	0.0323809	0.272748
3724731	0.00863047	0.00338605	0.00430306	0.0300758	0.00273011	0.225992	0.0492957	0.0281153	0.127352
2854682	0.00508222	0.00350391	0.00388022	0.0272886	0.00208484	0.417836	0.0650323	0.0212991	0.221089
3592957	0.023347	0.0046496	0.0070234	0.0618611	0.00404945	0.576645	0.121433	0.0543545	0.453335
3860984	0.0253774	0.00540799	0.00860543	0.0575772	0.00444344	0.333078	0.0873391	0.064181	0.363438
5063235	0.0306767	0.0103044	0.0115402	0.0889401	0.00736478	1	0.812543	0.116547	0.891883
5911429	0.0142746	0.00611887	0.00734558	0.0673893	0.00378736	0.3106	0.105082	0.0884993	0.573523
4117681	0.0314834	0.00592964	0.00879042	0.058856	0.00569954	0.675845	0.215351	0.0556471	0.334182
5265315	0.0232699	0.0046237	0.00568393	0.0386365	0.00383592	0.523495	0.3064	0.04357	0.307755
5330114	0.0379906	0.00429327	0.00529492	0.0592525	0.0027649	0.293691	0.120043	0.0673098	0.484755
1553908	0.149217	0.00575768	0.0079326	0.0378732	0.00307922	0.528467	0.265534	0.0860999	0.542427
3789953	0.0277542	0.00447023	0.00537127	0.0549828	0.00326239	0.328273	0.113674	0.0511203	0.354988
4256040	0.0562924	0.00484033	0.00711427	0.017031	0.0033869	0.445044	0.181288	0.0433586	0.317706
5134926	0.243607	0.00801932	0.0131667	0.0639336	0.00525867	0.908051	0.39091	0.14573	0.525467
5905084	0.0149842	0.00257227	0.00387808	0.0290942	0.00292391	0.268403	0.0299443	0.0261259	0.115423
5981161	0.0459369	0.00884849	0.0119037	0.101707	0.00752691	1	0.3838	0.115547	0.715119
3458813	0.0261554	0.00725627	0.00982807	0.0424591	0.00430106	0.908485	0.255554	0.0459845	0.38242
4427010	0.0478979	0.00811354	0.0108873	0.081692	0.00576478	0.532586	0.330638	0.104594	0.57768
5149561	0.0411657	0.0118466	0.0149758	0.0826852	0.00816317	0.957788	0.477511	0.108382	0.694791
3632969	0.0239125	0.00701407	0.00776142	0.0502926	0.00547556	0.808733	0.54256	0.0741551	0.511512
3651158	0.0285963	0.00407979	0.00494234	0.0595412	0.00439229	0.384507	0.256838	0.0706006	0.338995
3157013	0.0140152	0.0039107	0.00466877	0.0350823	0.003615	0.362756	0.17588	0.0347834	0.193068
2007911	0.0157985	0.00379499	0.00439433	0.0354177	0.00329266	0.269274	0.130089	0.0489954	0.292198
1141860	0.038436	0.00999468	0.0131063	0.0718896	0.00887949	1	0.829789	0.0868658	0.677386
2867150	0.0221402	0.0193421	0.0197223	0.0662025	0.0215803	0.938354	1	0.195391	0.94733
5754938	0.0267811	0.00765692	0.00992013	0.078562	0.00674594	0.834258	0.358712	0.106525	0.568544
5779215	0.207923	0.00560396	0.0114188	0.0344384	0.00485221	0.560654	0.213362	0.0999794	0.406459
2412143	0.118645	0.00631505	0.010537	0.0308634	0.0044421	0.456428	0.289888	0.0780224	0.351436
1299065	0.00497185	0.00280752	0.00376759	0.0172853	0.00219992	0.38324	0.0453528	0.0161094	0.0870154
1711223	0.00392985	0.00327551	0.00331668	0.0207443	0.00207828	0.351742	0.0645055	0.0160079	0.189857
3217530	0.0183346	0.00589784	0.00702939	0.0707282	0.00708929	0.641537	0.23842	0.0891131	0.567387
5165559	0.0148069	0.00603305	0.00614258	0.0453831	0.00450636	0.526005	0.368511	0.0519941	0.440401
1134745	0.114264	0.00890932	0.013274	0.0508161	0.00427933	0.531388	0.28704	0.137898	0.668333
1885687	0.0587437	0.00923406	0.0152986	0.0841241	0.00660723	0.731065	0.279687	0.102973	0.541904
3700128	0.0169115	0.00510712	0.00647171	0.0451378	0.00408555	0.2613	0.140808	0.0668362	0.311015
2477710	0.0710794	0.00683474	0.00983612	0.077213	0.00565253	0.477244	0.197284	0.105349	0.638423
5981731	0.0704876	0.00366873	0.00571123	0.0111476	0.0027302	0.213831	0.0653186	0.032563	0.145834
3038779	0.0532315	0.00834858	0.0118447	0.0572423	0.0337311	0.860597	0.302251	0.160873	0.726483
3549734	0.0615519	0.0129646	0.0166773	0.103968	0.0197176	1	0.791597	0.200158	0.880659
5742796	0.0289181	0.00598361	0.00790168	0.0614207	0.00348127	0.367551	0.154741	0.0566985	0.444174
1663668	0.00273186	0.00287549	0.00301061	0.0121909	0.00242884	0.391011	0.0520979	0.00998125	0.0608481
1580288	0.0432754	0.00797117	0.0109435	0.0640015	0.00490368	0.603572	0.383993	0.0842024	0.522452
3097099	0.201016	0.0156481	0.0186904	0.0523387	0.0104314	1	0.999823	0.167802	0.838045
2712074	0.0103295	0.00476649	0.00611674	0.0425767	0.00344644	0.383938	0.105023	0.0439634	0.316284
2718875	0.0135043	0.00384885	0.00457534	0.0471048	0.00272335	0.253761	0.0820858	0.0486526	0.278367
3289098	0.0157624	0.00589079	0.00724182	0.0588045	0.00403899	0.560489	0.247962	0.0621395	0.516943
3426096	0.0397314	0.00505773	0.00747144	0.0339799	0.00349532	0.393955	0.115248	0.0502209	0.307936
5442706	0.0929137	0.00359706	0.0056478	0.0418775	0.00262827	0.22237	0.0609263	0.0656464	0.299872
5666481	0.0557213	0.0124597	0.013565	0.0621888	0.0080282	1	0.938567	0.0900974	0.555639
5436318	0.0380251	0.00533851	0.00700459	0.0586716	0.00535826	0.734688	0.309048	0.0493147	0.334928
1015973	0.0085755	0.00336609	0.00448892	0.0203895	0.00265423	0.348306	0.0557447	0.0194602	0.11613
1133999	0.0193815	0.0078467	0.00989264	0.0549131	0.00958453	0.728012	0.45448	0.0970529	0.695213
1139483	0.0315933	0.00622721	0.00819798	0.0657027	0.00369163	0.716247	0.294651	0.0686865	0.48794
2350979	0.0391802	0.00613657	0.00768281	0.056552	0.00470402	0.45037	0.379542	0.074974	0.469216
2737985	0.0192709	0.00236767	0.00344989	0.0364176	0.00205898	0.331322	0.0333794	0.0272993	0.138591
2987046	0.00845082	0.00320811	0.00350819	0.0158135	0.00274806	0.573631	0.154809	0.0131691	0.0831977
1850123	0.0792005	0.00597856	0.00837072	0.0214417	0.00447039	0.659001	0.513026	0.0469919	0.292382
3165784	0.0107046	0.00433308	0.00612655	0.034042	0.00442915	0.238198	0.0648131	0.0410359	0.17275
4573673	0.146952	0.0118799	0.0167052	0.0755045	0.0108138	0.694436	0.728873	0.204694	0.707412
5321072	0.0472816	0.0109638	0.0147819	0.0556998	0.00684819	1	0.641084	0.0786669	0.625992
1753307	0.0310903	0.00679296	0.00730872	0.0519081	0.00465831	0.776664	0.594696	0.0764558	0.738056
3202503	0.0173287	0.00724622	0.00942818	0.0552471	0.00764964	0.899866	0.402267	0.0704626	0.620111
3472264	0.00847313	0.00226692	0.00324674	0.0152456	0.00264047	0.326104	0.0443726	0.0108961	0.059007
2215066	0.0223715	0.00723221	0.0094385	0.0530689	0.00680513	1	0.598076	0.0564528	0.560531
2942089	0.0576291	0.00528	0.00906351	0.0426235	0.0047864	0.471108	0.139284	0.0775444	0.371504
3188198	0.019968	0.00798348	0.00820651	0.075864	0.00603861	0.601261	0.444196	0.0978142	0.682384
3351918	0.122232	0.00900094	0.0120224	0.100028	0.00752713	1	0.780052	0.160004	0.87736
4603006	0.0300323	0.00606447	0.00743885	0.0474829	0.00584749	0.633527	0.29258	0.0708831	0.39893
3554853	0.029859	0.00440355	0.00509686	0.0320384	0.00295769	0.591169	0.104056	0.0409473	0.229239
4660997	0.016542	0.00487319	0.00522192	0.0475092	0.00306209	0.405856	0.1942	0.0527125	0.414641
4962377	0.0131834	0.00308342	0.00405723	0.0202726	0.00296297	0.40861	0.0872845	0.0162523	0.0891876
1426068	0.0114763	0.00390353	0.00477602	0.0400612	0.00366129	0.51105	0.156854	0.0440049	0.260418
1921209	0.017675	0.00671029	0.00757925	0.0299669	0.00486273	0.854867	0.491296	0.0378941	0.43364
5645641	0.0840224	0.0112755	0.0181105	0.108554	0.00833731	1	0.77098	0.138924	0.716783
1953934	0.00779687	0.0025227	0.0030141	0.0221531	0.00213002	0.225457	0.0397179	0.0188354	0.112309
1741538	0.0444269	0.0046348	0.0064935	0.0164831	0.00293363	0.413595	0.143762	0.0339466	0.30009
1866138	0.0336042	0.00770678	0.00885081	0.070808	0.00524388	0.556072	0.31493	0.0846703	0.635285
2897963	0.00393958	0.00312566	0.00310867	0.0149422	0.00237554	0.484872	0.091772	0.0118782	0.0865251
2913859	0.0507686	0.00649613	0.00856816	0.0703525	0.00487617	0.518223	0.39498	0.0808137	0.488644
4538996	0.00417566	0.00326512	0.00355728	0.0168384	0.00269699	0.391011	0.0654071	0.0149081	0.0888605
2014477	0.0525056	0.012455	0.0163005	0.0727714	0.00723457	1	0.799371	0.112729	0.718791
3173919	0.0109073	0.00396135	0.00468838	0.0431963	0.00346305	0.28023	0.103069	0.0420167	0.204412
3094006	0.0123295	0.00867025	0.010205	0.045357	0.00745182	0.790459	0.495651	0.0636087	0.477403
2810201	0.30385	0.0122923	0.0170369	0.0526413	0.00934954	1	0.911453	0.194367	0.815068
1681693	0.0208562	0.00349026	0.00501976	0.0323893	0.00329152	0.704454	0.0835339	0.0306758	0.155629
1094205	0.0118686	0.0031597	0.00323382	0.0351714	0.00177808	0.141734	0.0485646	0.0359896	0.256304
1129266	0.019909	0.00528391	0.00898755	0.0515288	0.0096447	0.488172	0.0672502	0.0704455	0.383114
2851790	0.048298	0.00869404	0.0111422	0.0614235	0.00657049	0.931456	0.335742	0.0790888	0.386989
3073600	0.0111095	0.00355877	0.00423575	0.0195085	0.00289812	0.381387	0.0967265	0.0186957	0.124359
4239534	0.00362584	0.00210322	0.00255003	0.0141178	0.00221855	0.166314	0.0206261	0.0112801	0.0558778
4539517	0.0319744	0.00601989	0.00754866	0.0505414	0.00292296	0.40273	0.124854	0.0501206	0.50264
3754619	0.0434503	0.00760985	0.00917946	0.0861275	0.00475045	0.819743	0.477557	0.0759276	0.533923
5637668	0.011412	0.00341441	0.00437884	0.0404765	0.00248456	0.299198	0.0786479	0.0369967	0.229309
2291569	0.0125047	0.00453876	0.00548369	0.0419274	0.00474172	0.603846	0.299595	0.0424342	0.265284
3552387	0.187507	0.0088063	0.0123892	0.0391158	0.00465705	0.703716	0.465777	0.12357	0.770542
1919077	0.0211903	0.00514731	0.007423	0.0296802	0.00419099	0.807085	0.129746	0.037661	0.267018
3108493	0.00324879	0.00457706	0.00463858	0.0210124	0.00300245	0.634169	0.113045	0.0212544	0.235205
4161530	0.0879682	0.00768472	0.0126272	0.0988009	0.00596043	0.350368	0.238122	0.139739	0.609072
5015066	0.00938015	0.00214034	0.00285039	0.0150798	0.00186224	0.254415	0.0272586	0.0109173	0.0538639
4213825	0.00836897	0.00309784	0.00441217	0.0226551	0.00346774	0.268573	0.0545047	0.0243796	0.0969225
4247244	0.029928	0.00615288	0.00896519	0.0598617	0.00360183	0.403473	0.163475	0.0549926	0.429565
4474983	0.0127037	0.00533257	0.00702994	0.0646605	0.0041827	0.275481	0.0735895	0.0673649	0.383797
5695636	0.317255	0.0130407	0.0205425	0.0666061	0.00958002	0.760407	0.817333	0.296634	0.969026
2902842	0.00869356	0.00590845	0.00628786	0.0280171	0.00399066	0.607626	0.45224	0.0355927	0.337378
3840464	0.0116163	0.00834184	0.00904662	0.0548757	0.00514615	0.588417	0.421735	0.072736	0.576456
4860453	0.0284517	0.00977295	0.0102104	0.0711039	0.00636358	0.774369	0.643209	0.10213	0.690896
4712025	0.0094648	0.00424838	0.00485895	0.0424045	0.00352116	0.354452	0.11406	0.0390546	0.251071
1634665	0.00907404	0.00249491	0.00341845	0.0235249	0.00211725	0.338433	0.0416403	0.0176264	0.0909946
1105843	0.0927421	0.00606653	0.00934544	0.0603203	0.00478971	0.409992	0.143534	0.10462	0.527504
3392681	0.0464698	0.006484	0.00871135	0.0621368	0.00521746	0.867582	0.309894	0.0639804	0.420192
4598496	0.0111149	0.0048274	0.00509315	0.0436995	0.0052769	0.518907	0.319644	0.0554712	0.32481
1246218	0.0492771	0.00627461	0.00883012	0.0691958	0.0047709	0.773056	0.395516	0.0616281	0.418366
2013212	0.100315	0.00498484	0.00756983	0.0338766	0.00346636	0.521555	0.162229	0.0676559	0.280829
5474408	0.0592034	0.0034451	0.00555807	0.0482283	0.0027003	0.240492	0.0669856	0.0636269	0.263138
1551724	0.00658396	0.00257127	0.00310225	0.0235388	0.00599991	0.140108	0.0178167	0.0376539	0.25479
1758290	0.031175	0.00562968	0.00820268	0.0625778	0.00566401	0.565124	0.2002	0.05528	0.396793
2153918	0.013723	0.00497766	0.00609127	0.0459689	0.00374732	0.445044	0.195608	0.050901	0.39737
3456636	0.0217844	0.00637575	0.00829714	0.0585277	0.00410809	1	0.384978	0.0455602	0.495317
5251859	0.0328957	0.00728554	0.0109643	0.0617063	0.0160854	1	0.45805	0.0921606	0.535018
6021526	0.0286629	0.00810793	0.0103647	0.064072	0.00598969	0.784071	0.290786	0.0722207	0.586004
5326866	0.00879066	0.00322627	0.00351118	0.028574	0.00323426	0.335659	0.137228	0.0268572	0.19056
3661605	0.0547741	0.00685213	0.00948859	0.0727211	0.00465137	0.709265	0.311554	0.0941779	0.644166
4388520	0.02854	0.00660958	0.0082918	0.0381617	0.00477202	1	0.553217	0.0355744	0.318583
3612661	0.0526596	0.00831427	0.0118822	0.0363375	0.00887321	0.446815	0.530535	0.10766	0.604725
4716000	0.0121194	0.00555046	0.00694979	0.0655976	0.00323717	0.406469	0.175258	0.0594884	0.530708
2163447	0.0336317	0.0048369	0.00614556	0.0563464	0.00342926	0.230417	0.113769	0.064155	0.391055
4480610	0.0559725	0.00905494	0.0127661	0.0909553	0.00568021	0.871946	0.481671	0.108165	0.733265
4565802	0.0448194	0.00699071	0.00837865	0.0674666	0.00457269	0.722483	0.41243	0.0884861	0.577233
5319206	0.00581991	0.00544061	0.00615035	0.0277892	0.00446966	0.36886	0.0724628	0.0334118	0.262225
4035215	0.0576708	0.00431349	0.00616824	0.0417181	0.00307423	0.265903	0.0797031	0.0610007	0.365701
3171387	0.0462206	0.00755654	0.00994945	0.0549217	0.00611061	1	0.579689	0.0782967	0.505353
3295168	0.0169615	0.00275365	0.00438299	0.0343561	0.00293473	0.285762	0.0342664	0.0264492	0.127007
4401296	0.00428213	0.00229147	0.00259886	0.0176706	0.00214739	0.288033	0.0483851	0.0119191	0.0769672
2534988	0.00748813	0.00543502	0.00597002	0.0219362	0.0032525	0.644873	0.307984	0.0202514	0.190585
1338506	0.0136201	0.0060178	0.00702582	0.0486601	0.00433922	0.506511	0.195221	0.044842	0.359202
2597795	0.0243633	0.0041697	0.00533806	0.0167717	0.00317459	0.391011	0.147721	0.0276389	0.163522
3859222	0.0200432	0.00342377	0.00454014	0.0532818	0.00259151	0.160862	0.0479797	0.0491583	0.272088
2638172	0.0274609	0.00765033	0.00938124	0.0570848	0.00520159	0.869034	0.491831	0.0627568	0.497575
2715048	0.0346636	0.00534143	0.00804849	0.0406711	0.00404837	0.562047	0.14173	0.0419392	0.345066
4149876	0.0508372	0.00432992	0.00620929	0.0561074	0.00420345	0.6823	0.223228	0.0550738	0.258036
5106523	0.0645479	0.0098927	0.0122993	0.090228	0.0103836	0.807463	0.334125	0.175599	0.941373
5136865	0.00424643	0.0031091	0.00310806	0.0119176	0.00331995	0.793112	0.302624	0.0128824	0.0716205
5344365	0.075811	0.0146078	0.0210705	0.123182	0.00950212	1	0.805398	0.166395	0.838743
5512603	0.00955789	0.00322657	0.00399115	0.0285799	0.00359687	0.370724	0.0636969	0.0296709	0.1364
2542751	0.139861	0.00627782	0.00859291	0.0453791	0.00342192	0.627793	0.267429	0.107172	0.684394
3525943	0.0104471	0.00344923	0.00394928	0.0234829	0.00256451	0.290608	0.133955	0.028811	0.200655
1412492	0.0581773	0.00913031	0.0132451	0.0814189	0.00724935	0.648107	0.441012	0.10018	0.585121
3076472	0.010982	0.00557271	0.00716395	0.0405048	0.0033258	0.55927	0.185223	0.0440288	0.370198
1731801	0.035341	0.00626154	0.00820351	0.0669279	0.00394357	0.764914	0.246202	0.0709195	0.599177
1898333	0.0882967	0.0104264	0.0138458	0.0922979	0.00975362	1	0.632229	0.158304	0.666464
2599229	0.0668434	0.00983525	0.0147246	0.0785912	0.00641561	0.966622	0.494641	0.0968741	0.639673
3050259	0.00810175	0.00338389	0.00362994	0.0258579	0.0030538	0.308926	0.116078	0.0224453	0.137371
4259362	0.00912558	0.00338634	0.00387635	0.0301263	0.00238685	0.349313	0.0862413	0.0265384	0.154755
4119625	0.0185865	0.00388075	0.00464236	0.0355685	0.00303171	0.213909	0.12766	0.0411693	0.214207
3646320	0.0129076	0.00476027	0.00566121	0.0357207	0.00420238	0.469163	0.245625	0.043962	0.304486
5266143	0.0414486	0.00823167	0.0117733	0.0961697	0.00526412	0.546723	0.164766	0.108422	0.615969
1826450	0.113431	0.00868691	0.0135498	0.0363264	0.00472437	0.576758	0.448454	0.0929279	0.660491
1354522	0.0418238	0.0048304	0.00589287	0.0779573	0.00571849	0.62337	0.225225	0.066848	0.454162
1775208	0.371498	0.0101651	0.0203343	0.0578437	0.00611021	0.946457	0.707652	0.139646	0.666317
3160968	0.00938221	0.00658806	0.00732082	0.0413672	0.00429496	0.50315	0.247021	0.0474561	0.377138
1227352	0.229979	0.0067203	0.0114878	0.0317472	0.00500079	0.44525	0.714693	0.119019	0.544907
2217986	0.0109201	0.00340796	0.00383752	0.0227353	0.00281942	0.585304	0.101849	0.0155027	0.108311
5581195	0.146048	0.00922303	0.0141994	0.0360577	0.00661984	0.780276	0.520834	0.104243	0.436926
5370035	0.043658	0.00357083	0.00407905	0.0219688	0.00226165	0.355361	0.060102	0.0286678	0.178991
3588388	0.0106595	0.0047093	0.00515846	0.0376347	0.00277237	0.354882	0.159678	0.0363192	0.34807
5196018	0.020732	0.00303845	0.00388477	0.032702	0.00223746	0.18036	0.0720407	0.0317184	0.248572
5792744	0.406608	0.0122265	0.0182822	0.0812147	0.0103462	0.724782	0.932266	0.353945	0.995697
2588775	0.00182367	0.00178225	0.00202523	0.00884959	0.0019009	0.246062	0.0281444	0.00555624	0.0341385
4928561	0.0382365	0.0100509	0.0124474	0.0797883	0.0059168	0.806984	0.431825	0.097358	0.653179
5393210	0.013733	0.00676407	0.00905873	0.042895	0.00346887	0.406329	0.115843	0.0469023	0.354499
5621894	0.0109971	0.00400238	0.00561259	0.0369854	0.00358269	0.373323	0.0912061	0.0433246	0.312503
5849688	0.0123452	0.00479643	0.00594221	0.0246311	0.00318792	0.561947	0.158682	0.0199633	0.195731
1677855	0.0423123	0.00601061	0.00829134	0.0669411	0.00445936	0.518223	0.221692	0.065206	0.364987
3175330	0.111094	0.00534722	0.00963432	0.0488911	0.00276	0.26711	0.100738	0.0987485	0.483249
2060328	0.0433323	0.00590673	0.00790695	0.0691452	0.00461243	0.516986	0.237776	0.0778773	0.410448
4192908	0.0156047	0.00485689	0.00563197	0.0332408	0.00404005	0.391011	0.236905	0.0449453	0.310813
4302030	0.0338976	0.007636	0.00934413	0.0787659	0.0141272	1	0.507001	0.118439	0.700254
5121966	0.116628	0.0114625	0.0157	0.0405112	0.00745099	0.556449	0.895	0.139392	0.742035
3766398	0.00692696	0.00362231	0.00487192	0.0159511	0.00323326	0.588046	0.0992243	0.0127936	0.11917
5702372	0.0354361	0.00472878	0.00692385	0.0709671	0.00559494	0.39153	0.130343	0.0696452	0.310728
3264189	0.128896	0.00619429	0.00823282	0.0256144	0.00360075	0.821189	0.351274	0.0637683	0.347371
4027315	0.0671744	0.00791678	0.0112412	0.0232186	0.00418925	0.536976	0.452958	0.0621157	0.50058
4633505	0.00437517	0.00338576	0.00369497	0.0121459	0.002605	0.489986	0.150064	0.0122766	0.0930416
5391186	0.0338856	0.00789275	0.0103417	0.0742441	0.00483284	0.443796	0.198796	0.071207	0.587185
1165668	0.0318548	0.00523701	0.00747576	0.0403283	0.00446117	0.561348	0.203731	0.0427317	0.246889
1692119	0.060064	0.0078149	0.0108036	0.0965772	0.0062775	0.746197	0.344265	0.114479	0.760138
3979087	0.00506977	0.00369126	0.00414974	0.0221284	0.00290232	0.445044	0.0898952	0.0198109	0.163448
4255012	0.0226942	0.00822682	0.0100345	0.0781754	0.0062041	0.469227	0.323102	0.108059	0.590968
5627490	0.0228284	0.00670649	0.00838407	0.0594562	0.00367432	0.459703	0.23028	0.0720699	0.527134
2961955	0.0231735	0.0040507	0.00528491	0.0565668	0.0026219	0.257702	0.0838697	0.0431293	0.289745
2762116	0.0217675	0.00761488	0.00992351	0.0620807	0.00416843	0.567647	0.201515	0.0632798	0.596901
3802627	0.0483523	0.00430796	0.0072543	0.0723424	0.00376764	0.542593	0.127715	0.0635506	0.409184
2161245	0.0168665	0.00450668	0.00589506	0.0660932	0.00285252	0.499436	0.15259	0.0586709	0.385495
4617686	0.103718	0.00968928	0.0140703	0.0900591	0.0062336	0.641999	0.413174	0.164169	0.796013
1632161	0.0380064	0.00806808	0.00978869	0.0790698	0.00487265	0.72119	0.344881	0.0860411	0.675791
3709229	0.0739895	0.00620706	0.00850125	0.0491477	0.00353269	0.416255	0.169973	0.0839046	0.435302
1033755	0.0252661	0.00680397	0.00846153	0.0523691	0.00477074	0.999481	0.406679	0.0618238	0.487591
2237262	0.0195457	0.00499126	0.00768993	0.0332761	0.0042439	0.581852	0.143026	0.0375376	0.250225
2527452	0.0357543	0.00627346	0.00932309	0.0677846	0.0043264	0.539792	0.184623	0.0633781	0.443896
3689601	0.482179	0.0141282	0.024897	0.0859448	0.00885457	0.443527	0.46019	0.358205	0.873264
4161495	0.013399	0.00556247	0.00625841	0.0462528	0.0049492	0.747997	0.181863	0.047946	0.256179
4696296	0.023544	0.00372408	0.00477228	0.0457433	0.00271822	0.177682	0.0474133	0.0453126	0.259137
3294586	0.0269327	0.00481607	0.00611316	0.0526582	0.00321735	0.484181	0.183058	0.0485273	0.3775
3200846	0.0243954	0.00591737	0.00607302	0.0848351	0.0052517	0.487569	0.237023	0.0998815	0.496875
3338848	0.016126	0.00318509	0.00422488	0.0185246	0.00293711	0.326648	0.0628068	0.0225959	0.127015
3473232	0.00919922	0.00466625	0.0055623	0.034494	0.00298744	0.538032	0.121028	0.0357857	0.280931
3807660	0.0402397	0.00635983	0.00776574	0.0591301	0.00432787	1	0.434392	0.0539575	0.404155
2454290	0.026775	0.0088782	0.0124205	0.0423567	0.00850075	1	0.917119	0.0753863	0.587355
2489388	0.0139974	0.00498004	0.00618407	0.0441868	0.00382307	0.445044	0.189358	0.0504955	0.403528
3330653	0.00985744	0.00553087	0.00607458	0.0365571	0.00320877	0.648501	0.187806	0.0360445	0.35527
5192480	0.0304151	0.00560027	0.00722856	0.0576897	0.00432055	0.474059	0.320486	0.0664226	0.386622
1056242	0.00930269	0.00441617	0.00579267	0.0436803	0.00326951	0.277154	0.0665371	0.0402634	0.286527
1389849	0.00668055	0.00312076	0.00371425	0.0203978	0.00299628	0.491569	0.0787255	0.0164075	0.0754923
2233532	0.0270246	0.00380314	0.00519555	0.0393604	0.00259573	0.440893	0.11168	0.0306774	0.144444
2664527	0.00380653	0.0026448	0.00275126	0.0149626	0.00295797	0.145048	0.0394364	0.017112	0.0997431
3637112	0.487445	0.0129408	0.023685	0.0865116	0.00758572	0.635801	0.421319	0.322155	0.804486
4718598	0.0888664	0.00724364	0.00960746	0.0377417	0.0054479	0.784184	0.297713	0.0829935	0.369268
3076597	0.00381495	0.00308117	0.0036256	0.0185392	0.00228982	0.266911	0.0405701	0.017109	0.142929
3292431	0.0144325	0.00602725	0.00667095	0.0529064	0.00507917	0.659591	0.297026	0.0665533	0.47947
4554360	0.0487713	0.00548704	0.00756407	0.0298338	0.00397357	0.475632	0.167353	0.0472517	0.317532
2501386	0.0114133	0.00549164	0.00585624	0.0298221	0.00471078	0.504175	0.340227	0.0451432	0.32905
3395529	0.0362644	0.00504866	0.00582517	0.0329055	0.00269287	0.873079	0.237955	0.0361359	0.272257
4631069	0.0501485	0.00897069	0.0111291	0.0653132	0.00748442	0.745566	0.472975	0.0944729	0.412545
5165165	0.067107	0.0101709	0.0114119	0.0873227	0.00523831	0.65343	0.840108	0.103113	0.733131
5967930	0.00428673	0.00346066	0.00362226	0.0193975	0.00362757	0.399879	0.0709525	0.0201083	0.121007
1364461	0.0329064	0.00558243	0.00720678	0.044677	0.0041517	0.63568	0.183395	0.0477036	0.371012
5188380	0.0226596	0.00430265	0.0057439	0.0178007	0.00320624	0.452725	0.116638	0.0269576	0.198012
2770275	0.0264631	0.00479858	0.00612455	0.0400609	0.00481686	0.508144	0.150004	0.0408231	0.195841
3441597	0.0188877	0.00671238	0.00789114	0.0327623	0.00524826	0.82051	0.626218	0.0427657	0.557385
4026221	0.0371256	0.00675293	0.00961932	0.0622904	0.00509818	0.719206	0.281558	0.0609059	0.419673
4030600	0.427519	0.0296887	0.0410494	0.0835725	0.0248636	1	0.993097	0.371151	0.998343
5202858	0.015657	0.00573647	0.00730689	0.0298785	0.00430764	1	0.277801	0.0275403	0.28632
5406511	0.0231388	0.00540739	0.0075296	0.0512076	0.00470175	0.285581	0.203297	0.0570844	0.282603
2474997	0.0254864	0.00398324	0.0059148	0.0264758	0.00262208	0.318618	0.0841019	0.0281178	0.169043
5280281	0.277812	0.0112047	0.0175762	0.0687619	0.00729682	0.604243	0.454324	0.244372	0.917455
1378194	0.0722359	0.0093058	0.0125948	0.0987261	0.00588288	0.932936	0.319059	0.119207	0.786081
2293602	0.0798204	0.0117068	0.0162643	0.111944	0.00859322	1	0.79292	0.162456	0.883148
1051698	0.0559481	0.00387907	0.00611868	0.0311368	0.0034537	0.409771	0.167563	0.0554929	0.251158
1641517	0.0209629	0.00370875	0.00509546	0.0448987	0.00281955	0.496776	0.126564	0.036638	0.191814
1979838	0.0535579	0.00442542	0.00649804	0.0752946	0.00323022	0.388416	0.105228	0.0663907	0.341792
1958800	0.00783267	0.00372862	0.00383828	0.0258862	0.00379355	0.296079	0.13211	0.0275625	0.144398
3231043	0.00405273	0.0030273	0.00352215	0.0162487	0.00190799	0.336456	0.0427839	0.0127583	0.117373
3465254	0.00868483	0.00409266	0.00456355	0.0262127	0.0033222	0.391011	0.15503	0.0280626	0.186738
4270411	0.0048375	0.0025442	0.00303847	0.0162521	0.00224939	0.242138	0.0381916	0.0150508	0.0861026
5794443	0.00337503	0.00238068	0.00300225	0.0121996	0.00266995	0.25451	0.0473709	0.0112188	0.0599058
2476265	0.0369034	0.00478734	0.00654623	0.0456946	0.00398793	0.503305	0.248663	0.0450098	0.283275
2614801	0.0296395	0.00498075	0.00641652	0.0578993	0.00372916	0.369252	0.287081	0.0501693	0.311705
1176822	0.0198862	0.00784276	0.00994246	0.0362275	0.0126214	0.764886	0.367266	0.0569796	0.473971
1628534	0.00889114	0.00383029	0.0043678	0.0324657	0.004146	0.33146	0.076521	0.032868	0.172435
1929431	0.0412535	0.00800327	0.0108613	0.0767054	0.00656311	1	0.452962	0.075913	0.64346
3573400	0.0105019	0.00541898	0.00690261	0.0439998	0.00361123	0.59134	0.179245	0.0455738	0.415657
3911328	0.00334631	0.00295843	0.003216	0.0121684	0.00262448	0.33933	0.0777565	0.0120286	0.0830417
4698145	0.0389688	0.00441615	0.00662236	0.0446066	0.00411378	0.315527	0.0817171	0.0518049	0.173541
1084006	0.0157373	0.00467858	0.00669321	0.0629883	0.00871745	0.275856	0.0614317	0.0991163	0.510056
4188745	0.0288335	0.00335971	0.00460673	0.0477928	0.00202576	0.227691	0.0503309	0.0414102	0.26279
5344316	0.0371312	0.00493409	0.00595004	0.0598978	0.00375611	0.426898	0.226478	0.0646121	0.33588
5901343	0.0029319	0.00332109	0.00343595	0.014401	0.00274166	0.526426	0.121973	0.0133705	0.132645
4109540	0.0621566	0.00868021	0.0133151	0.100556	0.00800778	0.615506	0.352129	0.129078	0.677896
1446121	0.292203	0.012885	0.0197767	0.0708734	0.00829068	0.75091	0.984874	0.263103	0.958258
2668256	0.0530762	0.00964874	0.0138843	0.0634197	0.00618177	0.648623	0.571885	0.0925948	0.711991
2327597	0.0169849	0.00654403	0.00837348	0.0193203	0.0119019	0.572457	0.156794	0.0551963	0.253519
4625476	0.0263665	0.00320907	0.00447889	0.0443738	0.00324385	0.316237	0.0956595	0.0437641	0.181962
4689700	0.00805911	0.00446829	0.00533579	0.0333577	0.0036773	0.405328	0.108074	0.0304315	0.243933
5661131	0.0403252	0.00594031	0.00705881	0.0600851	0.00419798	0.749631	0.502033	0.0518467	0.438847
5330707	0.112877	0.00654189	0.0106021	0.0405546	0.00474645	0.335106	0.202614	0.10652	0.445582
5980469	0.0233608	0.00606904	0.00725237	0.0566642	0.00266358	0.810063	0.241195	0.0520071	0.574739
5058777	0.0180825	0.00621283	0.00672786	0.0354985	0.00476615	0.734731	0.455032	0.0443137	0.355421
5924681	0.0143341	0.00343967	0.00462197	0.0343715	0.00391349	0.354504	0.0715636	0.0340317	0.187229
3842727	0.0119932	0.00942046	0.00963302	0.0500412	0.00667839	0.971495	0.950008	0.0713947	0.524271
4362285	0.172553	0.00716152	0.0120415	0.038272	0.00711962	0.465423	0.290282	0.119141	0.61532
4531782	0.0528085	0.00526209	0.00723103	0.0273858	0.00388415	0.384332	0.208661	0.0553083	0.315273
3437368	0.136226	0.00655186	0.0102533	0.0454567	0.00406314	0.423843	0.216313	0.103327	0.398783
1060958	0.00721871	0.00282126	0.00362949	0.032862	0.00256939	0.230451	0.0351985	0.0273808	0.153387
1794692	0.0137442	0.00695477	0.00756785	0.0455475	0.00614373	0.607688	0.56548	0.0693784	0.575897
2275603	0.0162763	0.00455317	0.00531619	0.0405101	0.0034145	0.385732	0.0984234	0.0415682	0.353062
3131602	0.0337856	0.00449622	0.00635076	0.0576219	0.00368729	0.634043	0.197339	0.0454649	0.295121
5303319	0.0448949	0.00775121	0.0110088	0.0530197	0.0078116	1	0.695653	0.0686575	0.410454
2736015	0.0383166	0.0067145	0.00937995	0.0764857	0.0043338	0.646941	0.228424	0.074102	0.494656
2796124	0.00821239	0.00337468	0.00378208	0.0288189	0.00214043	0.222585	0.0676477	0.0245664	0.161951
3597253	0.0901016	0.0137497	0.018175	0.113111	0.00780282	1	0.729919	0.152207	0.852185
1128787	0.00978029	0.00403369	0.00532186	0.0285182	0.00385008	0.323668	0.106231	0.0310643	0.165855
1334395	0.0106808	0.00372576	0.00444221	0.0302109	0.00348031	0.305929	0.12515	0.0315701	0.167554
2672345	0.235103	0.00825879	0.0115803	0.0569592	0.00400797	0.732253	0.474137	0.153597	0.694385
4262567	0.00922731	0.00257741	0.00305935	0.0218554	0.00188817	0.444993	0.0528054	0.0175073	0.106121
6000091	0.00735696	0.00387956	0.0043328	0.0273817	0.00358669	0.526548	0.154092	0.0233674	0.158622
1263632	0.0333807	0.00474699	0.0066039	0.0715654	0.0033066	0.668677	0.137408	0.0561788	0.493995
2670291	0.00331653	0.0031929	0.00343945	0.0149542	0.00218244	0.264043	0.0532469	0.0128861	0.149056
4493291	0.0184534	0.00668032	0.00953015	0.0694904	0.00537677	0.316389	0.177522	0.0946972	0.502451
4638029	0.0501044	0.00797055	0.0107621	0.0884944	0.00736462	0.731683	0.319268	0.0996599	0.629372
1363366	0.0304985	0.00537545	0.00682539	0.0500159	0.00480652	0.534747	0.363893	0.064141	0.362701
1713409	0.0913744	0.0213427	0.022809	0.153824	0.0265798	1	1	0.337228	0.964517
3935606	0.0123227	0.00434174	0.00544382	0.0220412	0.0041776	0.610294	0.189545	0.0205498	0.136782
4916887	0.0206474	0.00544685	0.00671231	0.0588129	0.0044605	0.513149	0.279316	0.0746646	0.383536
5886926	0.00806098	0.00302075	0.00389269	0.026474	0.00254721	0.256691	0.0543801	0.0241637	0.132618
1800774	0.00579867	0.00231288	0.00305435	0.0127672	0.00202415	0.380339	0.0273729	0.0102366	0.0486238
1394269	0.0320085	0.00644482	0.00988063	0.0564897	0.00948369	0.52351	0.511704	0.0943197	0.508188
3822817	0.0230645	0.00546969	0.00611051	0.0589133	0.00403222	0.423428	0.198824	0.068264	0.414901
1643005	0.0402326	0.00745605	0.0101845	0.0714778	0.00427382	0.554371	0.307574	0.0875598	0.603048
3220300	0.0184269	0.00691415	0.00861674	0.0545776	0.00773623	0.964539	0.320594	0.0819933	0.496993
3542583	0.00681959	0.00408719	0.00502787	0.0337541	0.00299158	0.704957	0.111902	0.0279956	0.292006
1524807	0.0621536	0.0116432	0.0160607	0.0896142	0.00964874	1	0.696053	0.132177	0.781482
4527397	0.0439051	0.00579627	0.0081736	0.0594711	0.00528618	0.680856	0.258765	0.0747764	0.383259
4837757	0.175266	0.00752325	0.0130682	0.0455157	0.00512805	0.646414	0.578718	0.120013	0.435328
5290312	0.0170756	0.00738589	0.00935217	0.0630553	0.00465832	0.47508	0.31147	0.0792838	0.498583
3812631	0.0180343	0.00560634	0.00786068	0.0567026	0.00463618	0.465518	0.248624	0.0665696	0.428569
5624170	0.17294	0.011002	0.0163677	0.0715928	0.00548952	0.659756	0.407045	0.176034	0.788391
5498074	0.0858863	0.00818041	0.0124616	0.0926771	0.00469916	0.548329	0.303983	0.111756	0.788639
1139476	0.0368049	0.00969388	0.01292	0.0566618	0.00676003	1	0.698633	0.0762555	0.596136
3240485	0.00684081	0.00354682	0.00442922	0.0254519	0.00269806	0.421956	0.0807283	0.0256082	0.233973
3254784	0.0215381	0.00459986	0.00573596	0.045262	0.00456382	0.356503	0.173083	0.0577481	0.325377
4527517	0.0449674	0.00777713	0.0111049	0.067809	0.00551159	0.75339	0.331267	0.0924992	0.646134
5478582	0.0126351	0.00675223	0.00780174	0.0324042	0.00600568	0.659541	0.468206	0.0569035	0.464202
2166623	0.0475969	0.00782115	0.0104581	0.0651549	0.00593615	1	0.394663	0.0783338	0.620779
5870236	0.00904335	0.00296847	0.003534	0.0189593	0.00226502	0.431941	0.0582234	0.0118587	0.077417
1062339	0.0533844	0.00889276	0.0125269	0.0683868	0.00446295	0.46306	0.200143	0.0942925	0.653355
1417059	0.011344	0.00617078	0.00725312	0.0297383	0.00451912	0.821332	0.25495	0.0316698	0.320357
1456465	0.0133149	0.00584626	0.00763098	0.0380038	0.00444856	0.498369	0.149249	0.0394773	0.334337
1596498	0.0138006	0.00558312	0.00594138	0.0295112	0.00371223	0.588492	0.355839	0.0343008	0.398181
2147315	0.0282918	0.00907152	0.0119399	0.0673748	0.0118188	0.696311	0.621381	0.140624	0.824253
2758159	0.0316973	0.00702427	0.00945818	0.0589779	0.00438793	0.60259	0.25345	0.0562219	0.4567
3090217	0.0101452	0.00318777	0.00370823	0.0343921	0.00260192	0.210245	0.0541893	0.0317012	0.198747
5754085	0.197294	0.00463622	0.00711554	0.0309662	0.00216814	0.432855	0.285821	0.065432	0.328637
1504895	0.050765	0.0107534	0.01446	0.0828627	0.0067981	0.713125	0.636989	0.109542	0.698271
3262268	0.0445421	0.00703175	0.0104804	0.0853641	0.00374236	0.458697	0.165285	0.0890549	0.580935
2197053	0.123987	0.00418711	0.00700054	0.0361268	0.00289779	0.214806	0.0614501	0.0784455	0.296934
4436426	0.00970004	0.00339948	0.00412078	0.0165573	0.00336817	0.406672	0.086114	0.0141093	0.083713
3976158	0.00926286	0.00280877	0.00415248	0.0260358	0.0029011	0.279136	0.0431756	0.0237554	0.0961343
5350583	0.0341638	0.0056662	0.00840391	0.0342234	0.00441884	0.621999	0.249996	0.0456668	0.347278
5874517	0.0167703	0.00815915	0.00929223	0.0526844	0.00614676	0.409561	0.373328	0.0697025	0.490867
5907973	0.0103651	0.00355241	0.00495467	0.0408727	0.0048993	0.405776	0.0940581	0.0495921	0.319605
1383146	0.0328083	0.00382189	0.00598888	0.051113	0.0032249	0.357133	0.0966189	0.0470105	0.333838
3023052	0.0124562	0.00577164	0.00698067	0.0585161	0.00430027	0.668022	0.118143	0.0637399	0.453445
4840386	0.0124292	0.00376944	0.00457754	0.0410966	0.00322166	0.28179	0.106869	0.0416634	0.231295
5136643	0.227069	0.0172784	0.0226398	0.0757644	0.0113519	1	0.979563	0.208737	0.9644
5518933	0.0203602	0.00650443	0.00827143	0.0565963	0.00506904	0.542184	0.324201	0.072819	0.608017
1684204	0.0507685	0.00576603	0.00819661	0.0722444	0.00315274	0.417851	0.143353	0.0743543	0.540791
4340929	0.00725207	0.00307108	0.0034468	0.0279623	0.00305638	0.358421	0.0859983	0.0271627	0.156943
2197475	0.0186209	0.00735132	0.00876031	0.0536851	0.0044074	0.58917	0.251444	0.058051	0.320883
3674528	0.0132256	0.0044411	0.0051316	0.0399686	0.00433639	0.582279	0.137164	0.0514189	0.298649
3736413	0.00573014	0.00333682	0.00407479	0.0175646	0.00237174	0.331978	0.0465544	0.0160199	0.128147
3786027	0.039429	0.00698563	0.00927362	0.0676381	0.00440717	0.501797	0.250647	0.0790992	0.532242
4743837	0.005071	0.00317209	0.00350271	0.0206758	0.002395	0.304377	0.0675634	0.0164772	0.0942299
4402672	0.052148	0.0065806	0.0111383	0.0602588	0.00483287	0.818217	0.222894	0.080465	0.437632
1243512	0.0449573	0.00604217	0.00788473	0.0667982	0.00670979	0.911841	0.423313	0.0898686	0.609527
1355031	0.0258783	0.00440928	0.00540175	0.0469876	0.00351622	0.516726	0.262892	0.0665507	0.41795
1645902	0.0309183	0.011238	0.0127837	0.0606129	0.00723903	1	0.804391	0.0669377	0.617096
3250362	0.00879996	0.00244373	0.00339217	0.0159646	0.0022052	0.577758	0.0492279	0.0140355	0.12337
3682952	0.0479685	0.00944881	0.0141704	0.100419	0.00643792	0.521603	0.163727	0.120775	0.591471
4030789	0.00674535	0.00446738	0.00544134	0.0263559	0.00413969	0.63397	0.182607	0.0286523	0.253132
1381361	0.237155	0.0105574	0.0164389	0.108886	0.0105808	0.387497	0.652015	0.294966	0.79866
2302310	0.0134088	0.00513736	0.00617372	0.0427192	0.00392029	0.445044	0.172032	0.0487876	0.387633
3080518	0.0205842	0.00349914	0.00463737	0.0253213	0.00233476	0.514324	0.16913	0.0237794	0.164506
4411053	0.0131242	0.0045834	0.00497958	0.0328544	0.00305403	0.335434	0.129938	0.0385694	0.211579
5799987	0.148142	0.00543266	0.0080779	0.0360763	0.00297082	0.279467	0.190102	0.0846489	0.448261
2265288	0.0148056	0.00393355	0.00473098	0.0274498	0.00301615	0.484537	0.116249	0.0273136	0.190538
4106175	0.00831136	0.00507825	0.00566416	0.0357897	0.00394002	0.388011	0.133767	0.0383602	0.2616
1279749	0.0032775	0.00225846	0.00246788	0.0111329	0.00217109	0.372423	0.0610872	0.00850132	0.0445206
2607419	0.0463054	0.00744421	0.0114163	0.071968	0.00685827	0.449316	0.36182	0.112624	0.480564
4556181	0.00277788	0.0019589	0.00230127	0.00946325	0.00195545	0.232256	0.0270643	0.0076293	0.0396726
5468659	0.0178297	0.00691538	0.00806865	0.0568649	0.00348523	0.553832	0.401644	0.0621844	0.606162
5879498	0.0310804	0.00495304	0.00717835	0.0242933	0.00269129	0.271079	0.104856	0.0345252	0.257672
2341867	0.240707	0.0146478	0.0212575	0.0766717	0.00976871	1	0.951838	0.222554	0.904133
5039796	0.0132722	0.00513584	0.00619757	0.0501106	0.00380015	0.445044	0.164595	0.0513596	0.371251
2443770	0.0712593	0.00691799	0.0112031	0.106474	0.00455729	0.865396	0.350496	0.107618	0.735387
4914995	0.0144148	0.003921	0.00440842	0.035965	0.00334076	0.343214	0.11627	0.038649	0.192651
5972775	0.0503813	0.00699618	0.00884538	0.0480046	0.00399298	0.775483	0.453073	0.0551705	0.347207
1333926	0.041874	0.00656395	0.00912895	0.0818037	0.00464363	0.512139	0.249256	0.0902655	0.578692
3262475	0.00537011	0.00280592	0.00319645	0.0159487	0.00301607	0.246987	0.0796425	0.0152483	0.0720144
5670270	0.0266235	0.00500982	0.00651159	0.0391963	0.00388029	0.391011	0.154697	0.0456735	0.239259
3083848	0.0247727	0.00431482	0.00654162	0.0535701	0.00292058	0.212485	0.0793473	0.0440456	0.283814
3179223	0.00558933	0.0051774	0.00562274	0.0188239	0.00407528	0.540367	0.221102	0.0215839	0.190624
5057912	0.00689171	0.00401319	0.00443855	0.0257699	0.00255454	0.26645	0.0671769	0.0299667	0.220404
2167592	0.0379616	0.00759334	0.00883288	0.0710996	0.00386391	0.567906	0.386783	0.0853385	0.753047
5827622	0.00783509	0.00619862	0.00682049	0.0227399	0.0032036	0.767475	0.33637	0.0275967	0.357005
5992203	0.0359432	0.00649566	0.0098588	0.0725818	0.00444408	0.655644	0.218899	0.0701874	0.477638
1526697	0.228731	0.00628905	0.0124215	0.0433804	0.00415552	0.627471	0.13764	0.128088	0.422714
1544202	0.0762446	0.0055786	0.00832112	0.0335935	0.00371417	0.599323	0.310706	0.0660565	0.382842
1811742	0.0336743	0.00650068	0.00912645	0.0612816	0.00485583	1	0.566318	0.0543302	0.532701
5209309	0.0272237	0.00510625	0.0069928	0.0341208	0.00389533	0.452725	0.174024	0.0483252	0.375645
3010606	0.0988541	0.00810604	0.0119515	0.0438876	0.00352645	0.485528	0.241002	0.0926486	0.639584
3521296	0.0310612	0.0056558	0.00698031	0.0382469	0.00355289	0.53916	0.302727	0.0426505	0.372864
2334315	0.0579194	0.00760219	0.0110501	0.0854648	0.00555995	0.612357	0.263841	0.0952314	0.587644
1174315	0.313076	0.00841877	0.0133774	0.0444188	0.00432293	0.49157	0.393535	0.14612	0.73204
1522420	0.0697357	0.00852199	0.0125431	0.0977271	0.00714817	0.969352	0.331548	0.123102	0.727444
3299857	0.0243098	0.00665918	0.00823782	0.0463482	0.00473334	0.965511	0.457536	0.0495445	0.49781
3789655	0.253946	0.00788995	0.0139908	0.0778194	0.00517775	0.337461	0.258494	0.197497	0.620354
5925408	0.0353206	0.00499199	0.00679571	0.0467678	0.0042726	0.660359	0.223177	0.0481283	0.26086
2667100	0.0142054	0.00650511	0.00778649	0.0560189	0.00427976	0.440867	0.231711	0.06897	0.407202
5360706	0.0269553	0.00406302	0.00562691	0.0192321	0.00249387	0.230448	0.0636606	0.0319525	0.153784
1580961	0.0067003	0.00242262	0.00287003	0.0189616	0.00202389	0.216382	0.0250212	0.014363	0.0904183
5546219	0.034779	0.0107426	0.0128254	0.103212	0.00999559	1	0.462373	0.132525	0.732492
3868581	0.0484285	0.00770494	0.0100412	0.0766229	0.00548599	0.881023	0.50222	0.087871	0.680049
1056080	0.025491	0.00544704	0.00725474	0.0197963	0.00432512	0.576516	0.277455	0.0370181	0.303528
2717913	0.00789308	0.00494276	0.00566944	0.0293179	0.00306033	0.37353	0.179959	0.0302137	0.318798
1198473	0.0269841	0.00417198	0.00533094	0.0415438	0.00308665	0.356803	0.141946	0.0391805	0.291775
5282491	0.0352578	0.00441484	0.00597058	0.0637068	0.00333649	0.279278	0.0691726	0.0605889	0.302663
2300459	0.0932658	0.0107449	0.0120424	0.104939	0.00667335	1	0.859467	0.111579	0.790805
3816706	0.0293071	0.00742887	0.0101829	0.0814105	0.0052822	0.466139	0.178281	0.0910308	0.593246
3906314	0.0637684	0.00580503	0.0086691	0.0503426	0.00334213	0.337689	0.0948085	0.0841659	0.50093
5319135	0.0456189	0.00483297	0.0066601	0.034835	0.00318098	0.532714	0.163842	0.0374224	0.251239
2311502	0.0751185	0.00399106	0.00596382	0.0192673	0.0027536	0.275629	0.0939652	0.0419898	0.227325
4707963	0.00671237	0.0029312	0.00291639	0.0246656	0.00197056	0.227305	0.0694379	0.0209102	0.190323
6025115	0.00888946	0.00308612	0.00388849	0.0248004	0.00191345	0.285988	0.0365196	0.019641	0.0851521
2402479	0.0331982	0.00628826	0.00827788	0.0594689	0.0039812	0.573409	0.198572	0.0568148	0.323859
5461669	0.00704207	0.00493541	0.00527817	0.0337142	0.00332176	0.375755	0.104243	0.0365851	0.363683
2522416	0.0199303	0.0051065	0.00672585	0.0508079	0.00328447	0.928574	0.249025	0.0356155	0.409617
3528502	0.00767541	0.00594723	0.0068376	0.0326091	0.0036079	0.700414	0.278809	0.0320673	0.370767
5953127	0.0209955	0.0041971	0.00553849	0.0342972	0.00345059	0.275455	0.145618	0.0424971	0.276703
3594543	0.0159194	0.00624415	0.00697145	0.0468906	0.00542757	0.938152	0.510139	0.0478138	0.282815
5503816	0.00561782	0.00178292	0.00234768	0.0197387	0.00165701	0.197102	0.0181762	0.016123	0.0810912
1012678	0.0481188	0.0063207	0.00831674	0.0559928	0.00374053	0.687167	0.238271	0.0531899	0.429256
2750270	0.00769984	0.00571382	0.00667877	0.0312352	0.00383545	0.524796	0.161378	0.0331146	0.30092
4984528	0.00647583	0.00370503	0.00364087	0.0199164	0.00286746	0.446518	0.228077	0.0226329	0.234742
5461658	0.00543903	0.00388328	0.00435198	0.0234117	0.00295215	0.37373	0.113836	0.0234331	0.220783
2952787	0.0215547	0.00394167	0.00566402	0.0346033	0.00421383	0.364371	0.114874	0.0361695	0.169117
4002579	0.0270249	0.00449105	0.00600615	0.0469093	0.00324342	0.358518	0.126573	0.043231	0.341554
1644697	0.0579717	0.0120043	0.0163848	0.0919688	0.00929149	1	0.776482	0.132574	0.831947
4083351	0.0409857	0.00909879	0.012785	0.0834125	0.00572048	1	0.416393	0.0781157	0.636492
3188660	0.025028	0.00622434	0.00803149	0.0600034	0.00346398	0.460187	0.22655	0.0555568	0.504276
2123924	0.0448677	0.00545475	0.007643	0.0498388	0.00455002	0.686228	0.395762	0.0516462	0.337466
2342657	0.0195759	0.00538778	0.00730604	0.062599	0.00438205	0.594137	0.259458	0.0667685	0.482765
3187847	0.0132639	0.006117	0.00501417	0.0325333	0.00410273	1	0.575779	0.0285041	0.232598
4405232	0.0185764	0.00610255	0.00826541	0.0599457	0.00464442	0.404288	0.205748	0.0835851	0.496748
1935866	0.0255481	0.0093298	0.00960605	0.0731617	0.00835872	0.24463	0.286575	0.130369	0.661438
3242155	0.0306433	0.00593365	0.00865229	0.0650352	0.0043104	0.471252	0.181564	0.0637938	0.440447
5191973	0.293965	0.010915	0.0187023	0.0569694	0.00511049	0.393233	0.389024	0.186381	0.830104
5329349	0.00421511	0.00367476	0.00386246	0.0214965	0.00272762	0.17231	0.057072	0.0244933	0.200494
1264455	0.0890357	0.00819266	0.0140914	0.0548865	0.00507418	0.449743	0.165385	0.104302	0.526222
3254476	0.0303274	0.00869677	0.01009	0.0847248	0.00779201	0.487436	0.388235	0.159444	0.862399
3901154	0.0446394	0.00525978	0.00757243	0.0712053	0.00408192	0.411517	0.18877	0.0683948	0.386687
5812009	0.00849246	0.00453126	0.00571568	0.033538	0.00251199	0.357951	0.099096	0.0338415	0.295072
2368862	0.0424361	0.00867744	0.0119594	0.0763479	0.00520764	0.759983	0.432553	0.0855595	0.669268
4422604	0.00447648	0.00230842	0.00257774	0.0197688	0.0018829	0.209596	0.0297914	0.0137566	0.0727736
2053688	0.393434	0.0132993	0.0222701	0.0881254	0.00696076	0.667395	0.52142	0.274614	0.873153
5807059	0.0448485	0.0155441	0.0182223	0.0889023	0.0160765	1	1	0.212394	0.758279
1786298	0.0875287	0.006603	0.0100301	0.0541488	0.00458495	0.445044	0.239457	0.100763	0.56265
1185415	0.0164908	0.00395444	0.00489646	0.0391018	0.00353455	0.420191	0.129348	0.0353083	0.191943
2401334	0.0207756	0.00501266	0.00565593	0.0621277	0.00482939	0.195909	0.166381	0.0904522	0.550398
5899799	0.0588671	0.0088232	0.0114476	0.0978471	0.00491176	0.626948	0.418133	0.107543	0.685027
5411106	0.0298367	0.00742043	0.0101362	0.0560366	0.00446078	0.553539	0.18323	0.0617231	0.436963
2217025	0.0142317	0.00461795	0.0059843	0.0313693	0.00418038	0.403339	0.146639	0.0355299	0.305369
3180231	0.00407524	0.00295258	0.00350204	0.015428	0.00291851	0.336476	0.0821715	0.0152602	0.110671
5744574	0.0192575	0.00648193	0.00960988	0.0633555	0.00585651	0.557171	0.17591	0.0833693	0.503096
1629423	0.0300454	0.0134193	0.0158061	0.0774801	0.00868789	1	0.633297	0.110941	0.654453
4984616	0.0424705	0.00395183	0.005106	0.0591843	0.0032599	0.314699	0.152315	0.0669054	0.422011
4406648	0.0535196	0.0090549	0.0115094	0.0696219	0.00528895	0.688151	0.517333	0.0922749	0.766359
1481600	0.0315432	0.00493769	0.00645583	0.0512415	0.00317417	0.387433	0.0939697	0.0548288	0.265679
4549951	0.0426552	0.00649378	0.00792545	0.0617906	0.0037053	0.496516	0.342453	0.0662187	0.478034
4571805	0.00518383	0.00370367	0.00467562	0.0197277	0.00342481	0.498319	0.0818208	0.0198981	0.184064
3388184	0.00834298	0.00316911	0.00403214	0.0151331	0.00236509	0.563515	0.0869937	0.0110352	0.127262
1451795	0.3374	0.00679556	0.0119482	0.0585173	0.00320034	0.34977	0.188811	0.17795	0.819962
1669569	0.0273691	0.00592723	0.0072808	0.0480962	0.00459878	0.493086	0.278442	0.0589154	0.335781
3326592	0.046462	0.0103993	0.0132377	0.0822865	0.00565615	1	0.567832	0.0933213	0.693289
4890233	0.0246611	0.00343062	0.00471181	0.0350653	0.0022546	0.448596	0.0751182	0.0295292	0.176565
3337068	0.00595821	0.00275603	0.00337844	0.0223985	0.00237387	0.216003	0.0454979	0.0227497	0.144516
3363883	0.0185657	0.00515103	0.0062929	0.0479147	0.00411324	0.391011	0.204475	0.0561995	0.326493
4917344	0.0249371	0.00622315	0.00694707	0.0575326	0.00406948	0.520823	0.331673	0.0696507	0.422742
1172939	0.0340627	0.00609825	0.00827396	0.0456879	0.00325227	0.610261	0.152148	0.0416828	0.390658
1485821	0.0209455	0.00552849	0.00569338	0.0601235	0.00457382	0.880496	0.208919	0.0421715	0.434124
2340235	0.00881075	0.00375418	0.00413877	0.0347581	0.00251226	0.29133	0.080037	0.0322607	0.226761
5143542	0.043711	0.0103689	0.0150152	0.0833119	0.00677666	0.748567	0.409231	0.114449	0.670406
5494995	0.0159907	0.00830704	0.0100763	0.0592131	0.00565571	0.58853	0.358895	0.0762158	0.56238
2294495	0.00466198	0.00304351	0.00366487	0.0190946	0.00242035	0.322711	0.0572982	0.0158443	0.0787715
1388711	0.0056022	0.00354209	0.00437483	0.0236651	0.00255708	0.305026	0.0482505	0.0214593	0.155374
1567824	0.0165146	0.00545387	0.00619196	0.0286812	0.00363461	0.562534	0.246647	0.0252019	0.228716
2957326	0.0402843	0.00581753	0.00743004	0.047053	0.00409337	0.485282	0.26417	0.0537652	0.355457
3549406	0.0168039	0.00314874	0.00452958	0.0309538	0.00318217	0.308185	0.0694444	0.0326635	0.17051
5044008	0.0283988	0.00683417	0.00818727	0.0494367	0.00528761	0.557778	0.449377	0.0875171	0.60325
1985618	0.200749	0.0100402	0.0153733	0.0603557	0.00949302	1	0.663955	0.167656	0.797762
2549466	0.0505494	0.00707451	0.00996167	0.0949708	0.00526032	0.527724	0.243333	0.0933064	0.565201
3453729	0.00911857	0.00477415	0.00595119	0.0376767	0.00343193	0.409648	0.13332	0.0386596	0.312739
3785407	0.0349861	0.00557747	0.00758398	0.0507082	0.00434265	0.518223	0.189364	0.0501098	0.298689
4407503	0.0166104	0.00533926	0.0061472	0.0487317	0.00411014	0.391011	0.235665	0.0600775	0.361121
4793717	0.294102	0.00976169	0.0159461	0.0707206	0.00526523	0.460929	0.640815	0.210177	0.908998
5574393	0.0392134	0.0112665	0.0161327	0.102459	0.00788005	0.688597	0.402356	0.12503	0.725909
1441816	0.00308543	0.00293315	0.00305303	0.0125003	0.00248669	0.391011	0.0720158	0.0108941	0.0713037
1749229	0.0166255	0.00465034	0.0061039	0.0355945	0.00349556	0.670209	0.141553	0.0325716	0.286325
4264716	0.00786002	0.00364004	0.00392965	0.0374808	0.00368619	0.210245	0.0579614	0.0364811	0.177423
1435510	0.0140489	0.0055761	0.00765504	0.0490469	0.00444285	0.425027	0.144482	0.0585446	0.350365
3525248	0.0753318	0.0203299	0.0213408	0.145598	0.0142848	1	0.783579	0.274974	0.9022
3842952	0.0154079	0.00440673	0.0060055	0.0502894	0.00395819	0.268173	0.0922048	0.0500952	0.195127
4834297	0.0264764	0.00604818	0.00830358	0.0603094	0.00441795	0.576036	0.157693	0.059654	0.508829
5960758	0.0629616	0.00678216	0.00875678	0.0744052	0.00444945	0.585892	0.303399	0.0817971	0.441994
5992661	0.0104764	0.00669823	0.0077634	0.0363614	0.0046833	0.629741	0.257536	0.0497158	0.469028
3862243	0.0561604	0.00528557	0.00739975	0.0225217	0.00375484	0.266153	0.132282	0.059895	0.353224
4737318	0.0368351	0.00528074	0.00715644	0.0578768	0.00411673	0.60185	0.297738	0.0522484	0.33609
1203992	0.0648775	0.00589631	0.007205	0.0645374	0.00387563	0.355241	0.28509	0.0838108	0.758777
1457910	0.0105512	0.00327374	0.00391292	0.0305535	0.00241604	0.328011	0.105556	0.0274627	0.192359
3101735	0.0292924	0.00486526	0.00684706	0.0683191	0.00354128	0.268699	0.0768453	0.0663387	0.307237
3378321	0.044462	0.00884641	0.0127649	0.0628613	0.00623154	0.833778	0.306787	0.0804578	0.585552
4301825	0.0469494	0.0065061	0.0100916	0.0760924	0.0100608	0.521678	0.151105	0.0998465	0.586115
1397053	0.01666	0.00573591	0.00685036	0.0451617	0.00469794	0.573055	0.370177	0.0550398	0.323512
1369801	0.044076	0.0107073	0.0133683	0.0739826	0.00705031	0.935051	0.617028	0.110965	0.846631
3030776	0.012972	0.0062346	0.00786456	0.0378259	0.00542184	0.628523	0.345122	0.0618282	0.465797
4125644	0.0407012	0.00783866	0.00988848	0.0978466	0.00447941	0.437935	0.248551	0.0923096	0.653298
5517510	0.0128894	0.00307894	0.00373779	0.0303979	0.00233429	0.213543	0.0408856	0.0236883	0.131468
1990213	0.00483598	0.00248192	0.00224155	0.0178793	0.00220756	0.322241	0.0873515	0.0138091	0.12378
2055140	0.0427378	0.0122863	0.0156383	0.0475032	0.00958444	1	0.699396	0.0884893	0.543077
3770157	0.00504207	0.00285173	0.00338221	0.0100273	0.00242444	0.462757	0.0931555	0.00709033	0.0514851
4862064	0.0119873	0.00520536	0.00591139	0.043845	0.00420147	0.56224	0.0969466	0.0572126	0.407871
1711172	0.118782	0.0139941	0.0181788	0.0715467	0.00973245	1	0.869791	0.140107	0.828479
2215039	0.00832297	0.00390655	0.00423449	0.0320196	0.00428569	0.421697	0.127828	0.0347926	0.224981
2402394	0.0549031	0.0133903	0.018371	0.0947998	0.00904469	1	0.759156	0.119689	0.685289
2409119	0.0100346	0.00374366	0.00485049	0.0302001	0.00309376	0.401283	0.11954	0.0351509	0.26897
2666044	0.0380267	0.00728529	0.0102377	0.0681142	0.0042877	0.681931	0.316291	0.0692016	0.487061
3957041	0.0146308	0.00535274	0.00785339	0.0656164	0.0056782	0.307124	0.0971226	0.0883057	0.448639
2136908	0.00883592	0.00646177	0.00753925	0.0378108	0.00448232	0.610243	0.198144	0.0463157	0.38685
5768461	0.0958725	0.0057099	0.00804334	0.0395952	0.00289734	0.231198	0.0997227	0.0865124	0.352976
5838882	0.0183311	0.00300759	0.00372794	0.0271307	0.00265491	0.349616	0.0770666	0.0232668	0.10862
1186689	0.0726675	0.0100258	0.0120834	0.088296	0.00506812	0.97531	0.761583	0.11129	0.771206
2282537	0.0230767	0.00373914	0.00447874	0.030425	0.00264394	0.279961	0.0702548	0.0364888	0.242482
2437305	0.00353564	0.00441268	0.00489976	0.0152358	0.00375305	0.675847	0.202641	0.014495	0.15014
4158777	0.0544079	0.00735477	0.0115931	0.0693691	0.00636834	1	0.38856	0.0977287	0.569193
4478497	0.0231369	0.00607696	0.00780815	0.0355084	0.00431159	0.504769	0.207098	0.0441145	0.404664
5061340	0.0135004	0.004264	0.00489118	0.0402273	0.00274449	0.418333	0.170583	0.0349117	0.230181
3595598	0.0192024	0.00401611	0.00551398	0.0417588	0.00256634	0.333543	0.0816974	0.0324935	0.298138
4631579	0.0570816	0.011798	0.0154133	0.0894905	0.0059784	1	0.648687	0.105073	0.792845
4704386	0.032761	0.00606485	0.00824762	0.0555651	0.00478855	0.573963	0.270371	0.0616144	0.505333
[truncated: 442,933+ more rows]
