# Supplementary material for: Personalized prediction for multiple chronic diseases by developing the multi-task Cox learning model
Source: PLoS Comput Biol. 2023 Sep 21;19(9):e1011396. doi: 10.1371/journal.pcbi.1011396 (PMC10569718; doi:10.1371/journal.pcbi.1011396)
Supplement: S14 Table — The experimental results between different methods are reported in this table. (XLSX) [file pcbi.1011396.s014.xlsx]

## Sheet: Sheet1
MTL-Cox	C_index	AUC	Specificity	Sensitivity	Youden index
Lung cancer	0.82212	0.821	0.802	0.696	0.498
Gastric cancer	0.730571	0.751	0.718	0.67	0.388
Esophagus cancer	0.752326	0.764	0.749	0.66	0.409
Colorectal cancer	0.678898	0.694	0.608	0.682	0.29
Liver cancer	0.739465	0.73	0.641	0.712	0.353
Hypertension	0.717715	0.736	0.66	0.688	0.348
Diabetes	0.831288	0.851	0.771	0.776	0.547
Stroke	0.72469	0.73	0.649	0.699	0.348
CHD	0.736759	0.751	0.657	0.717	0.374
Cox	C_index	AUC	Specificity	Sensitivity	Youden index
Lung cancer	0.821	0.818	0.75	0.752	0.502
Gastric cancer	0.684	0.7	0.714	0.602	0.316
Esophagus cancer	0.732	0.742	0.654	0.739	0.393
Colorectal cancer	0.586	0.59	0.711	0.446	0.157
Liver cancer	0.671	0.651	0.803	0.476	0.279
Hypertension	0.658	0.676	0.678	0.583	0.261
Diabetes	0.811	0.833	0.783	0.734	0.517
Stroke	0.652	0.658	0.649	0.585	0.234
CHD	0.678	0.687	0.617	0.66	0.277
Weibull	C_index	AUC	Specificity	Sensitivity	Youden index
Lung cancer	0.746523	0.741603	0.7212	0.659	0.3802
Gastric cancer	0.684515	0.700164	0.653	0.6938	0.3468
Esophagus cancer	0.732297	0.742135	0.651	0.7428	0.3938
Colorectal cancer	0.557164	0.502193	0.953	0.0645	0.0175
Liver cancer	0.670937	0.651018	0.8002	0.481	0.2812
Hypertension	0.658535	0.676052	0.679	0.5824	0.2614
Diabetes	0.811261	0.811261	0.7832	0.7342	0.5174
Stroke	0.652577	0.658326	0.687	0.554	0.241
CHD	0.678043	0.686905	0.6218	0.6572	0.279
Cox-Lasso	C_index	AUC	Specificity	Sensitivity	Youden index
Lung cancer	0.821319	0.818301	0.75	0.7522	0.5022
Gastric cancer	0.684434	0.700044	0.7004	0.6442	0.3446
Esophagus cancer	0.732341	0.7422	0.690733	0.684533	0.375267
Colorectal cancer	0.585419	0.590103	0.69	0.4626	0.1526
Liver cancer	0.671191	0.652454	0.797	0.4754	0.2724
Hypertension	0.658455	0.675794	0.6688	0.5926	0.2614
Diabetes	0.811221	0.83275	0.7792	0.7372	0.5164
Stroke	0.652043	0.657557	0.6128	0.6298	0.2426
CHD	0.677931	0.686795	0.599	0.679	0.278
