# Supplementary material for: Personalized prediction for multiple chronic diseases by developing the multi-task Cox learning model
Source: PLoS Comput Biol. 2023 Sep 21;19(9):e1011396. doi: 10.1371/journal.pcbi.1011396 (PMC10569718; doi:10.1371/journal.pcbi.1011396)
Supplement: S15 Table — The details of categorical features coding. (XLSX) [file pcbi.1011396.s015.xlsx]

## Sheet: Sheet3
Number	Name	Unit	Original Category	Description	Recategory	Classification basis
1	Sex	None	0	Female	0
			1	Male	1
2	Number_of_cigarettes_currently_smoked_daily	Number of cigarettes	1-140	Number of cigarettes currently smoked daily (current cigarette smokers)	Recode (0, 9] to 1	Reference: Muller DC, Johansson M, Brennan P. Lung Cancer Risk Prediction Model Incorporating Lung Function: Development and Validation in the UK Biobank Prospective Cohort Study. J Clin Oncol. 2017;35(8):861-869. doi:10.1200/JCO.2016.69.2467
					Recode (9, 14] to 2
					Recode (14, 19] to 3
					Recode (19, 29] to 4
					Recode (29, 140] to 5
3	Current_tobacco_smoking	None	1	Yes, on most or all days	1
			2	Only occassionally	2
			0	No	0
4	Salt_added_to_food	None	1	Never/rarely	0
			2	Sometimes	1
			3	Usually	2
			4	Always	3
5	Hot_drink_temperature	None	1	Very hot	3
			2	Hot	2
			3	Warm	1
			-2	Do not drink hot drinks	0
6	Alcohol_intake_frequency	None	1	Daily or almost daily	3
			2	Three or four times a week	3
			3	Once or twice a week	2
			4	One to three times a month	2
			5	Special occasions only	1
			6	Never	0
7	Qualifications	None	1	College or University degree	1
			2	A levels/AS levels or equivalent	2
			3	O levels/GCSEs or equivalent	3
			4	CSEs or equivalent	4
			5	NVQ or HND or HNC or equivalent	5
			6	Other professional qualifications eg: nursing, teaching	0
			-7	None of the above	0
8	Smoking_status	None	0	Never	0
			1	Previous	1
			2	Current	2
9	Alcohol_drinker_status	None	0	Never	0
			1	Previous	1
			2	Current	2
10	Ethnic	None	1001	British	1
			1002	Irish	1
			1003	Any other white background	1
			3001	Indian	2
			3002	Pakistani	2
			3003	Bangladeshi	2
			3004	Any other Asian background	2
			5	Chinese	2
			4001	Caribbean	3
			4002	African	3
			4003	Any other Black background	3
			2001	White and Black Caribbean	4
			2002	White and Black African	4
			2003	White and Asian	4
			2004	Any other mixed background	4
			6	Other ethnic group	4
11	Past_tobacco_smoking	None	1	Smoked on most or all days	2
			2	Smoked occasionally	1
			3	Just tried once or twice	0
			4	l have never smoked	0
12	Cooked_vegetable_intake	tablespoons/day	0-50	Cooked vegetable intake	Recode (0, 2] to 1	Median
					Recode (2, 50] to 2
13	Fresh_fruit_intake	pieces/day	0-50	Fresh fruit intake	Recode (0, 2] to 1	Median
					Recode (2, 50] to 2
14	Dried_fruit_intake	pieces/day	0-100	Dried fruit intake	Recode (0, 1] to 1	Median
					Recode (1, 100] to 2
15	Cereal_intake	bowls/week	0-77	Cereal intake	Recode (0, 5] to 1	Median
					Recode (5, 77] to 2
16	Time_spend_outdoors_in_summer	hours/day	0-24	Time spend outdoors in summer	Recode (0, 3] to 1	Median
					Recode (3, 24] to 2
17	Time_spent_outdoors_in_winter	hours/day	0-24	Time spend outdoors in summer	Recode (0, 3] to 1	Median
					Recode (3, 24] to 2
