# Supplementary material for: Personalized prediction for multiple chronic diseases by developing the multi-task Cox learning model
Source: PLoS Comput Biol. 2023 Sep 21;19(9):e1011396. doi: 10.1371/journal.pcbi.1011396 (PMC10569718; doi:10.1371/journal.pcbi.1011396)
Supplement: S16 Table — The details of features on the Weihai physical examination dataset, including the names of features, the description of features, and features initially selected for each target disease. (XLSX) [file pcbi.1011396.s016.xlsx]

## Sheet: Sheet1
Name	Type	Description	Colorectal_cancer	Esophagus_cancer	Gastric_cancer	Liver_cancer	Lung_cancer
eid	Integer	Eid	√	√	√	√	√
gender	Categorical (single)	Gender		√	√	√	√
c_10078592	Categorical (single)	Liver fibrosis and cirrhosis				√
c_10078590	Categorical (single)	Liver failure				√
c_10079115	Categorical (single)	Lymphadenovarix			√	√	√
c_10078175	Categorical (single)	Disturbances in liquid-electrolyte and acid-base balance				√
c_10078464	Categorical (single)	Varicose veins				√
c_10078586	Categorical (single)	Peritoneal diseases				√
c_10078584	Categorical (single)	Intestinal diseases	√
c_10078583	Categorical (single)	Anal and rectal diseases	√
c_10078025	Categorical (single)	Carcinoma in situ of digestive organ, unspecified	√
c_10079078	Categorical (single)	Ascites	√
c_10079079	Categorical (single)	Symptoms and signs involving the digestive system and abdomen	√
c_10079144	Categorical (single)	Abnormal findings on diagnostic imaging of lung					√
c_10078531	Categorical (single)	Pleural conditions					√
c_10078104	Categorical (single)	Sarcoidosis					√
c_10079066	Categorical (single)	Cough					√
c_10078465	Categorical (single)	Other disorders of the veins					√
c_10078418	Categorical (single)	Pericardial disease					√
c_10079065	Categorical (single)	Hemorrhage from respiratory passages					√
c_10079138	Categorical (single)	Abnormal findings in specimens from respiratory organs and thorax					√
c_10078559	Categorical (single)	Gastritis and duodenitis			√
c_10078555	Categorical (single)	Gastric ulcer			√
c_10078561	Categorical (single)	Other diseases of stomach and duodenum			√
c_10079070	Categorical (single)	Abdominal and pelvic pain			√
c_10078142	Categorical (single)	Protein energy malnutrition		√	√
c_10078072	Categorical (single)	Iron-deficiency anemia			√
c_10078553	Categorical (single)	Esophagus Disorders		√
c_10078552	Categorical (single)	Gastro-esophageal reflux disease		√
c_10065968	Continuous	Albumin/globulin ratio				√
c_10066111	Continuous	Direct (binding) bilirubin				√
c_10065369	Continuous	Mean corpuscular hemoglobin		√
c_10065403	Continuous	Thrombocytocrit		√
