# Supplementary material for: Personalized prediction for multiple chronic diseases by developing the multi-task Cox learning model
Source: PLoS Comput Biol. 2023 Sep 21;19(9):e1011396. doi: 10.1371/journal.pcbi.1011396 (PMC10569718; doi:10.1371/journal.pcbi.1011396)
Supplement: S17 Table — The information for the nine chronic diseases we studied on the Weihai physical examination dataset. (XLSX) [file pcbi.1011396.s017.xlsx]

## Sheet: Colorectal cancer
Variable	Description	Level	Colorectal_cancer = 0 (n=196411)	Colorectal_cancer = 1 (n=609)	Total (n=197020)	p-value
survtime	Survival time	mean (sd)	1,779.801 (1,047.293)	1,227.332 (829.55)	1,778.094 (1,047.137)	< 1e-04
c_10078584	Intestinal diseases	0	193,086 (98.307)	531 (87.192)	193,617 (98.273)
		1	3325 (1.693)	78 (12.808)	3,403 (1.727)	< 1e-04
c_10078583	Anal and rectal diseases	0	195,165 (99.366)	574 (94.253)	195,739 (99.350)
		1	1246 (0.634)	35 (5.747)	1,281 (0.650)	< 1e-04
c_10078025	Carcinoma in situ of digestive organ, unspecified	0	196,350 (99.969)	601 (98.686)	196,951 (99.965)
		1	61 (0.031)	8 (1.314)	69 (0.035)	< 1e-04
c_10079078	Ascites	0	196,290 (99.938)	603 (99.015)	196,893 (99.936)
		1	121 (0.062)	6 (0.985)	127 (0.064)	< 1e-04
c_10079079	Symptoms and signs involving the digestive system and abdomen	0	195,306 (99.437)	596 (97.865)	195,902 (99.433)
		1	1105 (0.563)	13 (2.135)	1,118 (0.567)	< 1e-04

## Sheet: Esophagus cancer
Variable	Description	Level	Esophagus_cancer = 0 (n=197199)	Esophagus_cancer = 1 (n=76)	Total (n=197275)	p-value
survtime	Survival time	mean (sd)	1,780.784 (1,047.247)	1,217.671 (855.799)	1,780.567 (1,047.237)	< 1e-04
c_10078553	Esophagus Disorders	0	196,586 (99.689)	67 (88.158)	196,653 (99.685)
		1	613 (0.311)	9 (11.842)	622 (0.315)	< 1e-04
gender	Gender	0	87,263 (44.251)	8 (10.526)	87,271 (44.238)
		1	109936 (55.749)	68 (89.474)	110,004 (55.762)	< 1e-04
c_10065369	Mean corpuscular hemoglobin	mean (sd)	30.276 (1.5)	31.44 (1.925)	30.276 (1.501)	< 1e-04
c_10065403	Thrombocytocrit	mean (sd)	0.25 (0.049)	0.248 (0.058)	0.25 (0.049)	0.74646
c_10078552	Gastro-esophageal reflux disease	0	196,330 (99.559)	71 (93.421)	196,401 (99.557)
		1	869 (0.441)	5 (6.579)	874 (0.443)	< 1e-04
c_10078142	Protein energy malnutrition	0	197,059 (99.929)	75 (98.684)	197,134 (99.929)
		1	140 (0.071)	1 (1.316)	141 (0.071)	0.05571

## Sheet: Gastric cancer
Variable	Description	Level	Gastric_cancer = 0 (n=194082)	Gastric_cancer = 1 (n=607)	Total (n=194689)	p-value
survtime	Survival time	mean (sd)	1,787.798 (1,046.745)	1,300.756 (862.43)	1,786.28 (1,046.571)	< 1e-04
c_10078559	Gastritis and duodenitis	0	177,878 (91.651)	450 (74.135)	178,328 (91.596)
		1	16204 (8.349)	157 (25.865)	16,361 (8.404)	< 1e-04
c_10078555	Gastric ulcer	0	193,505 (99.703)	582 (95.881)	194,087 (99.691)
		1	577 (0.297)	25 (4.119)	602 (0.309)	< 1e-04
c_10078561	Other diseases of stomach and duodenum	0	192,044 (98.950)	554 (91.269)	192,598 (98.926)
		1	2038 (1.050)	53 (8.731)	2,091 (1.074)	< 1e-04
gender	Gender	0	85,406 (44.005)	196 (32.290)	85,602 (43.969)
		1	108676 (55.995)	411 (67.710)	109,087 (56.031)	< 1e-04
c_10079070	Abdominal and pelvic pain	0	191,091 (98.459)	583 (96.046)	191,674 (98.451)
		1	2991 (1.541)	24 (3.954)	3,015 (1.549)	< 1e-04
c_10079115	Lymphadenovarix	0	193,205 (99.548)	598 (98.517)	193,803 (99.545)
		1	877 (0.452)	9 (1.483)	886 (0.455)	0.0005293
c_10078142	Protein energy malnutrition	0	193,954 (99.934)	604 (99.506)	194,558 (99.933)
		1	128 (0.066)	3 (0.494)	131 (0.067)	0.0010419
c_10078072	Iron-deficiency anemia	0	193,422 (99.660)	599 (98.682)	194,021 (99.657)
		1	660 (0.340)	8 (1.318)	668 (0.343)	0.0001658

## Sheet: Liver cancer
Variable	Description	Level	Liver_cancer = 0 (n=196794)	Liver_cancer = 1 (n=404)	Total (n=197198)	p-value
survtime	Survival time	mean (sd)	1,780.816 (1,047.313)	1,118.686 (829.473)	1,779.459 (1,047.339)	<1e-04
c_10078592	Liver fibrosis and cirrhosis	0	196,446 (99.823)	313 (77.475)	196,759 (99.777)
		1	348 (0.177)	91 (22.525)	439 (0.223)	<1e-04
gender	Gender	0	87,148 (44.284)	110 (27.228)	87,258 (44.249)
		1	109646 (55.716)	294 (72.772)	109,940 (55.751)	<1e-04
c_10065968	Albumin/globulin ratio	mean (sd)	1.474 (0.31)	1.274 (0.32)	1.474 (0.31)	<1e-04
c_10078590	Liver failure	0	196,719 (99.962)	390 (96.535)	197,109 (99.955)
		1	75 (0.038)	14 (3.465)	89 (0.045)	<1e-04
c_10079115	Lymphadenovarix	0	195,833 (99.512)	395 (97.772)	196,228 (99.508)
		1	961 (0.488)	9 (2.228)	970 (0.492)	<1e-04
c_10066111	Direct (binding) bilirubin	mean (sd)	3.848 (1.718)	3.93 (1.998)	3.848 (1.719)	0.3358
c_10078175	Disturbances in liquid-electrolyte and acid-base balance	0	196,314 (99.756)	393 (97.277)	196,707 (99.751)
		1	480 (0.244)	11 (2.723)	491 (0.249)	<1e-04
c_10078464	Varicose veins	0	196,515 (99.858)	401 (99.257)	196,916 (99.857)
		1	279 (0.142)	3 (0.743)	282 (0.143)	0.0113
c_10078586	Peritoneal diseases	0	196,715 (99.960)	401 (99.257)	197,116 (99.958)
		1	79 (0.040)	3 (0.743)	82 (0.042)	<1e-04

## Sheet: Lung cancer
Variable	Description	Level	Lung_cancer = 0 (n=195417)	Lung_cancer = 1 (n=1532)	Total (n=196949)	p-value
survtime	Survival time	mean (sd)	1,780.377 (1,047.378)	1,186.509 (895.521)	1,775.757 (1,047.58)	< 1e-04
c_10079144	Abnormal findings on diagnostic imaging of lung	0	183,792 (94.051)	1,195 (78.003)	184,987 (93.926)
		1	11625 (5.949)	337 (21.997)	11,962 (6.074)	< 1e-04
c_10078531	Pleural conditions	0	194,965 (99.769)	1,477 (96.410)	196,442 (99.743)
		1	452 (0.231)	55 (3.590)	507 (0.257)	< 1e-04
c_10078104	Sarcoidosis	0	167,560 (85.745)	1,224 (79.896)	168,784 (85.699)
		1	27857 (14.255)	308 (20.104)	28,165 (14.301)	< 1e-04
c_10079115	Lymphadenovarix	0	194,493 (99.527)	1,500 (97.911)	195,993 (99.515)
		1	924 (0.473)	32 (2.089)	956 (0.485)	< 1e-04
c_10079066	Cough	0	193,873 (99.210)	1,499 (97.846)	195,372 (99.199)
		1	1544 (0.790)	33 (2.154)	1,577 (0.801)	< 1e-04
gender	Gender	0	86,336 (44.180)	754 (49.217)	87,090 (44.220)
		1	109081 (55.820)	778 (50.783)	109,859 (55.780)	< 1e-04
c_10078465	Other disorders of the veins	0	195,318 (99.949)	1,523 (99.413)	196,841 (99.945)
		1	99 (0.051)	9 (0.587)	108 (0.055)	< 1e-04
c_10078418	Pericardial disease	0	195,317 (99.949)	1,522 (99.347)	196,839 (99.944)
		1	100 (0.051)	10 (0.653)	110 (0.056)	< 1e-04
c_10079065	Hemorrhage from respiratory passages	0	194,831 (99.700)	1,518 (99.086)	196,349 (99.695)
		1	586 (0.300)	14 (0.914)	600 (0.305)	< 1e-04
c_10079138	Abnormal findings in specimens from respiratory organs and thorax	0	195,416 (99.999)	1,531 (99.935)	196,947 (99.999)
		1	1 (0.001)	1 (0.065)	2 (0.001)	< 1e-04
